# Supplementary material for: Whole-genome screens reveal regulators of differentiation state and context-dependent migration in human neutrophils
Source: Nat Commun. 2023 Sep 18;14:5770. doi: 10.1038/s41467-023-41452-x (PMC10507112; doi:10.1038/s41467-023-41452-x)
Supplement: Supplementary file 4 — Supplementary Dataset 1 [file 41467_2023_41452_MOESM4_ESM.csv]

gene	log2fold_diff_mean	exp	pvalue
A1BG	0.126026602	growth	0.11082911
A1CF	-0.032875316	growth	0.316663484
A2M	0.129589293	growth	0.09812872
A2ML1	0.128420977	growth	0.105032542
A3GALT2	-0.022796084	growth	0.397334195
A4GALT	0.013121185	growth	0.788001933
A4GNT	-0.006996712	growth	0.552476605
AAAS	-0.346220401	growth	0.00013078
AACS	-0.01839684	growth	0.437753061
AADAC	0.037679101	growth	0.89353408
AADACL2	0.022899768	growth	0.916037015
AADACL3	-0.112577519	growth	0.032366787
AADACL4	0.014203612	growth	0.801169088
AADAT	-0.035096178	growth	0.298005334
AAED1	0.008184055	growth	0.725138721
AAGAB	-0.104119149	growth	0.043263079
AAK1	-0.126353055	growth	0.021454365
AAMDC	0.120619384	growth	0.133709809
AAMP	-0.238825027	growth	0.002244143
AANAT	0.182833381	growth	0.011059719
AAR2	-0.105313298	growth	0.044777927
AARD	0.049680624	growth	0.739981915
AARS	-0.631317012	growth	9.72E-08
AARS2	-0.521376992	growth	7.90E-05
AARSD1	-0.036382097	growth	0.290976853
AASDH	-0.039640724	growth	0.266227055
AASDHPPT	-0.031272256	growth	0.328065309
AASS	0.005297291	growth	0.691374555
AATF	-0.450843936	growth	1.13E-05
AATK	0.002870464	growth	0.663695139
ABAT	0.039192501	growth	0.874663244
ABCA1	-0.151817235	growth	0.015649344
ABCA10	0.101546975	growth	0.234542829
ABCA12	0.134065753	growth	0.08449033
ABCA13	0.01901175	growth	0.86315833
ABCA2	-0.060474193	growth	0.158812012
ABCA3	0.020900476	growth	0.889621769
ABCA4	0.11885395	growth	0.141890044
ABCA5	-0.039719157	growth	0.267065464
ABCA6	-0.143536094	growth	0.011803102
ABCA7	0.054369629	growth	0.680355936
ABCA8	0.059156038	growth	0.625756422
ABCA9	-0.076313575	growth	0.098792334
ABCB1	0.125736368	growth	0.113322959
ABCB10	0.018554745	growth	0.859564806
ABCB11	0.082766347	growth	0.379951292
ABCB4	0.0015079	growth	0.645613352
ABCB5	0.044326378	growth	0.807707971
ABCB6	0.003350505	growth	0.669455174
ABCB7	-0.154713586	growth	0.012263357
ABCB8	0.022348205	growth	0.90587371
ABCB9	0.073030256	growth	0.472666066
ABCC1	0.039618153	growth	0.866660426
ABCC10	0.004453201	growth	0.682142156
ABCC11	-0.039331732	growth	0.272443168
ABCC12	0.047909213	growth	0.764121343
ABCC2	-0.024564571	growth	0.382606817
ABCC3	0.106429122	growth	0.205393551
ABCC4	0.042160509	growth	0.837221023
ABCC5	0.072747385	growth	0.475403791
ABCC6	0.060510117	growth	0.611380284
ABCC8	-0.001955488	growth	0.604613071
ABCC9	0.029731771	growth	0.999481011
ABCD1	0.047615693	growth	0.76245949
ABCD2	0.052933878	growth	0.700033312
ABCD3	0.004175933	growth	0.679793079
ABCD4	0.02981852	growth	0.997981418
ABCE1	-0.175628998	growth	0.005491966
ABCF1	0.006199218	growth	0.70282739
ABCF2	-0.030214211	growth	0.334543952
ABCF3	0.023585842	growth	0.922468826
ABCG1	0.016067007	growth	0.827010983
ABCG2	-0.066981447	growth	0.129524181
ABCG4	0.012575975	growth	0.78206108
ABCG5	-0.044695332	growth	0.234240365
ABCG8	-0.093087747	growth	0.059917658
ABHD1	-0.023187262	growth	0.392571815
ABHD10	-0.05129439	growth	0.197449419
ABHD11	-0.120523828	growth	0.034061481
ABHD12	0.013755752	growth	0.794416935
ABHD12B	-0.051505405	growth	0.197561738
ABHD13	-0.007160708	growth	0.549048158
ABHD14A	0.0929827	growth	0.29732219
ABHD14B	0.044264461	growth	0.807717687
ABHD15	0.037018148	growth	0.90395156
ABHD16A	-0.118459024	growth	0.027246173
ABHD16B	0.073662564	growth	0.467927977
ABHD17A	-0.218760631	growth	0.00155721
ABHD17B	-0.061557847	growth	0.151503025
ABHD17C	0.040456773	growth	0.857064933
ABHD2	0.021530638	growth	0.895899676
ABHD3	-0.087995969	growth	0.07772302
ABHD4	0.11883463	growth	0.140930864
ABHD5	-0.050820996	growth	0.201872704
ABHD6	0.061234249	growth	0.60156715
ABHD8	0.081582892	growth	0.394064996
ABI1	0.005049377	growth	0.69105091
ABI2	0.020879474	growth	0.886318855
ABI3	-0.025953656	growth	0.368729994
ABI3BP	0.013489629	growth	0.791392098
ABL1	-0.010014799	growth	0.52141159
ABL2	0.032533921	growth	0.960214288
ABLIM1	0.032710293	growth	0.960142291
ABLIM2	-0.023398194	growth	0.392594065
ABLIM3	-0.177324678	growth	0.003425435
ABO	-0.211687951	growth	0.001692459
ABR	-0.164292789	growth	0.014584841
ABRA	-0.032801737	growth	0.315226074
ABRACL	0.030909228	growth	0.98372508
ABT1	-0.281358442	growth	0.007186952
ABTB1	0.076134917	growth	0.441892148
ABTB2	0.034175698	growth	0.940110859
ACAA1	0.09509244	growth	0.282255719
ACAA2	-0.081247439	growth	0.085970783
ACACA	-1.706787573	growth	9.72E-08
ACACB	-0.044510499	growth	0.238885859
ACAD10	0.082855962	growth	0.379746864
ACAD11	-0.11854983	growth	0.029217
ACAD8	-0.055123238	growth	0.186408744
ACAD9	-0.371639728	growth	1.72E-05
ACADL	-0.002546203	growth	0.599288223
ACADM	0.071855424	growth	0.483794672
ACADS	-0.037486371	growth	0.281108337
ACADSB	-0.256576535	growth	0.002262798
ACADVL	-0.014266407	growth	0.475649512
ACAN	0.023578105	growth	0.92596169
ACAP1	0.049756673	growth	0.741718777
ACAP2	0.139585957	growth	0.069748476
ACAP3	0.036148953	growth	0.913591941
ACAT1	0.01188364	growth	0.771900495
ACAT2	-0.4034222	growth	2.04E-06
ACBD3	0.008047782	growth	0.724974324
ACBD4	0.029192391	growth	0.995590463
ACBD5	0.081481483	growth	0.393590847
ACBD6	-0.179656214	growth	0.003504427
ACBD7	0.042692828	growth	0.827331422
ACCS	0.031174752	growth	0.980092011
ACCSL	0.027552433	growth	0.97236076
ACD	-0.370660101	growth	0.00047376
ACE	0.115157418	growth	0.158862245
ACE2	0.031126667	growth	0.977002562
ACER1	0.088324687	growth	0.333158815
ACER2	0.001688946	growth	0.651639513
ACER3	-0.049447596	growth	0.208156149
ACHE	-0.052037472	growth	0.196742568
ACIN1	0.004201076	growth	0.678874804
ACKR1	0.081775886	growth	0.389215366
ACKR2	0.010317643	growth	0.753036557
ACKR3	-0.031596055	growth	0.32549237
ACKR4	0.052331077	growth	0.705289758
ACLY	-0.153110402	growth	0.015685974
ACMSD	0.026331511	growth	0.959560973
ACO1	0.022467597	growth	0.908143989
ACO2	-0.426656105	growth	4.97E-05
ACOD1	0.00071571	growth	0.639740609
ACOT1	0.041214182	growth	0.847262293
ACOT11	-0.01607047	growth	0.456420344
ACOT12	0.005376813	growth	0.693859174
ACOT13	-0.059212391	growth	0.162088984
ACOT2	0.008605978	growth	0.731173918
ACOT4	0.032033057	growth	0.970042482
ACOT6	0.058301958	growth	0.636132899
ACOT7	-0.099227348	growth	0.053715732
ACOT8	0.062055517	growth	0.590408812
ACOT9	-0.062864756	growth	0.145722683
ACOX1	-0.180506975	growth	0.003427572
ACOX2	-0.023620227	growth	0.389169019
ACOX3	-0.022819844	growth	0.397879952
ACOXL	-0.006057134	growth	0.561531489
ACP1	0.043390351	growth	0.820727829
ACP2	-0.029224915	growth	0.342408314
ACP5	-0.037567917	growth	0.280325991
ACP6	0.093512508	growth	0.29298878
ACPP	0.029664292	growth	0.997249013
ACPT	-0.226795507	growth	0.008027108
ACR	-0.044215763	growth	0.23724713
ACRBP	0.035356661	growth	0.927089835
ACRV1	0.068522515	growth	0.520168212
ACSBG1	-0.048234142	growth	0.214046186
ACSBG2	0.049421697	growth	0.740230163
ACSF2	-0.043882694	growth	0.24004937
ACSF3	-0.05658403	growth	0.171819725
ACSL1	0.117020113	growth	0.148898801
ACSL3	0.103521828	growth	0.221748678
ACSL4	-0.264674661	growth	0.000178777
ACSL5	0.037549316	growth	0.893520964
ACSL6	0.065020133	growth	0.560373031
ACSM1	0.023356489	growth	0.922484663
ACSM2A	0.051401672	growth	0.717764539
ACSM2B	-0.089128526	growth	0.070321827
ACSM3	0.043897121	growth	0.814504527
ACSM4	0.102105199	growth	0.232433255
ACSM5	0.113800256	growth	0.164607123
ACSM6	0.001997885	growth	0.648579989
ACSS1	-0.037664859	growth	0.28081588
ACSS2	-0.00806599	growth	0.54129388
ACSS3	-0.042495072	growth	0.250508338
ACTA1	-0.218949802	growth	0.00572049
ACTA2	0.087082779	growth	0.344547231
ACTB	0.005905155	growth	0.696906455
ACTBL2	0.138794264	growth	0.0723527
ACTC1	-0.0432358	growth	0.245402298
ACTG1	-0.050426782	growth	0.204735767
ACTG2	-0.04209878	growth	0.250659813
ACTL10	0.108380243	growth	0.196374033
ACTL6A	-0.990555198	growth	1.59E-05
ACTL6B	-0.008323412	growth	0.539696445
ACTL7A	-0.108597368	growth	0.039050247
ACTL7B	-0.179382444	growth	0.01019702
ACTL8	-0.036109444	growth	0.290913115
ACTL9	-0.020798779	growth	0.412648331
ACTN1	0.049796372	growth	0.739995324
ACTN2	0.033865288	growth	0.943645697
ACTN3	0.037271048	growth	0.903512195
ACTN4	0.104479582	growth	0.221128398
ACTR10	-0.956278506	growth	9.72E-08
ACTR1A	-0.859809501	growth	1.94E-07
ACTR1B	-0.02624513	growth	0.368640022
ACTR2	-0.261317193	growth	0.008420225
ACTR3	-0.14639643	growth	0.010743069
ACTR3B	0.020603782	growth	0.88314915
ACTR3C	-0.016326491	growth	0.456585421
ACTR5	-0.863907843	growth	9.72E-08
ACTR6	-0.982184708	growth	5.73E-06
ACTR8	-1.023926147	growth	9.72E-08
ACTRT1	0.191844941	growth	0.007930141
ACTRT2	-0.106600457	growth	0.038959886
ACTRT3	-0.082014435	growth	0.085997502
ACVR1	-0.013424238	growth	0.486465452
ACVR1B	0.059948703	growth	0.614542896
ACVR1C	-0.067654662	growth	0.127734075
ACVR2A	-0.007618429	growth	0.546509615
ACVR2B	0.079594823	growth	0.407872155
ACVRL1	-0.087262578	growth	0.072683924
ACY1	0.139588663	growth	0.071752533
ACY3	-0.026293332	growth	0.366671818
ACYP1	-0.149796536	growth	0.015751753
ACYP2	0.024306199	growth	0.932654381
ADA	0.089146772	growth	0.323616859
ADA2	0.054030597	growth	0.686920956
ADAD1	0.129122855	growth	0.100447774
ADAD2	0.01465947	growth	0.808106043
ADAL	-0.047513825	growth	0.22069185
ADAM10	0.106426999	growth	0.205102746
ADAM11	-0.041404579	growth	0.254989045
ADAM12	0.063195615	growth	0.579333645
ADAM15	0.101515412	growth	0.2341536
ADAM17	0.042581164	growth	0.830785908
ADAM18	-0.011475652	growth	0.503787629
ADAM19	-0.001665639	growth	0.611080249
ADAM2	0.065393378	growth	0.554564512
ADAM20	-0.04223672	growth	0.251827113
ADAM21	0.07559664	growth	0.444954489
ADAM22	0.064290673	growth	0.56762032
ADAM23	-0.063918201	growth	0.144131272
ADAM28	0.028908719	growth	0.988917108
ADAM29	-0.067617065	growth	0.126828528
ADAM30	-0.016856388	growth	0.450777582
ADAM32	-0.051568005	growth	0.197984002
ADAM33	0.111513837	growth	0.177055184
ADAM7	0.060922845	growth	0.60270705
ADAM8	-0.086699967	growth	0.075986255
ADAM9	-0.035162394	growth	0.299454015
ADAMDEC1	0.150230822	growth	0.046121576
ADAMTS1	-0.054351953	growth	0.183386044
ADAMTS10	0.101736431	growth	0.234241531
ADAMTS12	0.09057295	growth	0.312541886
ADAMTS13	0.058631069	growth	0.633560739
ADAMTS14	-0.034361319	growth	0.305573451
ADAMTS15	0.027727759	growth	0.976096529
ADAMTS16	-0.042783449	growth	0.24793744
ADAMTS17	-0.092599847	growth	0.061261793
ADAMTS18	0.047572795	growth	0.765775035
ADAMTS19	0.035329213	growth	0.924193931
ADAMTS2	-0.013726122	growth	0.484918541
ADAMTS20	0.125458056	growth	0.113397676
ADAMTS3	-0.037414389	growth	0.2818182
ADAMTS4	-0.254790789	growth	0.001693042
ADAMTS5	-0.115290051	growth	0.032058784
ADAMTS6	0.065473811	growth	0.553628165
ADAMTS7	-0.014289278	growth	0.477696223
ADAMTS8	-0.218281169	growth	0.005805313
ADAMTS9	0.013230793	growth	0.788408069
ADAMTSL1	0.004534806	growth	0.684595003
ADAMTSL2	-0.010229241	growth	0.520341354
ADAMTSL3	0.052777712	growth	0.702068169
ADAMTSL4	-0.030962941	growth	0.329920028
ADAMTSL5	0.009424648	growth	0.743802021
ADAP1	-0.271432571	growth	0.004596136
ADAP2	-0.025511221	growth	0.37279446
ADAR	0.074010734	growth	0.465669649
ADARB1	0.031947544	growth	0.970919852
ADARB2	-0.056622818	growth	0.172638992
ADAT1	-0.066487972	growth	0.130066441
ADAT2	-2.254714118	growth	9.72E-08
ADCK1	0.126734345	growth	0.108901423
ADCK2	0.043294255	growth	0.8213142
ADCK5	0.086383689	growth	0.350353904
ADCY1	-0.085907944	growth	0.074682832
ADCY10	0.14180982	growth	0.064117083
ADCY2	-0.072906446	growth	0.109641989
ADCY4	-0.020396147	growth	0.417662262
ADCY5	0.030078214	growth	0.993853407
ADCY6	0.069412607	growth	0.515092292
ADCY7	0.07488219	growth	0.456646342
ADCY8	0.087755723	growth	0.337357268
ADCY9	0.04246374	growth	0.83049112
ADCYAP1	0.094091231	growth	0.288998253
ADCYAP1R1	-0.015324014	growth	0.466904088
ADD1	0.171575162	growth	0.019070795
ADD2	-0.002438657	growth	0.599247706
ADD3	0.002481248	growth	0.657405475
ADGB	-0.065749463	growth	0.135259052
ADGRA1	-0.009410081	growth	0.524151938
ADGRA2	-0.026804637	growth	0.36019813
ADGRA3	0.134454125	growth	0.083277558
ADGRB1	0.076879525	growth	0.43822925
ADGRB2	-0.055330798	growth	0.179921162
ADGRB3	-0.00338984	growth	0.590288332
ADGRD1	0.035388231	growth	0.923666052
ADGRD2	-0.102263039	growth	0.05053155
ADGRE1	0.033901408	growth	0.943509962
ADGRE2	0.126717646	growth	0.108929017
ADGRE3	0.09170545	growth	0.305285852
ADGRE5	-0.070285969	growth	0.118190661
ADGRF1	-0.008725859	growth	0.532793691
ADGRF2	0.068978347	growth	0.514943343
ADGRF3	0.052511059	growth	0.705570944
ADGRF4	0.063543108	growth	0.576610981
ADGRF5	0.121894594	growth	0.126673847
ADGRG1	-0.0870465	growth	0.073703733
ADGRG2	0.06348167	growth	0.577547619
ADGRG3	-0.013886189	growth	0.477621117
ADGRG4	0.045661025	growth	0.791468758
ADGRG5	-0.064597752	growth	0.138015723
ADGRG6	0.029408943	growth	0.999283676
ADGRG7	0.083316576	growth	0.375759057
ADGRL1	0.057266036	growth	0.649246033
ADGRL2	-0.021810378	growth	0.405887725
ADGRL3	-0.043381061	growth	0.24549567
ADGRL4	0.00893906	growth	0.737557829
ADGRV1	-0.007132096	growth	0.549206823
ADH1A	0.063383011	growth	0.577726979
ADH1B	0.054980637	growth	0.671452332
ADH1C	0.064240181	growth	0.567882559
ADH4	0.08225246	growth	0.385584143
ADH5	0.066922848	growth	0.5376646
ADH6	-0.095540424	growth	0.061111581
ADH7	-0.063037638	growth	0.145873867
ADHFE1	0.061844966	growth	0.594261078
ADI1	-0.069747063	growth	0.121460832
ADIG	-0.030198083	growth	0.33416745
ADIPOQ	-0.026557714	growth	0.364655033
ADIPOR1	-0.17441067	growth	0.003937768
ADIPOR2	0.005225957	growth	0.69255847
ADIRF	0.073111491	growth	0.473097464
ADK	-0.019632183	growth	0.426388546
ADM	0.019322333	growth	0.866395369
ADM2	0.030998371	growth	0.98343
ADM5	0.01963968	growth	0.872704853
ADNP	0.106069369	growth	0.2063983
ADNP2	0.048746048	growth	0.752685512
ADO	0.032676476	growth	0.96361038
ADORA1	0.01487085	growth	0.808215252
ADORA2A	0.029995041	growth	0.993354579
ADORA2B	-0.033628083	growth	0.308892979
ADORA3	0.064147715	growth	0.570674791
ADPGK	0.01242797	growth	0.781570899
ADPRH	0.032097203	growth	0.967154158
ADPRHL1	-0.014285192	growth	0.478942127
ADPRHL2	-0.029912415	growth	0.33926698
ADPRM	0.010224575	growth	0.753120019
ADRA1A	0.001510988	growth	0.645744618
ADRA1B	0.034153386	growth	0.943507145
ADRA1D	0.031862134	growth	0.97028014
ADRA2A	-0.04645551	growth	0.223968725
ADRA2B	0.026753159	growth	0.962594458
ADRA2C	-0.081951134	growth	0.084508305
ADRB1	0.014572362	growth	0.808153943
ADRB2	-0.020307232	growth	0.420461976
ADRB3	0.104524752	growth	0.218930115
ADRM1	-0.000694376	growth	0.621879477
ADSL	-0.865876606	growth	1.55E-06
ADSS	-0.884639369	growth	9.72E-08
ADSSL1	-0.013234958	growth	0.488126723
ADTRP	0.063724371	growth	0.573702737
AEBP1	0.039328493	growth	0.873277524
AEBP2	-0.307791623	growth	1.33E-05
AEN	-0.042254489	growth	0.250059742
AES	-0.097455837	growth	0.053302212
AFAP1	-0.012632922	growth	0.493333714
AFAP1L1	-0.095447768	growth	0.056698012
AFAP1L2	-0.025757088	growth	0.370956259
AFDN	0.053730845	growth	0.687118
AFF1	0.035284476	growth	0.927506561
AFF2	-0.037641709	growth	0.2825987
AFF3	-0.125792871	growth	0.021105361
AFF4	-0.001772489	growth	0.607950283
AFG1L	0.014770058	growth	0.807258987
AFG3L2	-0.589427779	growth	1.55E-06
AFM	0.073304921	growth	0.468650763
AFMID	-0.033044791	growth	0.315483552
AFP	-0.008368092	growth	0.537721925
AFTPH	-0.051072745	growth	0.199500599
AGA	0.092283132	growth	0.301911525
AGAP1	0.03495794	growth	0.930158394
AGAP11	0.088309563	growth	0.3298046
AGAP2	0.120273188	growth	0.135369039
AGAP3	0.062244958	growth	0.588294186
AGAP4	-0.051442611	growth	0.197141999
AGAP5	0.046385988	growth	0.781783295
AGAP6	0.175213949	growth	0.05042302
AGAP9	-0.072451669	growth	0.18268648
AGBL1	0.066126501	growth	0.544903436
AGBL2	-0.011882272	growth	0.501464785
AGBL3	0.057003597	growth	0.650342794
AGBL4	0.149528164	growth	0.049898056
AGBL5	-0.206140193	growth	0.012077001
AGER	-0.064023904	growth	0.141468557
AGFG1	-0.089977327	growth	0.068283667
AGFG2	0.02349899	growth	0.922440649
AGGF1	-0.014892148	growth	0.468981599
AGK	-0.012026555	growth	0.4996363
AGL	0.104849916	growth	0.216791489
AGMAT	0.036527918	growth	0.910714887
AGMO	0.030309234	growth	0.989366481
AGO1	0.002435044	growth	0.654889183
AGO2	0.034182129	growth	0.939146043
AGO3	-0.075962884	growth	0.099960411
AGO4	0.064606578	growth	0.562334628
AGPAT1	0.061490237	growth	0.598997904
AGPAT2	-0.55787169	growth	3.98E-06
AGPAT3	-0.0757995	growth	0.100038432
AGPAT4	0.120366874	growth	0.133640338
AGPAT5	0.068218159	growth	0.524316044
AGPS	-0.014996638	growth	0.468544274
AGR2	-0.073849602	growth	0.106840818
AGR3	-0.034005808	growth	0.306059454
AGRN	-0.109142303	growth	0.038322311
AGRP	0.07150691	growth	0.493303593
AGT	0.092381769	growth	0.299863745
AGTPBP1	-0.068473616	growth	0.124562815
AGTR1	-0.053236327	growth	0.19322172
AGTR2	0.111392159	growth	0.180920373
AGTRAP	0.093422583	growth	0.29293505
AGXT	0.019541886	growth	0.869549722
AGXT2	-0.008881771	growth	0.529477466
AHCTF1	-0.30082244	growth	2.22E-05
AHCY	-0.09671102	growth	0.063320843
AHCYL1	-0.609727248	growth	9.72E-08
AHCYL2	0.029725121	growth	0.997156807
AHDC1	0.083640249	growth	0.373153376
AHI1	-0.066742304	growth	0.130243663
AHNAK	-0.03031898	growth	0.338222881
AHNAK2	0.05901645	growth	0.628717521
AHR	-0.079416974	growth	0.089582671
AHRR	0.076133916	growth	0.445086921
AHSA1	-0.029838193	growth	0.337352993
AHSA2	-0.045968953	growth	0.227982182
AHSG	-0.493369202	growth	0.000593269
AHSP	0.081995983	growth	0.384559573
AICDA	-0.027153611	growth	0.361778853
AIDA	0.034400943	growth	0.936832138
AIF1	0.104013513	growth	0.219735294
AIF1L	0.050311354	growth	0.731207731
AIFM1	-0.694642927	growth	3.89E-07
AIFM2	0.073388341	growth	0.470130147
AIFM3	0.040535359	growth	0.85729579
AIG1	0.023208129	growth	0.919875483
AIM1	-0.050903311	growth	0.201461224
AIM1L	-0.017754493	growth	0.442426634
AIM2	0.106244823	growth	0.206003046
AIMP1	-0.132362181	growth	0.017247654
AIMP2	-0.04076078	growth	0.263319784
AIP	-0.057413443	growth	0.170016307
AIPL1	-0.213746018	growth	0.000963941
AIRE	0.04667346	growth	0.778641572
AJAP1	-0.015862506	growth	0.461844685
AJUBA	0.001769662	growth	0.648422102
AK1	0.032644727	growth	0.962776539
AK2	-1.345969502	growth	9.72E-08
AK3	-0.072064629	growth	0.11175545
AK4	0.078898049	growth	0.415577075
AK5	0.008455215	growth	0.728378383
AK7	0.084124706	growth	0.368942
AK8	-0.016393707	growth	0.452964789
AK9	0.172094667	growth	0.019153674
AKAIN1	0.016309042	growth	0.828222978
AKAP1	0.079646437	growth	0.408232722
AKAP10	-0.068240851	growth	0.126956393
AKAP11	0.045188437	growth	0.797923111
AKAP12	0.05097475	growth	0.724964608
AKAP13	0.097639748	growth	0.26134235
AKAP14	0.038444462	growth	0.883672657
AKAP17A	-0.037227234	growth	0.284237914
AKAP2	-0.173688612	growth	0.023676194
AKAP3	0.076849304	growth	0.435338787
AKAP4	-0.008448518	growth	0.53734727
AKAP5	0.029708663	growth	0.997052164
AKAP6	0.042874797	growth	0.827629223
AKAP7	-0.0213187	growth	0.409482901
AKAP8	-0.097625901	growth	0.054260906
AKAP8L	0.081793257	growth	0.387498422
AKAP9	-0.065676778	growth	0.135521583
AKIP1	-0.014281105	growth	0.477456428
AKIRIN1	0.012211933	growth	0.778586287
AKIRIN2	0.057419393	growth	0.643692077
AKNA	-0.048550206	growth	0.214575912
AKR1A1	-0.064568858	growth	0.141211467
AKR1B1	0.003199913	growth	0.667687415
AKR1B10	-0.04295083	growth	0.243745497
AKR1B15	0.009573605	growth	0.74440248
AKR1C1	-0.097271752	growth	0.052911622
AKR1C2	-0.008538279	growth	0.535152873
AKR1C3	0.048722629	growth	0.749713531
AKR1C4	0.124596792	growth	0.119285576
AKR1D1	0.011238182	growth	0.765510464
AKR1E2	0.021566436	growth	0.895910558
AKR7A2	0.002493884	growth	0.657491269
AKR7A3	0.025500733	growth	0.945826102
AKT1	-0.096869727	growth	0.05360487
AKT1S1	-0.092654886	growth	0.061074368
AKT2	0.030497093	growth	0.987085319
AKT3	0.020435724	growth	0.882767693
AKTIP	0.105753857	growth	0.207733884
ALAD	-0.75831459	growth	9.72E-08
ALAS1	0.056416546	growth	0.657514685
ALAS2	0.032471895	growth	0.963932082
ALB	0.015357192	growth	0.813950609
ALCAM	-0.004519049	growth	0.579162252
ALDH16A1	-0.101144104	growth	0.047241558
ALDH18A1	-0.066739123	growth	0.1308894
ALDH1A1	0.083553298	growth	0.373516857
ALDH1A2	0.053524391	growth	0.692699549
ALDH1A3	0.056094628	growth	0.66301627
ALDH1B1	0.058959691	growth	0.626100568
ALDH1L1	0.006939533	growth	0.709244724
ALDH1L2	-0.060741254	growth	0.156450595
ALDH2	-0.031357891	growth	0.326990409
ALDH3A1	0.033121545	growth	0.953608072
ALDH3A2	0.040335267	growth	0.856950769
ALDH3B1	-0.043166217	growth	0.243954006
ALDH3B2	-0.020373307	growth	0.418727931
ALDH4A1	0.138747069	growth	0.072688588
ALDH5A1	-0.010598444	growth	0.515986471
ALDH6A1	-0.104894832	growth	0.04145082
ALDH7A1	0.044032787	growth	0.814175538
ALDH8A1	0.096384048	growth	0.269365183
ALDH9A1	-0.049561196	growth	0.208726585
ALDOA	-0.002952864	growth	0.594169649
ALDOB	-0.106693004	growth	0.048176545
ALDOC	0.114381142	growth	0.162801762
ALG1	-0.57235127	growth	3.89E-06
ALG10	0.083091595	growth	0.378885428
ALG10B	0.024283002	growth	0.932608715
ALG12	-0.069677373	growth	0.120906719
ALG13	0.001657895	growth	0.64938886
ALG14	-0.558822662	growth	9.52E-06
ALG1L	0.022177046	growth	0.903388703
ALG1L2	-0.016599817	growth	0.453841867
ALG2	-0.280127546	growth	4.25E-05
ALG3	0.039080589	growth	0.878997626
ALG5	0.034206319	growth	0.937019174
ALG6	-0.33472258	growth	3.08E-05
ALG8	-0.255224107	growth	0.00022833
ALG9	-0.006240632	growth	0.559706307
ALK	-0.039582629	growth	0.268723916
ALKAL1	0.014569178	growth	0.807630631
ALKAL2	-0.134897874	growth	0.017576546
ALKBH1	0.002764913	growth	0.661051078
ALKBH2	-0.005944987	growth	0.563208791
ALKBH3	-0.028003553	growth	0.353556644
ALKBH4	0.083446743	growth	0.374932406
ALKBH5	-0.037348342	growth	0.282758336
ALKBH6	0.091433721	growth	0.308768904
ALKBH7	-0.002614261	growth	0.602232901
ALKBH8	-0.365640339	growth	3.98E-05
ALLC	0.003386759	growth	0.670899482
ALMS1	0.015161526	growth	0.815195055
ALOX12	-0.06533649	growth	0.136129232
ALOX12B	0.040376628	growth	0.860238428
ALOX15	0.000739263	growth	0.637062251
ALOX15B	-0.034756256	growth	0.300787267
ALOX5	0.01850643	growth	0.859627961
ALOX5AP	0.0781662	growth	0.420029315
ALOXE3	-0.012115706	growth	0.500710908
ALPI	0.091718348	growth	0.305658273
ALPK1	-0.071824155	growth	0.112070253
ALPK2	0.067485272	growth	0.531316542
ALPK3	0.075869673	growth	0.448129247
ALPL	0.040947725	growth	0.851194231
ALPP	0.089302318	growth	0.321967345
ALPPL2	-0.002616259	growth	0.598876257
ALS2	0.052763183	growth	0.702191564
ALS2CL	-0.024124876	growth	0.384437052
ALS2CR12	-0.095279945	growth	0.056647682
ALX1	-0.008222124	growth	0.537783623
ALX3	-0.206207197	growth	0.005532774
ALX4	-0.000871146	growth	0.620296908
ALYREF	-0.01098169	growth	0.510745376
AMACR	-0.090269027	growth	0.065744638
AMBN	0.055577838	growth	0.668649218
AMBP	0.10623017	growth	0.206410251
AMBRA1	-0.361309407	growth	1.73E-05
AMD1	-0.103657263	growth	0.04517493
AMDHD1	0.017318276	growth	0.8398919
AMDHD2	-0.112085537	growth	0.032959084
AMELX	-0.009139723	growth	0.527799581
AMELY	0.091154095	growth	0.308174372
AMER1	0.087034759	growth	0.342461947
AMER2	0.028662149	growth	0.989475497
AMER3	-0.062408109	growth	0.15395558
AMFR	-0.008056434	growth	0.539302746
AMH	0.071728646	growth	0.489321034
AMHR2	0.071330216	growth	0.491398059
AMIGO1	0.107533385	growth	0.199764878
AMIGO2	-0.066275886	growth	0.134868267
AMIGO3	0.034860712	growth	0.930080859
AMMECR1	0.085918563	growth	0.354411473
AMMECR1L	0.108579103	growth	0.195515124
AMN	-0.058360814	growth	0.170444304
AMN1	-0.036752477	growth	0.293936301
AMOT	0.028163678	growth	0.982020476
AMOTL1	0.043856067	growth	0.814341587
AMOTL2	0.08861871	growth	0.327628567
AMPD1	0.083042541	growth	0.375674818
AMPD2	0.064430834	growth	0.565497629
AMPD3	0.023675375	growth	0.926322452
AMPH	0.062596107	growth	0.58773638
AMT	-0.052744868	growth	0.190394607
AMTN	-0.038063292	growth	0.278810755
AMY1A	0.01004759	growth	0.750260843
AMY1B	-0.013234569	growth	0.489445206
AMY1C	0.161216128	growth	0.07589311
AMY2A	-0.011549254	growth	0.501744611
AMY2B	0.043963974	growth	0.812416134
AMZ1	0.051690676	growth	0.711699416
AMZ2	0.034111763	growth	0.940230659
ANAPC1	-0.275004035	growth	0.000174502
ANAPC10	0.120552807	growth	0.133644711
ANAPC11	0.077886164	growth	0.425272741
ANAPC13	-0.289330225	growth	0.000367077
ANAPC15	0.080881025	growth	0.398266461
ANAPC16	-0.04278594	growth	0.248028675
ANAPC2	-0.870381527	growth	2.91E-07
ANAPC4	-0.800087393	growth	1.94E-07
ANAPC5	-0.214237301	growth	0.001513973
ANAPC7	0.023322255	growth	0.919096344
ANG	0.089427518	growth	0.321877568
ANGEL1	-0.03067027	growth	0.330360656
ANGEL2	0.035569713	growth	0.919607609
ANGPT1	0.026267521	growth	0.959227417
ANGPT2	0.139415146	growth	0.06934302
ANGPT4	-0.007388896	growth	0.545952587
ANGPTL1	-0.037168037	growth	0.282164193
ANGPTL2	0.01385445	growth	0.794798683
ANGPTL3	0.10863144	growth	0.193606578
ANGPTL4	-0.053078802	growth	0.191397801
ANGPTL5	-0.094090755	growth	0.058357631
ANGPTL6	0.000251391	growth	0.631436104
ANGPTL7	0.029759033	growth	0.997357251
ANHX	-0.055914019	growth	0.174772662
ANK1	-0.026967571	growth	0.360230971
ANK2	0.018793408	growth	0.859895933
ANK3	-0.045759144	growth	0.22919884
ANKAR	-0.076393258	growth	0.097867258
ANKDD1A	0.018967786	growth	0.862856643
ANKDD1B	-0.020425454	growth	0.418389129
ANKEF1	0.021815401	growth	0.901441
ANKFN1	0.086666436	growth	0.34466674
ANKFY1	-0.142364507	growth	0.012029586
ANKH	0.005886769	growth	0.700172836
ANKHD1	0.013078672	growth	0.788115126
ANKIB1	-0.075540794	growth	0.102140525
ANKK1	-0.068001359	growth	0.126618756
ANKLE1	-0.068773705	growth	0.122184686
ANKLE2	-0.256866569	growth	0.000246888
ANKMY1	0.22384577	growth	0.001807887
ANKMY2	0.206199987	growth	0.00337423
ANKRA2	-0.072254348	growth	0.116436893
ANKRD1	0.011603994	growth	0.772561778
ANKRD10	0.030046891	growth	0.993864095
ANKRD11	-0.01087377	growth	0.508455664
ANKRD12	-0.008453765	growth	0.535949113
ANKRD13A	0.029582575	growth	0.999335851
ANKRD13B	0.032547599	growth	0.962950555
ANKRD13C	0.086285024	growth	0.348783577
ANKRD13D	-0.117290986	growth	0.029720297
ANKRD16	0.017103924	growth	0.836692463
ANKRD17	0.031563387	growth	0.973931475
ANKRD18A	0.083164981	growth	0.377819759
ANKRD18B	0.060520783	growth	0.60794387
ANKRD2	-0.003009828	growth	0.596513771
ANKRD20A1	0.035596619	growth	0.92065676
ANKRD20A2	-0.051151789	growth	0.28207801
ANKRD20A3	-0.026544909	growth	0.364829438
ANKRD22	-0.008550517	growth	0.535413267
ANKRD23	0.112635867	growth	0.17068235
ANKRD24	0.023149606	growth	0.919333613
ANKRD26	0.036955712	growth	0.906970568
ANKRD27	0.016461155	growth	0.826940541
ANKRD28	0.011502537	growth	0.77054577
ANKRD29	-0.006009749	growth	0.562669544
ANKRD30A	0.02126107	growth	0.892581507
ANKRD30B	-0.051512092	growth	0.198747304
ANKRD31	-0.032172632	growth	0.322372315
ANKRD33	0.07523842	growth	0.449369321
ANKRD33B	-0.069871624	growth	0.118489531
ANKRD34A	-0.056868836	growth	0.173010247
ANKRD34B	0.055881701	growth	0.665647991
ANKRD34C	-0.056501613	growth	0.172602848
ANKRD35	0.031126919	growth	0.980297605
ANKRD36	0.029208459	growth	0.999552425
ANKRD36B	0.016957964	growth	0.833427248
ANKRD36C	0.087995918	growth	0.334841655
ANKRD37	0.008817033	growth	0.734588374
ANKRD39	0.016648055	growth	0.834008469
ANKRD40	0.077519346	growth	0.430450195
ANKRD42	-0.007461549	growth	0.545845321
ANKRD44	-0.211866252	growth	0.002916988
ANKRD45	-0.055401987	growth	0.178409326
ANKRD46	-0.00416921	growth	0.581897061
ANKRD49	-0.202293621	growth	0.001624057
ANKRD50	-0.020970632	growth	0.414169883
ANKRD52	-0.020525654	growth	0.41882383
ANKRD53	-0.10789787	growth	0.047806359
ANKRD54	-0.043309296	growth	0.243143969
ANKRD55	0.072199639	growth	0.481812477
ANKRD6	0.061245558	growth	0.602419063
ANKRD60	-0.051190286	growth	0.199196483
ANKRD61	0.112518933	growth	0.170546713
ANKRD62	0.092262881	growth	0.299643383
ANKRD63	0.013607003	growth	0.794590174
ANKRD65	-0.018274186	growth	0.436332848
ANKRD66	-0.052199991	growth	0.197587097
ANKRD7	0.109488726	growth	0.187548645
ANKRD9	0.026821655	growth	0.96625444
ANKS1A	-0.108092273	growth	0.037651702
ANKS1B	-0.038994706	growth	0.269866634
ANKS3	0.045266234	growth	0.796380184
ANKS4B	0.008564277	growth	0.734942042
ANKS6	0.009302591	growth	0.742241604
ANKUB1	-0.030649293	growth	0.332019108
ANKZF1	0.024235295	growth	0.936359835
ANLN	-0.49727093	growth	9.72E-08
ANO1	-0.10882728	growth	0.036367127
ANO10	-0.032855171	growth	0.316831379
ANO2	-0.013154086	growth	0.488355052
ANO3	-0.005569091	growth	0.565114423
ANO4	-0.06812872	growth	0.125759847
ANO5	-0.038582415	growth	0.277828159
ANO6	-0.000206091	growth	0.627977926
ANO7	-0.029336591	growth	0.341982746
ANO8	-0.019512944	growth	0.424297335
ANO9	-0.056731455	growth	0.171870832
ANOS1	0.019609721	growth	0.872896747
ANP32A	0.012159273	growth	0.778413728
ANP32B	-0.073788725	growth	0.111727953
ANP32C	-0.038619347	growth	0.274481717
ANP32D	-0.168839464	growth	0.00936551
ANP32E	-0.002621455	growth	0.60025333
ANPEP	-0.035845385	growth	0.295470775
ANTXR1	-0.032822364	growth	0.31673995
ANTXR2	-0.14667281	growth	0.010606945
ANTXRL	0.08070664	growth	0.403333928
ANXA1	0.020410637	growth	0.882675875
ANXA10	0.095703845	growth	0.275407862
ANXA11	0.105186946	growth	0.216242915
ANXA13	0.003994974	growth	0.675683432
ANXA2	0.000644273	growth	0.637179525
ANXA2R	-0.027806248	growth	0.354019328
ANXA3	-0.029563345	growth	0.339984325
ANXA4	-0.029871493	growth	0.339564392
ANXA5	-0.009308392	growth	0.525071767
ANXA6	0.157701706	growth	0.034421562
ANXA7	0.04207553	growth	0.837977718
ANXA8	0.024241442	growth	0.932241929
ANXA8L1	0.171583267	growth	0.019803297
ANXA9	0.117026867	growth	0.149725356
AOAH	0.088139265	growth	0.333107125
AOC1	-0.029690758	growth	0.341682517
AOC2	0.108437576	growth	0.19488746
AOC3	0.063368346	growth	0.573107428
AOX1	-0.165096571	growth	0.006006534
AP1AR	0.055171807	growth	0.674661777
AP1B1	-0.026182282	growth	0.370548374
AP1G1	-0.044148582	growth	0.241729975
AP1G2	-0.106539134	growth	0.039748159
AP1M1	-0.141393861	growth	0.012959132
AP1M2	-0.031935372	growth	0.325062916
AP1S1	0.029719318	growth	0.997949063
AP1S2	-0.021830135	growth	0.404862184
AP1S3	0.048697511	growth	0.753163062
AP2A1	-0.021674215	growth	0.411197708
AP2A2	0.068863594	growth	0.517970901
AP2B1	-0.009550926	growth	0.525004629
AP2M1	-0.523897404	growth	2.82E-06
AP2S1	-0.551816639	growth	1.20E-05
AP3B1	-0.121295385	growth	0.030460572
AP3B2	-0.001150027	growth	0.616417728
AP3D1	-0.021273934	growth	0.408959686
AP3M1	-0.094641275	growth	0.058812056
AP3M2	0.1176666	growth	0.146405341
AP3S1	-0.055524194	growth	0.175892062
AP3S2	-0.029068754	growth	0.344282757
AP4B1	-0.139603627	growth	0.014080281
AP4E1	-0.0521805	growth	0.193921867
AP4M1	0.154007833	growth	0.040192771
AP4S1	0.167721798	growth	0.022750405
AP5B1	0.0480175	growth	0.762378263
AP5M1	0.010940558	growth	0.759250046
AP5S1	-0.052515753	growth	0.19273494
AP5Z1	0.138831302	growth	0.071995437
APAF1	-0.08480454	growth	0.079016728
APBA1	-0.080964178	growth	0.089590735
APBA2	0.036702033	growth	0.906798494
APBA3	0.105426955	growth	0.20959249
APBB1	-0.066367419	growth	0.136137199
APBB1IP	0.002320835	growth	0.654558833
APBB2	-0.05915447	growth	0.162007465
APBB3	0.04613204	growth	0.782641038
APC	0.005916069	growth	0.696697363
APC2	0.115416622	growth	0.158072029
APCDD1	-0.016330436	growth	0.457366212
APCDD1L	0.067766082	growth	0.528625067
APCS	-0.014215364	growth	0.475554585
APEH	-0.126849075	growth	0.020137048
APELA	0.051813359	growth	0.711843507
APEX1	-0.047000044	growth	0.222186294
APEX2	0.016557534	growth	0.833456105
APH1A	-0.233657434	growth	0.000349976
APH1B	0.110850967	growth	0.183003616
API5	-0.40541192	growth	1.08E-05
APIP	-0.00519875	growth	0.570532255
APLF	-0.137442388	growth	0.014036266
APLN	-0.007121302	growth	0.548865883
APLNR	-0.024813141	growth	0.382517526
APLP1	0.058452265	growth	0.632827751
APLP2	0.00053809	growth	0.634084149
APMAP	-0.031119142	growth	0.329217063
APOA1	0.131874926	growth	0.09303842
APOA2	-0.052657133	growth	0.193867554
APOA4	-0.033859579	growth	0.309314175
APOA5	0.024407715	growth	0.932488331
APOB	-0.130836103	growth	0.019210417
APOBEC1	0.149071261	growth	0.048386317
APOBEC2	-0.047768734	growth	0.21678187
APOBEC3A	-0.121322359	growth	0.026981796
APOBEC3B	-0.011288464	growth	0.506203457
APOBEC3C	0.070863539	growth	0.496582022
APOBEC3D	0.13514021	growth	0.080816259
APOBEC3F	0.082907436	growth	0.378086759
APOBEC3G	-0.11184875	growth	0.041636302
APOBEC3H	-0.12463866	growth	0.024780792
APOBEC4	-0.083058027	growth	0.08037019
APOBR	-0.012615749	growth	0.49364842
APOC1	0.109907161	growth	0.187825555
APOC2	0.031953614	growth	0.970531594
APOC3	-0.090829031	growth	0.065784863
APOC4	0.058258778	growth	0.637692733
APOD	0.005492073	growth	0.69777168
APOE	0.124270179	growth	0.119724164
APOF	0.037768145	growth	0.893554581
APOH	0.025123747	growth	0.942810301
APOL1	-0.057136762	growth	0.17017196
APOL2	0.081498039	growth	0.39232075
APOL3	0.065852727	growth	0.550592446
APOL4	-0.094253572	growth	0.058943127
APOL5	0.14296369	growth	0.060909971
APOL6	0.030605349	growth	0.990413398
APOLD1	-0.162557648	growth	0.006095049
APOM	-0.321316915	growth	0.012072435
APOO	-0.001726201	growth	0.610284203
APOOL	0.047341266	growth	0.769144699
APOPT1	0.118343677	growth	0.141929686
APP	-0.030678852	growth	0.329685771
APPBP2	-0.04656426	growth	0.225936734
APPL1	-0.059073898	growth	0.162261251
APPL2	0.074852984	growth	0.457317923
APRT	0.060064979	growth	0.615816103
APTX	-0.049890944	growth	0.207394693
AQP1	0.122936201	growth	0.124363051
AQP10	-0.007156261	growth	0.54857741
AQP11	-0.028603453	growth	0.349215169
AQP12A	0.055570329	growth	0.669337414
AQP12B	0.07709819	growth	0.431827948
AQP2	-0.034381497	growth	0.307549331
AQP3	-0.019327263	growth	0.428005122
AQP4	0.099086527	growth	0.249776613
AQP5	0.033608198	growth	0.946890703
AQP6	-0.065493765	growth	0.136034305
AQP7	0.055134034	growth	0.671163665
AQP8	0.012519387	growth	0.781699541
AQP9	0.116126885	growth	0.15353215
AQR	-0.199329721	growth	0.007310638
AR	-0.105886061	growth	0.041006985
ARAF	0.037341777	growth	0.89723526
ARAP1	0.034983559	growth	0.930058318
ARAP2	-0.019051609	growth	0.429356641
ARAP3	-0.008767961	growth	0.532581393
ARC	-0.013874282	growth	0.48052353
ARCN1	-0.341014259	growth	5.44E-06
AREG	0.022681121	growth	0.912460979
AREL1	-0.003554356	growth	0.588189057
ARF1	-0.220510745	growth	0.001091028
ARF3	0.093162163	growth	0.299034956
ARF4	0.096289312	growth	0.2721511
ARF5	0.049179596	growth	0.748719956
ARF6	-0.04748043	growth	0.218500466
ARFGAP1	0.011647973	growth	0.769180746
ARFGAP2	-0.101711199	growth	0.045781121
ARFGAP3	0.13651528	growth	0.077587091
ARFGEF1	-0.455934316	growth	0.000282935
ARFGEF2	-0.182472391	growth	0.003018813
ARFGEF3	-0.444820991	growth	0.000329961
ARFIP1	0.057149215	growth	0.650313937
ARFIP2	-0.003105121	growth	0.596142905
ARFRP1	0.065948033	growth	0.548434679
ARG1	-0.028492756	growth	0.350452523
ARG2	-0.016723897	growth	0.454489255
ARGFX	0.087756559	growth	0.335888086
ARGLU1	-0.051262436	growth	0.19887789
ARHGAP1	-0.126369239	growth	0.021169973
ARHGAP10	0.009075345	growth	0.737620304
ARHGAP11A	-0.237856483	growth	0.000708211
ARHGAP12	0.051917276	growth	0.713040539
ARHGAP15	0.057064976	growth	0.650611737
ARHGAP17	0.000187016	growth	0.631387718
ARHGAP18	-0.084217617	growth	0.080272154
ARHGAP19	-0.107468407	growth	0.040094054
ARHGAP20	-0.033173974	growth	0.314100456
ARHGAP21	-0.09471759	growth	0.056534003
ARHGAP22	0.089917166	growth	0.322259607
ARHGAP23	0.058309835	growth	0.636435752
ARHGAP24	0.151890085	growth	0.043535035
ARHGAP25	0.064188878	growth	0.567425413
ARHGAP26	0.002665133	growth	0.660736177
ARHGAP27	0.038418377	growth	0.88418431
ARHGAP28	0.05323261	growth	0.695959906
ARHGAP29	-0.018676019	growth	0.435425358
ARHGAP30	0.069124562	growth	0.516129104
ARHGAP31	0.036177153	growth	0.913535587
ARHGAP32	0.039954389	growth	0.863746353
ARHGAP33	0.02185411	growth	0.899797899
ARHGAP35	0.107299453	growth	0.199002451
ARHGAP36	-0.033323323	growth	0.313326175
ARHGAP39	-0.09464791	growth	0.05850726
ARHGAP4	-0.444496564	growth	0.003722166
ARHGAP40	0.029329613	growth	0.999634429
ARHGAP42	-0.100339609	growth	0.047545286
ARHGAP44	-0.054848851	growth	0.179604901
ARHGAP45	-0.327759911	growth	9.42E-06
ARHGAP5	-0.040559486	growth	0.259881913
ARHGAP6	0.02246257	growth	0.909366089
ARHGAP8	0.090240038	growth	0.315550983
ARHGAP9	0.029463664	growth	0.999259385
ARHGDIA	0.109166367	growth	0.19012236
ARHGDIB	0.155649911	growth	0.038018584
ARHGDIG	0.083877302	growth	0.369406433
ARHGEF1	-0.099855027	growth	0.051963907
ARHGEF10	-0.05822235	growth	0.166370121
ARHGEF10L	0.002924319	growth	0.665100291
ARHGEF11	-0.017733197	growth	0.44322608
ARHGEF12	-0.083769696	growth	0.07868016
ARHGEF15	0.070916784	growth	0.494011222
ARHGEF16	0.093649147	growth	0.288146825
ARHGEF17	-0.014619746	growth	0.473131276
ARHGEF18	0.003686785	growth	0.673043355
ARHGEF19	0.026821829	growth	0.966136195
ARHGEF2	-0.00800358	growth	0.540529606
ARHGEF25	0.118743899	growth	0.143959976
ARHGEF26	-0.120320115	growth	0.025681675
ARHGEF28	0.037655571	growth	0.893889886
ARHGEF3	-0.008372405	growth	0.535202717
ARHGEF33	0.02568918	growth	0.952552605
ARHGEF35	0.111522609	growth	0.178057213
ARHGEF37	0.040462602	growth	0.857295887
ARHGEF38	0.024522331	growth	0.939148472
ARHGEF39	-0.102032166	growth	0.045530638
ARHGEF4	-0.02739866	growth	0.358876634
ARHGEF40	0.06628893	growth	0.542566892
ARHGEF5	0.042658991	growth	0.830619859
ARHGEF6	-0.231988318	growth	0.000365814
ARHGEF7	0.083225839	growth	0.372957692
ARHGEF9	0.040380235	growth	0.860640677
ARID1A	0.07998408	growth	0.406836217
ARID1B	0.074874596	growth	0.454871587
ARID2	-0.235832449	growth	0.000304116
ARID3A	-0.061752119	growth	0.150776742
ARID3B	-0.036665665	growth	0.286759745
ARID3C	-0.067225318	growth	0.128180338
ARID4A	0.167417154	growth	0.023285766
ARID4B	0.091854134	growth	0.306030111
ARID5A	0.089831844	growth	0.32006045
ARID5B	0.160981052	growth	0.030595238
ARIH1	-0.214058473	growth	0.000800612
ARIH2	0.217919222	growth	0.001694694
ARIH2OS	0.099061874	growth	0.250585776
ARL1	-0.560646044	growth	9.72E-08
ARL10	-0.010840103	growth	0.512389643
ARL11	0.04508519	growth	0.797907274
ARL13A	0.028008315	growth	0.978986506
ARL13B	0.014781677	growth	0.807430186
ARL14	0.112392728	growth	0.171552822
ARL14EP	-0.060878737	growth	0.153502904
ARL14EPL	-0.040717269	growth	0.26014318
ARL15	0.112256943	growth	0.172302521
ARL16	-0.023648284	growth	0.389265987
ARL17A	0.002970714	growth	0.663819312
ARL17B	0.017941945	growth	0.874095982
ARL2	-1.009650938	growth	9.72E-08
ARL2BP	0.002882807	growth	0.660704891
ARL3	-0.001908892	growth	0.604838292
ARL4A	0.012383293	growth	0.778397016
ARL4C	0.01506174	growth	0.811017589
ARL4D	0.143500402	growth	0.062553363
ARL5A	0.054785468	growth	0.67771994
ARL5B	-0.04632048	growth	0.227552727
ARL5C	0.079844268	growth	0.407404905
ARL6	-0.111112124	growth	0.034420299
ARL6IP1	-0.117696844	growth	0.027878695
ARL6IP4	-0.064276199	growth	0.144081331
ARL6IP5	0.050309565	growth	0.733767163
ARL6IP6	0.031998346	growth	0.970440068
ARL8A	-0.322676501	growth	0.000218419
ARL8B	-0.073914989	growth	0.107422233
ARL9	2.81E-05	growth	0.628482001
ARMC1	0.091187121	growth	0.307857819
ARMC10	-0.023437692	growth	0.392318709
ARMC12	-0.028028131	growth	0.352624184
ARMC2	-0.000704084	growth	0.621781732
ARMC3	-0.110942814	growth	0.03551774
ARMC4	0.037607247	growth	0.893457128
ARMC5	-0.00479733	growth	0.576611466
ARMC6	0.035148514	growth	0.926813021
ARMC7	-0.507309461	growth	4.86E-07
ARMC8	-0.000841392	growth	0.62022802
ARMC9	-0.035783248	growth	0.292090617
ARMCX1	0.025413032	growth	0.949156999
ARMCX2	-0.063593701	growth	0.142870405
ARMCX3	0.054531956	growth	0.681293352
ARMCX4	0.079098845	growth	0.415681524
ARMCX5	-0.053124675	growth	0.188570105
ARMCX5-GPRASP2	0.003557442	growth	0.674023327
ARMCX6	0.096791378	growth	0.266553227
ARMS2	-0.062981023	growth	0.147283683
ARMT1	0.106004295	growth	0.208009823
ARNT	-0.018901386	growth	0.43632527
ARNT2	0.024021968	growth	0.929167054
ARNTL	0.069485089	growth	0.510720114
ARNTL2	0.011480443	growth	0.769262556
ARPC1A	-0.097889701	growth	0.050881429
ARPC1B	-0.162496985	growth	0.007518079
ARPC2	-0.095897315	growth	0.054881089
ARPC3	-0.08871008	growth	0.069383343
ARPC4	-0.108515267	growth	0.03761614
ARPC5	-0.001956558	growth	0.605320019
ARPC5L	-0.045464511	growth	0.230288217
ARPIN	0.020894154	growth	0.885792724
ARPP19	0.052001891	growth	0.711886744
ARPP21	0.023180955	growth	0.919090514
ARR3	-0.033270244	growth	0.310578831
ARRB1	0.091122169	growth	0.313045669
ARRB2	0.00185995	growth	0.648827557
ARRDC1	0.064512015	growth	0.56301233
ARRDC2	-0.005372286	growth	0.568194254
ARRDC3	0.03530218	growth	0.923020121
ARRDC4	0.033629201	growth	0.948539342
ARRDC5	0.049604531	growth	0.740532433
ARSA	0.007989308	growth	0.726230819
ARSB	-0.006863645	growth	0.555214912
ARSD	-0.049862892	growth	0.209404191
ARSE	-0.013651374	growth	0.484225973
ARSF	0.101080288	growth	0.240395557
ARSG	-0.014136461	growth	0.478778895
ARSH	-0.084622503	growth	0.077970005
ARSI	0.099389119	growth	0.24819074
ARSJ	0.050116705	growth	0.733789122
ARSK	0.062918614	growth	0.579759407
ART1	0.023999857	growth	0.925751141
ART3	0.020899493	growth	0.886090039
ART4	-0.008679369	growth	0.535896257
ART5	-0.131469555	growth	0.017637952
ARTN	-0.006087764	growth	0.560348449
ARV1	-0.044964323	growth	0.234499787
ARVCF	0.136982762	growth	0.075827202
ARX	-0.082221715	growth	0.083191959
AS3MT	-0.052289274	growth	0.194561677
ASAH1	0.085982876	growth	0.351086309
ASAH2	0.109938795	growth	0.185961023
ASAH2B	-0.028913288	growth	0.34633452
ASAP1	0.016177308	growth	0.827242908
ASAP2	0.021857284	growth	0.899616304
ASAP3	0.124006042	growth	0.121370277
ASB1	0.120679336	growth	0.133057077
ASB10	0.105652128	growth	0.208123211
ASB11	0.089797649	growth	0.321460064
ASB12	0.143451852	growth	0.061022775
ASB13	0.005591636	growth	0.693910378
ASB14	-0.019202257	growth	0.429010356
ASB15	0.005894436	growth	0.70029011
ASB16	-0.073948864	growth	0.106325181
ASB17	0.096276464	growth	0.269959424
ASB18	0.110183504	growth	0.184492619
ASB2	0.064371975	growth	0.564873365
ASB3	-0.042786173	growth	0.245841857
ASB4	0.052493953	growth	0.702570203
ASB5	0.06478885	growth	0.563991429
ASB6	-0.099515996	growth	0.051986351
ASB7	-0.070101683	growth	0.118118664
ASB8	0.011943992	growth	0.771939846
ASB9	0.008818538	growth	0.734442048
ASCC1	0.035468909	growth	0.923518657
ASCC2	0.049936898	growth	0.738437628
ASCC3	-0.582374787	growth	1.86E-05
ASCL1	0.014695151	growth	0.807364796
ASCL2	-0.03101063	growth	0.330326163
ASCL3	0.052741902	growth	0.69939117
ASCL4	0.023987769	growth	0.929244492
ASCL5	0.056486988	growth	0.660867734
ASF1A	0.063880569	growth	0.570379614
ASF1B	0.024955219	growth	0.942462851
ASGR1	0.024565978	growth	0.936822908
ASGR2	-0.003366134	growth	0.59023771
ASH1L	0.04682405	growth	0.775487121
ASH2L	-1.160714399	growth	9.72E-08
ASIC1	0.013542377	growth	0.794995338
ASIC2	-0.001723351	growth	0.611328108
ASIC3	0.014421465	growth	0.80489242
ASIC4	0.014496222	growth	0.807290856
ASIC5	-0.112225448	growth	0.032749798
ASIP	-0.01832704	growth	0.439171718
ASL	-0.040180278	growth	0.264318995
ASMT	0.059074293	growth	0.628782328
ASMTL	0.08350981	growth	0.372412032
ASNA1	-0.539956863	growth	7.00E-05
ASNS	0.006276486	growth	0.702945733
ASNSD1	-0.100601184	growth	0.047407705
ASPA	0.045831002	growth	0.78852408
ASPDH	-0.035896511	growth	0.292584879
ASPG	0.017273998	growth	0.840610799
ASPH	0.041999732	growth	0.837195372
ASPHD1	0.031595228	growth	0.973797781
ASPHD2	-0.028122144	growth	0.352252249
ASPM	-0.123376672	growth	0.023133416
ASPN	0.187621054	growth	0.009430997
ASPRV1	-0.046518706	growth	0.227831484
ASPSCR1	0.025635772	growth	0.949971796
ASRGL1	0.027806008	growth	0.979831326
ASS1	0.041789483	growth	0.843775549
ASTE1	0.034783958	growth	0.93334724
ASTL	-0.05733484	growth	0.168630782
ASTN1	-0.002920292	growth	0.596713341
ASTN2	0.108261872	growth	0.193777776
ASXL1	0.028762945	growth	0.992426491
ASXL2	-0.099735476	growth	0.050033596
ASXL3	0.078000337	growth	0.42463643
ASZ1	0.083714462	growth	0.372948948
ATAD1	0.294965744	growth	2.17E-05
ATAD2	-0.018947075	growth	0.432287522
ATAD2B	-0.030339854	growth	0.332115201
ATAD3A	-0.09550351	growth	0.062819975
ATAD3B	-0.027188528	growth	0.359134016
ATAD3C	0.186036637	growth	0.01030623
ATAD5	-0.256021964	growth	0.000182858
ATAT1	0.021937081	growth	0.899204144
ATCAY	0.000577763	growth	0.634858721
ATE1	0.043343425	growth	0.820640675
ATF1	-0.196417481	growth	0.001857828
ATF2	-0.013044071	growth	0.48800119
ATF3	0.032186839	growth	0.970331441
ATF4	0.077313674	growth	0.432250504
ATF5	-0.122422371	growth	0.030796168
ATF6	0.061609031	growth	0.596700613
ATF6B	0.004470202	growth	0.682293631
ATF7	0.021618965	growth	0.899312965
ATF7IP	-0.109095737	growth	0.036569321
ATF7IP2	0.069721177	growth	0.506641364
ATG10	-0.168205054	growth	0.00506086
ATG101	0.046702779	growth	0.778541593
ATG12	0.019807843	growth	0.876053239
ATG13	-0.030913088	growth	0.33110404
ATG14	-0.086628671	growth	0.073387083
ATG16L1	0.021406274	growth	0.896137527
ATG16L2	0.047913058	growth	0.76610111
ATG2A	-0.039213549	growth	0.270399663
ATG2B	0.028471603	growth	0.986037625
ATG3	0.015513059	growth	0.820634554
ATG4A	0.051651282	growth	0.714926155
ATG4B	0.061085069	growth	0.602771663
ATG4C	0.032661775	growth	0.959565248
ATG4D	-0.066373133	growth	0.131402705
ATG5	-0.086146648	growth	0.074984907
ATG7	-0.088104628	growth	0.070002651
ATG9A	-0.245310031	growth	0.000422945
ATG9B	-0.018326713	growth	0.438780837
ATIC	-1.862986193	growth	9.72E-08
ATL1	-0.10092948	growth	0.047738346
ATL2	-0.648819167	growth	3.89E-07
ATL3	0.010680953	growth	0.75705973
ATM	-0.470721396	growth	3.89E-07
ATMIN	-0.379553032	growth	6.56E-05
ATN1	-0.065008396	growth	0.141745079
ATOH1	0.046278608	growth	0.785150141
ATOH7	-0.074370698	growth	0.104524484
ATOH8	0.037426958	growth	0.897371092
ATOX1	0.06797569	growth	0.526981869
ATP10A	-0.004053178	growth	0.582861877
ATP10B	0.026151872	growth	0.955741839
ATP10D	0.030141091	growth	0.990251527
ATP11A	-0.083523704	growth	0.079656732
ATP11AUN	-0.06528617	growth	0.135897404
ATP11B	0.075870496	growth	0.444796699
ATP11C	-0.083808964	growth	0.079051609
ATP12A	-0.051423664	growth	0.200681113
ATP13A1	-0.222335971	growth	0.011330994
ATP13A2	-0.054114534	growth	0.184177232
ATP13A3	-0.04120898	growth	0.257374461
ATP13A4	-0.052017649	growth	0.195609371
ATP13A5	0.084904734	growth	0.360010705
ATP1A1	-1.094347942	growth	9.72E-08
ATP1A2	-0.005635756	growth	0.568352433
ATP1A3	-0.067103565	growth	0.129498822
ATP1A4	-0.044588975	growth	0.23988779
ATP1B1	0.065954573	growth	0.550131511
ATP1B2	-0.052539771	growth	0.191346403
ATP1B3	-0.8987657	growth	9.72E-08
ATP1B4	-0.097106302	growth	0.056442866
ATP2A1	0.030231771	growth	0.993998955
ATP2A2	-0.53877431	growth	6.12E-06
ATP2A3	0.020199423	growth	0.879660949
ATP2B1	-0.381021692	growth	0.001417686
ATP2B2	-0.065272485	growth	0.137616582
ATP2B3	0.075453861	growth	0.448151108
ATP2B4	0.057661732	growth	0.641020812
ATP2C1	0.069780493	growth	0.507842186
ATP2C2	0.066232972	growth	0.545874664
ATP4A	0.046638644	growth	0.778384968
ATP4B	0.062846439	growth	0.582980608
ATP5A1	-0.192022549	growth	0.003538822
ATP5B	-0.457396496	growth	3.75E-05
ATP5C1	-0.58250355	growth	3.40E-06
ATP5D	-0.451813927	growth	0.000802555
ATP5E	-0.792938642	growth	9.72E-08
ATP5F1	0.007624336	growth	0.721901197
ATP5G1	0.001150364	growth	0.64353108
ATP5G2	-0.001511733	growth	0.610576757
ATP5G3	0.057504933	growth	0.647712336
ATP5H	-0.687896991	growth	3.89E-07
ATP5I	-0.120510387	growth	0.026779505
ATP5J	-0.22582744	growth	0.000519426
ATP5J2	-0.336171006	growth	0.000314707
ATP5L	0.014894476	growth	0.810845807
ATP5L2	-0.205843996	growth	0.002484035
ATP5O	-0.479957641	growth	3.64E-05
ATP5S	0.013780395	growth	0.794439574
ATP5SL	-0.412739505	growth	2.23E-05
ATP6AP1	-0.508042331	growth	1.68E-05
ATP6AP1L	0.102082881	growth	0.232222803
ATP6AP2	-0.650630384	growth	9.72E-08
ATP6V0A1	-0.068716434	growth	0.124051259
ATP6V0A2	-0.14581164	growth	0.010698374
ATP6V0A4	0.047438991	growth	0.76900226
ATP6V0B	-0.175502873	growth	0.007284793
ATP6V0C	-0.293414684	growth	3.08E-05
ATP6V0D1	-0.170030251	growth	0.011914353
ATP6V0D2	-0.050766303	growth	0.202898828
ATP6V0E1	-0.71788727	growth	9.72E-08
ATP6V0E2	0.047385814	growth	0.769147614
ATP6V1A	-0.887593142	growth	9.72E-08
ATP6V1B1	-0.036097033	growth	0.295770907
ATP6V1B2	-0.659890832	growth	9.72E-08
ATP6V1C1	-0.805666949	growth	9.72E-08
ATP6V1C2	-0.118745875	growth	0.028057764
ATP6V1D	-0.324434376	growth	6.33E-05
ATP6V1E1	-0.434789274	growth	3.11E-06
ATP6V1E2	-0.130061429	growth	0.14889336
ATP6V1F	-0.945340014	growth	9.72E-08
ATP6V1G1	-0.589711474	growth	2.04E-06
ATP6V1G2	-0.111635086	growth	0.033626974
ATP6V1G3	-0.031518939	growth	0.323944682
ATP6V1H	-0.56820347	growth	3.72E-05
ATP7A	-0.045260803	growth	0.232481059
ATP7B	0.013289301	growth	0.791180868
ATP8A1	-0.075751578	growth	0.100129959
ATP8A2	-0.016923335	growth	0.451648637
ATP8B1	0.016012434	growth	0.823604495
ATP8B2	-0.107459767	growth	0.038466402
ATP8B3	0.082513853	growth	0.381419891
ATP8B4	0.120287374	growth	0.134505466
ATP9A	0.006245132	growth	0.703522582
ATP9B	-0.050898479	growth	0.201778263
ATPAF1	-0.042377947	growth	0.251902705
ATPAF2	-0.038514467	growth	0.275114822
ATPIF1	0.02851482	growth	0.989611037
ATR	-0.792782572	growth	1.65E-06
ATRAID	0.058452473	growth	0.631844378
ATRIP	-0.375532991	growth	3.98E-05
ATRN	0.024834646	growth	0.939151873
ATRNL1	0.063364958	growth	0.575969811
ATRX	-0.211145341	growth	0.00096909
ATXN1	0.019894593	growth	0.873204944
ATXN10	-0.274644965	growth	0.000116788
ATXN1L	-0.349664845	growth	0.000297606
ATXN2	-0.00529688	growth	0.570808
ATXN2L	-0.105509864	growth	0.042616954
ATXN3	0.043461161	growth	0.820598216
ATXN3L	0.050131685	growth	0.733874041
ATXN7	0.133427157	growth	0.086672776
ATXN7L1	0.02999231	growth	0.996565869
ATXN7L2	-0.122741395	growth	0.02350778
ATXN7L3	0.052724057	growth	0.705867384
ATXN7L3B	-0.008965149	growth	0.530269917
AUH	-0.011919225	growth	0.499490071
AUNIP	0.009101836	growth	0.734226544
AUP1	0.041117487	growth	0.850355434
AURKA	-0.590423501	growth	9.72E-08
AURKAIP1	0.006558567	growth	0.709082755
AURKB	-0.497393265	growth	1.94E-07
AURKC	-0.044634218	growth	0.237983421
AUTS2	-0.020697544	growth	0.415457178
AVEN	-0.059924079	growth	0.160716284
AVIL	0.136237249	growth	0.079849695
AVL9	-0.064673985	growth	0.139525129
AVP	0.11714268	growth	0.148157263
AVPI1	-0.064363466	growth	0.138116091
AVPR1A	0.048133914	growth	0.75957855
AVPR1B	-0.037707282	growth	0.282925843
AVPR2	-0.034285862	growth	0.304060546
AWAT1	0.045266052	growth	0.797972955
AWAT2	0.042313405	growth	0.833792965
AXDND1	0.108213177	growth	0.193865902
AXIN1	0.046503591	growth	0.782132591
AXIN2	0.000413782	growth	0.63473484
AXL	-0.055606896	growth	0.178166325
AZGP1	0.040463121	growth	0.857501287
AZI2	-0.059989865	growth	0.159085231
AZIN1	-0.224114092	growth	0.000621349
AZIN2	0.061242944	growth	0.600583874
AZU1	-0.005482658	growth	0.565562047
B2M	-0.006690896	growth	0.55117697
B3GALNT1	0.027882342	growth	0.978842318
B3GALNT2	0.033787904	growth	0.943361014
B3GALT1	0.094599675	growth	0.280628941
B3GALT2	-0.01158195	growth	0.503470882
B3GALT4	-0.082237169	growth	0.082930788
B3GALT5	0.083833159	growth	0.371645427
B3GALT6	0.037591511	growth	0.896872361
B3GAT1	0.069191551	growth	0.516369482
B3GAT2	0.010425068	growth	0.753229909
B3GAT3	0.037955316	growth	0.890183655
B3GLCT	-0.03388365	growth	0.309149778
B3GNT2	-0.310475769	growth	1.75E-05
B3GNT3	-0.06078532	growth	0.154010088
B3GNT4	-0.021874009	growth	0.40597896
B3GNT5	-0.065657166	growth	0.135823075
B3GNT6	-0.031036435	growth	0.329094445
B3GNT7	0.167111106	growth	0.022805204
B3GNT8	0.141831649	growth	0.064406819
B3GNT9	0.050622976	growth	0.727604976
B3GNTL1	0.045838227	growth	0.788488519
B4GALNT1	0.033095779	growth	0.956855215
B4GALNT2	-0.037799765	growth	0.280233396
B4GALNT3	-0.019573852	growth	0.427202275
B4GALNT4	0.087552793	growth	0.338489007
B4GALT1	-0.051903344	growth	0.199156258
B4GALT2	-0.034472539	growth	0.304402167
B4GALT3	-0.040783844	growth	0.26124033
B4GALT4	0.050564226	growth	0.731166146
B4GALT5	0.039496329	growth	0.874552479
B4GALT6	0.025525293	growth	0.949170893
B4GALT7	-0.019388899	growth	0.426713746
B4GAT1	-0.009818071	growth	0.521900799
B9D1	0.090070612	growth	0.318158219
B9D2	-0.072094209	growth	0.110883521
BAALC	-0.004677793	growth	0.577247195
BAAT	-0.058293996	growth	0.165437466
BABAM1	-0.028721099	growth	0.347828769
BACE1	0.052147366	growth	0.70902271
BACE2	-0.040829871	growth	0.257972103
BACH1	-0.058247007	growth	0.1657136
BACH2	0.062150571	growth	0.594468032
BAD	0.087615246	growth	0.338182559
BAG1	0.003155284	growth	0.667622025
BAG2	0.078121586	growth	0.422499261
BAG3	0.054570441	growth	0.68050848
BAG4	0.133755241	growth	0.08768044
BAG5	0.010064565	growth	0.751361879
BAG6	-0.000409262	growth	0.625684814
BAGE	0.166467886	growth	0.024050428
BAGE2	0.027230034	growth	0.989939638
BAHCC1	0.053241324	growth	0.696732244
BAHD1	0.0889549	growth	0.32422169
BAIAP2	0.048141134	growth	0.762894775
BAIAP2L1	0.14190674	growth	0.063886518
BAIAP2L2	0.035982932	growth	0.91678069
BAIAP3	0.014300799	growth	0.804304009
BAK1	0.329291112	growth	1.51E-05
BAMBI	0.209525525	growth	0.002847517
BANF1	-0.891887622	growth	2.91E-07
BANF2	-0.009778329	growth	0.523246585
BANK1	0.06328159	growth	0.576086696
BANP	-0.217615403	growth	0.001663699
BAP1	-0.439398102	growth	1.55E-05
BARD1	-0.288909711	growth	0.000765051
BARHL1	-0.026318532	growth	0.365322437
BARHL2	0.086440413	growth	0.34780001
BARX1	0.061008732	growth	0.605116174
BARX2	-0.083973329	growth	0.079117582
BASP1	0.083957162	growth	0.368929175
BATF	-0.033818919	growth	0.308840318
BATF2	0.17648652	growth	0.016278952
BATF3	0.092336064	growth	0.300665815
BAX	0.1674305	growth	0.022701435
BAZ1A	0.13736191	growth	0.074894644
BAZ1B	-0.099629372	growth	0.048567621
BAZ2A	0.041308537	growth	0.847306307
BAZ2B	-0.036774759	growth	0.286001301
BBC3	0.073102304	growth	0.470001213
BBIP1	-0.004580302	growth	0.579200728
BBOX1	0.041601623	growth	0.843763792
BBS1	0.036028585	growth	0.916842679
BBS10	0.031339413	growth	0.980385439
BBS12	0.055071584	growth	0.674986102
BBS2	-0.050739397	growth	0.201688874
BBS4	-0.028654223	growth	0.349340119
BBS5	0.076620912	growth	0.437969731
BBS7	0.125563961	growth	0.116326615
BBS9	0.081613879	growth	0.390601571
BBX	0.007198903	growth	0.715393697
BCAM	0.074988325	growth	0.453488684
BCAN	0.006537081	growth	0.709576823
BCAP29	0.030964367	growth	0.982350923
BCAP31	-0.031950542	growth	0.325036391
BCAR1	0.05252485	growth	0.708243181
BCAR3	-0.056129548	growth	0.175435305
BCAS1	-0.153652995	growth	0.008733085
BCAS2	-0.519453867	growth	3.01E-06
BCAS3	-0.045285697	growth	0.231302682
BCAS4	-0.09485208	growth	0.057409333
BCAT1	0.196226426	growth	0.006723879
BCAT2	-0.039020936	growth	0.274158071
BCCIP	-0.710641109	growth	9.72E-08
BCDIN3D	0.047020292	growth	0.775488773
BCHE	0.051794062	growth	0.711459621
BCKDHA	0.07158519	growth	0.485370829
BCKDHB	-0.029364502	growth	0.342368672
BCKDK	-0.063015254	growth	0.144449963
BCL10	0.023532994	growth	0.92595042
BCL11A	0.068178554	growth	0.523875513
BCL11B	-0.069977936	growth	0.118667045
BCL2	-0.587473683	growth	7.29E-06
BCL2A1	0.034959246	growth	0.93008941
BCL2L1	-0.186524887	growth	0.003352758
BCL2L10	0.055177761	growth	0.672773342
BCL2L11	0.19243523	growth	0.006931999
BCL2L12	-0.042091647	growth	0.253333799
BCL2L13	0.098519329	growth	0.256123019
BCL2L14	0.012338915	growth	0.782114519
BCL2L15	0.019986593	growth	0.872752462
BCL2L2	-0.275266098	growth	9.95E-05
BCL3	-0.084387388	growth	0.078720871
BCL6	0.073707365	growth	0.467622598
BCL6B	-0.035629167	growth	0.296822002
BCL7A	-0.043109529	growth	0.245115476
BCL7B	0.134328447	growth	0.084178247
BCL7C	-0.042319918	growth	0.252039411
BCL9	0.090338251	growth	0.313958794
BCL9L	0.015325103	growth	0.813909703
BCLAF1	-0.182711793	growth	0.013133246
BCO1	-0.044659741	growth	0.237213706
BCO2	0.010124642	growth	0.750162418
BCOR	0.083705945	growth	0.373283961
BCORL1	0.240255636	growth	0.000419641
BCR	0.008417061	growth	0.731732404
BCS1L	-0.383177374	growth	1.11E-05
BDH1	0.059411487	growth	0.621898035
BDH2	-0.220951164	growth	0.000849193
BDKRB1	-0.028569003	growth	0.35076927
BDKRB2	-0.375815481	growth	0.001231621
BDNF	-0.015790753	growth	0.460601987
BDP1	-0.896766087	growth	9.72E-08
BEAN1	-0.046788627	growth	0.225494357
BECN1	-0.190910062	growth	0.002204501
BECN2	0.044155458	growth	0.811146037
BEGAIN	0.06559403	growth	0.55284854
BEND2	0.084359668	growth	0.369652058
BEND3	-0.038202729	growth	0.278978359
BEND4	0.110996559	growth	0.182319404
BEND5	-0.111389236	growth	0.036542212
BEND6	-0.065214965	growth	0.136572969
BEND7	0.021638677	growth	0.899212014
BEST1	0.046449022	growth	0.782703027
BEST2	0.059703693	growth	0.619915354
BEST3	-0.035032941	growth	0.299263869
BEST4	0.092373069	growth	0.302887028
BET1	-0.507929463	growth	2.91E-07
BET1L	-0.057211185	growth	0.171217808
BEX1	-0.062644352	growth	0.148595365
BEX2	0.050063149	growth	0.737146641
BEX4	-0.027872841	growth	0.353602213
BEX5	-0.019900126	growth	0.422915891
BFAR	-0.046464843	growth	0.225244458
BFSP1	-0.003883025	growth	0.586058204
BFSP2	0.057685237	growth	0.643916618
BGLAP	0.073980049	growth	0.462691449
BGN	0.040464775	growth	0.860302846
BHLHA15	-0.049467582	growth	0.212297276
BHLHA9	0.016853914	growth	0.837083345
BHLHB9	0.070850727	growth	0.499121343
BHLHE22	-0.074503529	growth	0.105420217
BHLHE23	-0.088207013	growth	0.071194047
BHLHE40	-0.05304975	growth	0.189620229
BHLHE41	0.002349633	growth	0.658070644
BHMG1	0.042887332	growth	0.82401374
BHMT	0.033691747	growth	0.943514238
BHMT2	-0.093153785	growth	0.061325045
BICC1	0.059254711	growth	0.62591635
BICD1	-0.036889096	growth	0.28573605
BICD2	-0.011345359	growth	0.507120663
BICDL1	0.062582994	growth	0.58459699
BICDL2	0.117148714	growth	0.148223625
BID	0.060200045	growth	0.613859753
BIK	0.058974001	growth	0.630043778
BIN1	-0.073361653	growth	0.10788686
BIN2	-0.049687763	growth	0.207010613
BIN3	0.005218795	growth	0.690693744
BIRC2	-0.22388373	growth	0.000551392
BIRC3	-0.010471009	growth	0.514037116
BIRC5	-0.395605597	growth	4.28E-06
BIRC6	-0.35074411	growth	0.000126407
BIRC7	-0.111708566	growth	0.033600157
BIRC8	0.069025921	growth	0.512708819
BIVM	0.090389622	growth	0.313752617
BIVM-ERCC5	0.094447957	growth	0.284726152
BLCAP	0.022042272	growth	0.902479172
BLID	-0.018957318	growth	0.434293328
BLK	0.01599286	growth	0.823632089
BLM	-0.463656414	growth	3.95E-05
BLMH	-0.090938813	growth	0.063972701
BLNK	0.156592639	growth	0.037663652
BLOC1S1	0.077271585	growth	0.432254973
BLOC1S2	-0.068620626	growth	0.124333805
BLOC1S3	-0.031263952	growth	0.328530713
BLOC1S4	-0.053750678	growth	0.187477425
BLOC1S5	-0.075462238	growth	0.101015199
BLOC1S6	-0.029147777	growth	0.344224654
BLVRA	0.085194277	growth	0.35753522
BLVRB	0.003249641	growth	0.666910316
BLZF1	-0.039428707	growth	0.270403355
BMF	-0.148190772	growth	0.010347232
BMI1	-0.054114608	growth	0.184968225
BMP1	0.104351048	growth	0.216806744
BMP10	0.042273541	growth	0.834024501
BMP15	0.047157306	growth	0.768881779
BMP2	0.03739753	growth	0.896829901
BMP2K	-0.021350956	growth	0.408828323
BMP3	0.052917147	growth	0.699448787
BMP4	0.102545682	growth	0.229246547
BMP5	0.01770173	growth	0.846808936
BMP6	-0.02538426	growth	0.374343023
BMP7	-0.064273636	growth	0.140152113
BMP8A	-0.021885732	growth	0.401477265
BMP8B	0.066832255	growth	0.536868943
BMPER	0.051360042	growth	0.718109949
BMPR1A	-0.538150338	growth	0.002075568
BMPR1B	0.072222255	growth	0.481031103
BMPR2	0.078168003	growth	0.423481566
BMS1	-0.686403876	growth	9.72E-08
BMT2	0.020370805	growth	0.879380443
BMX	-0.124109721	growth	0.022282377
BNC1	0.091095675	growth	0.309437376
BNC2	0.045703511	growth	0.791541435
BNIP1	-0.089052831	growth	0.07223805
BNIP2	0.125899662	growth	0.116865862
BNIP3	0.035690034	growth	0.920459036
BNIP3L	-0.019684102	growth	0.424718045
BNIPL	0.101494377	growth	0.236669504
BOC	0.039068085	growth	0.877854033
BOD1	-0.155064291	growth	0.008505921
BOD1L1	-0.240346673	growth	0.000392436
BOD1L2	0.109326698	growth	0.187996074
BOK	0.077847688	growth	0.427225497
BOLA1	0.05088258	growth	0.72406421
BOLA2	0.08902593	growth	0.327714555
BOLA2B	-0.083162047	growth	0.080468323
BOLA3	-0.266283776	growth	0.00014788
BOLL	0.102675042	growth	0.230372942
BOP1	-0.839107112	growth	9.72E-08
BORA	-0.597848066	growth	9.72E-08
BORCS8	0.108093988	growth	0.195810107
BORCS8-MEF2B	0.031337844	growth	0.977259846
BPGM	0.077612114	growth	0.425643024
BPHL	0.018281608	growth	0.85631708
BPI	0.042921932	growth	0.827331519
BPIFA1	0.073394892	growth	0.467922828
BPIFA2	0.060993063	growth	0.60508003
BPIFA3	0.069457119	growth	0.512531888
BPIFB1	0.113852196	growth	0.165641409
BPIFB2	0.046502771	growth	0.78193681
BPIFB3	0.135975319	growth	0.079264296
BPIFB4	0.071986863	growth	0.483586844
BPIFB6	0.065117443	growth	0.557377342
BPIFC	-0.017270943	growth	0.44854607
BPNT1	0.032879438	growth	0.956761745
BPTF	-0.760040769	growth	9.72E-08
BPY2	0.038059026	growth	0.890167623
BRAF	-0.202318687	growth	0.001303229
BRAP	0.114241684	growth	0.162833339
BRAT1	-0.128836608	growth	0.019083912
BRCA1	-0.746143351	growth	1.94E-07
BRCA2	-0.639580417	growth	6.82E-05
BRCC3	0.014079814	growth	0.801687834
BRD1	-0.260985772	growth	0.000119509
BRD2	-0.062436757	growth	0.149460299
BRD3	0.040684302	growth	0.85364766
BRD4	-0.064999581	growth	0.139117633
BRD7	0.08978703	growth	0.320411884
BRD8	-0.548957273	growth	1.94E-05
BRD9	-0.157452729	growth	0.01049929
BRDT	0.026792924	growth	0.966089946
BRE	-0.020845331	growth	0.41421584
BRF1	-1.005476183	growth	1.65E-06
BRF2	-0.221792583	growth	0.002020185
BRI3	-0.013531989	growth	0.483618032
BRI3BP	0.032729559	growth	0.956913609
BRICD5	-0.11771945	growth	0.034197604
BRINP1	0.004332754	growth	0.678837882
BRINP2	0.077976483	growth	0.422969135
BRINP3	0.076642247	growth	0.435834603
BRIP1	-0.816561219	growth	2.69E-05
BRIX1	-0.457826013	growth	6.80E-07
BRK1	-0.100680002	growth	0.04722164
BRMS1	0.119591813	growth	0.139110637
BRMS1L	0.102670765	growth	0.229704178
BROX	-0.070769787	growth	0.115837308
BRPF1	0.064444171	growth	0.566810963
BRPF3	-0.039798861	growth	0.267310214
BRS3	0.002324098	growth	0.658338908
BRSK1	0.096349129	growth	0.269356147
BRSK2	0.023290558	growth	0.919569133
BRWD1	-0.001441469	growth	0.610107466
BRWD3	-0.03322233	growth	0.314736768
BSCL2	-0.089093263	growth	0.068053491
BSDC1	0.132328577	growth	0.089306051
BSG	0.141671529	growth	0.064769815
BSN	0.004503007	growth	0.681863983
BSND	0.043897961	growth	0.814033876
BSPH1	0.033909885	growth	0.944294737
BSPRY	-0.055841766	growth	0.176043634
BST1	0.026388256	growth	0.956912735
BST2	0.044020129	growth	0.811914877
BSX	0.086561482	growth	0.347192166
BTAF1	-0.183903913	growth	0.003791054
BTBD1	-0.079633915	growth	0.090185656
BTBD10	-0.193966756	growth	0.001995409
BTBD11	0.053552604	growth	0.692730058
BTBD16	0.082981916	growth	0.378431003
BTBD17	-0.066932754	growth	0.129410016
BTBD18	0.091155926	growth	0.311357388
BTBD19	-0.011507739	growth	0.503263442
BTBD2	0.029203716	growth	0.992511993
BTBD3	0.082830409	growth	0.378815666
BTBD6	-0.161505879	growth	0.007853869
BTBD7	-0.029796659	growth	0.338898252
BTBD8	-0.024948011	growth	0.377202102
BTBD9	0.118810444	growth	0.142181529
BTC	-0.043980642	growth	0.239147807
BTD	0.145245049	growth	0.056333656
BTF3	-0.755529295	growth	9.72E-08
BTF3L4	0.041605693	growth	0.840454369
BTG1	0.001696053	growth	0.648605252
BTG2	-0.061546521	growth	0.150308326
BTG3	-0.001152063	growth	0.618842495
BTG4	0.037433628	growth	0.900161575
BTK	-0.032958773	growth	0.312682284
BTLA	0.033775781	growth	0.947161104
BTN1A1	-0.01544326	growth	0.464607574
BTN2A1	0.072745187	growth	0.47759022
BTN2A2	0.069035095	growth	0.515064212
BTN3A1	0.013432015	growth	0.793071926
BTN3A2	-0.023713443	growth	0.391770912
BTN3A3	-0.015044643	growth	0.470160558
BTNL10	0.079938066	growth	0.407711838
BTNL2	0.069127523	growth	0.512091357
BTNL3	0.080081809	growth	0.403916121
BTNL8	0.118276344	growth	0.143840468
BTNL9	0.11556187	growth	0.159569582
BTRC	0.036796087	growth	0.9034333
BUB1	-0.234124616	growth	0.000436062
BUB1B	-0.165786133	growth	0.006070564
BUB3	-0.357577849	growth	0.002605099
BUD13	-0.509091028	growth	2.91E-07
BUD23	-0.283500307	growth	0.000470845
BUD31	0.044617724	growth	0.806263566
BVES	-0.000988297	growth	0.617020616
BYSL	-0.233871767	growth	0.000408176
BZW1	-0.051391164	growth	0.199543739
BZW2	0.012198151	growth	0.778257589
C10orf10	-0.064137433	growth	0.143436664
C10orf105	0.007338458	growth	0.71216589
C10orf107	0.125542779	growth	0.112608432
C10orf11	-0.071387627	growth	0.113691396
C10orf111	-0.673601975	growth	9.72E-08
C10orf113	0.037328886	growth	0.900211516
C10orf12	-0.022552191	growth	0.399153547
C10orf120	0.020897435	growth	0.886065554
C10orf126	0.015615871	growth	0.817051718
C10orf128	0.044750263	growth	0.801549087
C10orf131	-0.157950381	growth	0.007048302
C10orf142	-0.071778987	growth	0.113519808
C10orf25	-0.062250459	growth	0.150603308
C10orf35	0.123258114	growth	0.121898545
C10orf53	0.002116521	growth	0.656013343
C10orf55	0.024547076	growth	0.939145363
C10orf62	0.144029636	growth	0.059312147
C10orf67	0.126236129	growth	0.110024029
C10orf71	0.016772098	growth	0.836805074
C10orf76	-0.255242029	growth	0.000328115
C10orf82	-0.05782774	growth	0.17059986
C10orf88	-0.177487521	growth	0.003548927
C10orf90	0.156755346	growth	0.037273257
C10orf91	-0.00044895	growth	0.6218205
C10orf95	0.019077763	growth	0.863105377
C10orf99	-0.013625547	growth	0.480659557
C11orf1	-0.075115467	growth	0.101545993
C11orf16	-0.013824626	growth	0.480162769
C11orf21	-0.016192552	growth	0.458544783
C11orf24	-0.12666704	growth	0.024760777
C11orf40	0.000564729	growth	0.637194196
C11orf42	-0.056111223	growth	0.174725733
C11orf44	0.094866332	growth	0.281209579
C11orf45	-0.045214764	growth	0.234022626
C11orf49	-0.07528312	growth	0.103990775
C11orf52	0.027236328	growth	0.972667985
C11orf53	0.093149757	growth	0.295335429
C11orf54	0.030399522	growth	0.990930493
C11orf57	0.061346303	growth	0.599521897
C11orf58	-0.106289684	growth	0.039703367
C11orf63	0.051792841	growth	0.714928779
C11orf65	0.010560732	growth	0.756325966
C11orf68	0.059303609	growth	0.62289812
C11orf70	-0.014595904	growth	0.473153526
C11orf71	0.062056992	growth	0.587491047
C11orf74	0.073253567	growth	0.472321142
C11orf80	0.114781462	growth	0.15989896
C11orf84	0.051323234	growth	0.720192026
C11orf86	-0.067530937	growth	0.128739795
C11orf87	-0.027990334	growth	0.356763368
C11orf88	0.058919779	growth	0.629018333
C11orf91	-0.207057964	growth	0.004991584
C11orf94	0.145847575	growth	0.055057923
C11orf95	-0.008876245	growth	0.531792829
C11orf96	-0.013612221	growth	0.480568225
C11orf97	-0.014456056	growth	0.476002015
C11orf98	-0.18106	growth	0.003128703
C12orf10	-0.038745049	growth	0.275267366
C12orf29	-0.057102178	growth	0.169029533
C12orf4	-0.053558469	growth	0.188908714
C12orf40	-0.117461601	growth	0.02846322
C12orf42	-0.070912233	growth	0.115696424
C12orf43	0.029159263	growth	0.995607272
C12orf45	-0.468426661	growth	1.85E-06
C12orf49	-0.127361259	growth	0.019991111
C12orf50	0.088192607	growth	0.335495844
C12orf54	0.08996619	growth	0.319130613
C12orf56	-0.028021855	growth	0.351794132
C12orf57	0.007215279	growth	0.716319745
C12orf60	-0.948836587	growth	9.72E-08
C12orf65	-0.023581008	growth	0.389823403
C12orf66	-0.09516852	growth	0.056650014
C12orf71	0.037595093	growth	0.893770183
C12orf73	-0.001248687	growth	0.61363152
C12orf74	-0.02182414	growth	0.405319427
C12orf75	0.089153256	growth	0.325410366
C12orf76	-0.073025536	growth	0.109854093
C12orf77	0.031598618	growth	0.973683616
C12orf80	-0.032972654	growth	0.315300986
C14orf1	0.00800621	growth	0.727941544
C14orf105	0.064794623	growth	0.562178392
C14orf119	0.140124491	growth	0.068256364
C14orf132	-0.008446896	growth	0.535168516
C14orf159	0.046829825	growth	0.775333411
C14orf166	-1.446990735	growth	9.72E-08
C14orf177	0.006677228	growth	0.710380641
C14orf178	0.028574887	growth	0.988754946
C14orf180	0.045490899	growth	0.791337104
C14orf2	-0.10664213	growth	0.039631759
C14orf28	0.051835149	growth	0.714788575
C14orf37	-0.064679124	growth	0.141569702
C14orf39	-0.045649927	growth	0.231529943
C14orf79	0.003540761	growth	0.673204837
C14orf80	-0.337720661	growth	0.0004108
C14orf93	0.184586762	growth	0.010428751
C15orf32	0.17179904	growth	0.018808847
C15orf38-AP3S2	-0.021652003	growth	0.406760237
C15orf39	0.002322286	growth	0.657726692
C15orf40	0.049730744	growth	0.737168405
C15orf41	-1.211753836	growth	9.72E-08
C15orf48	0.000854003	growth	0.642826561
C15orf52	-0.02047976	growth	0.418930999
C15orf53	-0.030206994	growth	0.334372753
C15orf54	0.020782031	growth	0.889288407
C15orf56	-0.152290445	growth	0.008917109
C15orf57	-0.117525798	growth	0.030247497
C15orf59	0.034877459	growth	0.93018628
C15orf61	-0.203234156	growth	0.001436244
C15orf62	0.022460535	growth	0.909140091
C15orf65	0.053515628	growth	0.698389725
C16orf45	0.048127614	growth	0.7596316
C16orf46	-0.082173421	growth	0.083115881
C16orf47	0.025810003	growth	0.956365617
C16orf52	0.047147592	growth	0.771943927
C16orf54	-0.032365027	growth	0.319739136
C16orf58	-0.027349188	growth	0.360021199
C16orf59	-1.643415735	growth	9.72E-08
C16orf62	-0.395606151	growth	1.85E-06
C16orf70	0.073612011	growth	0.469631416
C16orf71	0.033763308	growth	0.943388122
C16orf72	0.000298584	growth	0.632285783
C16orf74	0.081787439	growth	0.390545897
C16orf78	0.010493267	growth	0.756130282
C16orf82	-0.05371555	growth	0.187332071
C16orf86	-0.038786855	growth	0.274856761
C16orf87	0.044142941	growth	0.8113664
C16orf89	0.079307712	growth	0.410767184
C16orf90	0.052962658	growth	0.699386215
C16orf91	-0.022278577	growth	0.401803632
C16orf92	-0.033156804	growth	0.312412952
C16orf95	0.066157906	growth	0.544995739
C16orf96	0.074672109	growth	0.458571892
C16orf97	0.03329795	growth	0.953800646
C17orf100	-0.042972408	growth	0.24414318
C17orf102	0.105246789	growth	0.211774935
C17orf105	0.07922002	growth	0.410943533
C17orf107	-0.033496238	growth	0.308712939
C17orf112	0.006406854	growth	0.705992431
C17orf47	0.168283778	growth	0.021502266
C17orf49	-0.041367191	growth	0.256528378
C17orf50	0.0310491	growth	0.983733436
C17orf51	0.007455466	growth	0.718580406
C17orf53	-0.161533233	growth	0.006206979
C17orf58	0.03318637	growth	0.953963781
C17orf62	-0.068210742	growth	0.123675729
C17orf64	-0.148621461	growth	0.013809199
C17orf67	0.021661329	growth	0.900475699
C17orf74	-0.053600675	growth	0.190248087
C17orf75	-0.023701399	growth	0.389037171
C17orf77	0.030777374	growth	0.981659618
C17orf78	0.019369235	growth	0.866199588
C17orf80	0.110890976	growth	0.182274223
C17orf82	-0.00276902	growth	0.599478368
C17orf97	0.039227584	growth	0.873744969
C17orf98	0.11211421	growth	0.175788779
C17orf99	0.004460099	growth	0.681776148
C18orf21	-0.536725402	growth	1.65E-06
C18orf25	-0.034150777	growth	0.306280302
C18orf32	0.061653923	growth	0.596208586
C18orf54	-0.118560768	growth	0.026979561
C18orf63	0.053828255	growth	0.687363916
C18orf65	0.00018126	growth	0.631143745
C18orf8	-0.193904176	growth	0.001891446
C19orf12	-0.022091818	growth	0.401642635
C19orf18	-0.127480263	growth	0.022845138
C19orf24	0.095505833	growth	0.276201867
C19orf25	-0.133716814	growth	0.016128449
C19orf33	0.106434061	growth	0.2092293
C19orf35	0.021011259	growth	0.889244587
C19orf38	0.04379872	growth	0.814175926
C19orf43	-0.01272772	growth	0.495382367
C19orf44	0.040282471	growth	0.860042356
C19orf47	0.000564522	growth	0.63694896
C19orf48	-0.050791632	growth	0.200998637
C19orf53	-0.414593893	growth	0.000579569
C19orf54	-0.017846311	growth	0.441512343
C19orf57	-0.052235472	growth	0.193806342
C19orf60	0.051059782	growth	0.724173906
C19orf66	-0.049081975	growth	0.211957211
C19orf67	0.082877233	growth	0.378257084
C19orf68	0.0588561	growth	0.628972182
C19orf70	-0.426316779	growth	1.85E-06
C19orf71	0.02241337	growth	0.905988263
C19orf73	0.118355729	growth	0.144546736
C19orf81	0.13294437	growth	0.088252527
C19orf84	0.032264372	growth	0.966969648
C1D	-0.216121656	growth	0.006539952
C1GALT1	0.063247513	growth	0.579876681
C1GALT1C1	-0.080393961	growth	0.087477177
C1GALT1C1L	0.115152522	growth	0.161978705
C1QA	-0.035382901	growth	0.295433173
C1QB	0.101719946	growth	0.23156395
C1QBP	-0.141372979	growth	0.012486052
C1QC	-0.001877653	growth	0.60817939
C1QL1	-0.082155041	growth	0.084036974
C1QL2	0.04049969	growth	0.855051744
C1QL3	-0.002770639	growth	0.599599237
C1QL4	-0.022124749	growth	0.403841306
C1QTNF1	-0.085379833	growth	0.076581371
C1QTNF12	-0.119874849	growth	0.030843681
C1QTNF2	-0.03760587	growth	0.281058493
C1QTNF3	0.030390208	growth	0.990659897
C1QTNF4	0.025411294	growth	0.947270022
C1QTNF5	-0.041177148	growth	0.261329427
C1QTNF6	-0.14550721	growth	0.011004628
C1QTNF7	-0.070509279	growth	0.118791703
C1QTNF8	0.117683855	growth	0.147536789
C1QTNF9	0.077673334	growth	0.428467708
C1QTNF9B	0.084960768	growth	0.362502513
C1R	0.121244177	growth	0.130728695
C1RL	0.078802858	growth	0.416706483
C1S	0.015199093	growth	0.81394954
C1orf100	0.104617096	growth	0.215986699
C1orf105	-0.042721498	growth	0.247249924
C1orf106	0.079393084	growth	0.410174887
C1orf109	-0.177049518	growth	0.007012158
C1orf112	-0.353855283	growth	1.26E-06
C1orf115	0.001659236	growth	0.648688519
C1orf116	0.013523921	growth	0.794725812
C1orf122	0.156981709	growth	0.038699979
C1orf123	0.05040005	growth	0.730579872
C1orf127	-0.016467408	growth	0.45340017
C1orf131	-0.432009519	growth	5.83E-06
C1orf137	0.138751337	growth	0.071844739
C1orf141	0.020594065	growth	0.882727662
C1orf146	0.070715691	growth	0.495956204
C1orf158	-0.015770433	growth	0.463678709
C1orf159	0.047009974	growth	0.772052845
C1orf162	0.123146297	growth	0.124185925
C1orf167	0.070218214	growth	0.501491407
C1orf168	0.083181583	growth	0.375571924
C1orf174	0.02229078	growth	0.905808028
C1orf185	0.092238138	growth	0.30262508
C1orf186	0.118992663	growth	0.139930585
C1orf189	0.054337695	growth	0.684652717
C1orf194	0.013889357	growth	0.798722946
C1orf195	0.079926454	growth	0.406823489
C1orf198	0.039246646	growth	0.873591745
C1orf204	0.014446144	growth	0.807328944
C1orf21	-0.027327378	growth	0.359943178
C1orf210	-0.068416393	growth	0.124457589
C1orf216	-0.066196757	growth	0.131843042
C1orf226	0.030036524	growth	0.993773249
C1orf228	0.034792511	growth	0.930410918
C1orf229	-0.059836226	growth	0.158757699
C1orf27	-0.037568643	growth	0.280106503
C1orf35	0.032514918	growth	0.963707542
C1orf43	0.041793535	growth	0.840417545
C1orf50	0.079170976	growth	0.412482573
C1orf52	0.006593186	growth	0.705998067
C1orf53	0.082159263	growth	0.38635104
C1orf54	-0.051342673	growth	0.197931632
C1orf56	0.070364159	growth	0.498835882
C1orf61	0.091448706	growth	0.307348303
C1orf64	0.049216343	growth	0.743382477
C1orf68	0.010475777	growth	0.752953678
C1orf74	-0.081689143	growth	0.085538802
C1orf87	0.090075827	growth	0.318322811
C1orf94	0.059778016	growth	0.616997686
C2	0.117639383	growth	0.150833582
C20orf141	-0.162700414	growth	0.012075641
C20orf144	0.016141686	growth	0.830097129
C20orf173	0.026046147	growth	0.952588263
C20orf194	0.055107291	growth	0.675133205
C20orf196	-0.129805031	growth	0.019150274
C20orf197	0.012743508	growth	0.781567207
C20orf202	0.056898257	growth	0.652959649
C20orf203	0.196333068	growth	0.0145965
C20orf24	0.002398014	growth	0.658351636
C20orf27	-0.010696195	growth	0.51391343
C20orf78	-0.018082511	growth	0.438955533
C20orf85	0.035635813	growth	0.920662007
C20orf96	0.042514502	growth	0.830717992
C21orf140	0.079703103	growth	0.407199602
C21orf2	-0.00729657	growth	0.546713946
C21orf33	0.002105369	growth	0.65484546
C21orf58	0.035839167	growth	0.920171827
C21orf59	0.040008762	growth	0.864083407
C21orf62	-0.104134889	growth	0.044546488
C21orf91	-0.000317812	growth	0.62522077
C22orf15	0.069570826	growth	0.506536527
C22orf23	-0.095709962	growth	0.055568508
C22orf24	0.010266604	growth	0.753706973
C22orf29	-0.174859926	growth	0.010569149
C22orf31	0.068902445	growth	0.515316736
C22orf34	-0.040276443	growth	0.265899232
C22orf42	-0.016260921	growth	0.457659641
C22orf46	0.062143325	growth	0.588035833
C2CD2	0.028407668	growth	0.985891105
C2CD2L	-0.109116602	growth	0.037434934
C2CD3	0.091230377	growth	0.310491289
C2CD4A	-0.046914731	growth	0.222607587
C2CD4B	-0.00931259	growth	0.524129202
C2CD4C	-0.047995295	growth	0.216164408
C2CD4D	0.025438022	growth	0.946350289
C2CD5	0.069317547	growth	0.509215177
C2CD6	0.071270128	growth	0.491086656
C2orf15	0.069692246	growth	0.507357154
C2orf16	0.070304275	growth	0.49980915
C2orf27A	0.011894359	growth	0.774759672
[truncated: 18,899 more rows]
