# Supplementary material for: Whole-genome screens reveal regulators of differentiation state and context-dependent migration in human neutrophils
Source: Nat Commun. 2023 Sep 18;14:5770. doi: 10.1038/s41467-023-41452-x (PMC10507112; doi:10.1038/s41467-023-41452-x)
Supplement: Supplementary file 5 — Supplementary Dataset 2 [file 41467_2023_41452_MOESM5_ESM.csv]

gene	log2fold_diff_mean	exp	pvalue
A1BG	0.03429145	differentiation	0.893454505
A1CF	0.069892285	differentiation	0.626705788
A2M	0.034422654	differentiation	0.896435036
A2ML1	-0.026629446	differentiation	0.232870386
A3GALT2	0.177438989	differentiation	0.018360641
A4GALT	0.095307725	differentiation	0.351205915
A4GNT	-0.044564821	differentiation	0.13330309
AAAS	-0.075386804	differentiation	0.042996954
AACS	-0.076244179	differentiation	0.04102807
AADAC	-0.015534988	differentiation	0.314379893
AADACL2	0.006268727	differentiation	0.530153614
AADACL3	0.019393509	differentiation	0.691478033
AADACL4	0.033875701	differentiation	0.891151773
AADAT	-0.011760717	differentiation	0.348880836
AAED1	0.014037425	differentiation	0.626090852
AAGAB	0.065884315	differentiation	0.677113943
AAK1	-0.036643675	differentiation	0.169833935
AAMDC	0.024437677	differentiation	0.760344572
AAMP	0.094214855	differentiation	0.363629394
AANAT	0.018266694	differentiation	0.679335059
AAR2	-0.083066167	differentiation	0.040130199
AARD	0.001801273	differentiation	0.482459088
AARS	-0.002343903	differentiation	0.439386445
AARS2	0.262630538	differentiation	0.001980543
AARSD1	-0.008658093	differentiation	0.377234263
AASDH	0.064041416	differentiation	0.698549167
AASDHPPT	0.045347469	differentiation	0.952856138
AASS	0.0028365	differentiation	0.494278611
AATF	0.011095566	differentiation	0.589053893
AATK	0.021478456	differentiation	0.719849629
ABAT	0.071060544	differentiation	0.613692149
ABCA1	-0.049682916	differentiation	0.115170585
ABCA10	-0.006325185	differentiation	0.397838172
ABCA12	0.050198244	differentiation	0.886512012
ABCA13	0.060683443	differentiation	0.744592722
ABCA2	0.144580928	differentiation	0.072361542
ABCA3	0.060193657	differentiation	0.752796276
ABCA4	0.093766392	differentiation	0.364306028
ABCA5	0.014020409	differentiation	0.625247392
ABCA6	-0.039675378	differentiation	0.157045321
ABCA7	0.082513087	differentiation	0.477091683
ABCA8	0.021000462	differentiation	0.715172169
ABCA9	-0.018822683	differentiation	0.288586579
ABCB1	0.0557815	differentiation	0.809329891
ABCB10	-0.057130964	differentiation	0.08656959
ABCB11	0.069455057	differentiation	0.629749669
ABCB4	0.075890731	differentiation	0.551162299
ABCB5	0.143014666	differentiation	0.077429592
ABCB6	0.046121634	differentiation	0.941604719
ABCB7	-0.045909645	differentiation	0.128312381
ABCB8	-0.039426154	differentiation	0.156361983
ABCB9	-0.005577328	differentiation	0.403939245
ABCC1	-0.173862263	differentiation	0.000281477
ABCC10	0.125805225	differentiation	0.141911614
ABCC11	-0.064588125	differentiation	0.065419341
ABCC12	-0.02434001	differentiation	0.249496982
ABCC2	0.058219956	differentiation	0.776867497
ABCC3	0.006664142	differentiation	0.537969882
ABCC4	0.028950037	differentiation	0.818762735
ABCC5	0.128021081	differentiation	0.132289208
ABCC6	0.029728717	differentiation	0.830007352
ABCC8	0.146328793	differentiation	0.067938937
ABCC9	0.048569797	differentiation	0.911451955
ABCD1	0.109673444	differentiation	0.23746759
ABCD2	0.049616539	differentiation	0.897081259
ABCD3	0.018512822	differentiation	0.686571465
ABCD4	0.11751029	differentiation	0.186603845
ABCE1	-0.216357034	differentiation	0.000130002
ABCF1	-0.001832256	differentiation	0.445423197
ABCF3	0.11494962	differentiation	0.199868647
ABCG1	0.113731258	differentiation	0.208977359
ABCG2	-0.026616449	differentiation	0.232640695
ABCG4	0.106680813	differentiation	0.257716373
ABCG5	0.042811343	differentiation	0.988043916
ABCG8	-0.027537765	differentiation	0.223958037
ABHD1	0.040793472	differentiation	0.985426284
ABHD10	0.060525628	differentiation	0.74448361
ABHD11	0.106370835	differentiation	0.261060775
ABHD12	0.138863525	differentiation	0.089928663
ABHD12B	0.089752282	differentiation	0.402822372
ABHD13	-0.127249976	differentiation	0.004402395
ABHD14A	-0.040848037	differentiation	0.148862463
ABHD14B	0.010682007	differentiation	0.586338224
ABHD15	-0.033494198	differentiation	0.187861311
ABHD16A	0.131139832	differentiation	0.120253986
ABHD16B	-0.049272605	differentiation	0.111879914
ABHD17A	-1.046127332	differentiation	9.72E-08
ABHD17B	-0.209208592	differentiation	4.42E-05
ABHD17C	-0.045334662	differentiation	0.132932807
ABHD2	0.072547131	differentiation	0.592291417
ABHD3	-0.07188861	differentiation	0.052366351
ABHD4	0.038232926	differentiation	0.949041765
ABHD5	0.027857026	differentiation	0.808169878
ABHD6	0.088070681	differentiation	0.418716369
ABHD8	0.123207906	differentiation	0.156388411
ABI1	0.123055838	differentiation	0.158224767
ABI2	0.11258041	differentiation	0.216388851
ABI3	-0.029674267	differentiation	0.210520092
ABI3BP	0.01610515	differentiation	0.65034532
ABL1	-0.108615175	differentiation	0.012250046
ABL2	0.07083053	differentiation	0.614290179
ABLIM1	0.105825952	differentiation	0.264455604
ABLIM2	0.008636214	differentiation	0.562543623
ABLIM3	-0.063280901	differentiation	0.070569881
ABO	-0.318394566	differentiation	0.001674679
ABR	-0.279304007	differentiation	0.006648579
ABRA	0.061672573	differentiation	0.731755723
ABRACL	0.043947105	differentiation	0.972681393
ABT1	0.1037343	differentiation	0.281507963
ABTB1	0.082558141	differentiation	0.476569828
ABTB2	0.054919853	differentiation	0.82349033
ACAA1	-0.103567598	differentiation	0.016642142
ACAA2	0.055983669	differentiation	0.806656585
ACACA	0.00993665	differentiation	0.57445166
ACACB	-0.061543281	differentiation	0.07254372
ACAD10	0.082010317	differentiation	0.485556019
ACAD11	0.125304717	differentiation	0.146999971
ACAD8	-0.012229552	differentiation	0.342828927
ACADL	0.048142864	differentiation	0.912699608
ACADM	-0.017973756	differentiation	0.29490063
ACADS	0.028057689	differentiation	0.806352955
ACADSB	0.145958232	differentiation	0.068572528
ACADVL	0.079332779	differentiation	0.512265471
ACAN	0.062633702	differentiation	0.715887862
ACAP1	0.128105515	differentiation	0.132601291
ACAP2	0.046933677	differentiation	0.93045532
ACAP3	0.191405573	differentiation	0.008652635
ACAT1	0.003703847	differentiation	0.504702115
ACAT2	0.148242998	differentiation	0.06588698
ACBD3	-0.049250915	differentiation	0.112491158
ACBD4	-0.040984858	differentiation	0.149187954
ACBD5	0.110897861	differentiation	0.228347413
ACBD6	-0.002549904	differentiation	0.435874926
ACBD7	-0.133903046	differentiation	0.006154512
ACCS	-0.020483852	differentiation	0.275444686
ACCSL	0.060602354	differentiation	0.745524697
ACD	8.29E-05	differentiation	0.466254951
ACE	0.154789034	differentiation	0.048175768
ACE2	0.082056246	differentiation	0.483751533
ACER1	-0.023182661	differentiation	0.255349904
ACER2	-0.010028148	differentiation	0.362386211
ACER3	-0.004230916	differentiation	0.421950881
ACHE	0.059449463	differentiation	0.763788273
ACIN1	0.228175267	differentiation	0.001078203
ACKR1	0.074625106	differentiation	0.568814048
ACKR2	-0.019722525	differentiation	0.281761749
ACKR3	0.14426077	differentiation	0.073798466
ACKR4	-0.000903928	differentiation	0.453591773
ACLY	0.044359625	differentiation	0.9696585
ACMSD	0.000278648	differentiation	0.46373448
ACO1	0.051437509	differentiation	0.86941117
ACO2	-0.040873754	differentiation	0.155072745
ACOD1	0.120360007	differentiation	0.172311946
ACOT1	-0.015211747	differentiation	0.316907651
ACOT11	0.050053858	differentiation	0.889619728
ACOT12	0.001483197	differentiation	0.48044619
ACOT13	0.075106432	differentiation	0.560832023
ACOT2	-0.097708814	differentiation	0.016192867
ACOT4	0.048697391	differentiation	0.908307512
ACOT6	0.116185331	differentiation	0.194190519
ACOT7	0.056848797	differentiation	0.793266249
ACOT8	0.060569876	differentiation	0.74458835
ACOT9	0.09330594	differentiation	0.37072414
ACOX1	0.192205922	differentiation	0.008223958
ACOX2	0.026748862	differentiation	0.792821055
ACOX3	-0.140189645	differentiation	0.002105202
ACOXL	-0.017282132	differentiation	0.30114045
ACP1	0.052305869	differentiation	0.855920466
ACP2	0.030323784	differentiation	0.838304667
ACP5	0.06926355	differentiation	0.633738059
ACP6	0.161943219	differentiation	0.037318048
ACPP	0.323526301	differentiation	4.86E-07
ACPT	-0.243272294	differentiation	0.002274166
ACR	-0.040524235	differentiation	0.150821533
ACRBP	-0.033124016	differentiation	0.190340779
ACRV1	0.019171687	differentiation	0.688842814
ACSBG1	0.034142424	differentiation	0.890633902
ACSBG2	0.009120806	differentiation	0.567552209
ACSF2	-0.023702321	differentiation	0.251008429
ACSF3	0.123865852	differentiation	0.152164502
ACSL1	0.077176953	differentiation	0.537502534
ACSL3	0.102438855	differentiation	0.288951907
ACSL4	-0.306158268	differentiation	3.43E-05
ACSL5	0.043920404	differentiation	0.972478131
ACSL6	-0.03157183	differentiation	0.200895355
ACSM1	-0.031277989	differentiation	0.203186524
ACSM2A	-0.023389359	differentiation	0.252326427
ACSM2B	0.060877921	differentiation	0.739236977
ACSM3	0.010800847	differentiation	0.587335491
ACSM4	0.045767265	differentiation	0.947852603
ACSM5	-0.023668841	differentiation	0.254205922
ACSM6	0.046084627	differentiation	0.944588651
ACSS1	0.01979858	differentiation	0.699201705
ACSS2	-0.045310979	differentiation	0.129283609
ACSS3	-0.071986154	differentiation	0.048805958
ACTA1	-0.046777904	differentiation	0.127115932
ACTA2	-0.069624711	differentiation	0.05587379
ACTB	-0.02737067	differentiation	0.227973437
ACTBL2	0.017884432	differentiation	0.673745639
ACTC1	-0.038453927	differentiation	0.160114756
ACTG1	0.079391358	differentiation	0.513247289
ACTG2	0.004508312	differentiation	0.513978528
ACTL10	0.011362061	differentiation	0.593415674
ACTL6A	0.094257089	differentiation	0.364463916
ACTL6B	-0.04004641	differentiation	0.156253454
ACTL7A	0.001367336	differentiation	0.479075724
ACTL7B	-0.115016302	differentiation	0.016842878
ACTL8	0.231218132	differentiation	0.002587124
ACTL9	0.059499959	differentiation	0.761405772
ACTN1	-0.070710746	differentiation	0.058406017
ACTN2	0.029090302	differentiation	0.822243649
ACTN3	0.017745924	differentiation	0.67332969
ACTN4	0.076365354	differentiation	0.544261294
ACTR10	-0.063770926	differentiation	0.070006149
ACTR1A	-0.119868325	differentiation	0.005880419
ACTR1B	-0.044871379	differentiation	0.129956939
ACTR2	0.007360099	differentiation	0.547777089
ACTR3	-0.125548823	differentiation	0.004646854
ACTR3B	-0.239910752	differentiation	0.007922271
ACTR3C	0.031490387	differentiation	0.857597477
ACTR5	0.335071971	differentiation	2.04E-06
ACTR6	-0.465465506	differentiation	2.82E-06
ACTR8	0.021778018	differentiation	0.725349465
ACTRT1	0.051349982	differentiation	0.869413307
ACTRT2	0.017335441	differentiation	0.665599216
ACTRT3	0.016347651	differentiation	0.655450485
ACVR1	0.035772334	differentiation	0.915516422
ACVR1B	-0.031910485	differentiation	0.198886634
ACVR1C	0.054892983	differentiation	0.820118626
ACVR2A	0.1124941	differentiation	0.216703267
ACVR2B	0.083337237	differentiation	0.470265784
ACVRL1	0.179358315	differentiation	0.017703148
ACY1	0.031248704	differentiation	0.851888257
ACY3	0.060551077	differentiation	0.747408176
ACYP1	0.221406931	differentiation	0.001988122
ACYP2	0.048012272	differentiation	0.916858225
ADA	0.080088322	differentiation	0.507601905
ADA2	-0.008516789	differentiation	0.378783603
ADAD1	0.091817313	differentiation	0.381412603
ADAD2	0.120514476	differentiation	0.168723182
ADAL	-0.03794064	differentiation	0.167320071
ADAM10	0.002011892	differentiation	0.484683119
ADAM11	0.101069227	differentiation	0.301685332
ADAM12	-0.013370151	differentiation	0.333483335
ADAM15	0.053562289	differentiation	0.839198166
ADAM17	0.02791506	differentiation	0.805837512
ADAM18	0.118672009	differentiation	0.182604767
ADAM19	0.121956691	differentiation	0.162567505
ADAM2	0.009722114	differentiation	0.571765139
ADAM20	0.083747164	differentiation	0.465053741
ADAM21	0.009484237	differentiation	0.569403722
ADAM22	0.035256695	differentiation	0.907591722
ADAM23	0.090918516	differentiation	0.396895024
ADAM28	0.216896383	differentiation	0.004340017
ADAM29	-0.019637896	differentiation	0.282488518
ADAM30	0.115785907	differentiation	0.19621119
ADAM32	-0.020181393	differentiation	0.275919515
ADAM33	-0.035673359	differentiation	0.175044521
ADAM7	-0.010192022	differentiation	0.36103819
ADAM8	-0.006321928	differentiation	0.399076886
ADAM9	-0.134018132	differentiation	0.003098874
ADAMDEC1	0.127089151	differentiation	0.140333126
ADAMTS1	0.068058002	differentiation	0.648894016
ADAMTS10	0.097834483	differentiation	0.329295375
ADAMTS12	0.04288246	differentiation	0.989288655
ADAMTS13	0.00280003	differentiation	0.491496872
ADAMTS14	0.038186824	differentiation	0.951981586
ADAMTS15	0.104772575	differentiation	0.271504586
ADAMTS16	-0.001726194	differentiation	0.445284936
ADAMTS17	0.079613368	differentiation	0.510990224
ADAMTS18	0.051112533	differentiation	0.875159643
ADAMTS19	0.038658846	differentiation	0.958197212
ADAMTS2	0.021009639	differentiation	0.712791028
ADAMTS20	0.149694831	differentiation	0.061283946
ADAMTS3	0.022792462	differentiation	0.735948637
ADAMTS4	-0.043971015	differentiation	0.13818595
ADAMTS5	-0.040075604	differentiation	0.152319961
ADAMTS6	0.003073931	differentiation	0.49580026
ADAMTS7	-0.035817196	differentiation	0.175130897
ADAMTS8	0.055284664	differentiation	0.817444251
ADAMTS9	-0.032011055	differentiation	0.197144234
ADAMTSL1	0.066139272	differentiation	0.67189811
ADAMTSL2	0.020039058	differentiation	0.701637257
ADAMTSL3	0.099882076	differentiation	0.309638015
ADAMTSL4	0.071231702	differentiation	0.60876751
ADAMTSL5	0.034081192	differentiation	0.893696535
ADAP1	-0.698130581	differentiation	1.94E-07
ADAP2	0.080494202	differentiation	0.499548951
ADAR	-0.021825397	differentiation	0.265623973
ADARB1	0.088113625	differentiation	0.419116384
ADARB2	-0.000527653	differentiation	0.456874963
ADAT1	-0.030826845	differentiation	0.205044741
ADAT2	-0.078446919	differentiation	0.039371366
ADCK1	0.06300442	differentiation	0.717220531
ADCK2	0.094345646	differentiation	0.360587651
ADCK5	0.062590562	differentiation	0.720891493
ADCY1	0.262079855	differentiation	0.005530054
ADCY10	0.05479379	differentiation	0.822913675
ADCY2	0.275780534	differentiation	0.002065074
ADCY4	0.059063103	differentiation	0.763815867
ADCY5	0.098573256	differentiation	0.326104197
ADCY6	0.203651409	differentiation	0.005385477
ADCY7	0.05988207	differentiation	0.752774901
ADCY8	0.042418501	differentiation	0.99788173
ADCY9	0.044924364	differentiation	0.960799299
ADCYAP1	-0.036974618	differentiation	0.168731344
ADCYAP1R1	0.034482131	differentiation	0.896190383
ADD1	0.038616947	differentiation	0.954829977
ADD2	3.43E-06	differentiation	0.46317784
ADD3	0.16809879	differentiation	0.028690481
ADGB	0.000513354	differentiation	0.467742301
ADGRA1	0.037003979	differentiation	0.932362896
ADGRA2	-0.053357049	differentiation	0.097284968
ADGRA3	0.026708834	differentiation	0.789598493
ADGRB1	0.182229453	differentiation	0.014261293
ADGRB2	-0.013655174	differentiation	0.332188461
ADGRB3	0.072690846	differentiation	0.592915875
ADGRD1	-0.012401816	differentiation	0.343561137
ADGRD2	-0.074479784	differentiation	0.04424004
ADGRE1	0.052290657	differentiation	0.856710585
ADGRE2	0.092146907	differentiation	0.377766515
ADGRE3	0.079270438	differentiation	0.514306254
ADGRE5	0.106627316	differentiation	0.259954978
ADGRF1	0.083052485	differentiation	0.472726987
ADGRF2	0.116536518	differentiation	0.193454034
ADGRF3	-0.052287575	differentiation	0.102656356
ADGRF4	0.002650478	differentiation	0.492278344
ADGRF5	0.03025091	differentiation	0.838113258
ADGRG1	0.104599695	differentiation	0.273068209
ADGRG2	0.023648268	differentiation	0.749244434
ADGRG3	0.019010787	differentiation	0.68964158
ADGRG4	-0.060442096	differentiation	0.074859569
ADGRG5	-0.199511158	differentiation	0.001615604
ADGRG6	0.008450739	differentiation	0.555754354
ADGRG7	-0.012042334	differentiation	0.344152269
ADGRL1	0.111760239	differentiation	0.222153065
ADGRL2	0.024700211	differentiation	0.762657117
ADGRL3	0.087118289	differentiation	0.433393611
ADGRL4	0.210372728	differentiation	0.003217994
ADGRV1	-0.031128071	differentiation	0.207102528
ADH1A	-0.051900085	differentiation	0.102553851
ADH1B	0.013364477	differentiation	0.617984363
ADH1C	0.031454394	differentiation	0.855068261
ADH4	-0.03823936	differentiation	0.163453911
ADH5	0.061283622	differentiation	0.737291606
ADH6	0.022661945	differentiation	0.738472703
ADH7	0.031413587	differentiation	0.851923624
ADHFE1	0.04316398	differentiation	0.983960989
ADI1	-0.037248404	differentiation	0.169450826
ADIG	0.041551392	differentiation	0.996844626
ADIPOQ	0.113241703	differentiation	0.212267739
ADIPOR1	-0.159830408	differentiation	0.000913028
ADIPOR2	0.087487355	differentiation	0.432536936
ADIRF	0.064653209	differentiation	0.692197126
ADK	0.173189912	differentiation	0.021387421
ADM	0.032999384	differentiation	0.880859049
ADM2	0.058236589	differentiation	0.775224785
ADM5	-0.022040046	differentiation	0.263941133
ADNP	-0.316429545	differentiation	5.83E-07
ADNP2	0.257549589	differentiation	0.000395739
ADO	0.368964422	differentiation	1.13E-05
ADORA1	0.065444732	differentiation	0.681958715
ADORA2A	0.050351056	differentiation	0.886018722
ADORA2B	-0.071439191	differentiation	0.050510077
ADORA3	0.102524463	differentiation	0.290344914
ADPGK	0.028736218	differentiation	0.819479593
ADPRH	-0.020515512	differentiation	0.276238011
ADPRHL1	0.164838783	differentiation	0.032397198
ADPRHL2	0.069233843	differentiation	0.632099816
ADPRM	0.05581476	differentiation	0.806412612
ADRA1A	0.002377906	differentiation	0.486943488
ADRA1B	0.023681621	differentiation	0.749092765
ADRA1D	0.016022559	differentiation	0.650734744
ADRA2A	0.084969035	differentiation	0.453193799
ADRA2B	0.090602343	differentiation	0.392586098
ADRA2C	-0.031512762	differentiation	0.19958989
ADRB1	-0.02231118	differentiation	0.262371778
ADRB2	0.087875811	differentiation	0.422282494
ADRB3	0.047065991	differentiation	0.93046183
ADRM1	0.221750065	differentiation	0.001687698
ADSL	0.044305896	differentiation	0.969162586
ADSS	0.166948926	differentiation	0.028774331
ADSSL1	0.04398991	differentiation	0.972909723
ADTRP	0.009318151	differentiation	0.567348364
AEBP1	0.011430819	differentiation	0.594770302
AEBP2	0.284695511	differentiation	3.79E-05
AEN	0.059594973	differentiation	0.758173203
AES	0.140810889	differentiation	0.083253657
AFAP1	0.090858441	differentiation	0.390712724
AFAP1L1	0.172612713	differentiation	0.023588133
AFAP1L2	-0.01050686	differentiation	0.359672583
AFDN	-0.013257604	differentiation	0.338361142
AFF1	-0.139517037	differentiation	0.00332565
AFF2	0.096149159	differentiation	0.342290457
AFF3	-0.025108093	differentiation	0.243393869
AFF4	0.309438345	differentiation	5.73E-06
AFG1L	0.054016529	differentiation	0.833744384
AFG3L2	0.062567898	differentiation	0.716551864
AFM	-0.009464203	differentiation	0.36752927
AFMID	-0.041690524	differentiation	0.145879211
AFP	0.021208725	differentiation	0.718772883
AFTPH	0.158963312	differentiation	0.045294924
AGA	0.130648225	differentiation	0.120994261
AGAP1	0.145230447	differentiation	0.073432361
AGAP11	0.072599828	differentiation	0.592806082
AGAP2	0.068260966	differentiation	0.646562719
AGAP3	0.052760464	differentiation	0.853342281
AGAP4	-0.019186968	differentiation	0.285542115
AGAP5	0.161552339	differentiation	0.037443873
AGAP6	0.071600461	differentiation	0.673729122
AGAP9	0.035646614	differentiation	0.932001648
AGBL1	0.003839909	differentiation	0.505224359
AGBL2	0.134980138	differentiation	0.10382424
AGBL3	-0.010400373	differentiation	0.360426169
AGBL4	0.200134254	differentiation	0.006552292
AGBL5	-0.062417545	differentiation	0.069463209
AGER	0.032232774	differentiation	0.865933171
AGFG1	0.192654071	differentiation	0.008434507
AGFG2	-0.090752477	differentiation	0.02504206
AGGF1	0.095656797	differentiation	0.350873233
AGK	-0.100493135	differentiation	0.014266831
AGL	0.032483093	differentiation	0.868561685
AGMAT	-0.052687003	differentiation	0.100153763
AGMO	0.107893949	differentiation	0.249326755
AGO1	0.039261808	differentiation	0.966014257
AGO2	-0.067877165	differentiation	0.059339741
AGO3	0.089828947	differentiation	0.400494087
AGO4	0.122153817	differentiation	0.161145447
AGPAT1	0.051135229	differentiation	0.872618185
AGPAT2	-0.072972951	differentiation	0.05376305
AGPAT3	-0.106115311	differentiation	0.010814385
AGPAT4	-0.038760814	differentiation	0.15961379
AGPAT5	0.098073563	differentiation	0.326515386
AGPS	0.323609005	differentiation	0.000296926
AGR2	0.049832301	differentiation	0.892289342
AGR3	0.027231817	differentiation	0.79737337
AGRN	0.090481597	differentiation	0.398615077
AGRP	0.079906657	differentiation	0.507919915
AGT	0.011826439	differentiation	0.599716026
AGTPBP1	0.316987305	differentiation	3.74E-05
AGTR1	-0.042876447	differentiation	0.14288634
AGTR2	0.016063965	differentiation	0.652369683
AGTRAP	0.079022275	differentiation	0.518552025
AGXT	-0.01716317	differentiation	0.30135848
AGXT2	0.054812066	differentiation	0.820036135
AHCTF1	0.132586336	differentiation	0.116930183
AHCY	0.156558832	differentiation	0.045474479
AHCYL1	0.409207056	differentiation	2.91E-07
AHCYL2	0.025816573	differentiation	0.77804704
AHDC1	0.061686396	differentiation	0.728831156
AHI1	-0.00167634	differentiation	0.445025029
AHNAK	0.058478002	differentiation	0.776973306
AHNAK2	0.033832478	differentiation	0.888911128
AHR	0.371092983	differentiation	5.83E-07
AHRR	0.067588622	differentiation	0.654717984
AHSA1	-0.223561646	differentiation	7.03E-05
AHSA2	0.061997713	differentiation	0.726599061
AHSG	-0.088752852	differentiation	0.026980727
AHSP	0.06426263	differentiation	0.699177123
AICDA	-0.019502012	differentiation	0.284588765
AIDA	0.036009777	differentiation	0.918637644
AIF1	0.021448046	differentiation	0.719911909
AIF1L	-0.008109631	differentiation	0.384508757
AIFM1	0.243966303	differentiation	0.000349976
AIFM2	0.158012808	differentiation	0.042366083
AIFM3	0.152417334	differentiation	0.05515149
AIG1	0.028350112	differentiation	0.813565363
AIM1	0.094596092	differentiation	0.355490356
AIM1L	-0.028301311	differentiation	0.21962142
AIM2	0.024021409	differentiation	0.754895746
AIMP1	0.07501409	differentiation	0.561109225
AIMP2	0.147274025	differentiation	0.064942374
AIP	0.091912612	differentiation	0.381458658
AIPL1	0.054497916	differentiation	0.828991721
AIRE	0.112453244	differentiation	0.217732792
AJAP1	0.051850022	differentiation	0.864614201
AJUBA	0.040425712	differentiation	0.979933638
AK1	0.152217103	differentiation	0.055298787
AK2	0.084122018	differentiation	0.462481483
AK3	0.170099034	differentiation	0.024506116
AK4	0.079040918	differentiation	0.517411055
AK5	0.064853523	differentiation	0.68709847
AK7	0.156631825	differentiation	0.044480807
AK8	0.018293258	differentiation	0.681846299
AK9	0.144087276	differentiation	0.073695183
AKAIN1	0.084414148	differentiation	0.457466678
AKAP1	0.248688322	differentiation	0.000317039
AKAP10	-0.094014156	differentiation	0.020667162
AKAP11	0.006974786	differentiation	0.540644257
AKAP12	0.096197128	differentiation	0.341498395
AKAP13	-0.04900421	differentiation	0.114034376
AKAP14	0.032160653	differentiation	0.865714848
AKAP17A	0.077864484	differentiation	0.528141687
AKAP2	0.18360528	differentiation	0.042908051
AKAP3	0.080955958	differentiation	0.495106428
AKAP4	-0.001417663	differentiation	0.448680931
AKAP5	0.036958432	differentiation	0.932414488
AKAP6	-0.028430647	differentiation	0.219398337
AKAP7	0.088759262	differentiation	0.414043087
AKAP8	0.058924417	differentiation	0.768925697
AKAP8L	-0.003926906	differentiation	0.423847574
AKAP9	0.010340355	differentiation	0.581288732
AKIP1	0.042795246	differentiation	0.98653315
AKIRIN1	0.143267882	differentiation	0.0756869
AKIRIN2	0.111739818	differentiation	0.221472544
AKNA	-0.009747191	differentiation	0.365846429
AKR1A1	0.021337943	differentiation	0.721315701
AKR1B1	-0.069196926	differentiation	0.055837257
AKR1B10	0.026530894	differentiation	0.789386098
AKR1B15	0.112390301	differentiation	0.217259517
AKR1C1	0.017355693	differentiation	0.668742202
AKR1C2	-0.035894666	differentiation	0.173941833
AKR1C3	0.016305491	differentiation	0.657199201
AKR1C4	0.053775761	differentiation	0.836544486
AKR1D1	0.036316885	differentiation	0.921501678
AKR1E2	0.0852511	differentiation	0.447992637
AKR7A2	0.313443276	differentiation	5.93E-06
AKR7A3	0.090874672	differentiation	0.394295561
AKT1	0.006133279	differentiation	0.531438771
AKT1S1	-0.065221127	differentiation	0.064396131
AKT2	0.475332464	differentiation	4.06E-05
AKT3	-0.05283899	differentiation	0.099547183
AKTIP	0.031269897	differentiation	0.85199941
ALAD	0.517351291	differentiation	2.91E-07
ALAS1	0.000954972	differentiation	0.473880393
ALAS2	0.042822808	differentiation	0.989269805
ALB	-0.024020739	differentiation	0.250352102
ALCAM	0.099259217	differentiation	0.316409698
ALDH16A1	-0.025933043	differentiation	0.234371145
ALDH18A1	0.140157743	differentiation	0.08737234
ALDH1A1	0.003929656	differentiation	0.50485495
ALDH1A2	-0.026722865	differentiation	0.231521587
ALDH1A3	0.000827354	differentiation	0.470148802
ALDH1B1	0.125552996	differentiation	0.144483192
ALDH1L1	0.037286114	differentiation	0.935191855
ALDH1L2	0.023340364	differentiation	0.745928307
ALDH2	0.028371872	differentiation	0.813744043
ALDH3A1	0.049620758	differentiation	0.891564322
ALDH3A2	0.010739896	differentiation	0.583967771
ALDH3B1	0.023956059	differentiation	0.754554708
ALDH3B2	-0.037496551	differentiation	0.165432608
ALDH4A1	0.121731035	differentiation	0.164406775
ALDH5A1	0.079342637	differentiation	0.513185397
ALDH6A1	0.013209904	differentiation	0.615679494
ALDH7A1	0.046565882	differentiation	0.936303773
ALDH8A1	0.013074534	differentiation	0.61370614
ALDH9A1	0.114036394	differentiation	0.20716714
ALDOA	-0.054567048	differentiation	0.093196308
ALDOB	0.12774376	differentiation	0.134090974
ALDOC	-0.007583699	differentiation	0.384324539
ALG1	0.010943114	differentiation	0.589672812
ALG10	0.091381461	differentiation	0.387461597
ALG10B	0.020811223	differentiation	0.712414138
ALG12	0.047762831	differentiation	0.921582614
ALG13	0.067622602	differentiation	0.655758196
ALG14	0.021402384	differentiation	0.719981769
ALG1L	0.081906195	differentiation	0.482203941
ALG1L2	0.09072218	differentiation	0.393291589
ALG2	0.077381106	differentiation	0.539256497
ALG3	0.104198985	differentiation	0.280093775
ALG5	0.12103324	differentiation	0.166144998
ALG6	0.086105311	differentiation	0.44104723
ALG8	-0.027231476	differentiation	0.226500758
ALG9	0.017687988	differentiation	0.671063977
ALK	0.102341917	differentiation	0.290250958
ALKAL1	0.038789805	differentiation	0.957456354
ALKAL2	0.094515694	differentiation	0.35938547
ALKBH1	-0.236682895	differentiation	0.007271482
ALKBH2	0.016976019	differentiation	0.662972548
ALKBH3	-0.037616272	differentiation	0.165657635
ALKBH4	0.059993062	differentiation	0.756416229
ALKBH5	-0.048364888	differentiation	0.116240821
ALKBH6	0.009138697	differentiation	0.565261332
ALKBH7	-0.009679678	differentiation	0.365779096
ALKBH8	0.078092833	differentiation	0.527349625
ALLC	0.143590403	differentiation	0.076600511
ALMS1	0.087528036	differentiation	0.42703846
ALOX12	0.052720543	differentiation	0.850225724
ALOX12B	-0.04700433	differentiation	0.12064924
ALOX15	0.028855378	differentiation	0.818926841
ALOX15B	-0.006010678	differentiation	0.399849127
ALOX5	-0.029220466	differentiation	0.2130085
ALOX5AP	-0.079205281	differentiation	0.037937065
ALOXE3	0.102853801	differentiation	0.286314356
ALPI	0.017921791	differentiation	0.67625688
ALPK1	0.105800645	differentiation	0.262407339
ALPK2	0.036912875	differentiation	0.929618856
ALPK3	0.027694993	differentiation	0.805553217
ALPL	0.138801953	differentiation	0.09061686
ALPP	0.01200025	differentiation	0.601993981
ALPPL2	0.136762172	differentiation	0.101878966
ALS2	-0.094060394	differentiation	0.019688452
ALS2CL	0.038886493	differentiation	0.960679984
ALS2CR12	-0.115692758	differentiation	0.007063362
ALX1	0.070168277	differentiation	0.62207895
ALX3	-0.059582347	differentiation	0.079597949
ALX4	-0.028765279	differentiation	0.218381443
ALYREF	-0.013943938	differentiation	0.332002591
AMACR	0.113473807	differentiation	0.211667863
AMBN	0.025097185	differentiation	0.770364175
AMBP	0.067520048	differentiation	0.653686807
AMBRA1	-1.002158491	differentiation	9.72E-08
AMD1	0.093653745	differentiation	0.365184176
AMDHD1	-0.244847567	differentiation	0.003860622
AMDHD2	0.02103377	differentiation	0.718812525
AMELX	0.058087709	differentiation	0.779880966
AMELY	0.145502554	differentiation	0.070970867
AMER1	0.001083895	differentiation	0.474287209
AMER2	0.034770142	differentiation	0.901580427
AMER3	0.004754334	differentiation	0.514692375
AMFR	0.122675322	differentiation	0.157752853
AMH	0.031586317	differentiation	0.858295
AMHR2	0.007333967	differentiation	0.546612315
AMIGO1	-0.068139738	differentiation	0.056286047
AMIGO2	-0.062281848	differentiation	0.070498176
AMIGO3	0.057071677	differentiation	0.79070429
AMMECR1	0.242344307	differentiation	0.000536915
AMMECR1L	-0.017193894	differentiation	0.302519174
AMN	0.014274653	differentiation	0.631425319
AMN1	0.093843697	differentiation	0.362998427
AMOT	-0.005126098	differentiation	0.409812668
AMOTL1	0.111477288	differentiation	0.223258667
AMOTL2	0.012739427	differentiation	0.608725536
AMPD1	0.033909861	differentiation	0.890638954
AMPD2	0.045371368	differentiation	0.953101568
AMPD3	0.005435762	differentiation	0.524501137
AMPH	-0.000433848	differentiation	0.459530294
AMT	0.001901561	differentiation	0.484623656
AMTN	0.002810298	differentiation	0.493598479
AMY1A	-0.084183953	differentiation	0.029157537
AMY1B	0.016609301	differentiation	0.655866823
AMY1C	-0.027780962	differentiation	0.318990247
AMY2A	0.141212432	differentiation	0.087890989
AMY2B	-0.012875299	differentiation	0.338526997
AMZ1	0.171142977	differentiation	0.024408177
AMZ2	0.041575867	differentiation	0.997018643
ANAPC1	0.009643125	differentiation	0.574602357
ANAPC10	0.066370316	differentiation	0.66918487
ANAPC11	0.091606106	differentiation	0.384598826
ANAPC13	0.118005077	differentiation	0.184147792
ANAPC15	0.080427953	differentiation	0.502554745
ANAPC16	-0.135521382	differentiation	0.002389108
ANAPC2	0.022370873	differentiation	0.733935059
ANAPC4	-0.038644698	differentiation	0.164706033
ANAPC5	0.137673005	differentiation	0.093118675
ANAPC7	0.085213216	differentiation	0.449798096
ANG	-0.096352653	differentiation	0.017046043
ANGEL1	0.085720066	differentiation	0.444656592
ANGEL2	0.050589659	differentiation	0.877974513
ANGPT1	0.076733176	differentiation	0.542003743
ANGPT2	-0.003628038	differentiation	0.424184919
ANGPT4	0.034809784	differentiation	0.902249482
ANGPTL1	0.042181221	differentiation	0.997615507
ANGPTL2	-0.015435347	differentiation	0.315980632
ANGPTL3	0.123288715	differentiation	0.153807895
ANGPTL4	-5.80E-05	differentiation	0.464114285
ANGPTL5	0.01124803	differentiation	0.594365527
ANGPTL6	0.068452984	differentiation	0.644424093
ANGPTL7	-0.044996742	differentiation	0.13074084
ANHX	0.049483898	differentiation	0.89406983
ANK1	0.089200782	differentiation	0.41039214
ANK2	0.047197536	differentiation	0.927630151
ANK3	0.158902886	differentiation	0.041219381
ANKAR	0.016496314	differentiation	0.656766637
ANKDD1A	0.070758153	differentiation	0.615096524
ANKDD1B	0.011851389	differentiation	0.599134707
ANKEF1	-0.016405586	differentiation	0.307726748
ANKFN1	0.044158616	differentiation	0.972476188
ANKFY1	-0.020860548	differentiation	0.27298465
ANKH	0.158693268	differentiation	0.041700428
ANKHD1	0.084889709	differentiation	0.453732366
ANKIB1	0.012779282	differentiation	0.609337363
ANKK1	0.109003718	differentiation	0.242596657
ANKLE1	0.068896895	differentiation	0.638814756
ANKLE2	-0.027281852	differentiation	0.227028734
ANKMY1	-0.101542918	differentiation	0.02032661
ANKMY2	-0.047392522	differentiation	0.121053918
ANKRA2	0.006936205	differentiation	0.541245104
ANKRD1	0.014577536	differentiation	0.633062202
ANKRD10	-0.023537063	differentiation	0.256895357
ANKRD11	0.321709009	differentiation	1.94E-06
ANKRD12	0.041432485	differentiation	0.990667282
ANKRD13A	-0.052432826	differentiation	0.103606306
ANKRD13B	0.008833723	differentiation	0.560217669
ANKRD13C	0.110923947	differentiation	0.228498013
ANKRD13D	0.022893008	differentiation	0.741162138
ANKRD16	0.136391562	differentiation	0.106926903
ANKRD17	0.281313794	differentiation	2.42E-05
ANKRD18A	0.036912779	differentiation	0.929614581
ANKRD18B	0.096001531	differentiation	0.345992122
ANKRD2	-0.072662558	differentiation	0.047357375
ANKRD20A1	0.045399594	differentiation	0.952154242
ANKRD20A2	0.116948581	differentiation	0.283354747
ANKRD20A3	0.016867419	differentiation	0.660877645
ANKRD22	0.014883854	differentiation	0.63536231
ANKRD23	0.140108784	differentiation	0.085134609
ANKRD24	0.210575213	differentiation	0.004747805
ANKRD26	-0.018286819	differentiation	0.293289301
ANKRD27	-0.174112924	differentiation	0.000483282
ANKRD28	0.072837702	differentiation	0.586894183
ANKRD29	0.089471448	differentiation	0.40707028
ANKRD30A	0.130051332	differentiation	0.122988504
ANKRD30B	0.039750262	differentiation	0.968741391
ANKRD31	0.146253391	differentiation	0.069278214
ANKRD33	-0.029423665	differentiation	0.213591081
ANKRD33B	-0.043183656	differentiation	0.141688239
ANKRD34A	0.013315984	differentiation	0.617968525
ANKRD34B	-0.006670521	differentiation	0.395431478
ANKRD34C	0.025677581	differentiation	0.775834377
ANKRD35	0.041592799	differentiation	0.996770978
ANKRD36	0.081963102	differentiation	0.483898538
ANKRD36B	0.103324006	differentiation	0.282354047
ANKRD36C	0.053847129	differentiation	0.835927898
ANKRD37	0.069265941	differentiation	0.633939669
ANKRD39	0.090213527	differentiation	0.398474873
ANKRD40	0.030635723	differentiation	0.844544098
ANKRD42	0.029527476	differentiation	0.827262729
ANKRD44	0.142375076	differentiation	0.086945897
ANKRD45	0.126074323	differentiation	0.144729205
ANKRD46	0.064062277	differentiation	0.700154958
ANKRD49	0.194323721	differentiation	0.007561024
ANKRD50	0.011314818	differentiation	0.591073009
ANKRD52	0.118131022	differentiation	0.181588456
ANKRD53	-0.193545916	differentiation	0.010633762
ANKRD54	0.072025937	differentiation	0.596620843
ANKRD55	0.032053441	differentiation	0.862894925
ANKRD6	0.033774591	differentiation	0.887864114
ANKRD60	0.013974219	differentiation	0.623167452
ANKRD61	-0.035266971	differentiation	0.179101992
ANKRD62	0.064568473	differentiation	0.692143687
ANKRD63	0.017347298	differentiation	0.665528288
ANKRD65	0.051533788	differentiation	0.867662065
ANKRD66	0.07864461	differentiation	0.521253605
ANKRD7	0.000292736	differentiation	0.465301503
ANKRD9	0.079243603	differentiation	0.512511678
ANKS1A	0.065686667	differentiation	0.679868962
ANKS1B	0.04935524	differentiation	0.897621963
ANKS3	-0.209728103	differentiation	0.001389703
ANKS4B	-0.048601402	differentiation	0.114117353
ANKS6	0.080835334	differentiation	0.496857282
ANKUB1	0.042447594	differentiation	0.997661367
ANKZF1	0.021321589	differentiation	0.719840787
ANLN	-0.129748816	differentiation	0.003404156
ANO1	0.112375567	differentiation	0.217292649
ANO10	0.021746383	differentiation	0.725239867
ANO2	-0.066281427	differentiation	0.064006027
ANO3	0.048536558	differentiation	0.910994032
ANO4	0.019107151	differentiation	0.688886342
ANO5	0.18510023	differentiation	0.015277798
ANO6	0.093871364	differentiation	0.36430904
ANO7	0.088521561	differentiation	0.415390428
ANO8	0.020229179	differentiation	0.706770891
ANO9	0.101275798	differentiation	0.298480649
ANOS1	0.060601478	differentiation	0.747447527
ANP32A	0.261197666	differentiation	0.000758153
ANP32B	0.422929002	differentiation	1.75E-06
ANP32C	-0.038758141	differentiation	0.159115448
ANP32D	0.020097515	differentiation	0.702864409
ANP32E	0.208049717	differentiation	0.003419994
ANPEP	0.109518277	differentiation	0.237252765
ANTXR1	0.060484608	differentiation	0.745680642
ANTXR2	0.132054958	differentiation	0.11397297
ANTXRL	-0.03473596	differentiation	0.179395615
ANXA1	0.061960412	differentiation	0.726454679
ANXA10	0.007297705	differentiation	0.545815881
ANXA11	0.048381025	differentiation	0.91108585
ANXA13	-0.007677843	differentiation	0.384539072
ANXA2	0.064495266	differentiation	0.692205773
ANXA2R	-0.020241685	differentiation	0.278438237
ANXA3	0.001666835	differentiation	0.48152449
ANXA4	0.116829508	differentiation	0.189502663
ANXA5	0.028924974	differentiation	0.819096193
ANXA6	0.101696235	differentiation	0.29861687
ANXA7	0.099155843	differentiation	0.316981494
ANXA8	0.234961461	differentiation	0.002311573
ANXA8L1	0.034953098	differentiation	0.905030249
ANXA9	-0.022208692	differentiation	0.262909956
AOAH	0.017548616	differentiation	0.671053095
AOC1	0.065541769	differentiation	0.679314169
AOC2	-0.025790653	differentiation	0.237137629
AOC3	-0.049256402	differentiation	0.11309871
AOX1	-0.141364879	differentiation	0.00311889
AP1AR	0.004127096	differentiation	0.506879896
AP1B1	-0.078146433	differentiation	0.040688101
AP1G1	-0.014711579	differentiation	0.321557906
AP1G2	0.002288024	differentiation	0.488227479
AP1M1	-0.255654753	differentiation	9.72E-06
AP1M2	0.024862219	differentiation	0.765102385
AP1S1	-0.072433294	differentiation	0.048447335
AP1S2	0.016881806	differentiation	0.66100755
AP1S3	0.045439368	differentiation	0.952827475
AP2A1	0.059164911	differentiation	0.766071572
AP2A2	0.045523209	differentiation	0.952851474
AP2B1	0.151901861	differentiation	0.056386318
AP2M1	0.010328888	differentiation	0.584060463
AP2S1	0.193939812	differentiation	0.008955974
AP3B1	0.049607019	differentiation	0.893184396
AP3B2	-0.060570755	differentiation	0.075986158
AP3D1	0.100399015	differentiation	0.306074805
AP3M1	0.072986312	differentiation	0.584510127
AP3M2	0.061775776	differentiation	0.72906483
AP3S1	-0.003168955	differentiation	0.4311518
AP3S2	0.023319609	differentiation	0.744508095
AP4B1	0.105798442	differentiation	0.262508484
AP4E1	-0.012253525	differentiation	0.343816867
AP4M1	0.079518061	differentiation	0.510794832
AP4S1	-0.035784948	differentiation	0.174996717
AP5B1	0.099036929	differentiation	0.318938719
AP5M1	-0.011345483	differentiation	0.351478065
AP5S1	-0.038285803	differentiation	0.161630672
AP5Z1	0.047465275	differentiation	0.921853987
APAF1	0.105218688	differentiation	0.268381615
APBA1	0.134163553	differentiation	0.112210749
APBA2	-0.080548203	differentiation	0.034567984
APBA3	0.148204565	differentiation	0.062295399
APBB1	-0.051268256	differentiation	0.106716062
APBB1IP	0.071585766	differentiation	0.604405242
APBB2	0.028646008	differentiation	0.820270587
APBB3	0.029002105	differentiation	0.822022606
APC	-0.035161725	differentiation	0.180732851
APC2	0.143619789	differentiation	0.074940893
APCDD1	0.071248323	differentiation	0.609156934
APCDD1L	0.085556763	differentiation	0.445903467
APCS	-0.011100593	differentiation	0.35328566
APEH	0.043310846	differentiation	0.98079313
APELA	0.009611613	differentiation	0.572163405
APEX1	0.111510461	differentiation	0.224013808
APEX2	0.022027151	differentiation	0.727950774
APH1A	-0.083782163	differentiation	0.030769352
APH1B	0.142659753	differentiation	0.078176474
API5	-0.092259609	differentiation	0.020712342
APIP	0.093076737	differentiation	0.373431452
APLN	0.017211772	differentiation	0.665720377
APLNR	0.075319551	differentiation	0.558376164
APLP1	0.017441952	differentiation	0.670938639
APLP2	-0.049622635	differentiation	0.116975849
APMAP	-0.01076789	differentiation	0.358110612
APOA1	0.012153641	differentiation	0.604917187
APOA2	-0.035792129	differentiation	0.175957743
APOA4	0.117499963	differentiation	0.18669197
APOA5	-0.005289014	differentiation	0.409676642
APOB	0.020084765	differentiation	0.702045627
APOBEC1	0.043269113	differentiation	0.980864446
APOBEC2	-0.002081839	differentiation	0.441263706
APOBEC3A	0.064714837	differentiation	0.693951963
APOBEC3B	0.029192963	differentiation	0.825113027
APOBEC3C	0.045121941	differentiation	0.954824244
APOBEC3D	-0.143974138	differentiation	0.001759695
APOBEC3F	-0.00012027	differentiation	0.462239356
APOBEC3G	0.024066293	differentiation	0.754486015
APOBEC3H	0.051626855	differentiation	0.865655385
APOBEC4	0.070030241	differentiation	0.6271367
APOBR	0.049058775	differentiation	0.902667083
APOC1	-0.108146008	differentiation	0.009862978
APOC2	0.020065531	differentiation	0.703020159
APOC3	0.06298241	differentiation	0.715880477
APOC4	0.031946036	differentiation	0.865808998
APOD	0.023870151	differentiation	0.752148402
APOE	0.03993147	differentiation	0.971651674
APOF	-0.048036988	differentiation	0.116533375
APOH	0.121901875	differentiation	0.162982094
APOL1	0.029365652	differentiation	0.827220561
APOL2	0.012468596	differentiation	0.603807406
APOL3	0.083511172	differentiation	0.466116009
APOL4	0.009259708	differentiation	0.564536506
APOL5	-0.020242551	differentiation	0.276850518
APOL6	0.128165501	differentiation	0.13117797
APOLD1	0.064123692	differentiation	0.697505748
APOM	0.047789846	differentiation	0.949698189
APOO	-0.005912864	differentiation	0.403978207
APOOL	0.041252239	differentiation	0.991269878
APOPT1	0.109360539	differentiation	0.236175923
APP	0.018840508	differentiation	0.683428868
APPBP2	-0.020529253	differentiation	0.275068865
APPL1	0.025355148	differentiation	0.770298397
APPL2	0.202369586	differentiation	0.005109635
APRT	0.018795255	differentiation	0.68612083
APTX	0.068312641	differentiation	0.644244053
AQP1	-0.037379815	differentiation	0.169590545
AQP10	-0.024016563	differentiation	0.24954566
AQP11	-0.036037011	differentiation	0.173946594
AQP12A	0.068231931	differentiation	0.646800085
AQP12B	0.022479334	differentiation	0.730417904
AQP2	0.109595391	differentiation	0.236243353
AQP3	0.090164733	differentiation	0.39850577
AQP4	0.033598827	differentiation	0.88504866
AQP5	0.070046529	differentiation	0.622064084
AQP6	0.093978557	differentiation	0.362854725
AQP7	0.127755641	differentiation	0.133639658
AQP8	0.067230474	differentiation	0.658960742
AQP9	0.103840697	differentiation	0.281853178
AQR	-0.008356447	differentiation	0.380516773
AR	0.117086263	differentiation	0.190755563
ARAF	0.141559594	differentiation	0.082015914
ARAP1	0.030322919	differentiation	0.837706151
ARAP2	0.051088386	differentiation	0.872142481
ARAP3	-0.035673202	differentiation	0.176063649
ARC	0.021960623	differentiation	0.728200869
ARCN1	0.214882499	differentiation	0.00240446
AREG	0.042286709	differentiation	0.994963965
AREL1	0.095459002	differentiation	0.348707888
ARF1	-0.197666508	differentiation	0.000527102
ARF3	-0.148751273	differentiation	0.001176822
ARF4	-0.0411769	differentiation	0.14864414
ARF5	0.032270608	differentiation	0.866506716
ARF6	-0.157002034	differentiation	0.000825097
ARFGAP1	0.048168183	differentiation	0.916169932
ARFGAP2	0.132091704	differentiation	0.115296409
ARFGAP3	0.07992511	differentiation	0.505522159
ARFGEF1	0.088337291	differentiation	0.417263802
ARFGEF2	-0.484431928	differentiation	9.72E-08
ARFGEF3	-0.051349504	differentiation	0.107944866
ARFIP1	0.056033844	differentiation	0.809422292
ARFIP2	0.014857919	differentiation	0.635819942
ARFRP1	-0.101038793	differentiation	0.017095693
ARG1	0.075632571	differentiation	0.553778085
ARG2	0.013245656	differentiation	0.615348658
ARGFX	0.042708245	differentiation	0.992279874
ARGLU1	-0.019326294	differentiation	0.28557962
ARHGAP1	-0.119359561	differentiation	0.005889552
ARHGAP10	0.0907184	differentiation	0.392536449
ARHGAP11A	0.041005215	differentiation	0.985523251
ARHGAP12	0.07956989	differentiation	0.507654858
ARHGAP15	0.188525944	differentiation	0.009862492
ARHGAP17	0.103182699	differentiation	0.284399494
ARHGAP18	-0.027345835	differentiation	0.226653399
ARHGAP19	-0.094762167	differentiation	0.018366762
ARHGAP20	0.047190353	differentiation	0.927970411
ARHGAP21	0.045334389	differentiation	0.955948211
ARHGAP22	0.007013836	differentiation	0.542527444
ARHGAP23	-0.029074232	differentiation	0.218266501
ARHGAP24	0.047115141	differentiation	0.930453863
ARHGAP25	0.129885545	differentiation	0.124064084
ARHGAP26	0.077301224	differentiation	0.537500299
ARHGAP27	-0.031348388	differentiation	0.201777777
ARHGAP28	0.094300218	differentiation	0.365508404
ARHGAP29	0.161063734	differentiation	0.038896148
ARHGAP30	-0.017202053	differentiation	0.300881125
ARHGAP31	-0.008177154	differentiation	0.382704173
ARHGAP32	0.063449767	differentiation	0.707899423
ARHGAP33	-0.004914867	differentiation	0.411931278
ARHGAP35	0.019929311	differentiation	0.699127668
ARHGAP36	0.044265185	differentiation	0.9670808
ARHGAP39	0.060461188	differentiation	0.747495427
ARHGAP4	-0.097485149	differentiation	0.022222817
ARHGAP40	0.037929097	differentiation	0.946344265
ARHGAP42	0.127590036	differentiation	0.134989525
ARHGAP44	0.105573465	differentiation	0.266880856
ARHGAP45	-0.613118967	differentiation	9.72E-08
ARHGAP5	0.099265871	differentiation	0.314582864
ARHGAP6	-0.024082205	differentiation	0.248038294
ARHGAP8	0.073934516	differentiation	0.572426325
ARHGAP9	0.133624969	differentiation	0.108826608
ARHGDIA	0.227456721	differentiation	0.001140581
ARHGDIB	0.271181305	differentiation	4.32E-05
ARHGDIG	0.173633779	differentiation	0.022471259
ARHGEF1	0.177301516	differentiation	0.017987929
ARHGEF10	0.173951603	differentiation	0.025885618
ARHGEF10L	0.02581018	differentiation	0.778684517
ARHGEF11	0.104080199	differentiation	0.276402117
ARHGEF12	0.099757169	differentiation	0.311658006
ARHGEF15	-0.057211448	differentiation	0.085090984
ARHGEF16	0.107253501	differentiation	0.255333775
ARHGEF17	0.053517496	differentiation	0.840327184
ARHGEF18	0.025969985	differentiation	0.778866015
ARHGEF19	0.05872583	differentiation	0.771597157
ARHGEF2	0.14127198	differentiation	0.081394274
ARHGEF25	0.059956345	differentiation	0.752546571
ARHGEF26	0.065723018	differentiation	0.677183122
ARHGEF28	0.061521638	differentiation	0.731481144
ARHGEF3	0.055496882	differentiation	0.814645897
ARHGEF33	-0.015528332	differentiation	0.316989267
ARHGEF35	0.135089142	differentiation	0.102911892
ARHGEF37	0.046532493	differentiation	0.93575617
ARHGEF38	-0.038287366	differentiation	0.161849772
ARHGEF39	0.02550272	differentiation	0.770459296
ARHGEF4	-0.005898274	differentiation	0.404647554
ARHGEF40	0.157734474	differentiation	0.043821953
ARHGEF5	0.058365252	differentiation	0.773932632
ARHGEF6	-0.076974833	differentiation	0.039660616
ARHGEF7	-0.018345988	differentiation	0.292332161
ARHGEF9	0.066848159	differentiation	0.66442492
ARID1B	0.198607418	differentiation	0.006771002
ARID2	0.28430471	differentiation	1.47E-05
ARID3A	0.629885091	differentiation	4.86E-07
ARID3B	0.062154824	differentiation	0.723729489
ARID3C	0.101713373	differentiation	0.296773713
ARID4A	0.323147475	differentiation	2.09E-05
ARID4B	-0.274655487	differentiation	6.80E-07
ARID5A	0.009785616	differentiation	0.57473644
ARID5B	-0.029760185	differentiation	0.211115985
ARIH1	-0.073488437	differentiation	0.04962814
ARIH2	0.292684912	differentiation	8.06E-06
ARIH2OS	-0.011820299	differentiation	0.351563275
ARL1	-0.425049699	differentiation	9.72E-08
ARL10	0.041199364	differentiation	0.991178352
ARL11	0.075673413	differentiation	0.556136005
ARL13A	0.116822147	differentiation	0.19142044
ARL13B	0.04551493	differentiation	0.952835054
ARL14	0.148758131	differentiation	0.061663168
ARL14EP	-0.111018309	differentiation	0.009137764
ARL14EPL	-0.00931555	differentiation	0.369378742
ARL15	0.087240153	differentiation	0.426243192
ARL16	0.07400413	differentiation	0.575627996
ARL17A	0.051538677	differentiation	0.869759106
ARL17B	0.013782089	differentiation	0.685963169
ARL2	-0.211068568	differentiation	0.000187716
ARL2BP	-0.116208941	differentiation	0.00793908
ARL3	0.145528133	differentiation	0.06999857
ARL4A	0.002784809	differentiation	0.491454024
ARL4C	-0.051540225	differentiation	0.10363322
ARL4D	0.032797622	differentiation	0.87400954
ARL5A	-0.065772638	differentiation	0.06252062
ARL5B	0.032682012	differentiation	0.871956028
ARL5C	0.059567964	differentiation	0.758686508
ARL6	0.012923049	differentiation	0.615654329
ARL6IP1	0.059558076	differentiation	0.760744101
ARL6IP4	0.010154769	differentiation	0.578725413
ARL6IP5	-0.051112873	differentiation	0.105217927
ARL6IP6	-0.048037687	differentiation	0.12152457
ARL8A	0.193514141	differentiation	0.00862339
ARL9	0.062584414	differentiation	0.721185602
ARMC1	0.038210384	differentiation	0.948991047
ARMC10	0.164512194	differentiation	0.038187354
ARMC12	-0.020674017	differentiation	0.27489922
ARMC2	-0.061300355	differentiation	0.075295533
ARMC3	0.046303	differentiation	0.941582858
ARMC4	0.019185774	differentiation	0.691360078
ARMC5	0.034845413	differentiation	0.904858759
ARMC6	0.059579245	differentiation	0.758097709
ARMC7	0.185403411	differentiation	0.011861594
ARMC8	0.050106366	differentiation	0.888778697
ARMC9	0.089850097	differentiation	0.402264275
ARMCX1	0.081686466	differentiation	0.486058442
ARMCX2	0.019248148	differentiation	0.692163411
ARMCX3	0.062595364	differentiation	0.721736703
ARMCX4	0.019896704	differentiation	0.699509416
ARMCX5	0.0159089	differentiation	0.648181141
ARMCX5-GPRASP2	0.112566556	differentiation	0.21757403
ARMCX6	0.071791811	differentiation	0.603460539
ARMS2	0.060440177	differentiation	0.745359814
ARMT1	0.150250472	differentiation	0.059981882
ARNT	0.29963454	differentiation	2.03E-05
ARNT2	-0.021368256	differentiation	0.268699334
ARNTL	0.392914836	differentiation	1.67E-05
ARNTL2	0.005515932	differentiation	0.524954007
ARPC1A	-0.02115239	differentiation	0.272313554
ARPC1B	0.128636421	differentiation	0.129557799
ARPC2	-0.123714487	differentiation	0.005038221
ARPC3	-0.045777748	differentiation	0.126402863
ARPC4	-0.074110097	differentiation	0.047897497
ARPC5	0.054374673	differentiation	0.828274959
ARPC5L	-0.0026869	differentiation	0.434640195
ARPIN	0.018319713	differentiation	0.678368397
ARPP19	0.076360936	differentiation	0.5466094
ARPP21	0.022199182	differentiation	0.729109719
ARR3	0.051047865	differentiation	0.875198896
ARRB1	0.062302727	differentiation	0.720877308
ARRB2	0.090752247	differentiation	0.393188403
ARRDC1	-0.032140124	differentiation	0.195018142
ARRDC2	0.044777089	differentiation	0.961293366
ARRDC3	0.063567835	differentiation	0.706225522
ARRDC4	-0.014554268	differentiation	0.325845067
ARRDC5	-0.159088953	differentiation	0.001198003
ARSA	0.052910779	differentiation	0.848266847
ARSB	-0.026738936	differentiation	0.231710469
ARSD	0.040763542	differentiation	0.983540862
ARSE	0.037132708	differentiation	0.932016417
ARSF	0.057914876	differentiation	0.782497627
ARSG	0.129245186	differentiation	0.128678195
ARSH	0.026816595	differentiation	0.794810537
ARSI	0.030511745	differentiation	0.843806641
ARSJ	0.10131444	differentiation	0.299641342
ARSK	0.073924092	differentiation	0.577523426
ART1	0.23378611	differentiation	0.001376587
ART3	0.010240167	differentiation	0.579846173
ART4	0.133231013	differentiation	0.113578105
ART5	0.0918191	differentiation	0.384732326
ARTN	0.057725543	differentiation	0.787133016
ARV1	-0.030773641	differentiation	0.204070306
ARVCF	0.004100491	differentiation	0.506895345
ARX	0.114686917	differentiation	0.203737819
AS3MT	0.103365861	differentiation	0.28288795
ASAH1	-0.028214054	differentiation	0.219347716
ASAH2	0.025046225	differentiation	0.769607577
ASAH2B	0.005419516	differentiation	0.524811665
ASAP1	0.04646601	differentiation	0.936075151
ASAP2	0.037151043	differentiation	0.935265406
ASAP3	0.068605696	differentiation	0.641086396
ASB1	-0.024364017	differentiation	0.248130209
ASB10	0.017160163	differentiation	0.665924222
ASB11	0.058697214	differentiation	0.771308975
ASB12	0.048615743	differentiation	0.909007562
ASB13	0.034552735	differentiation	0.896168813
ASB14	0.084638216	differentiation	0.456363795
ASB15	-0.013688361	differentiation	0.330326261
ASB16	0.065362636	differentiation	0.682515646
ASB17	0.123115878	differentiation	0.154812352
ASB18	0.034835723	differentiation	0.902040196
ASB2	0.126949875	differentiation	0.136585891
ASB3	-0.077127317	differentiation	0.039260407
ASB4	0.007146633	differentiation	0.541444092
ASB5	0.008412247	differentiation	0.557971292
ASB6	0.185667704	differentiation	0.011509869
ASB7	0.023054756	differentiation	0.741656691
ASB8	0.037243255	differentiation	0.93532448
ASB9	0.089354052	differentiation	0.408356215
ASCC1	-0.132813327	differentiation	0.005045508
ASCC2	0.030107272	differentiation	0.838335273
ASCC3	0.070599844	differentiation	0.616532282
ASCL1	-0.091402784	differentiation	0.02275536
ASCL2	0.052901434	differentiation	0.850101162
ASCL3	0.06013654	differentiation	0.749966054
ASCL4	0.200450283	differentiation	0.005676476
ASCL5	0.144870653	differentiation	0.072877762
ASF1A	0.328760943	differentiation	2.04E-06
ASF1B	0.131074009	differentiation	0.119361071
ASGR1	0.064377297	differentiation	0.697456876
ASGR2	0.015835051	differentiation	0.64572674
ASH1L	-0.051422498	differentiation	0.107542422
ASH2L	-0.363969589	differentiation	2.82E-06
ASIC1	0.028070682	differentiation	0.808233907
ASIC2	-0.046068193	differentiation	0.125919095
ASIC3	-0.098499542	differentiation	0.017346564
ASIC4	-0.074288552	differentiation	0.044879461
ASIC5	0.022184361	differentiation	0.730918869
ASIP	0.118792612	differentiation	0.182521791
ASL	0.106396699	differentiation	0.260466243
ASMT	0.043512735	differentiation	0.977625562
ASMTL	-0.021357771	differentiation	0.26856632
ASNA1	0.13207412	differentiation	0.114925835
ASNS	-0.006073269	differentiation	0.400393427
ASNSD1	0.041949594	differentiation	0.999578561
ASPA	0.029015488	differentiation	0.8217592
ASPDH	0.167136518	differentiation	0.033705966
ASPG	0.210166432	differentiation	0.005022287
ASPH	0.024649858	differentiation	0.762367867
ASPHD1	-0.009403241	differentiation	0.370829463
ASPHD2	0.041730137	differentiation	0.996796725
ASPM	0.021667265	differentiation	0.726199241
ASPN	0.072014582	differentiation	0.599809106
ASPRV1	0.014103892	differentiation	0.626592109
ASPSCR1	0.133140689	differentiation	0.113526415
ASRGL1	0.107001001	differentiation	0.255841639
ASS1	0.130369758	differentiation	0.120601437
ASTE1	0.079692425	differentiation	0.508384931
ASTL	0.150960193	differentiation	0.056461229
ASTN1	0.028356584	differentiation	0.810912266
ASTN2	0.208035641	differentiation	0.009486282
ASXL1	0.025765567	differentiation	0.778684809
ASXL2	0.008749439	differentiation	0.560003622
ASXL3	0.011424985	differentiation	0.591674246
ASZ1	0.070476239	differentiation	0.616360597
ATAD1	0.257041475	differentiation	0.000190826
ATAD2	-0.001907836	differentiation	0.443655049
ATAD2B	0.064289607	differentiation	0.698702586
ATAD3A	0.050926896	differentiation	0.878847803
ATAD3B	0.125390591	differentiation	0.144442676
ATAD3C	0.028155068	differentiation	0.808261598
ATAD5	-0.342069638	differentiation	3.59E-06
ATAT1	0.003392544	differentiation	0.498519135
ATCAY	0.123345139	differentiation	0.153782438
ATE1	0.547828845	differentiation	7.77E-06
ATF1	0.077195386	differentiation	0.535223121
ATF2	0.124123711	differentiation	0.15323639
ATF3	0.005297877	differentiation	0.521218335
ATF4	0.107338192	differentiation	0.251667282
ATF5	-0.063349859	differentiation	0.06772557
ATF6	0.069420827	differentiation	0.632599907
ATF6B	0.053942508	differentiation	0.836536033
ATF7	-0.258493281	differentiation	2.21E-05
ATF7IP	-0.223337973	differentiation	1.31E-05
ATF7IP2	-0.046965422	differentiation	0.122512218
ATG10	-0.593740146	differentiation	9.72E-08
ATG101	-0.150325767	differentiation	0.001016117
ATG12	-0.302329369	differentiation	0.00105673
ATG13	0.118237737	differentiation	0.183141683
ATG14	-0.223236363	differentiation	0.000134569
ATG16L1	-0.248160106	differentiation	9.91E-06
ATG16L2	-0.20380937	differentiation	0.001245127
ATG2A	0.103920719	differentiation	0.276149691
ATG2B	0.068833835	differentiation	0.638585843
ATG3	-0.085420673	differentiation	0.033067225
ATG4A	0.036138017	differentiation	0.918451579
ATG4B	0.236877763	differentiation	0.00090234
ATG4D	0.184155424	differentiation	0.013215153
ATG5	-0.281067635	differentiation	4.28E-06
ATG7	-0.640103244	differentiation	9.72E-08
ATG9A	-0.176325048	differentiation	0.000230273
ATG9B	0.087516738	differentiation	0.424805879
ATIC	0.427558219	differentiation	2.91E-07
ATL1	0.070159389	differentiation	0.623920649
ATL2	-0.17014507	differentiation	0.000763496
ATL3	0.034859758	differentiation	0.90211569
ATM	-0.007240172	differentiation	0.390091667
ATMIN	0.236926144	differentiation	0.000561594
ATN1	0.151607162	differentiation	0.055210176
ATOH1	-0.043389632	differentiation	0.136113686
ATOH7	0.005626033	differentiation	0.524983253
ATOH8	-0.061623129	differentiation	0.072298776
ATOX1	0.051153263	differentiation	0.872149768
ATP10A	0.055490922	differentiation	0.815287262
ATP10B	0.079533146	differentiation	0.512174041
ATP10D	0.11510502	differentiation	0.201637961
ATP11A	0.033270121	differentiation	0.876780105
ATP11AUN	0.01852338	differentiation	0.681022465
ATP11B	0.110508601	differentiation	0.232224066
ATP11C	-0.024899598	differentiation	0.242335778
ATP12A	0.038089765	differentiation	0.949011839
ATP13A1	-0.125102802	differentiation	0.007800625
ATP13A2	0.117207353	differentiation	0.19013606
ATP13A3	0.112575202	differentiation	0.214737297
ATP13A4	-0.020577389	differentiation	0.278339618
ATP13A5	0.0974514	differentiation	0.332323613
ATP1A1	0.274403407	differentiation	4.53E-05
ATP1A2	-0.018875481	differentiation	0.289940041
ATP1A3	0.070762473	differentiation	0.613717799
ATP1A4	0.093114042	differentiation	0.370222397
ATP1B1	0.074579465	differentiation	0.568009161
ATP1B2	0.014855988	differentiation	0.63536095
ATP1B4	0.069225447	differentiation	0.633607959
ATP2A1	0.077641078	differentiation	0.533480527
ATP2A2	0.105218825	differentiation	0.269373636
ATP2A3	-0.015694038	differentiation	0.315212374
ATP2B1	0.01518659	differentiation	0.63871876
ATP2B2	-0.014020519	differentiation	0.328085518
ATP2B3	0.112434999	differentiation	0.216224745
ATP2B4	0.064680116	differentiation	0.692410202
ATP2C1	0.018800105	differentiation	0.683392627
ATP2C2	-0.022300191	differentiation	0.266153796
ATP4A	0.026004077	differentiation	0.780155837
ATP4B	0.014164688	differentiation	0.62879661
ATP5A1	0.140330197	differentiation	0.092183397
ATP5B	0.259387243	differentiation	0.001401071
ATP5C1	0.232047293	differentiation	0.001564206
ATP5D	0.339165336	differentiation	2.23E-06
ATP5F1	0.109242243	differentiation	0.238976511
ATP5G1	-0.042556361	differentiation	0.142320665
ATP5G2	-0.037144307	differentiation	0.168373012
ATP5G3	-0.042169341	differentiation	0.143589888
ATP5H	0.354043479	differentiation	4.26E-05
ATP5I	0.035921947	differentiation	0.918576432
ATP5J	0.143028987	differentiation	0.080814704
ATP5J2	0.24289803	differentiation	0.001862298
ATP5L	-0.047921905	differentiation	0.11812566
ATP5L2	-0.015471158	differentiation	0.323812931
ATP5O	0.407358687	differentiation	5.83E-07
ATP5S	-0.003757353	differentiation	0.426291579
ATP5SL	0.226878991	differentiation	0.001454899
ATP6AP1	-0.004235911	differentiation	0.4192733
ATP6AP1L	0.111471956	differentiation	0.225164882
ATP6AP2	0.164870198	differentiation	0.031558985
ATP6V0A2	-0.079642932	differentiation	0.036483332
ATP6V0A4	-0.018396159	differentiation	0.292013374
ATP6V0B	0.183211807	differentiation	0.014180163
ATP6V0C	0.136288852	differentiation	0.098791945
ATP6V0D1	0.115518005	differentiation	0.200596388
ATP6V0D2	0.029438155	differentiation	0.824668901
ATP6V0E1	-0.112166667	differentiation	0.008441989
ATP6V0E2	0.02757254	differentiation	0.805486564
ATP6V1A	0.169827	differentiation	0.026951481
ATP6V1B1	0.015681629	differentiation	0.646577099
ATP6V1B2	0.111584314	differentiation	0.223366808
ATP6V1C1	0.066735078	differentiation	0.664294724
ATP6V1C2	0.220068906	differentiation	0.00168867
ATP6V1D	0.309212484	differentiation	0.000198404
ATP6V1E1	0.221677342	differentiation	0.005123141
ATP6V1E2	-0.125600628	differentiation	0.096579477
ATP6V1F	0.115210632	differentiation	0.199903625
ATP6V1G1	0.178469644	differentiation	0.016471235
ATP6V1G2	-0.03814014	differentiation	0.162626482
ATP6V1G3	0.017605253	differentiation	0.671234399
ATP6V1H	0.172794361	differentiation	0.024438978
ATP7A	0.052668946	differentiation	0.853871035
ATP7B	0.058207837	differentiation	0.779241157
ATP8A1	0.057805886	differentiation	0.782986933
ATP8A2	0.112707285	differentiation	0.217343854
ATP8B1	0.101262709	differentiation	0.300289216
ATP8B2	0.126957019	differentiation	0.137386115
ATP8B3	0.046391569	differentiation	0.938908386
ATP8B4	-0.091424215	differentiation	0.022140035
ATP9A	0.080066596	differentiation	0.503551915
ATP9B	0.066390988	differentiation	0.669008813
ATPAF1	0.031091081	differentiation	0.851919932
ATPAF2	0.018194611	differentiation	0.678356835
ATPIF1	-0.006629364	differentiation	0.394099294
ATR	0.094013506	differentiation	0.364677575
ATRAID	2.31E-05	differentiation	0.465586284
ATRIP	-0.000441065	differentiation	0.45787223
ATRN	-0.083912337	differentiation	0.030582121
ATRNL1	0.001118293	differentiation	0.476304479
ATRX	0.064741636	differentiation	0.690120684
ATXN1	-0.107857214	differentiation	0.010191093
ATXN10	-0.048248255	differentiation	0.116676785
ATXN1L	-0.108185483	differentiation	0.009942456
ATXN2	-0.131869645	differentiation	0.003163973
ATXN2L	-0.007624611	differentiation	0.387806813
ATXN3	0.091642919	differentiation	0.385104747
ATXN3L	-0.08299946	differentiation	0.030904795
ATXN7	-0.027986737	differentiation	0.223326389
ATXN7L1	-0.127017727	differentiation	0.015239128
ATXN7L2	0.067599939	differentiation	0.651881154
ATXN7L3	0.173171197	differentiation	0.021633532
ATXN7L3B	0.080393354	differentiation	0.500325273
AUH	0.047562622	differentiation	0.922071823
AUNIP	0.152911621	differentiation	0.051628894
AUP1	-0.071727588	differentiation	0.050687883
AURKA	-0.361304955	differentiation	9.72E-08
AURKAIP1	0.091253025	differentiation	0.389260449
AURKB	0.112144315	differentiation	0.220156295
AURKC	0.032447	differentiation	0.871254618
AUTS2	0.070910243	differentiation	0.611607448
AVEN	0.035095478	differentiation	0.904603807
AVIL	-0.03691859	differentiation	0.168782548
AVL9	-0.046636157	differentiation	0.122389017
AVP	0.024758471	differentiation	0.765354325
AVPI1	-0.018619847	differentiation	0.290063631
AVPR1A	0.032170526	differentiation	0.866587943
AVPR1B	-0.013485658	differentiation	0.332252685
AVPR2	-0.008849	differentiation	0.376059093
AWAT1	0.062078174	differentiation	0.72617223
AWAT2	0.048070579	differentiation	0.916507083
AXDND1	-0.026173073	differentiation	0.23402078
AXIN1	-0.171137859	differentiation	0.00028138
AXIN2	0.097696543	differentiation	0.328657412
AXL	0.01640686	differentiation	0.655396755
AZGP1	0.052990649	differentiation	0.84758623
AZI2	0.052916039	differentiation	0.847543187
AZIN1	0.071600576	differentiation	0.605780371
AZIN2	-0.038899588	differentiation	0.158673557
AZU1	0.076253326	differentiation	0.547185569
B2M	0.032664702	differentiation	0.871275216
B3GALNT1	0.049522891	differentiation	0.897797632
B3GALNT2	-0.040709419	differentiation	0.150748274
B3GALT1	0.002442578	differentiation	0.489552084
B3GALT2	0.050101217	differentiation	0.886038446
B3GALT4	0.087503834	differentiation	0.426333164
B3GALT5	0.135167176	differentiation	0.101696788
B3GALT6	-0.078201801	differentiation	0.037554054
B3GAT1	0.032338113	differentiation	0.868297503
B3GAT2	0.006555565	differentiation	0.534686012
B3GAT3	0.08868636	differentiation	0.412237823
B3GLCT	0.199052534	differentiation	0.011184377
B3GNT2	-0.217515692	differentiation	4.09E-05
B3GNT3	0.089603237	differentiation	0.40727908
B3GNT4	0.005064631	differentiation	0.52141227
B3GNT5	0.015898269	differentiation	0.648585625
B3GNT6	0.128690288	differentiation	0.128700833
B3GNT7	0.064899633	differentiation	0.689671506
B3GNT8	0.243855464	differentiation	0.000770589
B3GNT9	0.081150017	differentiation	0.495674144
B3GNTL1	0.066072518	differentiation	0.674438693
B4GALNT1	-0.023258518	differentiation	0.252898223
B4GALNT2	0.011780666	differentiation	0.595774662
B4GALNT3	0.157906437	differentiation	0.047411203
B4GALNT4	0.097014107	differentiation	0.336083187
B4GALT1	0.345463268	differentiation	0.000182081
B4GALT2	0.100001802	differentiation	0.309122767
B4GALT3	-0.127333911	differentiation	0.004330496
B4GALT4	0.019593972	differentiation	0.69421566
B4GALT5	0.043920267	differentiation	0.972670414
B4GALT6	-0.030379066	differentiation	0.205638884
B4GALT7	-0.099739951	differentiation	0.014952112
B4GAT1	0.018294443	differentiation	0.678761319
B9D1	0.010806273	differentiation	0.588830615
B9D2	0.029453425	differentiation	0.828321208
BAALC	0.133754407	differentiation	0.108610909
BAAT	0.106732023	differentiation	0.259637551
BABAM1	0.140628817	differentiation	0.084477699
BACE1	0.055373882	differentiation	0.817285586
BACE2	0.113744293	differentiation	0.210168367
BACH1	0.06320291	differentiation	0.711141708
BACH2	-0.037496442	differentiation	0.165429013
BAD	-0.010141344	differentiation	0.364145614
BAG1	0.047273719	differentiation	0.927645114
BAG2	0.0037561	differentiation	0.504882933
BAG3	0.046332839	differentiation	0.94169197
BAG4	0.175296798	differentiation	0.019418828
BAG5	0.08771677	differentiation	0.4227273
BAG6	-0.034385425	differentiation	0.181798131
BAGE	0.011194978	differentiation	0.588867245
BAGE2	-0.169316053	differentiation	0.044265594
BAHCC1	0.041935347	differentiation	0.999567582
BAHD1	-0.187708855	differentiation	0.000215505
BAIAP2	0.12659286	differentiation	0.143662759
BAIAP2L1	0.051971571	differentiation	0.861230643
BAIAP2L2	0.038284186	differentiation	0.951919111
BAIAP3	0.132023241	differentiation	0.113935855
BAK1	0.292681125	differentiation	8.65E-06
BAMBI	0.152061529	differentiation	0.055127588
BANF1	0.001083144	differentiation	0.473849884
BANF2	0.123406172	differentiation	0.15349688
BANK1	0.057481754	differentiation	0.787737945
BANP	0.288060666	differentiation	0.003413678
BAP1	-0.125626465	differentiation	0.007753404
BARD1	-0.143029318	differentiation	0.00869801
BARHL1	0.000712163	differentiation	0.470866632
BARHL2	0.043977086	differentiation	0.972752807
BARX1	0.20375977	differentiation	0.004394428
BARX2	-0.019235634	differentiation	0.285604104
BASP1	0.159205573	differentiation	0.040040713
BATF	0.129394599	differentiation	0.126046085
BATF2	0.02418069	differentiation	0.75716962
BATF3	0.038184724	differentiation	0.949681574
BAZ1A	0.178244492	differentiation	0.016714431
BAZ1B	0.128471757	differentiation	0.130958482
BAZ2A	0.163733647	differentiation	0.032604541
BAZ2B	0.126943126	differentiation	0.143359809
BBC3	0.130856115	differentiation	0.123357816
BBIP1	-0.075162111	differentiation	0.04266058
BBOX1	-0.017741551	differentiation	0.296586774
BBS1	0.120238276	differentiation	0.172385789
BBS10	-0.105092578	differentiation	0.011675918
BBS12	0.086301552	differentiation	0.437909977
BBS2	0.100813448	differentiation	0.303591256
BBS4	0.075703602	differentiation	0.554561208
BBS5	0.062878014	differentiation	0.716096176
BBS7	-0.046686737	differentiation	0.127842993
BBS9	0.078454459	differentiation	0.521491943
BBX	0.264222786	differentiation	8.73E-05
BCAM	0.040671309	differentiation	0.98575984
BCAN	-0.093698713	differentiation	0.021255378
BCAP29	0.064018735	differentiation	0.700054493
BCAP31	-0.025166111	differentiation	0.243820991
BCAR1	0.150097842	differentiation	0.057888826
BCAR3	0.00760558	differentiation	0.546209191
BCAS1	0.036516993	differentiation	0.926607524
BCAS2	0.16435858	differentiation	0.034579644
BCAS3	-0.205278634	differentiation	0.000523993
BCAS4	0.024495574	differentiation	0.76031931
BCAT1	0.055281996	differentiation	0.817339705
BCAT2	0.027848114	differentiation	0.806007642
BCCIP	-0.047198051	differentiation	0.1242484
BCDIN3D	-0.010353159	differentiation	0.36096493
BCHE	0.085504602	differentiation	0.444854801
BCKDHA	0.011704579	differentiation	0.599054646
BCKDHB	-0.098480754	differentiation	0.015438795
BCKDK	0.050166749	differentiation	0.886048065
BCL10	-0.07067609	differentiation	0.054169283
BCL11A	0.040463592	differentiation	0.976578062
BCL11B	0.082798386	differentiation	0.477522012
BCL2	-0.257167368	differentiation	1.70E-05
BCL2A1	-0.582407475	differentiation	9.72E-08
BCL2L1	-0.185617784	differentiation	0.000164398
BCL2L10	-0.040967222	differentiation	0.149266947
BCL2L12	0.105546942	differentiation	0.265377474
BCL2L13	0.11886148	differentiation	0.177258544
BCL2L14	0.054234818	differentiation	0.831043484
BCL2L15	0.056705918	differentiation	0.796253679
BCL2L2	-0.166218239	differentiation	0.000528559
BCL3	-0.389195096	differentiation	3.89E-07
BCL6	-0.126048119	differentiation	0.004528608
BCL6B	-0.030197091	differentiation	0.207907221
BCL7A	0.199267903	differentiation	0.005990989
BCL7B	0.116924744	differentiation	0.188681938
BCL7C	0.115687367	differentiation	0.195798156
BCL9	0.038550101	differentiation	0.951937474
BCL9L	-0.084085603	differentiation	0.029217971
BCLAF1	-0.127360652	differentiation	0.004938922
BCO1	0.03857505	differentiation	0.954662082
BCO2	-0.074057728	differentiation	0.045395584
BCOR	0.260183288	differentiation	9.98E-05
BCORL1	-0.182222537	differentiation	0.000140496
BCR	0.129873112	differentiation	0.1243374
BDH1	0.017198911	differentiation	0.665940934
BDH2	0.07571423	differentiation	0.554624266
BDKRB1	-0.048036232	differentiation	0.117431246
BDKRB2	0.026006394	differentiation	0.781043603
BDNF	0.042725891	differentiation	0.989321107
BDP1	-0.073262653	differentiation	0.046088249
BEAN1	0.076863231	differentiation	0.540562738
BECN1	-0.220217389	differentiation	0.000133111
BECN2	0.036056603	differentiation	0.918449636
BEGAIN	0.109365965	differentiation	0.239000607
BEND2	0.017616116	differentiation	0.673196384
BEND3	-0.206757954	differentiation	2.54E-05
BEND4	0.009957401	differentiation	0.577247778
BEND5	0.054120364	differentiation	0.830966726
BEND6	0.019657351	differentiation	0.696611278
BEND7	0.009563015	differentiation	0.572980438
BEST1	0.129701805	differentiation	0.124128794
BEST2	-0.026954352	differentiation	0.227670293
BEST3	-0.032346988	differentiation	0.195274455
BEST4	-0.118327952	differentiation	0.006697354
BET1	0.102535439	differentiation	0.289548285
BET1L	-0.073913913	differentiation	0.044687372
BEX1	-0.04825708	differentiation	0.11778676
BEX2	0.024649909	differentiation	0.762463863
BEX4	0.096199896	differentiation	0.342597197
BEX5	0.053414085	differentiation	0.840389465
BFAR	0.119923081	differentiation	0.172392299
BFSP1	-0.011812917	differentiation	0.347938076
BFSP2	0.074611925	differentiation	0.568054924
BGLAP	-0.002188159	differentiation	0.44071756
BGN	0.136474331	differentiation	0.098388141
BHLHA15	-0.002472094	differentiation	0.436983054
BHLHA9	0.045040484	differentiation	0.958041948
BHLHB9	0.108596785	differentiation	0.241968604
BHLHE22	0.018605887	differentiation	0.683538467
BHLHE23	-0.266973767	differentiation	0.006249341
BHLHE40	-0.136917976	differentiation	0.002238216
BHLHE41	-0.01304629	differentiation	0.336873014
BHMG1	0.012967063	differentiation	0.611650296
BHMT	0.069814459	differentiation	0.626547609
BHMT2	0.119248403	differentiation	0.175251767
BICC1	-0.054672493	differentiation	0.092477311
BICD1	0.124528388	differentiation	0.148562816
BICD2	-0.038673509	differentiation	0.160089105
BICDL1	-0.061527473	differentiation	0.073013011
BICDL2	0.101100755	differentiation	0.302974959
BID	0.344922961	differentiation	8.94E-06
BIK	0.029689848	differentiation	0.82994614
BIN1	-0.037682913	differentiation	0.168485914
BIN2	-0.045917816	differentiation	0.125178528
BIN3	-0.10151313	differentiation	0.013851659
BIRC2	-0.652836933	differentiation	9.72E-08
BIRC3	0.021538103	differentiation	0.720537922
BIRC5	0.156912961	differentiation	0.044690093
BIRC6	-0.123413925	differentiation	0.006506334
BIRC7	-0.08797543	differentiation	0.025494542
BIRC8	0.069627175	differentiation	0.628620068
BIVM	0.053666788	differentiation	0.83917815
BIVM-ERCC5	0.078772502	differentiation	0.520240598
BLCAP	0.019584135	differentiation	0.694481786
BLID	0.123052551	differentiation	0.155208189
BLK	-0.033361475	differentiation	0.18916318
BLM	-0.030811152	differentiation	0.210253675
BLMH	0.060473439	differentiation	0.748189162
BLNK	0.066658281	differentiation	0.666479792
BLOC1S1	0.111347302	differentiation	0.227013383
BLOC1S2	0.308200971	differentiation	0.000373489
BLOC1S3	0.234769843	differentiation	0.001410204
BLOC1S4	0.143765389	differentiation	0.075564185
BLOC1S5	0.250546498	differentiation	0.000406039
BLOC1S6	0.169479399	differentiation	0.026478401
BLVRA	-0.058689457	differentiation	0.080253887
BLVRB	-0.023557763	differentiation	0.254434835
BLZF1	0.083354692	differentiation	0.468490835
BMF	0.261746825	differentiation	0.000782929
BMI1	0.009015535	differentiation	0.564611223
BMP1	0.027326497	differentiation	0.797431181
BMP10	-0.00181815	differentiation	0.444411064
BMP15	-0.002303081	differentiation	0.438556296
BMP2	-0.015437093	differentiation	0.315129204
BMP2K	0.161305258	differentiation	0.036708456
BMP3	-0.023829961	differentiation	0.252208181
BMP4	0.043624307	differentiation	0.977004505
BMP5	0.184965688	differentiation	0.012358576
BMP6	0.064284282	differentiation	0.698340367
BMP7	0.103112758	differentiation	0.285482458
BMP8A	0.051999319	differentiation	0.861138728
BMP8B	0.131007867	differentiation	0.119757199
BMPER	-0.060547456	differentiation	0.076292509
BMPR1A	-0.094406694	differentiation	0.018836539
BMPR1B	0.075102604	differentiation	0.560745354
BMPR2	0.078239613	differentiation	0.52580252
BMS1	0.304397124	differentiation	5.34E-06
BMT2	-0.001632604	differentiation	0.446537156
BMX	-0.036700904	differentiation	0.170338301
BNC1	0.06114481	differentiation	0.73678996
BNC2	0.061909311	differentiation	0.726134726
BNIP1	0.042198913	differentiation	0.996999599
BNIP2	0.074915533	differentiation	0.56368741
BNIP3	-0.071369933	differentiation	0.050062745
BNIP3L	-0.001478067	differentiation	0.448346597
BNIPL	0.098499616	differentiation	0.322766888
BOC	-0.076137324	differentiation	0.051061081
BOD1	0.07255016	differentiation	0.592746425
BOD1L1	0.121858055	differentiation	0.162275923
BOD1L2	-0.032385514	differentiation	0.195799516
BOK	0.01079103	differentiation	0.58698396
BOLA1	0.119809761	differentiation	0.172818935
BOLA2	0.102614015	differentiation	0.288612715
BOLA2B	-0.005715415	differentiation	0.403680989
BOLL	0.023662162	differentiation	0.752224577
BOP1	0.015199164	differentiation	0.641039952
BORA	-0.071789307	differentiation	0.051072254
BORCS8	0.031133392	differentiation	0.851863189
BORCS8-MEF2B	0.105680894	differentiation	0.26523863
BPGM	0.048784886	differentiation	0.905542777
BPHL	0.053742026	differentiation	0.836526997
BPI	0.088040362	differentiation	0.418710442
BPIFA1	0.035080764	differentiation	0.907140212
BPIFA2	0.0726714	differentiation	0.592166175
BPIFA3	0.047987183	differentiation	0.916781953
BPIFB1	0.006053374	differentiation	0.530896415
BPIFB2	0.091514982	differentiation	0.385081817
BPIFB3	0.087984362	differentiation	0.422712337
BPIFB4	0.05884878	differentiation	0.766001616
BPIFB6	0.092187745	differentiation	0.379558079
BPIFC	-0.084372126	differentiation	0.029433768
BPNT1	0.075837149	differentiation	0.554196561
BPTF	-0.554366518	differentiation	2.62E-06
BPY2	0.088534597	differentiation	0.416455125
BRAF	-0.36784673	differentiation	3.11E-06
BRAP	-0.016957541	differentiation	0.303533056
BRAT1	0.05722034	differentiation	0.793579013
BRCA1	-0.147812639	differentiation	0.002380267
BRCA2	-0.094767651	differentiation	0.020235375
BRCC3	0.095814033	differentiation	0.345887188
BRD1	-0.155315835	differentiation	0.001257952
BRD2	0.011938324	differentiation	0.601678983
BRD3	-0.206370927	differentiation	0.000100465
BRD4	-0.043344148	differentiation	0.137424494
BRD7	0.030155736	differentiation	0.838670189
BRD8	-0.484722781	differentiation	4.39E-05
BRD9	-0.102727156	differentiation	0.012670659
BRDT	-0.023576622	differentiation	0.250739388
BRE	0.147236115	differentiation	0.066033888
BRF1	-0.169852537	differentiation	0.000609398
BRF2	0.060498204	differentiation	0.745157717
BRI3BP	0.0462107	differentiation	0.941745895
BRICD5	-0.161795794	differentiation	0.005634017
BRINP1	0.055069208	differentiation	0.820145539
BRINP2	-0.048303958	differentiation	0.116885586
BRINP3	0.004072621	differentiation	0.506982596
BRIP1	-0.061464252	differentiation	0.074466647
BRIX1	0.092263098	differentiation	0.377857944
BRK1	-0.183461362	differentiation	0.000171782
BRMS1	0.378171039	differentiation	3.11E-05
BRMS1L	0.041385601	differentiation	0.994530527
BROX	0.104783706	differentiation	0.27273475
BRPF1	-0.400086418	differentiation	4.86E-06
BRPF3	0.11888019	differentiation	0.178071495
BRS3	0.088025677	differentiation	0.421999559
BRSK1	0.015482851	differentiation	0.645296994
BRSK2	0.000265214	differentiation	0.466291678
BRWD1	0.15629479	differentiation	0.045530347
BSCL2	0.038754912	differentiation	0.957509016
BSDC1	0.037544976	differentiation	0.937946388
BSG	0.274793151	differentiation	2.95E-05
BSN	-0.020758927	differentiation	0.272074148
BSND	0.044607173	differentiation	0.964058295
BSPH1	0.005559548	differentiation	0.526141809
BSPRY	0.007826526	differentiation	0.549860041
BST1	0.066225107	differentiation	0.669459352
BST2	0.016140879	differentiation	0.652831493
BSX	0.103386127	differentiation	0.280452107
BTAF1	-0.695311923	differentiation	9.72E-08
BTBD1	0.032752524	differentiation	0.871547269
BTBD10	0.102498657	differentiation	0.289752325
BTBD11	-0.035406261	differentiation	0.180520164
BTBD16	-0.172125845	differentiation	0.000839185
BTBD17	0.072517458	differentiation	0.592956391
BTBD18	0.110920175	differentiation	0.227219074
BTBD19	0.06897331	differentiation	0.636630367
BTBD2	0.151266719	differentiation	0.055146729
BTBD3	0.062658586	differentiation	0.71599746
BTBD6	0.096802314	differentiation	0.338770581
BTBD7	0.02167303	differentiation	0.725125119
BTBD8	0.041117721	differentiation	0.988356874
BTBD9	-0.168394588	differentiation	0.000489986
BTC	-0.018929783	differentiation	0.285820581
BTD	0.172925196	differentiation	0.021422788
BTF3	-0.088895493	differentiation	0.025617549
BTF3L4	0.04309249	differentiation	0.983554464
BTG1	0.066792793	differentiation	0.664401407
BTG2	0.109636228	differentiation	0.235278149
BTG3	0.088938321	differentiation	0.413187093
BTG4	-0.025244627	differentiation	0.245352454
BTK	-0.007490631	differentiation	0.387509207
BTLA	0.14915482	differentiation	0.061973599
BTN1A1	-5.54E-05	differentiation	0.461383459
BTN2A1	0.031250602	differentiation	0.851864841
BTN2A2	0.013002881	differentiation	0.610457831
BTN3A1	0.163152614	differentiation	0.034634054
BTN3A2	0.108037653	differentiation	0.248305294
BTN3A3	0.072949454	differentiation	0.587220743
BTNL10	0.1342216	differentiation	0.106352872
BTNL2	-0.011156449	differentiation	0.355312647
BTNL3	0.018061454	differentiation	0.676036906
BTNL8	0.051732432	differentiation	0.866995148
BTNL9	-0.068315767	differentiation	0.056660994
BTRC	0.079509059	differentiation	0.513682865
BUB1	-0.026495728	differentiation	0.232963952
BUB1B	-0.01310306	differentiation	0.335730101
BUB3	-0.104092084	differentiation	0.012034347
BUD13	-0.028702259	differentiation	0.217276618
BUD23	0.23193238	differentiation	0.001261936
BUD31	0.087668363	differentiation	0.423142277
BVES	0.07818476	differentiation	0.527277531
BYSL	0.133287144	differentiation	0.110314931
BZW1	-0.037808281	differentiation	0.165073984
BZW2	-0.055520599	differentiation	0.089612597
C10orf10	0.021443918	differentiation	0.720337186
C10orf105	-0.018781619	differentiation	0.287290928
C10orf107	0.086715581	differentiation	0.434708694
C10orf11	0.133695294	differentiation	0.114027187
C10orf111	0.142361463	differentiation	0.079947439
C10orf113	0.015423205	differentiation	0.643006213
C10orf12	0.086813208	differentiation	0.433393125
C10orf120	-0.0300228	differentiation	0.207924807
C10orf126	-0.042121276	differentiation	0.142912671
C10orf128	0.137118376	differentiation	0.095871363
C10orf131	0.140208902	differentiation	0.087786443
C10orf142	0.112051042	differentiation	0.220424656
C10orf25	0.109491824	differentiation	0.237005198
C10orf35	0.050022235	differentiation	0.886001525
C10orf53	-0.038392597	differentiation	0.161010295
C10orf55	-0.028723827	differentiation	0.216957539
C10orf62	-0.00747014	differentiation	0.388307876
C10orf67	0.057077906	differentiation	0.790244036
C10orf71	0.03046697	differentiation	0.840846416
C10orf76	-0.003086279	differentiation	0.431367887
C10orf82	0.029919573	differentiation	0.832962815
C10orf88	0.205291174	differentiation	0.00613265
C10orf90	0.010991366	differentiation	0.588545543
C10orf91	0.190565001	differentiation	0.009646696
C10orf95	-0.153827327	differentiation	0.004830975
C10orf99	0.07138634	differentiation	0.606719536
C11orf1	-0.010282048	differentiation	0.360907799
C11orf16	0.030072504	differentiation	0.838154941
C11orf21	-0.047318397	differentiation	0.122193916
C11orf24	-0.067467907	differentiation	0.05717323
C11orf40	0.029717146	differentiation	0.833271401
C11orf42	0.047676926	differentiation	0.919793576
C11orf44	0.092365363	differentiation	0.377789056
C11orf45	-0.023030736	differentiation	0.259234136
C11orf49	0.066314815	differentiation	0.6694098
C11orf52	0.058033662	differentiation	0.776564936
C11orf53	0.044167585	differentiation	0.969185225
C11orf54	-0.045324918	differentiation	0.129013111
C11orf57	-0.097566516	differentiation	0.016078022
C11orf58	-0.039991156	differentiation	0.1550298
C11orf63	0.023246853	differentiation	0.741007943
C11orf65	0.0735016	differentiation	0.579762419
C11orf68	0.101575754	differentiation	0.298406515
C11orf70	0.206592162	differentiation	0.003655708
C11orf71	0.037417485	differentiation	0.938287134
C11orf74	-0.009955698	differentiation	0.363662235
C11orf80	0.072516617	differentiation	0.592022765
C11orf84	0.185168957	differentiation	0.012905402
C11orf86	-0.06167558	differentiation	0.072451708
C11orf87	0.097503785	differentiation	0.329930424
C11orf88	0.093770218	differentiation	0.364491899
C11orf91	0.104341328	differentiation	0.276676016
C11orf94	0.030064537	differentiation	0.835527398
C11orf95	-0.171402714	differentiation	0.00255885
C11orf96	0.030726807	differentiation	0.84644322
C11orf97	0.048795856	differentiation	0.90532222
C11orf98	0.064672618	differentiation	0.694114126
C12orf10	0.099763898	differentiation	0.313503301
C12orf29	-0.018521586	differentiation	0.291892602
C12orf4	0.035289748	differentiation	0.910927379
C12orf40	-0.089374257	differentiation	0.023295773
C12orf42	-0.04453682	differentiation	0.13202522
C12orf43	0.025234957	differentiation	0.7708049
C12orf45	0.046297306	differentiation	0.941673898
C12orf49	-0.009277784	differentiation	0.370454613
C12orf50	0.051786008	differentiation	0.863744604
C12orf54	0.009876513	differentiation	0.575436199
C12orf56	0.083253261	differentiation	0.470184266
C12orf57	-0.001401289	differentiation	0.448805783
C12orf60	-0.093457361	differentiation	0.020414638
C12orf65	0.082982726	differentiation	0.472252255
C12orf66	-0.123955951	differentiation	0.004603423
C12orf71	0.065737746	differentiation	0.677171463
C12orf73	0.027544911	differentiation	0.802998254
C12orf74	0.067752543	differentiation	0.651300516
C12orf75	0.014007295	differentiation	0.626195398
C12orf76	0.032193655	differentiation	0.866091933
C12orf77	0.099433501	differentiation	0.313316944
C12orf80	-0.058503659	differentiation	0.081764946
C14orf1	0.052496011	differentiation	0.855744506
C14orf105	0.020053148	differentiation	0.701621711
C14orf119	0.079011357	differentiation	0.518163767
C14orf132	0.044207364	differentiation	0.972738233
C14orf159	0.108286531	differentiation	0.245109452
C14orf166	0.150587131	differentiation	0.058467229
C14orf177	0.102196872	differentiation	0.290137571
C14orf178	0.036669776	differentiation	0.927294554
C14orf180	0.056938685	differentiation	0.795487559
C14orf2	0.205972285	differentiation	0.004820773
C14orf28	-0.037602228	differentiation	0.164269777
C14orf37	0.013572058	differentiation	0.618269532
C14orf39	-0.201092209	differentiation	0.011765695
C14orf79	0.152711576	differentiation	0.052535218
C14orf80	-0.039863094	differentiation	0.156511612
C14orf93	0.12682045	differentiation	0.137312175
C15orf32	0.028311398	differentiation	0.814281638
C15orf38-AP3S2	0.008565648	differentiation	0.560345631
C15orf39	0.034486985	differentiation	0.899211917
C15orf40	0.089813156	differentiation	0.402541283
C15orf41	0.01371625	differentiation	0.623715735
C15orf48	0.040351081	differentiation	0.979877964
C15orf52	0.134588731	differentiation	0.112198215
C15orf53	-0.061414567	differentiation	0.07226098
C15orf54	0.067409064	differentiation	0.657665091
C15orf56	0.021515595	differentiation	0.719885384
C15orf57	0.2975844	differentiation	1.89E-05
C15orf59	-0.095985104	differentiation	0.017459855
C15orf61	0.044765561	differentiation	0.962493798
C15orf62	-0.036109972	differentiation	0.172983333
C15orf65	-0.02548261	differentiation	0.242017379
C16orf45	0.078966232	differentiation	0.520205036
C16orf46	0.072984357	differentiation	0.587838789
C16orf47	0.028843136	differentiation	0.822403674
C16orf52	0.076742623	differentiation	0.545280909
C16orf54	0.126291295	differentiation	0.141237021
C16orf58	0.067173646	differentiation	0.660022816
C16orf59	-0.474019282	differentiation	3.89E-07
C16orf62	-0.104026743	differentiation	0.013972723
C16orf70	-0.092948543	differentiation	0.019991985
C16orf71	0.074132118	differentiation	0.5724614
C16orf72	0.146360322	differentiation	0.068546003
C16orf74	0.024790197	differentiation	0.765031748
C16orf78	0.039653181	differentiation	0.968860802
C16orf82	0.037867488	differentiation	0.943686699
C16orf86	0.187832083	differentiation	0.014599318
C16orf87	0.126805401	differentiation	0.139061571
C16orf89	-0.022270682	differentiation	0.261578161
C16orf90	0.162830533	differentiation	0.035847021
C16orf91	-0.062445166	differentiation	0.069713984
C16orf92	0.066999843	differentiation	0.664158017
C16orf95	-0.020215165	differentiation	0.278073006
C16orf96	0.053180443	differentiation	0.847344297
C16orf97	-0.0036911	differentiation	0.425914786
C17orf100	-0.102903602	differentiation	0.013240901
C17orf102	0.053390467	differentiation	0.841944149
C17orf105	-0.049900668	differentiation	0.114287483
C17orf107	-0.024224259	differentiation	0.250013785
C17orf112	-0.065681051	differentiation	0.063841824
C17orf47	0.069176568	differentiation	0.636555164
C17orf49	-0.079525004	differentiation	0.03595487
C17orf50	-0.045072953	differentiation	0.129080833
C17orf51	-0.08328333	differentiation	0.030648969
C17orf53	0.143747995	differentiation	0.076111497
C17orf58	0.03337513	differentiation	0.88355548
C17orf62	0.083052276	differentiation	0.470639177
C17orf64	-0.118302128	differentiation	0.015535471
C17orf67	0.066315799	differentiation	0.669408828
C17orf74	0.176419379	differentiation	0.018538641
C17orf75	0.072979222	differentiation	0.586821798
C17orf77	0.112016815	differentiation	0.221235956
C17orf78	0.106603956	differentiation	0.257799155
C17orf80	0.015653473	differentiation	0.646288917
C17orf82	0.050637965	differentiation	0.877698963
C17orf97	0.052689185	differentiation	0.852839275
C17orf98	0.001767632	differentiation	0.482363092
C17orf99	0.086534148	differentiation	0.434613184
C18orf21	0.185170893	differentiation	0.013063289
C18orf25	0.082952829	differentiation	0.474555763
C18orf32	-0.112009179	differentiation	0.012127234
C18orf54	-0.020731166	differentiation	0.274569551
C18orf63	0.1152638	differentiation	0.199590376
C18orf65	-0.055922305	differentiation	0.094132655
C18orf8	-0.679088515	differentiation	9.72E-08
C19orf12	0.008478569	differentiation	0.560496815
C19orf18	0.113856646	differentiation	0.209360176
C19orf24	0.132934742	differentiation	0.111660717
C19orf25	-0.677603911	differentiation	9.72E-08
C19orf33	0.005081237	differentiation	0.51894174
C19orf35	0.060058234	differentiation	0.75276091
C19orf38	-0.036597065	differentiation	0.171595476
C19orf43	0.105800914	differentiation	0.266151949
C19orf44	0.024436267	differentiation	0.761253714
C19orf47	-0.361533575	differentiation	0.002990636
C19orf48	0.022949208	differentiation	0.741027666
C19orf53	0.155818184	differentiation	0.04658358
C19orf54	0.025368182	differentiation	0.775288814
C19orf57	0.131133963	differentiation	0.118857482
C19orf60	0.040031556	differentiation	0.974316624
C19orf66	0.122459063	differentiation	0.165180279
C19orf67	0.103961321	differentiation	0.277553871
C19orf68	-0.033095643	differentiation	0.191610488
C19orf70	0.019096039	differentiation	0.688672489
C19orf71	-0.106499768	differentiation	0.014173459
C19orf73	0.027702477	differentiation	0.805541363
C19orf81	0.008715843	differentiation	0.56710682
C19orf84	-0.010582427	differentiation	0.359355544
C1D	0.006873759	differentiation	0.540108702
C1GALT1	0.177589159	differentiation	0.017022336
C1GALT1C1	0.099133185	differentiation	0.317438737
C1GALT1C1L	0.043942883	differentiation	0.972618044
C1QA	-0.036666921	differentiation	0.171838088
C1QB	0.043937447	differentiation	0.972558387
C1QBP	0.154687684	differentiation	0.050779798
C1QC	-0.026906706	differentiation	0.230312313
C1QL1	0.147865364	differentiation	0.067838861
C1QL2	0.078739171	differentiation	0.520453867
C1QL3	0.036142535	differentiation	0.921730008
C1QL4	0.226483302	differentiation	0.002115987
C1QTNF1	0.104287161	differentiation	0.275641535
C1QTNF12	0.186618157	differentiation	0.012609739
C1QTNF2	0.079163798	differentiation	0.514548575
C1QTNF3	0.064794438	differentiation	0.687244699
C1QTNF4	0.075182633	differentiation	0.561667419
C1QTNF5	-0.301002406	differentiation	0.00783706
C1QTNF6	0.003507081	differentiation	0.501366749
C1QTNF7	0.069401558	differentiation	0.629701186
C1QTNF8	-0.031775263	differentiation	0.19980967
C1QTNF9	0.139866296	differentiation	0.087270126
C1QTNF9B	-0.081379052	differentiation	0.035427865
C1R	-0.005754128	differentiation	0.403811283
C1RL	0.045350563	differentiation	0.955633698
C1S	-0.083501219	differentiation	0.037337481
C1orf100	0.051548241	differentiation	0.867165861
C1orf105	0.051939478	differentiation	0.861201009
C1orf106	0.013162303	differentiation	0.615487599
C1orf109	0.025498692	differentiation	0.773158156
C1orf112	-0.145525993	differentiation	0.001431386
C1orf115	0.097286679	differentiation	0.332938258
C1orf116	-0.062231327	differentiation	0.070391784
C1orf122	0.180596479	differentiation	0.01673532
C1orf123	0.211315378	differentiation	0.002854416
C1orf127	0.060953764	differentiation	0.741921942
C1orf131	0.157986355	differentiation	0.047485531
C1orf137	0.06455282	differentiation	0.692431966
C1orf141	0.110241865	differentiation	0.235872487
C1orf146	0.062704455	differentiation	0.718153575
C1orf158	0.012848436	differentiation	0.613834588
C1orf159	0.102968541	differentiation	0.284252488
C1orf162	0.040519896	differentiation	0.982210136
C1orf167	0.048342578	differentiation	0.91378675
C1orf168	-0.021377924	differentiation	0.271403246
C1orf174	0.208266681	differentiation	0.003428738
C1orf185	0.083590186	differentiation	0.467146409
C1orf186	0.006338935	differentiation	0.532149023
C1orf189	-0.098992194	differentiation	0.015122922
C1orf194	0.048029102	differentiation	0.91671462
C1orf195	0.024149532	differentiation	0.754331139
C1orf198	0.014608781	differentiation	0.634232709
C1orf204	0.044311967	differentiation	0.96973312
C1orf21	0.016518138	differentiation	0.656628279
C1orf210	-0.089370414	differentiation	0.023824333
C1orf216	0.037957068	differentiation	0.946482235
C1orf226	0.163665419	differentiation	0.032898456
C1orf228	0.016551825	differentiation	0.658286052
C1orf229	0.001643617	differentiation	0.481483099
C1orf27	0.013205939	differentiation	0.616621184
C1orf35	0.038663804	differentiation	0.95568121
C1orf43	0.012599023	differentiation	0.608781307
C1orf50	0.06732231	differentiation	0.656885758
C1orf52	0.032816327	differentiation	0.872492555
C1orf53	0.066917251	differentiation	0.662853136
C1orf54	0.073913216	differentiation	0.578282841
C1orf56	0.048225799	differentiation	0.914157908
C1orf61	-0.087667926	differentiation	0.025599088
C1orf64	0.06185083	differentiation	0.729331636
C1orf68	-0.130036139	differentiation	0.004426006
C1orf74	0.207202534	differentiation	0.003690297
C1orf87	-0.009406429	differentiation	0.369824423
C1orf94	0.019782219	differentiation	0.696594955
C2	-0.017332761	differentiation	0.299885315
C20orf141	0.082316387	differentiation	0.484439631
C20orf144	0.132464066	differentiation	0.113381547
C20orf173	0.043326926	differentiation	0.980995906
C20orf194	0.108150884	differentiation	0.247104279
C20orf196	-0.069736616	differentiation	0.053286569
C20orf197	-0.008344958	differentiation	0.378579661
C20orf202	0.023495464	differentiation	0.7491977
C20orf203	0.054362454	differentiation	0.828418856
C20orf24	0.05459246	differentiation	0.826037326
C20orf27	0.040396497	differentiation	0.979968519
C20orf78	0.035592193	differentiation	0.916472202
C20orf85	0.073794709	differentiation	0.577613106
C20orf96	0.023459506	differentiation	0.74903029
C21orf140	0.079098929	differentiation	0.514307712
C21orf2	0.121460698	differentiation	0.1664359
C21orf33	0.014379812	differentiation	0.62778506
C21orf58	-0.001584185	differentiation	0.445918333
C21orf59	0.14494116	differentiation	0.074404172
C21orf62	0.134630231	differentiation	0.108141521
C21orf91	0.050328794	differentiation	0.883238344
C22orf15	0.02735598	differentiation	0.800113524
C22orf23	0.029535785	differentiation	0.831122282
C22orf24	0.068362229	differentiation	0.646963122
C22orf29	0.006529601	differentiation	0.534835835
C22orf31	-0.058387586	differentiation	0.081343847
C22orf34	0.039796019	differentiation	0.971663333
C22orf42	0.061733072	differentiation	0.729487386
C22orf46	0.065734278	differentiation	0.680150051
C2CD2	-0.02429986	differentiation	0.251411553
C2CD2L	0.020184397	differentiation	0.703023948
C2CD3	0.043704523	differentiation	0.975353631
C2CD4A	-0.081874569	differentiation	0.033303328
C2CD4B	0.060893762	differentiation	0.73926253
C2CD4C	0.143417532	differentiation	0.075350915
C2CD4D	0.067839605	differentiation	0.651499115
C2CD5	0.0704285	differentiation	0.619452281
C2CD6	0.026389715	differentiation	0.787891557
C2orf15	0.013138123	differentiation	0.616041226
C2orf16	0.035127735	differentiation	0.90748261
C2orf27A	0.000340617	differentiation	0.466686543
C2orf27B	-0.03612739	differentiation	0.173513058
C2orf40	0.093090141	differentiation	0.370101819
C2orf48	0.009032085	differentiation	0.564927581
C2orf49	-0.278342161	differentiation	4.75E-05
C2orf50	0.024392188	differentiation	0.757571287
C2orf54	0.053760838	differentiation	0.836464522
C2orf66	0.024312831	differentiation	0.756895236
C2orf68	-0.005771364	differentiation	0.405331669
C2orf69	-0.02076984	differentiation	0.274080536
C2orf70	-0.020018783	differentiation	0.281328602
C2orf71	0.101480977	differentiation	0.299215483
C2orf72	0.035090744	differentiation	0.907385059
C2orf73	0.009057296	differentiation	0.564553412
C2orf74	0.07032455	differentiation	0.618782157
C2orf76	-0.109611222	differentiation	0.009299732
[truncated: 18,899 more rows]
