# Supplementary material for: Whole-genome screens reveal regulators of differentiation state and context-dependent migration in human neutrophils
Source: Nat Commun. 2023 Sep 18;14:5770. doi: 10.1038/s41467-023-41452-x (PMC10507112; doi:10.1038/s41467-023-41452-x)
Supplement: Supplementary file 6 — Supplementary Dataset 3 [file 41467_2023_41452_MOESM6_ESM.csv]

gene_id,sgFLCN_replicate1_normalized_counts_Deseq2,sgFLCN_replicate2_normalized_counts_Deseq2,sgFLCN_replicate3_normalized_counts_Deseq2,sgFLCN_replicate4_normalized_counts_Deseq2,sgFLCN_replicate5_normalized_counts_Deseq2,sgFLCN_replicate6_normalized_counts_Deseq2,sgControl_replicate1_normalized_counts_Deseq2,sgControl_replicate2_normalized_counts_Deseq2,sgControl_replicate3_normalized_counts_De…
ENSG00000161011,48918.93937,45368.15998,46438.03073,44077.44179,42717.32786,44365.43681,11459.85494,11137.85872,11094.24368,11329.08047,10453.09762,10260.26108,45314.22276,10955.73275,2.048167811,0,0,SQSTM1,5,179806398,179838078,+,7654,protein_coding,sequestosome 1 [Source:HGNC Symbol	Acc:HGNC:11280]
ENSG00000124767,35115.65358,35390.8627,35778.65255,31070.08928,33222.95555,33477.79547,6787.313561,6732.036605,6803.67417,6340.031969,7011.003085,6706.356329,34009.33485,6730.069286,2.337156656,0,0,GLO1,6,38675925,38703141,-,2352,protein_coding,glyoxalase I [Source:HGNC Symbol	Acc:HGNC:4323]
ENSG00000136997,2817.382989,2627.944327,2548.618427,2424.402384,2397.97359,2436.944993,601.2771224,579.2778886,553.7180761,639.0068394,552.0700103,536.0443986,2542.211118,576.8990559,2.138883815,0,0,MYC,8,127735434,127741434,+,3001,protein_coding,"MYC proto-oncogene, bHLH transcription factor [Source:HGNC Symbol	Acc:HGNC:7553]"
ENSG00000072274,4993.055004,5448.867264,5461.108159,4791.570628,4880.110041,4832.667076,1111.707078,1098.145369,1161.117976,1069.528576,1141.326084,1167.230877,5067.896362,1124.84266,2.172628336,0,0,TFRC,3,196027183,196082189,-,7887,protein_coding,transferrin receptor [Source:HGNC Symbol	Acc:HGNC:11763]
ENSG00000196743,17091.02047,16552.71507,16560.32242,15056.15586,15142.63545,15850.68785,2793.784511,2797.084662,2908.759588,2704.05178,2616.373244,2681.382263,16042.25619,2750.239341,2.544055375,0,0,GM2A,5,151212150,151270440,+,4479,protein_coding,GM2 ganglioside activator [Source:HGNC Symbol	Acc:HGNC:4367]
ENSG00000133835,16646.66812,16523.41466,16899.12535,16252.70709,16330.26694,16762.38521,2909.919033,2983.281126,2827.242744,2725.942716,3246.629335,3052.668426,16569.09456,2957.613897,2.485927621,0,0,HSD17B4,5,119452443,119637199,+,10664,protein_coding,hydroxysteroid 17-beta dehydrogenase 4 [Source:HGNC Symbol	Acc:HGNC:5213]
ENSG00000003056,12400.50323,12370.83827,12430.87688,11955.6752,11770.77733,11661.28989,4344.742322,4506.781973,4595.760621,4419.884174,4225.862324,4636.435968,12098.3268,4454.91123,1.441731455,0,0,M6PR,12,8940363,8949955,-,3777,protein_coding,"mannose-6-phosphate receptor, cation dependent [Source:HGNC Symbol	Acc:HGNC:6752]"
ENSG00000133048,5505.951068,5587.286477,5502.129141,6143.727177,5884.720704,6003.205958,1265.30435,1143.66006,1126.324201,937.140536,1116.535375,1027.998565,5771.170088,1102.827181,2.386167861,0,0,CHI3L1,1,203178931,203186749,-,3408,protein_coding,chitinase 3 like 1 [Source:HGNC Symbol	Acc:HGNC:1932]
ENSG00000108179,4556.975171,4563.792589,4390.004737,4810.35058,4832.016977,4841.295127,1565.006342,1601.289592,1673.083522,1625.141375,1627.605367,1552.440271,4665.739197,1607.427745,1.536656896,0,0,PPIF,10,79347469,79355337,+,2674,protein_coding,peptidylprolyl isomerase F [Source:HGNC Symbol	Acc:HGNC:9259]
ENSG00000113552,6033.028591,6102.569678,6057.431696,5809.265174,5828.61213,5734.777713,2032.354137,2073.814841,2010.086086,2084.851026,2177.7684,2277.60856,5927.614164,2109.413841,1.491587143,0,0,GNPDA1,5,141991749,142013041,-,3961,protein_coding,glucosamine-6-phosphate deaminase 1 [Source:HGNC Symbol	Acc:HGNC:4417]
ENSG00000118515,9748.570587,10006.5977,9725.011358,10407.67058,10155.65194,10157.13304,3165.602296,3142.996315,3233.832857,3153.337176,3205.629317,3123.444851,10033.4392,3170.807135,1.66175982,0,0,SGK1,6,134169246,134318112,-,9992,protein_coding,serum/glucocorticoid regulated kinase 1 [Source:HGNC Symbol	Acc:HGNC:10810]
ENSG00000104763,7091.910788,7550.414438,7057.887871,6574.771792,6870.628508,6802.738658,2185.014839,2154.086206,2162.184588,2052.535835,2240.69866,2243.960751,6991.392009,2173.080146,1.685908966,0,0,ASAH1,8,18055992,18084998,-,15378,protein_coding,N-acylsphingosine amidohydrolase 1 [Source:HGNC Symbol	Acc:HGNC:735]
ENSG00000144136,3678.906563,3505.946487,3551.353546,3847.207324,3973.021424,3922.887061,1065.815211,1027.804482,952.3553265,1090.377086,997.349276,1076.729874,3746.553734,1035.071876,1.855944862,0,0,SLC20A1,2,112645857,112663827,+,5577,protein_coding,solute carrier family 20 member 1 [Source:HGNC Symbol	Acc:HGNC:10946]
ENSG00000103043,4652.700012,4416.280143,4669.555134,4466.051459,4298.985522,4639.015271,1473.222607,1479.641235,1541.861285,1567.807971,1365.39595,1467.740615,4523.76459,1482.611611,1.610218146,0,0,VAC14,16,70687439,70801161,-,8276,protein_coding,"Vac14, PIKFYVE complex component [Source:HGNC Symbol	Acc:HGNC:25507]"
ENSG00000168765,7012.730981,6859.328733,6981.163442,7141.747487,7073.68811,7027.067977,396.1685713,389.771265,448.3426433,409.6732265,410.9536692,503.5568593,7015.954455,426.4110391,4.046542133,0,0,GSTM4,1,109656081,109674836,+,5745,protein_coding,glutathione S-transferase mu 4 [Source:HGNC Symbol	Acc:HGNC:4636]
ENSG00000148795,8987.499007,8977.041654,9108.177331,8515.366839,8304.068989,8733.504675,50.57471123,38.89437252,46.72306926,19.80608474,29.55815254,19.72457744,8770.943082,34.21349462,7.973617219,0,0,CYP17A1,10,102830531,102837533,-,3445,protein_coding,cytochrome P450 family 17 subfamily A member 1 [Source:HGNC Symbol	Acc:HGNC:2593]
ENSG00000099250,5982.2117,6143.994406,6189.610416,5601.791418,5904.75948,6036.759488,1978.03315,1940.580927,1953.421938,1852.390136,1754.419377,1949.252359,5976.521151,1904.682981,1.649887105,0,0,NRP1,10,33177492,33336262,-,11522,protein_coding,neuropilin 1 [Source:HGNC Symbol	Acc:HGNC:8004]
ENSG00000111344,6230.387215,6000.523397,6055.9124,6480.872031,6525.961552,6653.185779,2080.119142,2252.563447,2104.526332,2257.893661,2223.535862,2259.044251,6324.473729,2196.280449,1.525830873,0,0,RASAL1,12,113098819,113136239,-,4813,protein_coding,RAS protein activator like 1 [Source:HGNC Symbol	Acc:HGNC:9873]
ENSG00000151012,4523.885102,4803.247724,4944.547643,4380.20025,4359.101852,4664.899423,1009.621087,928.4997014,1030.889847,951.7344932,1042.163249,1012.915065,4612.646999,995.9705739,2.212829609,0,0,SLC7A11,4,138164097,138242349,-,9645,protein_coding,solute carrier family 7 member 11 [Source:HGNC Symbol	Acc:HGNC:11059]
ENSG00000261371,2387.212097,2444.058949,2357.946825,2189.205841,2276.405012,2336.284401,8052.61791,8180.231326,8882.353698,8005.827939,8361.143214,8700.859189,2331.852188,8363.838879,-1.842571814,0,0,PECAM1,17,64319415,64413776,-,7759,protein_coding,platelet and endothelial cell adhesion molecule 1 [Source:HGNC Symbol	Acc:HGNC:8823]
ENSG00000179348,2271.396856,2176.313756,2281.982043,2101.566065,2018.572754,1981.575649,103.9591286,117.5106574,126.2516978,108.4122533,75.32561454,95.14207941,2138.567854,104.4335718,4.352685005,0,0,GATA2,3,128479427,128493185,-,4459,protein_coding,GATA binding protein 2 [Source:HGNC Symbol	Acc:HGNC:4171]
ENSG00000114554,2811.474048,2412.737813,2517.472867,2537.082096,2452.746246,2455.159766,280.970618,226.7459164,282.3266312,321.067058,273.6512832,283.1056997,2531.11214,277.9778677,3.191396253,0,0,PLXNA1,3,126988594,127037392,+,10944,protein_coding,plexin A1 [Source:HGNC Symbol	Acc:HGNC:9099]
ENSG00000127954,924.1583463,996.2141892,904.7405505,928.2662024,911.0963723,913.6147042,5335.632035,5177.916784,5165.384422,5206.915437,5414.862848,5178.281712,929.6817275,5246.498873,-2.496868584,0,0,STEAP4,7,88270892,88306891,-,11245,protein_coding,STEAP4 metalloreductase [Source:HGNC Symbol	Acc:HGNC:21923]
ENSG00000122861,1779.772979,1715.589953,1641.598933,1685.724269,1659.210696,1614.404157,368.0715095,412.1148407,381.7374169,365.891355,391.8838934,402.6134336,1682.716831,387.0520749,2.11875462,0,0,PLAU,10,73909177,73917497,+,2950,protein_coding,"plasminogen activator, urokinase [Source:HGNC Symbol	Acc:HGNC:9052]"
ENSG00000151458,2147.309099,2250.069979,2367.062599,1947.749315,2303.123381,2235.623809,345.5938601,393.9089642,347.9377498,318.9822069,348.0234089,346.9205091,2208.489697,350.2277832,2.653814715,0,0,ANKRD50,4,124664052,124712732,-,8794,protein_coding,ankyrin repeat domain 50 [Source:HGNC Symbol	Acc:HGNC:29223]
ENSG00000112149,1654.503433,1551.911759,1632.48316,1550.687471,1680.585391,1467.727295,305.3214048,340.9464144,325.0732691,307.5155263,314.6513012,303.9905464,1589.649751,316.2497437,2.326070476,0,0,CD83,6,14117256,14136918,+,2515,protein_coding,CD83 molecule [Source:HGNC Symbol	Acc:HGNC:1703]
ENSG00000198848,2347.031299,2548.125948,2578.244692,2379.688212,2241.671133,2428.316942,179.8211955,124.958516,143.1515313,149.0668483,169.7210049,158.9568888,2420.513038,154.2793308,3.976386889,0,0,CES1,16,55802851,55833337,-,2937,protein_coding,carboxylesterase 1 [Source:HGNC Symbol	Acc:HGNC:1863]
ENSG00000104055,1719.501782,1615.56439,1643.877877,1733.121291,1683.257227,1713.147404,152.6607024,119.1657371,163.0336885,135.5153167,154.4651842,116.0269261,1684.744995,140.1445925,3.585930988,0,0,TGM5,15,43232595,43266857,-,3631,protein_coding,transglutaminase 5 [Source:HGNC Symbol	Acc:HGNC:11781]
ENSG00000124762,2046.857105,1838.853777,1817.077579,1740.275559,1664.554369,1758.205003,257.5563998,227.5734562,261.4503663,239.757868,254.5815074,244.8168141,1810.970565,247.6227353,2.8714925,0,0,CDKN1A,6,36676460,36687339,+,3050,protein_coding,cyclin dependent kinase inhibitor 1A [Source:HGNC Symbol	Acc:HGNC:1784]
ENSG00000118785,2234.761423,2548.125948,2506.837797,2252.699965,2343.200934,2344.912452,178.8846268,188.6790837,182.9158456,197.0184219,225.0233548,254.0989682,2371.75642,204.4367168,3.543353494,0,0,SPP1,4,87975650,87983426,+,2321,protein_coding,secreted phosphoprotein 1 [Source:HGNC Symbol	Acc:HGNC:11255]
ENSG00000103196,762.2533675,724.4275595,791.5530257,715.4267456,673.302891,753.5164297,2543.720661,2512.410957,2724.849635,2596.681952,2478.117369,2449.32841,736.7466698,2550.851497,-1.788391004,0,0,CRISPLD2,16,84819984,84920768,+,7965,protein_coding,cysteine rich secretory protein LCCL domain containing 2 [Source:HGNC Symbol	Acc:HGNC:25248]
ENSG00000170448,368.717908,365.750037,402.6133432,303.1620834,362.0338957,358.5434411,1976.160013,1819.76011,1886.816712,1887.832604,1845.000812,1966.656398,360.1367847,1897.037775,-2.395786687,0,0,NFXL1,4,47847233,47914667,-,4484,protein_coding,"nuclear transcription factor, X-box binding like 1 [Source:HGNC Symbol	Acc:HGNC:18726]"
ENSG00000129151,1575.323626,1734.786778,1634.762103,1633.85583,1696.616412,1483.066052,288.4631678,297.9143427,282.3266312,297.0912712,344.2094538,352.7218554,1626.4018,310.4544537,2.391683384,0,0,BBOX1,11,27040725,27127809,+,2464,protein_coding,gamma-butyrobetaine hydroxylase 1 [Source:HGNC Symbol	Acc:HGNC:964]
ENSG00000169442,1483.144149,1625.667982,1562.59556,1405.813555,1446.799665,1312.422382,174.2017831,158.8876494,127.2458056,133.4304656,186.8838032,158.9568888,1472.740549,156.601066,3.230885897,0,0,CD52,1,26317957,26320523,+,935,protein_coding,CD52 molecule [Source:HGNC Symbol	Acc:HGNC:1804]
ENSG00000054654,1073.063655,968.9344903,995.1386408,888.0234479,1039.344542,958.6723024,36.52618033,28.96389443,21.87037284,40.654595,49.58141716,32.48753931,987.1961798,35.01399985,4.817903654,0,0,SYNE2,14,63852983,64226433,+,31374,protein_coding,spectrin repeat containing nuclear envelope protein 2 [Source:HGNC Symbol	Acc:HGNC:17084]
ENSG00000110042,424.2619518,453.651289,434.5185516,465.0273846,415.4706331,431.4025361,2319.880736,2178.084861,2473.340347,2271.445192,2200.652131,2288.050983,437.3887244,2288.575708,-2.38429365,0,0,DTX4,11,59171430,59208587,+,6072,protein_coding,deltex E3 ubiquitin ligase 4 [Source:HGNC Symbol	Acc:HGNC:29151]
ENSG00000112303,229.2669043,235.4136979,224.855754,207.4737562,248.4808288,234.8747141,1638.058703,1802.381773,1691.971572,1709.577841,1876.465942,1750.846315,230.0609425,1744.883691,-2.928876003,0,0,VNN2,6,132743870,132763459,-,2633,protein_coding,vanin 2 [Source:HGNC Symbol	Acc:HGNC:12706]
ENSG00000125384,1000.974577,997.2245484,1001.975471,936.3147532,953.8457622,883.8958628,94.59344138,79.44382472,80.52273638,95.90314718,82.00003608,102.103695,962.3718292,89.09448012,3.441058575,0,0,PTGER2,14,52314305,52328606,+,2473,protein_coding,prostaglandin E receptor 2 [Source:HGNC Symbol	Acc:HGNC:9594]
ENSG00000162777,1120.335182,1004.297063,1040.71751,1138.422809,1204.998428,1116.853232,45.8918676,40.5494522,45.7289614,48.9939991,42.90699562,32.48753931,1104.270704,42.75980254,4.684587447,0,0,DENND2D,1,111187174,111204535,-,5515,protein_coding,DENN domain containing 2D [Source:HGNC Symbol	Acc:HGNC:26192]
ENSG00000134107,4860.694729,4784.050898,4841.995188,4384.671667,4473.990837,4444.404794,1631.502722,1525.155927,1690.977464,1619.929247,1666.698408,1574.485387,4631.634686,1618.124859,1.517559025,2.65E-301,1.48E-298,BHLHE40,3,4979116,4985323,+,3837,protein_coding,basic helix-loop-helix family member e40 [Source:HGNC Symbol	Acc:HGNC:1046]
ENSG00000137642,10842.90643,10362.24414,11194.17024,10025.81156,10138.285,10871.34391,25730.35262,25937.58123,27575.55783,28621.87731,26841.66297,28065.75316,10572.46021,27128.79752,-1.359207515,6.71E-297,3.65E-294,SORL1,11,121452203,121633693,+,19449,protein_coding,sortilin related receptor 1 [Source:HGNC Symbol	Acc:HGNC:11185]
ENSG00000132334,20337.39256,20038.45438,20515.8086,20202.75701,20573.14389,21185.69921,9923.882226,10457.62097,10439.1266,9849.878671,10250.958,10596.73916,20475.54261,10253.03427,0.997899854,9.30E-296,4.93E-293,PTPRE,10,127907061,128085855,+,11235,protein_coding,"protein tyrosine phosphatase, receptor type E [Source:HGNC Symbol	Acc:HGNC:9669]"
ENSG00000152910,1301.148771,1243.752198,1288.362698,1322.645196,1380.003743,1327.761139,256.6198311,262.3301295,216.7155127,243.92757,297.488503,271.5030071,1310.612291,258.0974256,2.343058243,1.30E-293,6.75E-291,CNTNAP4,16,76277278,76559238,+,6482,protein_coding,contactin associated protein like 4 [Source:HGNC Symbol	Acc:HGNC:18747]
ENSG00000105835,14780.6246,15650.46429,15477.06463,13707.57644,14206.15663,13648.61757,5454.576263,5376.526346,5238.948404,5227.763947,5623.676893,5249.058137,14578.41736,5361.758332,1.442983349,1.17E-289,5.90E-287,NAMPT,7,106248285,106286326,-,9049,protein_coding,nicotinamide phosphoribosyltransferase [Source:HGNC Symbol	Acc:HGNC:30092]
ENSG00000137331,2013.767036,1935.848262,1775.296949,1768.892628,1852.918869,1619.197519,321.2430732,386.4611057,389.6902797,355.4670999,347.0699201,328.3562009,1827.653544,354.7146133,2.362329518,7.58E-285,3.75E-282,IER3,6,30743199,30744554,-,1356,protein_coding,immediate early response 3 [Source:HGNC Symbol	Acc:HGNC:5392]
ENSG00000155659,1945.223322,1805.511923,1648.435764,1691.984253,1767.420089,1560.718508,259.4295372,305.3622013,229.6389149,219.9517832,293.6745478,269.1824686,1736.548977,262.8732422,2.719440777,2.48E-281,1.20E-278,VSIG4,X,66021738,66040125,-,2192,protein_coding,V-set and immunoglobulin domain containing 4 [Source:HGNC Symbol	Acc:HGNC:17032]
ENSG00000159339,6212.660392,5856.042029,5989.063392,5847.719361,5856.666417,6189.188384,12232.52414,12181.38646,12184.78,12017.08131,11695.49352,11668.82796,5991.889996,11996.68223,-1.001697188,9.20E-281,4.36E-278,PADI4,1,17308195,17364004,+,2971,protein_coding,peptidyl arginine deiminase 4 [Source:HGNC Symbol	Acc:HGNC:18368]
ENSG00000146281,3871.538034,4030.322922,4131.724479,3799.810302,3910.233258,4060.935873,1320.561904,1276.893974,1280.410919,1140.413511,1077.442335,1197.397878,3967.427478,1215.520087,1.706145159,4.10E-279,1.90E-276,PM20D2,6,89146050,89165565,+,4708,protein_coding,peptidase M20 domain containing 2 [Source:HGNC Symbol	Acc:HGNC:21408]
ENSG00000265972,27363.12321,28380.99044,28082.66051,26975.16544,27216.66627,27105.50068,53407.83163,54127.72591,51819.86024,53338.82864,56642.95515,55510.76226,27520.68442,54141.3273,-0.976151021,7.75E-278,3.52E-275,TXNIP,1,145992435,145996600,-,3625,protein_coding,thioredoxin interacting protein [Source:HGNC Symbol	Acc:HGNC:16952]
ENSG00000198431,10065.28982,10329.91265,10489.21706,9370.3018,9559.832317,9391.153874,3778.118243,3666.829035,3495.283223,3662.040827,3916.931956,3852.093947,9867.617919,3728.549538,1.404372789,1.17E-277,5.19E-275,TXNRD1,12,104215779,104350305,+,6708,protein_coding,thioredoxin reductase 1 [Source:HGNC Symbol	Acc:HGNC:12437]
ENSG00000161013,13317.57085,12553.71329,12561.53631,12493.13954,12241.02061,11986.2798,5866.666503,5712.507521,5474.551966,5936.613296,5613.188516,5531.003568,12525.5434,5689.088562,1.138417943,6.49E-267,2.84E-264,MGAT4B,5,179797597,179806952,-,5495,protein_coding,"alpha-1,3-mannosyl-glycoprotein 4-beta-N-acetylglucosaminyltransferase B [Source:HGNC Symbol	Acc:HGNC:7048]"
ENSG00000213366,1021.064976,1035.618199,1010.331597,1458.576277,1251.755573,1255.860716,74.92549812,81.92644424,64.61701067,94.86072167,68.651193,76.57777124,1172.201223,76.92643982,3.930113329,4.52E-266,1.93E-263,GSTM2,1,109668022,109709551,+,9116,protein_coding,glutathione S-transferase mu 2 [Source:HGNC Symbol	Acc:HGNC:4634]
ENSG00000135404,13637.83544,13346.84527,13565.79072,12247.2116,12098.07734,11219.34195,4175.223383,4004.46529,3834.274003,4141.556562,3911.211023,4190.892571,12685.85039,4042.937139,1.649949034,9.67E-265,4.06E-262,CD63,12,55725323,55729707,-,2633,protein_coding,CD63 molecule [Source:HGNC Symbol	Acc:HGNC:1692]
ENSG00000197355,943.066957,915.3854517,963.9930803,1238.582553,1044.688216,1099.597131,117.0710908,85.2366036,98.41667779,93.81829616,96.30236795,104.4242335,1034.218898,99.21154497,3.385289711,1.06E-264,4.38E-262,UAP1L1,9,137077501,137084539,+,5283,protein_coding,UDP-N-acetylglucosamine pyrophosphorylase 1 like 1 [Source:HGNC Symbol	Acc:HGNC:28082]
ENSG00000120738,3111.648243,2812.840064,2895.77748,2733.824451,2589.009926,2597.043267,644.3592838,641.3433766,726.6928431,627.5401587,548.2560552,574.3332843,2790.023905,627.0875003,2.152827235,2.50E-256,1.01E-253,EGR1,5,138465490,138469315,+,3138,protein_coding,early growth response 1 [Source:HGNC Symbol	Acc:HGNC:3238]
ENSG00000173334,5248.321248,5087.158664,5069.129886,4984.73585,5055.115356,5119.310095,2433.205551,2394.072759,2373.929561,2426.766594,2207.326553,2264.845598,5093.96185,2350.024436,1.115486631,5.28E-249,2.10E-246,TRIB1,8,125430321,125438405,+,4138,protein_coding,tribbles pseudokinase 1 [Source:HGNC Symbol	Acc:HGNC:16891]
ENSG00000058335,635.8020337,698.1582198,625.1901537,645.6726379,675.9747278,703.66547,10.30225599,13.24063745,20.87626499,16.67880821,17.16279825,22.04511596,664.0772071,16.71764681,5.33504736,4.78E-248,1.87E-245,RASGRF1,15,78959947,79090773,-,9929,protein_coding,Ras protein specific guanine nucleotide releasing factor 1 [Source:HGNC Symbol	Acc:HGNC:9875]
ENSG00000115604,1876.679609,1807.532641,1811.000397,1754.584093,1763.412333,1764.915709,4051.596311,4055.77276,3955.555161,3944.538141,4313.583293,4182.770686,1796.35413,4083.969392,-1.185071675,3.26E-247,1.25E-244,IL18R1,2,102311529,102398775,+,4353,protein_coding,interleukin 18 receptor 1 [Source:HGNC Symbol	Acc:HGNC:5988]
ENSG00000099194,2824.473718,2693.617676,2812.975868,2509.35931,2582.330334,2512.680105,880.3746029,900.3633468,896.6852866,838.1101123,806.6515177,791.3036361,2655.906168,852.2480837,1.63841046,2.85E-242,1.07E-239,SCD,10,100347124,100364834,+,5362,protein_coding,stearoyl-CoA desaturase [Source:HGNC Symbol	Acc:HGNC:10571]
ENSG00000116133,2052.766045,1897.454612,2096.627976,1957.586433,1835.551929,1914.468588,597.5308475,588.3808268,655.1170774,584.8007127,594.0235172,650.9110555,1959.07593,611.7940062,1.681753442,2.30E-241,8.55E-239,DHCR24,1,54849627,54887271,-,6290,protein_coding,24-dehydrocholesterol reductase [Source:HGNC Symbol	Acc:HGNC:2859]
ENSG00000112137,809.5248942,894.1679081,877.3932291,787.8637035,826.9335109,808.1607509,160.1532522,145.647012,151.1043942,123.0062105,129.6744757,131.1104265,834.0073328,140.1159618,2.569989166,3.72E-241,1.36E-238,PHACTR1,6,12716805,13290484,+,11198,protein_coding,phosphatase and actin regulator 1 [Source:HGNC Symbol	Acc:HGNC:20990]
ENSG00000198829,762.2533675,886.0850344,779.3986607,656.404039,778.8404473,798.5740279,38.39931779,42.20453188,72.56987352,52.12127564,41.00001804,58.01346306,776.9259295,50.71807999,3.949015802,2.23E-239,8.03E-237,SUCNR1,3,151873643,151884619,+,4181,protein_coding,succinate receptor 1 [Source:HGNC Symbol	Acc:HGNC:4542]
ENSG00000100985,381.7175778,370.8018331,401.8536954,314.787768,359.3620589,325.9485828,1653.980371,1742.798905,1687.001032,1672.050523,1465.512273,1530.395155,359.078586,1625.28971,-2.178571102,1.22E-238,4.30E-236,MMP9,20,46008908,46016561,+,2336,protein_coding,matrix metallopeptidase 9 [Source:HGNC Symbol	Acc:HGNC:7176]
ENSG00000122877,1188.878896,1142.716276,1231.389112,1144.682793,1079.422095,1068.919617,243.5078689,288.8114044,274.3737684,239.757868,256.4884849,256.4195067,1142.668131,259.8931502,2.135041165,7.51E-238,2.62E-235,EGR2,10,62811996,62919900,-,3689,protein_coding,early growth response 2 [Source:HGNC Symbol	Acc:HGNC:3239]
ENSG00000059804,20605.65847,20725.49864,20646.46803,19096.52841,19246.57689,18844.62145,9227.075093,9486.089195,9581.211521,8980.495793,9244.073835,9045.45916,19860.89198,9260.7341,1.100637309,1.30E-237,4.47E-235,SLC2A3,12,7919230,7936275,-,6159,protein_coding,solute carrier family 2 member 3 [Source:HGNC Symbol	Acc:HGNC:11007]
ENSG00000111913,950.157686,816.3702483,948.8001239,886.2348811,968.540865,808.1607509,2709.493326,2703.57266,2900.806725,2901.070202,2717.443056,2880.948575,896.3774259,2802.222424,-1.64563445,4.83E-236,1.63E-233,RIPOR2,6,24804281,25042170,-,9536,protein_coding,RHO family interacting cell polarization regulator 2 [Source:HGNC Symbol	Acc:HGNC:13872]
ENSG00000105492,737.435816,640.5677444,655.5760664,708.2724781,590.475948,727.6322775,18.73137453,10.75801793,24.85269641,20.84851026,36.23257408,17.40403892,676.6600551,21.47120202,4.987943324,1.24E-235,4.11E-233,SIGLEC6,19,51519525,51531856,-,2573,protein_coding,sialic acid binding Ig like lectin 6 [Source:HGNC Symbol	Acc:HGNC:10875]
ENSG00000143851,2799.656167,2825.974733,2763.59876,2873.332667,2828.139326,2947.91733,1213.79307,1202.415389,1084.571671,1214.425722,1122.256308,1166.070607,2839.76983,1167.255461,1.282297604,9.39E-232,3.08E-229,PTPN7,1,202147013,202161588,-,5906,protein_coding,"protein tyrosine phosphatase, non-receptor type 7 [Source:HGNC Symbol	Acc:HGNC:9659]"
ENSG00000149212,1247.968304,1354.891712,1409.906349,1212.648334,1279.80986,1328.719811,3248.020344,3306.849204,3422.71335,3334.719216,3276.187488,3173.336429,1305.657395,3293.637672,-1.333233548,5.66E-227,1.83E-224,SESN3,11,95165513,95232541,-,10573,protein_coding,sestrin 3 [Source:HGNC Symbol	Acc:HGNC:23060]
ENSG00000072310,1659.230586,1579.191458,1570.192039,1564.101722,1536.3062,1576.057265,418.6462207,430.3207172,363.8434755,463.8793532,349.9303865,362.0040095,1580.846545,398.1040271,1.98765886,8.22E-225,2.62E-222,SREBF1,17,17810399,17837002,-,8030,protein_coding,sterol regulatory element binding transcription factor 1 [Source:HGNC Symbol	Acc:HGNC:11289]
ENSG00000163563,4425.796684,4627.44522,4445.459027,4136.955156,4237.533274,4161.596465,8971.391831,9207.208269,9561.329364,9062.847409,9045.748166,9046.619429,4339.130971,9149.190745,-1.076179693,1.08E-224,3.40E-222,MNDA,1,158831317,158849506,+,2059,protein_coding,myeloid cell nuclear differentiation antigen [Source:HGNC Symbol	Acc:HGNC:7183]
ENSG00000064601,13434.56788,12779.02339,12878.30945,12510.13093,12486.82961,12711.99473,6726.436594,7000.159513,6855.367778,6961.317575,6539.979622,6633.259366,12800.14266,6786.086741,0.915308606,5.80E-221,1.79E-218,CTSA,20,45890144,45898820,+,5856,protein_coding,cathepsin A [Source:HGNC Symbol	Acc:HGNC:9251]
ENSG00000187678,2591.661449,2488.514755,2547.099132,2549.602064,2558.283802,2522.266828,1105.151097,1137.039741,1197.899967,1183.152957,1161.349348,1127.781722,2542.904672,1152.062472,1.142226739,2.37E-219,7.24E-217,SPRY4,5,142310427,142326455,-,6565,protein_coding,sprouty RTK signaling antagonist 4 [Source:HGNC Symbol	Acc:HGNC:15533]
ENSG00000102172,4328.890054,4420.32158,4256.306721,3870.458693,3928.936116,4175.017877,1668.965471,1732.040887,1743.66518,1679.347501,1772.535664,1669.627467,4163.32184,1711.030362,1.282716088,7.39E-217,2.23E-214,SMS,X,21940573,21994835,+,2160,protein_coding,spermine synthase [Source:HGNC Symbol	Acc:HGNC:11123]
ENSG00000107738,5199.867933,5299.3341,5190.673536,4867.58472,4719.799829,4960.170493,10444.61444,10183.70528,10594.20743,10729.6858,10082.19048,10534.08462,5039.571768,10428.08134,-1.048479107,2.82E-215,8.38E-213,VSIR,10,71747559,71773498,-,5128,protein_coding,V-set immunoregulatory receptor [Source:HGNC Symbol	Acc:HGNC:30085]
ENSG00000263961,485.7149365,534.4800265,534.0324156,539.2529095,478.2587995,501.3856142,23.41421816,15.72325698,15.9057257,22.93336128,15.25582067,23.20538522,512.1874503,19.40629467,4.739381963,4.05E-214,1.19E-211,RHEX,1,206052723,206102459,+,2181,protein_coding,regulator of hemoglobinization and erythroid cell expansion [Source:HGNC Symbol	Acc:HGNC:25341]
ENSG00000168003,4085.441692,4216.229018,4330.752207,4114.59807,3923.592442,3873.994774,1874.074022,1853.689243,1870.910986,1826.329498,1863.117099,1923.726435,4090.768034,1868.641214,1.131560604,2.66E-212,7.71E-210,SLC3A2,11,62856102,62888875,+,5178,protein_coding,solute carrier family 3 member 2 [Source:HGNC Symbol	Acc:HGNC:11026]
ENSG00000155368,6827.190239,7382.694808,7244.761235,7201.664477,6787.801565,6184.395023,1558.450361,1648.459363,1447.421039,1618.886821,1876.465942,2026.990399,6938.084558,1696.112321,2.033171712,8.69E-207,2.48E-204,DBI,2,119366921,119372560,+,2509,protein_coding,"diazepam binding inhibitor, acyl-CoA binding protein [Source:HGNC Symbol	Acc:HGNC:2690]"
ENSG00000175130,399.4444003,448.5994929,445.153621,420.313213,396.767775,371.006181,1300.893961,1388.611853,1315.204694,1307.201593,1309.140111,1369.117728,413.5474472,1331.69499,-1.683345211,1.15E-204,3.23E-202,MARCKSL1,1,32333832,32336379,-,1699,protein_coding,MARCKS like 1 [Source:HGNC Symbol	Acc:HGNC:7142]
ENSG00000181019,1253.877245,1278.104411,1232.14876,1153.625627,1029.993113,1091.927752,238.8250253,235.8488546,224.6683756,272.0730588,262.2094177,276.1440842,1173.279485,251.628136,2.225546425,1.23E-203,3.44E-201,NQO1,16,69706996,69726951,-,3254,protein_coding,NAD(P)H quinone dehydrogenase 1 [Source:HGNC Symbol	Acc:HGNC:2874]
ENSG00000188211,1136.880216,988.1313154,1087.056027,972.0860905,1114.155974,1176.290915,221.0302195,235.0213148,253.4975034,248.0972721,266.0233729,248.2976219,1079.10009,245.3278841,2.137467439,5.38E-203,1.48E-200,NCR3LG1,11,17351726,17377341,+,6438,protein_coding,natural killer cell cytotoxicity receptor 3 ligand 1 [Source:HGNC Symbol	Acc:HGNC:42400]
ENSG00000174944,791.7980717,847.6913841,802.947743,727.9467136,786.8559579,790.9046495,151.7241337,126.6135956,121.2811585,166.7880821,154.4651842,120.6680032,791.35742,140.2566929,2.495608838,7.32E-203,1.99E-200,P2RY14,3,151212117,151278467,-,2815,protein_coding,purinergic receptor P2Y14 [Source:HGNC Symbol	Acc:HGNC:16442]
ENSG00000066294,674.8010432,668.8578025,647.2199404,702.9067775,709.3726887,594.3768275,97.40314756,89.37430281,124.2634821,104.2425513,99.16283433,92.82154089,666.2558466,101.2113098,2.719380254,8.74E-203,2.35E-200,CD84,1,160541095,160579516,-,9255,protein_coding,CD84 molecule [Source:HGNC Symbol	Acc:HGNC:1704]
ENSG00000102032,1121.51697,1057.846102,1053.631523,1041.840198,1098.124953,1018.109985,254.7466936,221.7806773,214.727297,197.0184219,251.721041,169.3993121,1065.178288,218.2322405,2.27991567,2.47E-200,6.54E-198,RENBP,X,153935263,153944691,-,2057,protein_coding,renin binding protein [Source:HGNC Symbol	Acc:HGNC:9959]
ENSG00000165140,1060.063985,974.9966456,1096.171801,980.1346414,1060.719237,1060.291566,231.3324754,186.1964642,209.7567577,199.103273,251.721041,169.3993121,1038.729646,207.9182206,2.317729646,3.91E-198,1.02E-195,FBP1,9,94603133,94640249,-,1739,protein_coding,fructose-bisphosphatase 1 [Source:HGNC Symbol	Acc:HGNC:3606]
ENSG00000204386,5377.136158,5264.981886,5170.163045,4945.387379,4807.970446,4737.758518,2185.951408,2214.496614,2222.825167,2348.58468,2164.419557,2255.563444,5050.566239,2231.973478,1.17859532,6.40E-197,1.66E-194,NEU1,6,31857659,31862906,-,4822,protein_coding,neuraminidase 1 [Source:HGNC Symbol	Acc:HGNC:7758]
ENSG00000101255,1782.136555,1732.766059,1839.867014,1635.644397,1624.476816,1657.544411,597.5308475,628.930279,585.5295275,601.4795209,600.6979387,655.5521325,1712.072542,611.620041,1.486704589,3.75E-192,9.59E-190,TRIB3,20,362835,397559,+,3434,protein_coding,tribbles pseudokinase 3 [Source:HGNC Symbol	Acc:HGNC:16228]
ENSG00000115232,8266.608226,8548.649346,8564.269493,7998.471015,8031.541628,8536.01818,4496.466456,4506.781973,4426.762285,4534.550981,4362.211222,4643.397583,8324.259648,4495.028417,0.889624812,6.94E-192,1.76E-189,ITGA4,2,181457202,181536187,+,7901,protein_coding,integrin subunit alpha 4 [Source:HGNC Symbol	Acc:HGNC:6140]
ENSG00000103042,654.7106443,746.6554623,725.4636656,718.1095959,693.3416675,706.5414869,133.9293279,164.6804283,160.0513649,154.2789759,157.3256506,154.3158117,707.4704204,154.0969266,2.199666855,8.29E-192,2.07E-189,SLC38A7,16,58665109,58685104,-,6991,protein_coding,solute carrier family 38 member 7 [Source:HGNC Symbol	Acc:HGNC:25582]
ENSG00000139514,3104.557514,2971.466461,2966.424727,2776.750056,2818.787897,2811.785863,1316.815629,1244.619921,1262.516978,1267.589424,1217.605187,1179.993839,2908.29542,1248.190163,1.219525854,3.58E-189,8.86E-187,SLC7A1,13,29509410,29595688,-,7692,protein_coding,solute carrier family 7 member 1 [Source:HGNC Symbol	Acc:HGNC:11057]
ENSG00000197629,935.976228,907.302578,951.8387152,849.5692603,901.7449433,909.780015,2258.0672,2162.361604,2278.495207,2122.378344,2140.582337,2343.743908,909.3686233,2217.604767,-1.285320516,1.06E-188,2.59E-186,MPEG1,11,59208510,59212951,-,4442,protein_coding,macrophage expressed 1 [Source:HGNC Symbol	Acc:HGNC:29619]
ENSG00000255587,1438.236199,1293.259799,1495.746552,1704.504221,1684.593146,1550.173113,365.2618033,340.1188746,313.1439748,360.6792274,289.8605927,307.4713542,1527.752172,329.4226378,2.212095593,2.54E-186,6.15E-184,RAB44,6,36697810,36733183,+,4274,protein_coding,"RAB44, member RAS oncogene family [Source:HGNC Symbol	Acc:HGNC:21068]"
ENSG00000166340,12529.31814,12230.39834,12544.06441,11866.24686,12017.92224,12334.27784,6624.350603,6787.481774,6992.554663,6259.765205,6579.072662,6562.482941,12253.70464,6634.284641,0.885071168,4.38E-184,1.05E-181,TPP1,11,6612763,6619485,-,6544,protein_coding,tripeptidyl peptidase 1 [Source:HGNC Symbol	Acc:HGNC:2073]
ENSG00000111752,1666.321315,1677.196302,1764.66188,1849.378137,1850.247032,1716.023421,549.7658425,591.6909862,558.6886154,646.303818,510.1165035,531.4033216,1753.971348,564.6615145,1.634673796,8.23E-183,1.95E-180,PHC1,12,8913896,8941467,+,6090,protein_coding,polyhomeotic homolog 1 [Source:HGNC Symbol	Acc:HGNC:3182]
ENSG00000050438,1819.953777,1738.828215,1877.089757,1842.22387,2074.681329,1931.724689,589.101729,638.8607571,685.934421,684.8735619,628.3491137,598.6989388,1880.750273,637.6364202,1.559450428,4.24E-178,9.94E-176,SLC4A8,12,51391317,51515763,+,17980,protein_coding,solute carrier family 4 member 8 [Source:HGNC Symbol	Acc:HGNC:11034]
ENSG00000157827,1589.505084,1709.527797,1725.160193,1746.535543,1675.241717,1712.188732,571.3069232,425.3554782,543.7769975,511.8309268,474.8374182,534.8841294,1693.026511,510.3319789,1.733344798,1.38E-177,3.20E-175,FMNL2,2,152335237,152649834,+,6519,protein_coding,formin like 2 [Source:HGNC Symbol	Acc:HGNC:18267]
ENSG00000177614,596.8030242,565.8011622,505.1657986,508.8472728,551.7343134,512.8896818,39.33588651,58.7553287,44.73485354,68.80008385,37.18606287,64.97507862,540.2068755,52.29788235,3.375436414,1.88E-177,4.31E-175,PGBD5,1,230314482,230426371,-,11304,protein_coding,piggyBac transposable element derived 5 [Source:HGNC Symbol	Acc:HGNC:19405]
ENSG00000157873,5251.866613,4964.905198,5065.331646,6608.754562,6193.317862,6080.858414,1490.080844,1595.496813,1397.715646,1623.056523,1443.582031,1362.156113,5694.172383,1485.347995,1.938072524,1.71E-176,3.89E-174,TNFRSF14,1,2555639,2565382,+,6219,protein_coding,TNF receptor superfamily member 14 [Source:HGNC Symbol	Acc:HGNC:11912]
ENSG00000171860,1284.603737,1392.275003,1334.701215,1226.062585,1263.778839,1193.547016,386.802884,414.5974602,408.578329,385.6974397,452.907176,406.0942414,1282.494733,409.1129217,1.647903081,6.48E-174,1.46E-171,C3AR1,12,8058302,8066471,-,2145,protein_coding,complement C3a receptor 1 [Source:HGNC Symbol	Acc:HGNC:1319]
ENSG00000007264,922.9765582,832.5359958,853.0844989,891.6005816,821.5898372,808.1607509,93.65687265,154.7499502,171.9806592,142.8122953,137.302386,131.1104265,854.9913704,138.6020983,2.624050245,6.98E-174,1.56E-171,MATK,19,3777970,3802129,-,4141,protein_coding,megakaryocyte-associated tyrosine kinase [Source:HGNC Symbol	Acc:HGNC:6906]
ENSG00000108582,46249.2799,46175.43699,47433.92901,40646.07627,43317.15524,44542.79119,20546.44472,20508.09233,21993.64222,20712.99494,19796.33429,19400.86232,44727.44477,20493.0618,1.126009081,1.76E-173,3.88E-171,CPD,17,30378905,30469989,+,12532,protein_coding,carboxypeptidase D [Source:HGNC Symbol	Acc:HGNC:2301]
ENSG00000087245,527.0775223,481.9413471,459.5869295,418.5246461,438.1812465,476.4601343,39.33588651,48.82485061,55.67003996,50.03642462,47.67443958,61.49427084,466.961971,50.50598535,3.217013726,1.83E-172,3.99E-170,MMP2,16,55389700,55506691,+,4933,protein_coding,matrix metallopeptidase 2 [Source:HGNC Symbol	Acc:HGNC:7166]
ENSG00000239998,6645.194861,6260.185716,6329.385615,5744.876767,5789.870495,6086.610448,2674.840283,2567.028586,2725.843743,2621.700165,2856.65242,2856.582921,6142.687317,2717.108019,1.177343734,2.82E-167,6.09E-165,LILRA2,19,54572920,54590287,+,5349,protein_coding,leukocyte immunoglobulin like receptor A2 [Source:HGNC Symbol	Acc:HGNC:6603]
ENSG00000023902,1361.419968,1091.187956,1186.569891,1116.960006,1217.021694,1146.572074,3040.102086,3187.683467,2961.447305,3074.112837,3170.350232,3360.13978,1186.621931,3132.305951,-1.402236071,1.34E-166,2.86E-164,PLEKHO1,1,150149183,150164720,+,6565,protein_coding,pleckstrin homology domain containing O1 [Source:HGNC Symbol	Acc:HGNC:24310]
ENSG00000155252,2139.036582,2017.687359,2056.366642,1941.489331,2076.017247,2041.013332,867.2626407,903.6735061,924.5203065,947.5647912,861.9538676,834.2335988,2045.268415,889.8681185,1.19923104,2.04E-165,4.34E-163,PI4K2A,10,97640686,97676434,+,4189,protein_coding,phosphatidylinositol 4-kinase type 2 alpha [Source:HGNC Symbol	Acc:HGNC:30031]
ENSG00000160213,3142.374735,3261.439556,3174.568229,2895.689753,2944.36423,2714.001288,1019.923343,908.6387452,993.1137486,1035.128534,1124.163285,1101.095529,3022.072965,1030.343864,1.553829917,2.21E-165,4.64E-163,CSTB,21,43772511,43776445,-,3935,protein_coding,cystatin B [Source:HGNC Symbol	Acc:HGNC:2482]
ENSG00000154803,15.36324617,18.18646593,22.78943452,9.837117751,20.03877652,13.42141223,383.9931779,446.871514,387.702064,422.1823327,372.8141175,400.2928951,16.60607552,402.3093502,-4.596169084,2.62E-165,5.45E-163,FLCN,17,17212212,17237188,-,9786,protein_coding,folliculin [Source:HGNC Symbol	Acc:HGNC:27310]
ENSG00000165029,726.7997225,627.4330745,654.0567708,587.5442148,718.7241177,553.1539185,46.82843633,46.34223108,54.67593211,76.09706244,64.83723783,87.02019459,644.6186365,62.63351573,3.37888424,1.49E-164,3.08E-162,ABCA1,9,104781002,104928237,-,11350,protein_coding,ATP binding cassette subfamily A member 1 [Source:HGNC Symbol	Acc:HGNC:29]
ENSG00000106799,12082.60222,12738.60902,12999.8531,10739.44973,11285.83893,11100.46659,4742.784031,4721.114792,4933.757292,4637.751107,4827.513752,4306.919497,11824.46993,4694.973412,1.332474004,5.34E-164,1.09E-161,TGFBR1,9,99104038,99154192,+,6844,protein_coding,transforming growth factor beta receptor 1 [Source:HGNC Symbol	Acc:HGNC:11772]
ENSG00000167081,763.4351557,759.7901321,797.6302083,732.4181308,817.5820819,724.7562606,204.1719824,177.0935259,214.727297,198.0608474,164.9535609,178.6814662,765.9353282,189.61478,2.014044717,7.83E-164,1.59E-161,PBX3,9,125747345,125967377,+,4529,protein_coding,PBX homeobox 3 [Source:HGNC Symbol	Acc:HGNC:8634]
ENSG00000139163,19992.31042,22165.26053,22831.21515,18491.09852,19662.04752,20509.83524,8696.977194,8493.041386,9024.511121,8214.313041,8789.259681,8435.157529,20608.6279,8608.876659,1.25944306,1.05E-163,2.12E-161,ETNK1,12,22625075,22690665,+,8191,protein_coding,ethanolamine kinase 1 [Source:HGNC Symbol	Acc:HGNC:24649]
ENSG00000115107,574.349049,519.3246382,447.4325644,439.0931651,471.5792074,478.3774789,52.44784868,47.16977093,35.78788283,48.9939991,50.53490596,26.68619301,488.3593505,43.60343342,3.469678511,1.17E-163,2.33E-161,STEAP3,2,119223831,119265652,+,4562,protein_coding,STEAP3 metalloreductase [Source:HGNC Symbol	Acc:HGNC:24592]
ENSG00000134109,10174.01433,9874.24064,10101.03703,8833.731741,9442.271495,9461.136952,4856.108847,4788.973059,4775.694143,4586.672256,4939.071941,4732.738316,9647.738697,4779.876427,1.013048888,3.89E-163,7.68E-161,EDEM1,3,5187646,5219957,+,6758,protein_coding,ER degradation enhancing alpha-mannosidase like protein 1 [Source:HGNC Symbol	Acc:HGNC:18967]
ENSG00000110660,540.0771922,526.3971527,484.6553075,531.2043586,514.3285973,470.7081005,71.17922321,90.20184265,73.56398138,68.80008385,52.44188354,83.5393868,511.2284514,73.28773357,2.799434098,1.04E-160,2.04E-158,SLC35F2,11,107790991,107928293,-,3717,protein_coding,solute carrier family 35 member F2 [Source:HGNC Symbol	Acc:HGNC:23615]
ENSG00000150938,704.3457473,702.1996567,691.2795138,620.6327018,621.202072,706.5414869,129.2464843,133.2339144,143.1515313,130.3031891,132.534942,177.521197,674.3668631,140.998543,2.265625828,7.02E-160,1.36E-157,CRIM1,2,36355926,36551135,+,7122,protein_coding,cysteine rich transmembrane BMP regulator 1 [Source:HGNC Symbol	Acc:HGNC:2359]
ENSG00000182487,3168.374075,2934.08317,2925.403745,3270.394511,3128.720973,3267.155207,6963.388482,7075.465639,6770.868611,7152.081444,6327.351621,6507.950286,3115.688613,6799.51768,-1.126368685,9.21E-160,1.77E-157,NCF1B,7,73220624,73235945,+,1902,transcribed_unprocessed_pseudogene,neutrophil cytosolic factor 1B pseudogene [Source:HGNC Symbol	Acc:HGNC:32522]
ENSG00000162594,661.8013733,610.2569678,689.0005704,664.4525899,617.1943167,743.9297067,149.8509962,124.1309761,129.2340213,150.1092738,122.0465653,111.3858491,664.4392541,131.1262803,2.341381032,1.23E-159,2.35E-157,IL23R,1,67138907,67259979,+,3267,protein_coding,interleukin 23 receptor [Source:HGNC Symbol	Acc:HGNC:19100]
ENSG00000154127,1322.420958,1285.176926,1288.362698,1178.665563,1188.967407,1177.249587,463.6015196,436.9410359,463.2542611,438.8611409,467.2095079,458.3063582,1240.140523,454.6956373,1.448176987,2.06E-158,3.89E-156,UBASH3B,11,122655675,122814473,+,9011,protein_coding,ubiquitin associated and SH3 domain containing B [Source:HGNC Symbol	Acc:HGNC:29884]
ENSG00000116991,1286.967313,1156.861305,1262.534673,1192.079815,1210.342102,1266.406111,389.6125902,448.5265937,455.3013983,375.2731846,424.3025123,422.3380111,1229.198553,419.225715,1.550735097,1.29E-157,2.41E-155,SIPA1L2,1,232397965,232561558,-,7641,protein_coding,signal induced proliferation associated 1 like 2 [Source:HGNC Symbol	Acc:HGNC:23800]
ENSG00000132405,4428.16026,4195.011474,4326.19432,4115.492354,4256.236132,4404.140557,2248.701512,2140.018028,2123.414381,2337.118,2091.00092,2217.274558,4287.539183,2192.921233,0.967683043,1.08E-156,2.00E-154,TBC1D14,4,6909242,7033118,+,6241,protein_coding,TBC1 domain family member 14 [Source:HGNC Symbol	Acc:HGNC:29246]
ENSG00000106780,2226.488906,2303.619018,2345.79246,1997.829187,2178.882967,2071.690845,4813.963254,4756.699005,4864.169742,4622.114724,4532.885715,4650.359199,2187.383897,4706.698606,-1.105428564,5.20E-156,9.58E-154,MEGF9,9,120600813,120714470,-,6298,protein_coding,multiple EGF like domains 9 [Source:HGNC Symbol	Acc:HGNC:3234]
ENSG00000139641,7032.82138,6697.671258,7012.309002,6807.285484,6688.943601,6799.862641,3658.237446,3881.989393,4024.148603,3930.986609,3972.234306,3835.850177,6839.815561,3883.907756,0.81670535,3.05E-154,5.58E-152,ESYT1,12,56118250,56144671,+,5493,protein_coding,extended synaptotagmin 1 [Source:HGNC Symbol	Acc:HGNC:29534]
ENSG00000131446,25651.89395,24859.88856,25052.42537,22633.41938,22527.59256,23353.25729,11649.04182,11861.95608,12146.00979,12197.42093,11488.58645,11039.96202,24013.07952,11730.49618,1.03352991,1.39E-153,2.51E-151,MGAT1,5,180784782,180815652,-,11576,protein_coding,"mannosyl (alpha-1,3-)-glycoprotein beta-1,2-N-acetylglucosaminyltransferase [Source:HGNC Symbol	Acc:HGNC:7044]"
ENSG00000143153,576.7126253,614.2984047,621.3919146,569.6585461,543.7188028,613.5502735,88.97402902,79.44382472,70.58165781,63.58795628,105.8372559,114.8666569,589.8884279,87.21523009,2.764801194,1.84E-153,3.30E-151,ATP1B1,1,169105697,169132722,+,2962,protein_coding,ATPase Na+/K+ transporting subunit beta 1 [Source:HGNC Symbol	Acc:HGNC:804]
ENSG00000139132,1278.694796,1245.772916,1413.704588,1120.53714,1233.052715,1188.753655,2966.113157,2942.731674,3033.02307,2984.464243,3200.861873,3058.469772,1246.752635,3030.943965,-1.280445434,1.71E-148,3.04E-146,FGD4,12,32399529,32646050,+,10629,protein_coding,"FYVE, RhoGEF and PH domain containing 4 [Source:HGNC Symbol	Acc:HGNC:19125]"
ENSG00000005844,3135.284006,3028.046577,3088.728026,3170.234766,3158.111179,3158.825236,5171.732508,5369.906027,5465.604995,5332.006498,5109.746434,5330.276986,3123.204965,5296.545575,-0.762222293,1.47E-147,2.61E-145,ITGAL,16,30472658,30523185,+,6472,protein_coding,integrin subunit alpha L [Source:HGNC Symbol	Acc:HGNC:6148]
ENSG00000188906,243.4483623,289.9730956,323.6099702,268.2850296,241.8012366,283.7670015,960.9195134,938.4301795,953.3494344,957.9890463,981.1399666,1077.890144,275.1474493,978.2863806,-1.818915903,9.22E-145,1.62E-142,LRRK2,12,40196744,40369285,+,13491,protein_coding,leucine rich repeat kinase 2 [Source:HGNC Symbol	Acc:HGNC:18618]
ENSG00000052795,2570.389262,2524.887686,2649.651587,2300.096987,2380.60665,2507.886743,1023.669618,1087.387351,1110.418476,1146.668064,1046.930693,1144.025491,2488.919819,1093.183282,1.188583305,3.30E-144,5.75E-142,FNIP2,4,158769138,158908049,+,10868,protein_coding,folliculin interacting protein 2 [Source:HGNC Symbol	Acc:HGNC:29280]
ENSG00000131042,2633.024035,2606.726783,2624.583209,2663.17606,2715.922177,2758.100214,4891.698459,4738.493128,4554.008091,4790.987657,5025.839421,4981.035938,2666.92208,4830.343782,-0.857091808,1.61E-143,2.78E-141,LILRB2,19,54273821,54281184,-,3810,protein_coding,leukocyte immunoglobulin like receptor B2 [Source:HGNC Symbol	Acc:HGNC:6606]
ENSG00000198715,1149.879886,1024.504247,1081.738492,1061.514434,1035.336787,1042.076793,371.8177844,391.4263447,370.8022305,401.3338224,425.2560011,403.7737029,1065.841773,394.0683143,1.436026006,3.54E-143,6.07E-141,GLMP,1,156290089,156295689,-,3471,protein_coding,glycosylated lysosomal membrane protein [Source:HGNC Symbol	Acc:HGNC:29436]
ENSG00000100997,2248.942881,2299.577581,2232.604935,2178.47444,2181.554803,2278.764063,1189.442283,1108.903387,1174.041379,1180.025681,1144.18655,1134.743337,2236.653117,1155.223769,0.953775836,5.29E-143,9.00E-141,ABHD12,20,25294743,25390983,-,3429,protein_coding,abhydrolase domain containing 12 [Source:HGNC Symbol	Acc:HGNC:15868]
ENSG00000117450,4565.247688,4535.502531,4669.555134,4262.154837,4042.489183,4240.207593,1843.167254,1862.792182,1721.794807,1787.759755,2091.954409,1861.071895,4385.859494,1861.423384,1.236711398,3.51E-142,5.93E-140,PRDX1,1,45511036,45523047,-,1522,protein_coding,peroxiredoxin 1 [Source:HGNC Symbol	Acc:HGNC:9352]
ENSG00000276600,588.530507,620.36056,593.2849454,556.2442947,623.8739089,508.0963203,122.6905032,80.27136456,102.3931092,89.6485941,82.95352487,114.8666569,581.731756,98.8039588,2.562519754,3.18E-141,5.33E-139,RAB7B,1,205976740,206003461,-,3686,protein_coding,"RAB7B, member RAS oncogene family [Source:HGNC Symbol	Acc:HGNC:30513]"
ENSG00000119900,9849.022581,10563.30563,10362.35588,8564.552428,8862.482894,9149.568454,22611.57876,22274.88989,22466.83756,21760.63258,21482.10248,21144.74702,9558.547977,21956.79805,-1.199644069,4.47E-141,7.43E-139,OGFRL1,6,71288803,71308950,+,9075,protein_coding,opioid growth factor receptor like 1 [Source:HGNC Symbol	Acc:HGNC:21378]
ENSG00000166165,184.358954,144.4813682,149.65062,157.393884,175.0053149,155.304913,686.5048765,683.5479085,682.9520974,697.3826681,585.4421181,624.2248625,161.032509,660.0090885,-2.044753809,9.99E-141,1.65E-138,CKB,14,103519659,103523111,-,2669,protein_coding,creatine kinase B [Source:HGNC Symbol	Acc:HGNC:1991]
ENSG00000181631,659.437797,618.3398416,624.4305059,588.4384982,619.8661536,652.8558379,1588.42056,1507.77759,1534.90253,1430.207804,1446.442497,1422.490114,627.2281057,1488.373516,-1.24851165,1.11E-140,1.82E-138,P2RY13,3,151326312,151329548,-,2764,protein_coding,purinergic receptor P2Y13 [Source:HGNC Symbol	Acc:HGNC:4537]
ENSG00000229644,1526.870311,1628.69906,1675.783085,1361.099383,1617.797224,1625.908225,525.4150556,484.9383467,512.959654,553.5279473,570.1862974,575.4935535,1572.692881,537.0868091,1.552074869,2.20E-140,3.58E-138,NAMPTP1,10,36521721,36524234,-,2514,processed_pseudogene,nicotinamide phosphoribosyltransferase pseudogene 1 [Source:HGNC Symbol	Acc:HGNC:17633]
ENSG00000081189,289.5381008,280.8798627,306.8977182,272.7564467,244.4730735,259.8001939,924.3933331,858.9863547,902.6499337,874.5950053,823.814316,954.9016019,275.7242327,889.8900908,-1.683668208,4.59E-140,7.40E-138,MEF2C,5,88717117,88904257,-,11755,protein_coding,myocyte enhancer factor 2C [Source:HGNC Symbol	Acc:HGNC:6996]
ENSG00000167106,1077.790808,1020.46281,966.2720237,1035.580214,913.7682092,1011.399279,324.0527794,354.1870519,346.9436419,334.6185896,297.488503,357.3629324,1004.212224,335.775583,1.581686154,5.97E-140,9.58E-138,FAM102A,9,127940579,127980513,-,6100,protein_coding,family with sequence similarity 102 member A [Source:HGNC Symbol	Acc:HGNC:31419]
ENSG00000105520,1438.236199,1212.431062,1244.303125,1350.367982,1317.215576,1278.868851,3295.785349,3147.134015,3263.656093,3166.888708,3134.117658,2780.00515,1306.903799,3131.264495,-1.262466291,7.69E-140,1.22E-137,PLPPR2,19,11355386,11365698,+,3273,protein_coding,phospholipid phosphatase related 2 [Source:HGNC Symbol	Acc:HGNC:29566]
ENSG00000276085,964.339144,1014.400655,980.7053323,1031.108797,995.2592337,935.6641671,372.7543531,397.2191236,344.9554262,355.4670999,372.8141175,363.1642787,986.9128882,367.7290665,1.422113887,1.13E-139,1.79E-137,CCL3L1,17,36194869,36196758,-,1469,protein_coding,C-C motif chemokine ligand 3 like 1 [Source:HGNC Symbol	Acc:HGNC:10628]
ENSG00000007237,6457.290543,6078.321057,6264.81555,5750.242467,5688.340694,5890.082626,11121.75363,11199.09667,12206.65037,11751.26281,11410.40037,11932.20908,6021.515489,11603.56215,-0.946044777,2.16E-139,3.39E-137,GAS7,17,9910609,10198551,-,10100,protein_coding,growth arrest specific 7 [Source:HGNC Symbol	Acc:HGNC:4169]
ENSG00000162711,222.1761753,192.9786107,188.3926587,192.2709379,205.7314389,197.4864943,741.7624314,741.4756974,728.6810588,731.78271,686.51193,870.2019459,199.839386,750.0692956,-1.912280759,5.03E-139,7.84E-137,NLRP3,1,247416156,247449108,+,4757,protein_coding,NLR family pyrin domain containing 3 [Source:HGNC Symbol	Acc:HGNC:16400]
ENSG00000140678,18864.8845,18280.42934,18824.83256,22341.88298,22427.39868,22578.65007,8245.551068,8294.431824,8494.651634,7947.45211,7750.910387,8134.64779,20553.01302,8144.607469,1.335350721,2.54E-134,3.92E-132,ITGAX,16,31355134,31382997,+,7074,protein_coding,integrin subunit alpha X [Source:HGNC Symbol	Acc:HGNC:6152]
ENSG00000124334,303.7195588,332.4081828,329.6871528,287.9592651,343.3310377,346.0807012,20.60451198,7.447858567,14.91161785,7.29697859,19.06977583,17.40403892,323.8643164,14.45579696,4.497587066,2.80E-134,4.30E-132,IL9R,X,155997581,156010817,+,2504,protein_coding,interleukin 9 receptor [Source:HGNC Symbol	Acc:HGNC:6030]
ENSG00000130164,2413.211436,2385.458114,2411.122172,2168.637322,2279.076849,2378.465982,1089.229429,1185.864592,1148.194574,1178.983255,1124.163285,1110.377683,2339.328646,1139.468803,1.037379881,1.52E-133,2.33E-131,LDLR,19,11089362,11133816,+,7718,protein_coding,low density lipoprotein receptor [Source:HGNC Symbol	Acc:HGNC:6547]
ENSG00000114541,1022.246764,1039.659636,970.8299106,883.5520308,899.0731064,964.4243362,130.183053,191.1617032,228.644807,211.6123791,213.5814893,214.6498133,963.2976306,198.3055408,2.28358362,7.70E-131,1.17E-128,FRMD4B,3,69169990,69542583,-,9993,protein_coding,FERM domain containing 4B [Source:HGNC Symbol	Acc:HGNC:24886]
ENSG00000134531,424.2619518,477.8999102,505.1657986,406.0046781,475.5869627,438.1132422,90.84716647,86.06414344,84.4991678,85.47889205,78.18608091,95.14207941,454.5054239,86.70292168,2.393273737,9.53E-131,1.43E-128,EMP1,12,13196716,13219939,+,7838,protein_coding,epithelial membrane protein 1 [Source:HGNC Symbol	Acc:HGNC:3333]
ENSG00000148700,2297.396196,2488.514755,2253.115426,2223.188612,2252.35848,2252.879911,4217.368975,4131.078885,4258.758057,4154.065669,4486.164765,4251.226573,2294.575563,4249.777154,-0.889310103,1.25E-130,1.87E-128,ADD3,10,109996368,110135565,+,6541,protein_coding,adducin 3 [Source:HGNC Symbol	Acc:HGNC:245]
ENSG00000141447,850.88748,832.5359958,858.4020337,850.4635438,841.6286137,855.1356937,314.6870921,277.2258467,311.1557591,307.5155263,255.5349962,316.7535083,848.1755601,297.1454548,1.516696966,4.67E-130,6.94E-128,OSBPL1A,18,24162044,24397880,-,8030,protein_coding,oxysterol binding protein like 1A [Source:HGNC Symbol	Acc:HGNC:16398]
ENSG00000165178,9324.308635,8500.152103,8328.019022,8383.907174,8054.252241,8593.538519,17351.8088,17625.77107,15827.19118,16612.09297,16697.49572,15592.8586,8530.696282,16617.86972,-0.962213649,1.73E-127,2.55E-125,NCF1C,7,75156639,75172044,-,1427,unprocessed_pseudogene,neutrophil cytosolic factor 1C pseudogene [Source:HGNC Symbol	Acc:HGNC:32523]
ENSG00000164733,12634.49729,12443.58413,12718.78341,11755.35571,10973.23402,11523.24107,6409.876364,6250.408418,6559.123637,6288.953119,6485.630761,6432.532784,12008.11594,6404.420847,0.907218831,3.35E-127,4.91E-125,CTSB,8,11842524,11869448,-,7428,protein_coding,cathepsin B [Source:HGNC Symbol	Acc:HGNC:2527]
ENSG00000173511,1478.416996,1407.430391,1417.502827,1359.310817,1341.262108,1355.562636,547.892705,599.9663846,573.6002332,650.47352,549.209544,549.9676298,1393.247629,578.5183361,1.267801875,1.35E-126,1.97E-124,VEGFB,11,64234538,64238793,+,1545,protein_coding,vascular endothelial growth factor B [Source:HGNC Symbol	Acc:HGNC:12681]
ENSG00000117984,18486.71229,17455.97621,18939.53938,16888.54261,15982.92815,15964.76985,7718.262875,7682.879882,7108.865282,7835.91258,6700.165739,6709.837137,17286.41142,7292.653916,1.245074762,2.02E-126,2.92E-124,CTSD,11,1752752,1764573,-,3126,protein_coding,cathepsin D [Source:HGNC Symbol	Acc:HGNC:2529]
ENSG00000171365,945.4305333,967.9241311,1068.824479,964.0375396,1025.985358,986.4737992,334.3550354,354.1870519,367.8199069,384.6550142,402.3722701,360.8437402,993.11264,367.3721698,1.436288555,6.03E-126,8.66E-124,CLCN5,X,49922615,50099235,+,11438,protein_coding,chloride voltage-gated channel 5 [Source:HGNC Symbol	Acc:HGNC:2023]
ENSG00000011105,445.5341388,345.5428526,322.8503224,331.7791533,317.9485874,357.5847688,19.66794326,14.06817729,23.85858856,25.01821231,8.581399125,6.961615567,353.5399706,16.35932268,4.427709011,6.47E-126,9.24E-124,TSPAN9,12,3077355,3286564,+,6905,protein_coding,tetraspanin 9 [Source:HGNC Symbol	Acc:HGNC:21640]
ENSG00000188404,202.0857765,183.8853777,168.6418155,126.9882473,175.0053149,172.5610144,791.4005739,758.854034,712.7753331,688.0008385,867.6748004,814.5090213,171.5279244,772.2024335,-2.177468445,6.53E-126,9.26E-124,SELL,1,169690667,169711698,-,2725,protein_coding,selectin L [Source:HGNC Symbol	Acc:HGNC:10720]
ENSG00000143669,5092.32521,5217.495003,5274.994444,5128.715482,5385.087209,5428.002576,9207.40715,9203.070569,9594.134923,9641.393568,9819.027576,10595.57889,5254.436654,9676.76878,-0.880716891,1.24E-125,1.75E-123,LYST,1,235661041,235883640,-,19614,protein_coding,lysosomal trafficking regulator [Source:HGNC Symbol	Acc:HGNC:1968]
ENSG00000169429,5777.762347,6387.490978,6284.566393,5557.97153,5968.883565,5746.281781,2600.851353,2591.854781,2462.405161,2539.348549,2979.652474,2783.485957,5953.826099,2659.599713,1.162870486,1.65E-125,2.32E-123,CXCL8,4,73740506,73743716,+,2274,protein_coding,C-X-C motif chemokine ligand 8 [Source:HGNC Symbol	Acc:HGNC:6025]
ENSG00000134780,514.0778525,416.2679979,521.8780506,523.1558077,454.2122677,496.5922526,84.29118539,84.40906376,58.65236353,94.86072167,85.81399125,60.33400158,487.6973715,78.0602212,2.638574943,5.96E-125,8.30E-123,DAGLA,11,61680433,61747001,+,5757,protein_coding,diacylglycerol lipase alpha [Source:HGNC Symbol	Acc:HGNC:1165]
ENSG00000141524,15541.69618,14225.85779,14404.44191,15458.5834,14537.4644,15025.271,8622.988265,8214.16046,8372.376367,8883.55022,7955.910477,8132.327251,14865.55245,8363.552174,0.829781204,6.35E-125,8.79E-123,TMC6,17,78110458,78132407,-,8669,protein_coding,transmembrane channel like 6 [Source:HGNC Symbol	Acc:HGNC:18021]
ENSG00000151136,387.6265187,344.5324934,382.8625,347.876255,363.3698142,417.9811238,966.5389257,1034.424801,952.3553265,988.2193862,1004.023698,974.6261794,374.0414508,986.6980527,-1.399255864,1.01E-124,1.39E-122,BTBD11,12,107318413,107659642,+,7924,protein_coding,BTB domain containing 11 [Source:HGNC Symbol	Acc:HGNC:23844]
ENSG00000025039,3846.720482,4068.716572,4082.347371,3515.428171,3645.721408,3930.55644,1690.506551,1830.518128,1894.769574,1851.347711,1695.303071,1709.076622,3848.248407,1778.586943,1.113765102,3.20E-124,4.37E-122,RRAGD,6,89364636,89412270,-,5072,protein_coding,Ras related GTP binding D [Source:HGNC Symbol	Acc:HGNC:19903]
ENSG00000159788,353.3546618,317.2527945,353.2362351,432.8331811,387.416346,442.9066037,34.65304288,43.85961156,37.77609855,47.95157359,26.69768617,31.32727005,381.166637,37.0442138,3.359181877,4.16E-124,5.65E-122,RGS12,4,3293028,3439913,+,13755,protein_coding,regulator of G protein signaling 12 [Source:HGNC Symbol	Acc:HGNC:9994]
ENSG00000118513,787.070919,796.163064,847.7669642,739.5723982,749.4502417,723.7975883,239.761594,245.7793327,268.4091213,247.0548465,266.0233729,269.1824686,773.9701959,256.0351227,1.599170948,4.32E-124,5.84E-122,MYB,6,135181315,135219173,+,5493,protein_coding,"MYB proto-oncogene, transcription factor [Source:HGNC Symbol	Acc:HGNC:7545]"
ENSG00000126759,4948.147054,4420.32158,4817.686458,4324.754677,4307.001033,4286.223864,9051.936742,9075.629434,8967.846974,9380.78719,8557.561905,8623.121149,4517.355778,8942.813899,-0.985137723,5.71E-124,7.66E-122,CFP,X,47623172,47630305,-,5617,protein_coding,complement factor properdin [Source:HGNC Symbol	Acc:HGNC:8864]
ENSG00000271503,1192.42426,1262.949023,1273.169742,1048.994466,1062.055155,1184.918966,300.6385612,316.1202192,394.660819,339.8307172,320.372234,382.8888562,1170.751935,342.4185678,1.777832419,3.35E-123,4.47E-121,CCL5,17,35871491,35880793,-,1512,protein_coding,C-C motif chemokine ligand 5 [Source:HGNC Symbol	Acc:HGNC:10632]
ENSG00000197766,873.3414552,911.3440149,846.2476686,801.277955,661.2796251,776.5245649,2618.646159,2675.436305,2553.863083,2757.215481,2501.954589,2132.574902,811.6692139,2539.94842,-1.644235081,9.64E-123,1.28E-120,CFD,19,859643,863630,+,1222,protein_coding,complement factor D [Source:HGNC Symbol	Acc:HGNC:2771]
ENSG00000073060,1398.055401,1284.166566,1414.464236,1545.32177,1418.745377,1410.206957,621.8816344,545.3487551,559.6827232,582.7158617,549.209544,526.7622446,1411.826718,564.2667938,1.322954357,1.90E-122,2.50E-120,SCARB1,12,124776856,124882668,-,7741,protein_coding,scavenger receptor class B member 1 [Source:HGNC Symbol	Acc:HGNC:1664]
ENSG00000087086,250358.2777,242565.0204,232376.2673,217959.2295,219906.8694,217864.0328,115362.7895,119175.6676,119576.2635,121402.9601,124723.9619,127221.2039,230171.6162,121243.8077,0.924806841,4.94E-122,6.48E-120,FTL,19,48965301,48966878,+,878,protein_coding,ferritin light chain [Source:HGNC Symbol	Acc:HGNC:3999]
ENSG00000122223,1369.692485,1337.715605,1390.915154,1396.870721,1492.220891,1449.512521,522.6053494,572.6575698,520.9125168,600.4370954,566.3723422,640.4686322,1406.154563,570.5755843,1.302777364,5.26E-122,6.85E-120,CD244,1,160830160,160862855,-,2857,protein_coding,CD244 molecule [Source:HGNC Symbol	Acc:HGNC:18171]
ENSG00000137496,2191.035261,2059.112087,2114.859524,2194.571542,2213.616846,2204.946295,936.5687265,950.0157372,1074.630593,947.5647912,1059.326047,1070.928528,2163.023592,1006.505737,1.10453735,7.37E-122,9.55E-120,IL18BP,11,71998541,72005715,+,4323,protein_coding,interleukin 18 binding protein [Source:HGNC Symbol	Acc:HGNC:5987]
ENSG00000117448,2394.302826,2577.426366,2505.318502,2606.836204,2515.534412,2350.664485,1170.710908,1195.79507,1192.929428,1245.698488,1302.465689,1301.822111,2491.680466,1234.903616,1.014039251,1.41E-121,1.82E-119,AKR1A1,1,45550543,45570049,+,3121,protein_coding,aldo-keto reductase family 1 member A1 [Source:HGNC Symbol	Acc:HGNC:380]
ENSG00000166275,1460.690174,1663.051273,1562.59556,1406.707838,1450.80742,1487.859413,618.1353595,594.1736057,525.8830561,517.0430544,534.9072121,486.1528204,1505.28528,546.0491847,1.460521503,9.14E-121,1.17E-118,BORCS7,10,102854223,102864961,+,2708,protein_coding,BLOC-1 related complex subunit 7 [Source:HGNC Symbol	Acc:HGNC:23516]
ENSG00000196878,5089.961634,4847.703529,4763.751463,4455.320058,4355.094096,4541.230696,2369.518878,2429.656973,2467.3757,2496.609103,2330.326607,2393.635486,4675.510246,2414.520458,0.953552755,1.78E-119,2.27E-117,LAMB3,1,209614870,209652466,-,4688,protein_coding,laminin subunit beta 3 [Source:HGNC Symbol	Acc:HGNC:6490]
ENSG00000197081,34940.74894,32788.17735,34189.46932,33463.19174,33547.58373,34590.81401,18417.62401,18570.82157,19793.68153,21103.90451,19359.63642,19929.9451,33919.99751,19529.26886,0.796635114,6.52E-119,8.25E-117,IGF2R,6,159969099,160113507,+,17843,protein_coding,insulin like growth factor 2 receptor [Source:HGNC Symbol	Acc:HGNC:5467]
ENSG00000179241,584.9851425,562.7700846,577.3323412,536.5700592,559.749824,561.7819692,115.1979534,136.5440737,179.933522,123.0062105,132.534942,132.2706958,563.8649034,136.5812329,2.045541832,1.86E-117,2.34E-115,LDLRAD3,11,35943981,36232136,+,4575,protein_coding,low density lipoprotein receptor class A domain containing 3 [Source:HGNC Symbol	Acc:HGNC:27046]
ENSG00000158481,595.621236,597.122298,657.8550099,598.275616,637.2330932,567.534003,178.8846268,157.2325698,177.9453063,124.048636,166.8605385,141.5528499,608.9402093,157.7540879,1.944681161,3.41E-115,4.27E-113,CD1C,1,158289786,158293630,+,1435,protein_coding,CD1c molecule [Source:HGNC Symbol	Acc:HGNC:1636]
ENSG00000128016,738.6176042,784.0387534,757.3688739,779.8151527,657.2718697,759.2684635,1734.525281,1789.141136,1812.258622,1929.529624,1645.721654,1644.101543,746.0634529,1759.212977,-1.234459819,1.56E-114,1.94E-112,ZFP36,19,39406813,39409412,+,2010,protein_coding,ZFP36 ring finger protein [Source:HGNC Symbol	Acc:HGNC:12862]
ENSG00000091129,257.6298203,277.848785,281.0696924,240.5622432,289.8943003,314.4445152,18.73137453,15.72325698,23.85858856,10.42425513,22.883731,26.68619301,276.9082261,19.71789987,3.823696049,4.57E-114,5.66E-112,NRCAM,7,108147623,108456717,-,8193,protein_coding,neuronal cell adhesion molecule [Source:HGNC Symbol	Acc:HGNC:7994]
ENSG00000144320,3967.262875,4039.416155,4075.51054,3308.848698,3628.354468,3733.069946,1755.129793,1706.387152,1625.366345,1606.377715,1560.861152,1511.830847,3792.077114,1627.658834,1.219545892,6.65E-114,8.18E-112,LNPK,2,175923892,176002839,-,9122,protein_coding,"lunapark, ER junction formation factor [Source:HGNC Symbol	Acc:HGNC:21610]"
ENSG00000186591,3344.460512,3541.30906,3375.874901,3070.075022,3097.994849,3142.527807,6177.60732,6022.007421,6030.258258,6117.995335,5779.095566,5869.802192,3262.040358,5999.461015,-0.878740375,1.24E-113,1.52E-111,UBE2H,7,129830732,129952949,-,6503,protein_coding,ubiquitin conjugating enzyme E2 H [Source:HGNC Symbol	Acc:HGNC:12484]
ENSG00000185215,18539.89276,17579.24004,17275.15102,19093.84556,18728.24053,18676.8538,10246.06187,10513.06614,10174.69391,10570.1947,9383.283198,9493.323095,18315.53728,10063.43715,0.863689401,1.59E-113,1.94E-111,TNFAIP2,14,103123442,103137439,+,5029,protein_coding,TNF alpha induced protein 2 [Source:HGNC Symbol	Acc:HGNC:11895]
ENSG00000124357,5192.777204,5043.713217,5019.752777,5745.77105,5276.877816,5309.127211,2745.082937,2759.017829,2447.493543,2731.154844,2837.582644,2691.824686,5264.669879,2702.02608,0.962098503,2.36E-112,2.86E-110,NAGK,2,71064344,71079805,+,8894,protein_coding,N-acetylglucosamine kinase [Source:HGNC Symbol	Acc:HGNC:17174]
ENSG00000187116,1509.143489,1391.264644,1425.099305,1370.936501,1310.535984,1438.008454,2817.198729,2593.509861,2746.720008,2808.294332,2878.582662,2615.246915,1407.498063,2743.258751,-0.9621596,2.55E-112,3.07E-110,LILRA5,19,54307070,54313139,-,1760,protein_coding,leukocyte immunoglobulin like receptor A5 [Source:HGNC Symbol	Acc:HGNC:16309]
ENSG00000141401,718.5272053,665.8267248,660.8936011,664.4525899,633.2253379,669.1532671,1537.845849,1456.47012,1506.073403,1522.983674,1449.302963,1326.187765,668.6797877,1466.477296,-1.133752752,8.53E-112,1.02E-109,IMPA2,18,11981025,12030883,+,3825,protein_coding,inositol monophosphatase 2 [Source:HGNC Symbol	Acc:HGNC:6051]
ENSG00000158050,469.1699022,402.1229689,411.729117,421.2074964,390.0881829,433.3198807,88.97402902,79.44382472,81.51684423,70.88493487,61.02328266,45.25050118,421.2729247,71.18223611,2.553553413,2.46E-111,2.93E-109,DUSP2,2,96143166,96145440,-,1932,protein_coding,dual specificity phosphatase 2 [Source:HGNC Symbol	Acc:HGNC:3068]
ENSG00000171488,638.16561,665.8267248,636.584871,575.9185302,601.1632955,524.3937494,1546.274967,1386.129233,1554.784688,1486.498781,1444.535519,1546.638925,607.0087968,1494.143686,-1.299312751,1.88E-110,2.23E-108,LRRC8C,1,89633072,89769903,+,11724,protein_coding,leucine rich repeat containing 8 VRAC subunit C [Source:HGNC Symbol	Acc:HGNC:25075]
ENSG00000067225,64757.26438,63363.66801,64348.24732,60495.59132,59133.09358,60712.71691,39879.09637,39760.80673,41321.08716,39702.86051,39435.34293,39581.42557,62135.09692,39946.76988,0.637370827,3.70E-110,4.37E-108,PKM,15,72199029,72231822,-,8571,protein_coding,pyruvate kinase M1/2 [Source:HGNC Symbol	Acc:HGNC:9021]
ENSG00000135272,710.2546882,665.8267248,709.5110615,544.6186101,613.1865614,543.5671955,114.2613846,95.99462153,142.1574235,106.3274023,134.4419196,138.0720421,631.1608069,121.8757989,2.377697435,5.29E-110,6.21E-108,MDFIC,7,114922154,115019202,+,5252,protein_coding,MyoD family inhibitor domain containing [Source:HGNC Symbol	Acc:HGNC:28870]
ENSG00000075391,369.8996962,382.9261437,369.9484871,369.3390574,320.6204243,330.7419443,64.62324213,63.72056774,56.66414782,82.35161551,68.651193,69.61615567,357.2459588,67.60448698,2.408036303,3.61E-109,4.21E-107,RASAL2,1,178094141,178484147,+,16044,protein_coding,RAS protein activator like 2 [Source:HGNC Symbol	Acc:HGNC:9874]
ENSG00000132205,15785.14454,14851.27015,15742.18172,13736.19351,13745.26477,13909.37644,7666.751595,7622.469474,7593.989916,8093.391682,7353.305561,7758.720549,14628.23852,7681.438129,0.929500284,4.52E-109,5.24E-107,EMILIN2,18,2847030,2915993,+,6435,protein_coding,elastin microfibril interfacer 2 [Source:HGNC Symbol	Acc:HGNC:19881]
ENSG00000169252,536.5318277,529.4282304,466.4237599,464.1331012,456.8841046,449.6173098,1132.31159,1113.868626,1146.206359,1164.389298,1189.000523,1102.255798,483.8363889,1141.338699,-1.240173912,1.52E-108,1.76E-106,ADRB2,5,148825245,148828687,+,3443,protein_coding,adrenoceptor beta 2 [Source:HGNC Symbol	Acc:HGNC:286]
ENSG00000182704,308.4467115,261.6830375,287.9065228,249.5050775,248.4808288,255.0068324,12.17539344,14.89571713,26.84091213,18.76365923,10.48837671,5.801346306,268.5048351,14.82756749,4.168468606,3.61E-108,4.15E-106,TSKU,11,76782251,76798154,+,4131,protein_coding,"tsukushi, small leucine rich proteoglycan [Source:HGNC Symbol	Acc:HGNC:28850]"
ENSG00000257838,257.6298203,256.6312414,299.3012401,262.919329,261.8400132,244.4614371,19.66794326,10.75801793,21.87037284,22.93336128,4.767443958,15.08350039,263.7971802,15.84677328,4.076151938,1.10E-107,1.25E-105,OTOAP1,16,22545698,22576865,+,2661,transcribed_unprocessed_pseudogene,OTOA pseudogene 1 [Source:HGNC Symbol	Acc:HGNC:53869]
ENSG00000125347,427.8073163,383.9365029,360.8327133,349.6648219,366.041651,395.9316609,980.5874566,997.1855082,917.5615516,1059.104321,1094.605133,1001.312372,380.7024444,1008.392724,-1.408182977,1.65E-107,1.88E-105,IRF1,5,132481609,132490798,-,7799,protein_coding,interferon regulatory factor 1 [Source:HGNC Symbol	Acc:HGNC:6116]
ENSG00000101916,723.254358,749.6865399,720.9057787,664.4525899,753.457997,815.8301293,1643.678115,1542.534263,1766.529661,1731.468777,1640.000722,1644.101543,737.9312322,1661.385513,-1.17143735,2.90E-107,3.29E-105,TLR8,X,12906620,12923169,+,4353,protein_coding,toll like receptor 8 [Source:HGNC Symbol	Acc:HGNC:15632]
ENSG00000188042,1552.869651,1569.087866,1522.334226,1302.076677,1357.293129,1353.645291,537.590449,563.5546316,560.6768311,608.7764995,497.7211492,541.845745,1442.884473,551.6942176,1.38744794,2.08E-106,2.34E-104,ARL4C,2,234493041,234497053,-,4013,protein_coding,ADP ribosylation factor like GTPase 4C [Source:HGNC Symbol	Acc:HGNC:698]
ENSG00000099219,3290.098256,3350.351168,3577.181572,2984.223812,2939.020556,2928.743884,1371.136616,1329.856524,1493.15,1455.226016,1384.465725,1386.521767,3178.269875,1403.392775,1.180473552,3.40E-106,3.81E-104,ERMP1,9,5765076,5833117,-,6528,protein_coding,endoplasmic reticulum metallopeptidase 1 [Source:HGNC Symbol	Acc:HGNC:23703]
ENSG00000143842,466.8063258,442.5373376,429.2010168,441.7760154,447.5326755,486.0468573,132.0561904,88.54676296,109.3518642,115.7092319,94.39539037,102.103695,452.3167047,107.0271891,2.081170519,6.30E-106,7.02E-104,SOX13,1,204073115,204127743,+,7420,protein_coding,SRY-box 13 [Source:HGNC Symbol	Acc:HGNC:11192]
ENSG00000100292,822.524564,783.0283941,864.4792162,837.0492923,782.8482026,710.3761761,277.224343,307.0172809,259.4621505,269.9882078,296.5350142,271.5030071,800.0509742,280.2883339,1.511684725,2.85E-105,3.15E-103,HMOX1,22,35380361,35394214,+,2405,protein_coding,heme oxygenase 1 [Source:HGNC Symbol	Acc:HGNC:5013]
ENSG00000030582,30141.50719,28413.32194,27828.93814,25995.92508,25373.09883,27631.81177,15236.10004,15410.44692,15943.5018,15091.19415,15702.05342,15371.24717,27564.10049,15459.09058,0.834348653,3.22E-105,3.55E-103,GRN,17,44345086,44353102,+,3680,protein_coding,granulin precursor [Source:HGNC Symbol	Acc:HGNC:4601]
ENSG00000197872,652.347068,670.8785209,688.2409226,585.7556479,687.9979937,675.8639732,1385.185146,1357.165339,1383.798136,1420.825974,1448.349474,1356.354766,660.1806877,1391.946473,-1.077188696,8.15E-105,8.94E-103,FAM49A,2,16549459,16666331,-,5448,protein_coding,family with sequence similarity 49 member A [Source:HGNC Symbol	Acc:HGNC:25373]
ENSG00000163565,3359.823758,3469.573555,3585.537698,2908.209721,3462.700582,3199.089473,1653.980371,1580.601096,1632.3251,1591.783758,1530.349511,1540.837579,3330.822465,1588.312902,1.067938688,1.44E-104,1.57E-102,IFI16,1,158999968,159055155,+,5294,protein_coding,interferon gamma inducible protein 16 [Source:HGNC Symbol	Acc:HGNC:5395]
ENSG00000061273,1123.880546,1015.411014,1129.596304,1091.92007,1074.078421,1032.49007,2017.369037,2157.396365,2039.909322,2122.378344,1964.186911,2133.735171,1077.896071,2072.495858,-0.942539602,1.75E-104,1.90E-102,HDAC7,12,47782722,47833132,-,9928,protein_coding,histone deacetylase 7 [Source:HGNC Symbol	Acc:HGNC:14067]
ENSG00000175215,10370.19116,10308.6951,10568.98008,9859.474837,9692.088242,9882.952765,15193.95445,15216.80259,15436.5068,15072.43049,15189.07645,15428.10037,10113.73037,15256.14519,-0.592689121,3.29E-104,3.56E-102,CTDSP2,12,57819927,57846739,-,5442,protein_coding,CTD small phosphatase 2 [Source:HGNC Symbol	Acc:HGNC:17077]
ENSG00000075426,2501.845549,2310.691532,2444.546676,2270.585634,2285.756441,2416.812874,4905.746989,4605.259214,5080.885255,5051.594035,4356.490289,4431.068308,2371.706451,4738.507348,-0.99833913,3.46E-104,3.73E-102,FOSL2,2,28392448,28417312,+,7157,protein_coding,"FOS like 2, AP-1 transcription factor subunit [Source:HGNC Symbol	Acc:HGNC:3798]"
ENSG00000127507,6389.928617,6215.729911,6457.766096,6606.071712,6330.917461,6680.987275,3929.842376,3954.812899,4243.846439,4000.829118,3926.466844,4120.116146,6446.900179,4029.318971,0.67876481,4.30E-103,4.61E-101,ADGRE2,19,14732393,14778541,-,8622,protein_coding,adhesion G protein-coupled receptor E2 [Source:HGNC Symbol	Acc:HGNC:3337]
ENSG00000157193,1090.790478,1033.59748,1008.052654,1084.765803,1031.329031,1107.266509,478.5866192,460.9396913,419.5135154,418.0126306,475.790907,484.9925512,1059.300326,456.3059858,1.214708977,5.35E-103,5.70E-101,LRP8,1,53242364,53328070,-,10263,protein_coding,LDL receptor related protein 8 [Source:HGNC Symbol	Acc:HGNC:6700]
ENSG00000119655,2374.212427,2524.887686,2458.979985,2282.211318,2295.10787,2217.409035,1200.681107,1178.416733,1068.665946,1094.546788,1247.163339,1148.666569,2358.801387,1156.356747,1.028117429,2.24E-101,2.37E-99,NPC2,14,74476192,74494177,-,2749,protein_coding,NPC intracellular cholesterol transporter 2 [Source:HGNC Symbol	Acc:HGNC:14537]
ENSG00000157870,843.796751,804.2459377,830.2950644,836.1550089,726.7396283,881.9785182,325.9259168,287.9838646,297.2382491,338.7882917,307.9768797,302.8302772,820.5351514,310.1239132,1.407048853,3.63E-101,3.83E-99,PRXL2B,1,2586491,2591469,+,3371,protein_coding,peroxiredoxin like 2B [Source:HGNC Symbol	Acc:HGNC:28390]
ENSG00000163171,3691.906233,3607.992768,3543.757068,3241.777441,3359.834863,3636.244043,6133.58859,6022.834961,6383.166547,6105.486229,5830.583961,6096.054698,3513.585403,6095.285831,-0.794676895,2.24E-100,2.36E-98,CDC42EP3,2,37641882,37738468,-,10406,protein_coding,CDC42 effector protein 3 [Source:HGNC Symbol	Acc:HGNC:16943]
ENSG00000135905,2403.757131,2378.3856,2296.415352,2282.211318,2142.813169,2362.168553,4061.898567,3939.917182,4107.653663,3911.180524,3862.583095,4265.149804,2310.958521,4024.730472,-0.799341903,9.58E-100,1.00E-97,DOCK10,2,224765090,225042445,-,11265,protein_coding,dedicator of cytokinesis 10 [Source:HGNC Symbol	Acc:HGNC:23479]
ENSG00000135077,631.074881,571.8633175,610.7568452,540.1471929,562.4216609,572.3273645,183.5674704,178.7486056,218.7037284,174.0850606,171.6279825,179.8417355,581.431877,184.4290972,1.656822493,1.09E-99,1.13E-97,HAVCR2,5,157085832,157142869,-,3804,protein_coding,hepatitis A virus cellular receptor 2 [Source:HGNC Symbol	Acc:HGNC:18437]
ENSG00000123405,796.5252243,704.2203751,864.4792162,789.6522704,697.3494228,766.9378419,1813.197055,1934.788148,1929.563349,1680.389927,2088.140454,1901.681319,769.8607251,1891.293375,-1.293810406,1.42E-99,1.47E-97,NFE2,12,54292111,54301121,-,2469,protein_coding,"nuclear factor, erythroid 2 [Source:HGNC Symbol	Acc:HGNC:7780]"
ENSG00000248360,278.9020073,222.279028,237.7697668,198.5309219,256.4963394,265.5522278,17.7948058,18.2058765,23.85858856,13.55153167,18.11628704,19.72457744,243.2550485,18.5419445,3.711119671,2.17E-99,2.24E-97,LINC00504,4,14470465,14888169,-,5095,lincRNA,long intergenic non-protein coding RNA 504 [Source:HGNC Symbol	Acc:HGNC:43555]
ENSG00000196914,999.792789,1056.835742,1056.670114,862.0892284,989.9155599,1057.41555,357.7692535,355.8421315,388.6961719,377.3580356,420.4885571,374.7669714,1003.786497,379.1535202,1.405471626,2.95E-98,3.02E-96,ARHGEF12,11,120336914,120489936,+,24404,protein_coding,Rho guanine nucleotide exchange factor 12 [Source:HGNC Symbol	Acc:HGNC:14193]
ENSG00000005381,4692.88081,4535.502531,4523.702753,3919.644282,4034.473672,4190.356634,2223.414157,2063.884363,2216.86052,2146.354131,2181.582355,2007.265822,4316.093447,2139.893558,1.012065779,6.88E-98,7.03E-96,MPO,17,58269856,58280935,-,3526,protein_coding,myeloperoxidase [Source:HGNC Symbol	Acc:HGNC:7218]
ENSG00000162390,699.6185947,677.9510354,678.3655009,652.8269053,781.5122842,750.6404128,236.0153191,197.7820219,245.5446406,262.6912292,220.2559109,236.6949293,706.8191222,233.1640085,1.60158264,4.34E-97,4.42E-95,ACOT11,1,54542257,54639192,+,9768,protein_coding,acyl-CoA thioesterase 11 [Source:HGNC Symbol	Acc:HGNC:18156]
ENSG00000185432,995.0656363,964.8930534,941.2036458,869.2434958,876.362493,999.8952114,1847.850097,1916.582271,1893.775467,1861.771966,1850.721745,1739.243622,941.1105893,1851.657528,-0.976688423,1.54E-96,1.56E-94,METTL7A,12,50923472,50932517,+,4083,protein_coding,methyltransferase like 7A [Source:HGNC Symbol	Acc:HGNC:24550]
ENSG00000251364,354.53645,366.7603962,384.3817956,473.9702189,455.5481861,516.724371,48.70157378,81.92644424,54.67593211,46.90914808,58.16281629,52.21211675,425.3202363,57.09800521,2.886325993,2.36E-96,2.38E-94,AC107884.1,11,7427266,7512515,-,7284,antisense,uncharacterized LOC100506258 [Source:NCBI gene	Acc:100506258]
ENSG00000169756,5422.044109,6116.714707,5854.605729,5255.70373,5099.200664,5221.888031,2817.198729,2475.999204,2750.696439,2542.475826,2781.326805,2744.036803,5495.026162,2685.288968,1.033725432,3.27E-96,3.28E-94,LIMS1,2,108534355,108687246,+,7771,protein_coding,LIM zinc finger domain containing 1 [Source:HGNC Symbol	Acc:HGNC:6616]
ENSG00000043591,179.6318013,160.6471157,166.362872,159.1824509,170.9975596,201.3211835,665.9003645,707.5465639,730.6692745,678.6190089,583.5351405,536.0443986,173.0238305,650.3857918,-1.913155363,4.45E-96,4.44E-94,ADRB1,10,114044056,114046908,+,2853,protein_coding,adrenoceptor beta 1 [Source:HGNC Symbol	Acc:HGNC:285]
ENSG00000090339,4223.710908,4227.342969,4305.683829,4018.909743,3875.499378,4101.20011,2331.11956,2334.489891,2193.996039,2508.075784,2196.838176,2298.493406,4125.391156,2310.502143,0.837045135,1.19E-95,1.18E-93,ICAM1,19,10270835,10286615,+,3706,protein_coding,intercellular adhesion molecule 1 [Source:HGNC Symbol	Acc:HGNC:5344]
ENSG00000049860,8793.685748,9194.268886,8865.849677,7986.845331,8251.96817,8439.192278,5122.094365,5153.918128,5210.119276,5231.933649,5226.072067,5177.121443,8588.635015,5186.876488,0.727726006,1.30E-95,1.29E-93,HEXB,5,74640023,74722647,+,5067,protein_coding,hexosaminidase subunit beta [Source:HGNC Symbol	Acc:HGNC:4879]
ENSG00000162676,808.343106,799.1941416,852.3248511,812.0093562,833.6131031,813.9127847,303.4482674,313.6375997,358.8729362,299.1761222,358.5117856,281.9454305,819.8995571,319.2653569,1.358942829,2.54E-95,2.51E-93,GFI1,1,92474762,92486876,-,3301,protein_coding,growth factor independent 1 transcriptional repressor [Source:HGNC Symbol	Acc:HGNC:4237]
ENSG00000139629,5235.321578,4887.107539,5139.777133,4720.922237,4779.916158,4764.601343,2756.321762,2776.396166,2961.447305,2705.094206,2642.117442,2914.596384,4921.274331,2792.662211,0.817816748,3.30E-95,3.23E-93,GALNT6,12,51351247,51392867,-,7347,protein_coding,polypeptide N-acetylgalactosaminyltransferase 6 [Source:HGNC Symbol	Acc:HGNC:4128]
ENSG00000183742,382.899366,422.3301532,404.8922867,347.876255,387.416346,360.4607857,50.57471123,74.47858567,66.60522639,69.84250936,48.62792837,30.16700079,384.3125321,56.71599364,2.747068479,4.90E-95,4.79E-93,MACC1,7,20134655,20217404,-,9898,protein_coding,"MACC1, MET transcriptional regulator [Source:HGNC Symbol	Acc:HGNC:30215]"
ENSG00000108175,20401.20912,18803.79541,19788.82564,19073.27704,18594.64869,19615.39398,11206.98138,11015.38282,11805.0308,12434.05152,10898.37689,11582.96803,19379.52498,11490.46524,0.754317917,3.05E-94,2.97E-92,ZMIZ1,10,79069035,79316528,+,11048,protein_coding,zinc finger MIZ-type containing 1 [Source:HGNC Symbol	Acc:HGNC:16493]
ENSG00000182578,184.358954,206.1132805,204.3452629,194.9537882,181.6849071,187.8997713,572.2434919,618.9998009,605.4116846,537.8915646,599.7444499,519.800629,193.225994,575.6819368,-1.572168033,3.38E-94,3.28E-92,CSF1R,5,150053291,150113372,-,5151,protein_coding,colony stimulating factor 1 receptor [Source:HGNC Symbol	Acc:HGNC:2433]
ENSG00000147883,3505.183702,3531.205468,3533.121999,3123.732028,3202.196487,3131.982412,1611.834778,1620.323008,1574.666845,1604.292864,1331.070353,1431.772268,3337.903683,1528.993353,1.12595218,5.89E-94,5.68E-92,CDKN2B,9,22002903,22009363,-,4058,protein_coding,cyclin dependent kinase inhibitor 2B [Source:HGNC Symbol	Acc:HGNC:1788]
ENSG00000158869,10814.54351,11552.4473,10657.85888,10064.26574,10010.03683,9859.94463,6023.07348,5916.082322,5968.62357,5981.437593,6221.514365,6133.183314,10493.18282,6040.652441,0.796817545,7.24E-94,6.96E-92,FCER1G,1,161215234,161220699,+,964,protein_coding,Fc fragment of IgE receptor Ig [Source:HGNC Symbol	Acc:HGNC:3611]
ENSG00000133216,595.621236,619.3502008,600.1217757,524.0500911,551.7343134,530.1457832,178.8846268,179.5761455,190.8687084,194.9335709,148.7442515,182.162274,570.1705667,179.1949295,1.671591213,2.84E-93,2.72E-91,EPHB2,1,22710839,22921500,+,12516,protein_coding,EPH receptor B2 [Source:HGNC Symbol	Acc:HGNC:3393]
ENSG00000260062,248.175515,237.4344163,230.9329365,364.8676402,378.0649169,350.8740627,19.66794326,17.37833666,17.89394142,15.63638269,24.79070858,16.24376966,301.7249146,18.60184704,4.012762101,4.22E-93,4.02E-91,GOLGA2P11,15,62253730,62270680,-,5272,transcribed_unprocessed_pseudogene,GOLGA2 pseudogene 11 [Source:HGNC Symbol	Acc:HGNC:26788]
ENSG00000145687,855.6146327,986.110597,954.8773065,909.4862503,917.7759645,986.4737992,1712.984201,1804.036853,1888.804927,1833.626477,1775.39613,1754.327123,935.056425,1794.862618,-0.938854645,8.24E-93,7.82E-91,SSBP2,5,81413021,81751797,-,11284,protein_coding,single stranded DNA binding protein 2 [Source:HGNC Symbol	Acc:HGNC:15831]
ENSG00000197746,72689.42656,71322.26758,70996.68501,64239.06177,64142.78771,66826.17018,41331.71447,41604.5655,42147.19079,40269.93999,42419.76285,40824.07395,68369.3998,41432.87459,0.722578743,1.98E-92,1.87E-90,PSAP,10,71816298,71851375,-,3239,protein_coding,prosaposin [Source:HGNC Symbol	Acc:HGNC:9498]
ENSG00000135503,4501.431127,4406.176551,4489.518601,4235.326334,4210.814905,4143.381691,2591.485666,2729.226395,2578.71578,2487.227274,2632.582554,2458.610564,4331.108201,2579.641372,0.746827158,3.95E-92,3.71E-90,ACVR1B,12,51951667,51997078,+,5690,protein_coding,activin A receptor type 1B [Source:HGNC Symbol	Acc:HGNC:172]
ENSG00000181444,1697.047807,1493.310925,1550.441195,1400.447854,1425.42497,1425.545714,3799.659323,3771.099054,4028.125035,3777.750059,3188.466519,3194.221276,1498.703077,3626.553544,-1.275378593,7.13E-92,6.68E-90,ZNF467,7,149764182,149773479,-,2734,protein_coding,zinc finger protein 467 [Source:HGNC Symbol	Acc:HGNC:23154]
ENSG00000130338,3721.450937,3800.971379,3847.616195,3143.406263,3497.434461,3477.104441,1308.386511,1223.931425,1659.166013,1439.589633,1324.395932,1507.18977,3581.330613,1410.443214,1.345468198,8.64E-92,8.06E-90,TULP4,6,158232236,158511828,+,12285,protein_coding,tubby like protein 4 [Source:HGNC Symbol	Acc:HGNC:15530]
ENSG00000103313,198.540412,208.133999,229.4136409,216.4165905,189.7004177,177.3543759,561.9412359,561.0720121,604.4175768,602.5219464,577.8142077,582.4551691,203.259906,581.7036913,-1.508917519,1.65E-91,1.53E-89,MEFV,16,3242028,3256627,-,4819,protein_coding,"MEFV, pyrin innate immunity regulator [Source:HGNC Symbol	Acc:HGNC:6998]"
ENSG00000140961,404.171553,424.3508717,388.1800347,390.8018598,293.9020556,400.7250224,61.81353595,76.13366535,65.61111853,57.33340321,50.53490596,34.80807783,383.6885662,57.70578447,2.721036255,2.17E-91,2.00E-89,OSGIN1,16,83948282,83966332,+,3460,protein_coding,oxidative stress induced growth inhibitor 1 [Source:HGNC Symbol	Acc:HGNC:30093]
ENSG00000143546,10703.45543,11910.11446,11507.90479,11106.10594,10623.22339,9425.666077,25095.35903,24474.49079,21235.13792,23766.25927,26260.9883,27606.28653,10879.41168,24739.75364,-1.185108753,7.73E-91,7.12E-89,S100A8,1,153390032,153391188,-,1006,protein_coding,S100 calcium binding protein A8 [Source:HGNC Symbol	Acc:HGNC:10498]
ENSG00000110002,355.7182382,352.6153672,303.859127,357.7133728,280.5428712,359.5021134,53.38441741,73.65104583,70.58165781,60.46067974,72.46514816,66.13534789,334.9918483,66.11304947,2.340043941,1.78E-90,1.63E-88,VWA5A,11,124115362,124147721,+,6403,protein_coding,von Willebrand factor A domain containing 5A [Source:HGNC Symbol	Acc:HGNC:6658]
ENSG00000090382,1785.68192,1810.563719,1881.647644,1606.133044,1482.869462,1645.081671,3587.058223,3555.111156,4040.054329,3659.955976,4057.094808,4134.039377,1701.996243,3838.885645,-1.171704025,1.96E-90,1.79E-88,LYZ,12,69348341,69354234,+,1764,protein_coding,lysozyme [Source:HGNC Symbol	Acc:HGNC:6740]
ENSG00000131747,1946.40511,2081.33999,2076.877133,1890.515175,1810.169479,1948.980791,936.5687265,1008.771066,931.4790615,866.2556012,1016.419052,876.0032922,1959.047946,939.2494665,1.059934203,2.08E-90,1.89E-88,TOP2A,17,40388516,40417950,-,6437,protein_coding,DNA topoisomerase II alpha [Source:HGNC Symbol	Acc:HGNC:11989]
ENSG00000134802,1848.316693,1828.750185,1804.923214,1874.418073,1724.670699,1824.353391,919.7104894,1036.907421,951.3612187,1037.213385,925.8376167,960.7029482,1817.572043,971.9555131,0.903371478,2.65E-90,2.40E-88,SLC43A3,11,57406954,57427580,-,4517,protein_coding,solute carrier family 43 member 3 [Source:HGNC Symbol	Acc:HGNC:17466]
ENSG00000143507,1368.510697,1211.420703,1304.315302,1118.748573,1122.171485,1198.340378,518.8590745,542.8661356,470.2130161,520.1703309,466.2560191,486.1528204,1220.584523,500.7528994,1.284596521,3.50E-90,3.15E-88,DUSP10,1,221701424,221742176,-,2914,protein_coding,dual specificity phosphatase 10 [Source:HGNC Symbol	Acc:HGNC:3065]
ENSG00000196209,480.9877838,467.796318,524.156994,508.8472728,470.2432889,510.0136649,1099.531685,1105.593227,1037.848602,1005.94062,1010.698119,1104.576337,493.6742204,1060.698098,-1.099552925,5.28E-90,4.74E-88,SIRPB2,20,1470741,1491587,-,5034,protein_coding,signal regulatory protein beta 2 [Source:HGNC Symbol	Acc:HGNC:16247]
ENSG00000134256,1028.155705,945.6962283,976.1474454,885.3405976,916.440046,896.3586027,2058.578061,1829.690588,2193.001931,2052.535835,1861.210121,2002.624745,941.3564375,1999.60688,-1.086774905,8.52E-90,7.62E-88,CD101,1,117001750,117036476,+,3828,protein_coding,CD101 molecule [Source:HGNC Symbol	Acc:HGNC:5949]
ENSG00000083799,3350.369452,3425.11775,3547.555307,3219.420355,3329.108739,3237.436365,5295.35958,5495.692083,5753.896273,5338.261051,5755.258346,5423.098527,3351.501328,5510.260977,-0.716978058,2.27E-89,2.02E-87,CYLD,16,50742050,50801935,+,12954,protein_coding,CYLD lysine 63 deubiquitinase [Source:HGNC Symbol	Acc:HGNC:2584]
ENSG00000181163,32932.89084,33749.02897,33881.81195,30374.33677,31439.50444,32667.71738,19471.26382,19102.92968,21266.94937,18928.36246,18948.68276,19659.60236,32507.54839,19562.96508,0.732724428,5.94E-89,5.28E-87,NPM1,5,171387116,171411137,+,3828,protein_coding,nucleophosmin 1 [Source:HGNC Symbol	Acc:HGNC:7910]
ENSG00000104687,4945.783477,4885.08682,4963.538839,4661.005247,4524.755737,4447.280811,2732.907544,2597.64756,2915.718343,2663.397185,2674.53606,2582.759375,4737.908489,2694.494345,0.814479923,2.62E-88,2.32E-86,GSR,8,30678061,30727999,-,3760,protein_coding,glutathione-disulfide reductase [Source:HGNC Symbol	Acc:HGNC:4623]
ENSG00000159618,444.3523507,394.0400951,413.2484127,364.8676402,382.0726723,434.278553,915.0276458,1077.456873,1002.060719,1069.528576,940.1399485,969.9851023,405.4766207,995.6998108,-1.296587962,1.19E-87,1.05E-85,ADGRG5,16,57542421,57591681,+,5852,protein_coding,adhesion G protein-coupled receptor G5 [Source:HGNC Symbol	Acc:HGNC:19010]
ENSG00000091490,716.163629,637.5366667,595.5638888,604.5356,642.576767,665.3185779,251.0004187,214.3328188,246.5387484,248.0972721,231.6977764,235.53466,643.6158549,237.8669491,1.435286388,3.24E-87,2.84E-85,SEL1L3,4,25747427,25863760,-,7489,protein_coding,SEL1L family member 3 [Source:HGNC Symbol	Acc:HGNC:29108]
ENSG00000100100,506.9871235,514.2728421,523.3973462,521.3672408,475.5869627,483.1708404,1196.934832,1258.688098,1100.477397,1144.583213,1312.000577,1432.932538,504.1303926,1240.936109,-1.296941135,4.74E-87,4.14E-85,PIK3IP1,22,31281593,31292534,-,3805,protein_coding,phosphoinositide-3-kinase interacting protein 1 [Source:HGNC Symbol	Acc:HGNC:24942]
ENSG00000166104,681.8917722,669.8681617,685.2023313,1105.334322,1116.827811,989.3498161,29.03363052,52.13500997,52.68771639,29.18791436,48.62792837,47.57103971,874.7457024,43.20720655,4.337712607,6.47E-87,5.63E-85,AC126323.1,15,62227896,62253235,-,3896,transcribed_unprocessed_pseudogene,golgin subfamily A pseudogene
ENSG00000075420,5351.136819,5401.380381,5516.56245,5034.815722,5222.10516,5397.325062,3346.36006,3383.810409,3559.900234,3463.979979,3398.234053,3494.731015,5320.554266,3441.169292,0.629318516,7.45E-87,6.46E-85,FNDC3B,3,172039628,172401665,+,13270,protein_coding,fibronectin type III domain containing 3B [Source:HGNC Symbol	Acc:HGNC:24670]
ENSG00000257093,354.53645,395.0504543,361.5923611,364.8676402,340.6592008,386.3449379,813.8782233,784.5077691,835.0505995,895.4435155,831.4422263,838.8746758,367.175174,833.1995016,-1.178521413,1.01E-86,8.75E-85,KIAA1147,7,141656728,141702153,-,7356,protein_coding,KIAA1147 [Source:HGNC Symbol	Acc:HGNC:29472]
ENSG00000274180,636.9838218,524.3764343,595.5638888,571.447113,533.0314553,514.8070264,1237.207288,1204.898008,1259.534654,1194.619638,1214.744721,1338.950727,562.7016233,1241.659173,-1.140466304,1.10E-86,9.49E-85,NATD1,17,21238870,21253410,-,4931,protein_coding,N-acetyltransferase domain containing 1 [Source:HGNC Symbol	Acc:HGNC:30770]
ENSG00000135144,914.704041,792.1216271,821.9389384,934.5261864,841.6286137,832.1275585,354.0229786,375.7030877,353.9023969,346.0852703,383.3024942,334.1575472,856.1744942,357.8622958,1.255779764,1.26E-86,1.08E-84,DTX1,12,113056709,113098028,+,4387,protein_coding,deltex E3 ubiquitin ligase 1 [Source:HGNC Symbol	Acc:HGNC:3060]
ENSG00000169710,3028.923071,2763.332462,2838.044246,2848.292731,2701.227074,3014.065719,1387.058284,1243.792381,1373.857058,1585.529205,1358.721528,1255.411341,2865.64755,1367.394966,1.067966961,2.68E-86,2.29E-84,FASN,17,82078333,82098332,-,9364,protein_coding,fatty acid synthase [Source:HGNC Symbol	Acc:HGNC:3594]
ENSG00000136689,541.2589803,477.8999102,499.8482638,494.5387379,466.2355336,479.3361512,1054.576386,1005.460907,1079.601132,1026.78913,970.6515899,1016.395873,493.1862628,1025.57917,-1.05578812,4.43E-86,3.76E-84,IL1RN,2,113107214,113134016,+,3256,protein_coding,interleukin 1 receptor antagonist [Source:HGNC Symbol	Acc:HGNC:6000]
ENSG00000185112,701.982171,615.3087639,641.9024057,716.321029,617.1943167,617.3849627,1531.289868,1381.163994,1368.886518,1470.862399,1350.140129,1322.706958,651.6822748,1404.174978,-1.107206645,3.64E-85,3.09E-83,FAM43A,3,194686544,194689037,+,2494,protein_coding,family with sequence similarity 43 member A [Source:HGNC Symbol	Acc:HGNC:26888]
ENSG00000084070,4142.167524,4160.659261,4136.282366,3789.078901,3923.592442,4012.043586,6320.902335,6050.971316,6201.244809,6107.57108,6056.560804,6156.3887,4027.304013,6148.939841,-0.610351313,4.63E-85,3.91E-83,SMAP2,1,40344850,40423326,+,3631,protein_coding,small ArfGAP2 [Source:HGNC Symbol	Acc:HGNC:25082]
ENSG00000182287,10262.64844,11393.8209,10858.4059,9344.36758,10422.83563,10140.83561,6094.252703,5887.118427,6024.29361,5668.709939,5954.537504,5893.007577,10403.81901,5920.31996,0.813301871,1.05E-84,8.81E-83,AP1S2,X,15825806,15854931,-,5371,protein_coding,adaptor related protein complex 1 subunit sigma 2 [Source:HGNC Symbol	Acc:HGNC:560]
ENSG00000112299,155.996038,159.6367565,196.7487847,134.1425148,177.6771518,135.1727946,595.6577101,602.4490041,519.918409,521.2127564,612.1398042,568.531938,159.8956734,569.9849369,-1.833724707,1.28E-84,1.07E-82,VNN1,6,132681590,132714049,-,3106,protein_coding,vanin 1 [Source:HGNC Symbol	Acc:HGNC:12705]
ENSG00000134698,2141.400158,2169.241242,2142.206845,2063.111877,2288.428278,2277.80539,3522.43498,3376.36255,3518.147704,3533.822489,3458.303847,3591.033363,2180.365632,3500.017489,-0.683580543,2.05E-84,1.71E-82,AGO4,1,35808172,35857890,+,7267,protein_coding,"argonaute 4, RISC catalytic component [Source:HGNC Symbol	Acc:HGNC:18424]"
ENSG00000183578,359.2636027,297.0456102,303.859127,287.9592651,223.0983786,309.6511537,28.0970618,31.44651395,40.75842212,43.78187154,38.13955166,54.53265527,296.8128562,39.45934606,2.929503894,3.19E-84,2.66E-82,TNFAIP8L3,15,51056598,51105276,-,2371,protein_coding,TNF alpha induced protein 8 like 3 [Source:HGNC Symbol	Acc:HGNC:20620]
ENSG00000165732,5503.587492,5649.928748,5714.070882,4957.013063,5214.08965,5471.14283,3157.173177,3037.898756,3322.308456,3108.512879,3208.489784,3234.8307,5418.305444,3178.202292,0.770212453,4.49E-84,3.72E-82,DDX21,10,68956128,68985073,+,5020,protein_coding,DExD-box helicase 21 [Source:HGNC Symbol	Acc:HGNC:2744]
ENSG00000266976,222.1761753,273.8073481,256.0013145,304.0563669,341.9951192,357.5847688,26.22392434,33.92913347,38.7702064,41.69702051,26.69768617,39.44915488,292.6035155,34.46118763,3.093125895,4.56E-84,3.76E-82,AC079466.1,19,28606688,28615229,+,4453,lincRNA,uncharacterized LOC102724908 [Source:NCBI gene	Acc:102724908]
ENSG00000138623,574.349049,616.3191231,589.4867063,620.6327018,558.4139056,603.9635505,191.0600202,216.8154383,220.6919441,222.0366342,208.8140454,154.3158117,593.8608394,202.2889823,1.550512525,5.98E-84,4.92E-82,SEMA7A,15,74409289,74433958,-,3800,protein_coding,semaphorin 7A (John Milton Hagen blood group) [Source:HGNC Symbol	Acc:HGNC:10741]
ENSG00000168389,284.8109482,266.7348336,272.7135664,291.5363988,319.2845058,264.5935555,55.25755486,64.54810758,60.64057925,62.54553077,70.55817058,60.33400158,283.2789681,62.31399077,2.179633701,1.76E-83,1.45E-81,MFSD2A,1,39955112,39969968,+,4007,protein_coding,major facilitator superfamily domain containing 2A [Source:HGNC Symbol	Acc:HGNC:25897]
ENSG00000204394,3603.27212,3318.019673,3531.602703,3357.140004,3262.312817,3540.376813,2056.704923,2029.955229,2093.591146,1887.832604,2079.559055,1921.405896,3435.454022,2011.508142,0.771943301,2.37E-83,1.94E-81,VARS,6,31777518,31795953,-,6081,protein_coding,valyl-tRNA synthetase [Source:HGNC Symbol	Acc:HGNC:12651]
ENSG00000213585,4510.885432,4381.92793,4453.815153,3768.510382,4047.832856,4160.637792,2320.817304,2286.49258,2332.177031,2300.633107,2390.396401,2404.077909,4220.601591,2339.099055,0.851793863,5.07E-83,4.13E-81,VDAC1,5,133971915,134005133,-,3163,protein_coding,voltage dependent anion channel 1 [Source:HGNC Symbol	Acc:HGNC:12669]
ENSG00000121797,463.2609613,511.2417644,436.797495,406.8989615,439.5171649,496.5922526,126.4367781,110.0627988,129.2340213,76.09706244,96.30236795,113.7063876,459.0514333,108.6399027,2.077144589,5.77E-83,4.67E-81,CCRL2,3,46407163,46412997,+,3061,protein_coding,C-C motif chemokine receptor like 2 [Source:HGNC Symbol	Acc:HGNC:1612]
ENSG00000184384,1292.876254,1099.270829,1213.157564,1172.405579,1178.280059,1105.349165,545.0829988,518.0399403,600.4411453,529.5521605,562.5583871,519.800629,1176.889909,545.9125435,1.107564531,6.64E-83,5.36E-81,MAML2,11,95976598,96343180,-,7109,protein_coding,mastermind like transcriptional coactivator 2 [Source:HGNC Symbol	Acc:HGNC:16259]
ENSG00000158517,17275.37942,16057.63906,15698.88179,15478.25764,15420.50649,15345.46754,28682.41725,29539.86216,29118.41322,28717.78045,25829.05788,25697.6436,15879.35532,27930.86243,-0.814850815,6.18E-82,4.97E-80,NCF1,7,74773962,74789315,+,3462,protein_coding,neutrophil cytosolic factor 1 [Source:HGNC Symbol	Acc:HGNC:7660]
ENSG00000136158,3696.633385,3751.463777,3762.53564,3501.119636,3438.65405,3515.451333,2227.160432,2318.766634,2204.931226,2254.766384,2184.442822,2297.333137,3610.976304,2247.900106,0.684440306,1.14E-81,9.12E-80,SPRY2,13,80335976,80340951,-,3038,protein_coding,sprouty RTK signaling antagonist 2 [Source:HGNC Symbol	Acc:HGNC:11270]
ENSG00000174718,18524.52951,18652.24153,18786.85017,16954.71959,18507.81399,18760.25829,28541.93194,28354.8251,30750.73833,27538.7972,28349.12875,29007.8918,18364.40218,28757.21885,-0.647045622,2.43E-81,1.94E-79,KIAA1551,12,31959370,31993107,+,6646,protein_coding,KIAA1551 [Source:HGNC Symbol	Acc:HGNC:25559]
ENSG00000162066,1193.606048,1062.897898,1081.738492,1409.390689,1417.409459,1290.372919,436.4410265,345.0841136,387.702064,459.7096512,367.0931848,415.3763955,1242.569251,401.9010726,1.629200416,7.25E-81,5.77E-79,AMDHD2,16,2520357,2531422,+,4366,protein_coding,amidohydrolase domain containing 2 [Source:HGNC Symbol	Acc:HGNC:24262]
ENSG00000104081,1327.148111,1368.026382,1308.113542,1378.985052,1241.068226,1260.654078,2282.417986,2540.547311,2259.607158,2465.336338,2401.838266,2604.804491,1313.999232,2425.758592,-0.883196988,1.40E-80,1.11E-78,BMF,15,40087890,40108892,-,5447,protein_coding,Bcl2 modifying factor [Source:HGNC Symbol	Acc:HGNC:24132]
ENSG00000136854,1314.148441,1238.700402,1274.689038,1229.639719,1262.442921,1275.992834,672.4563456,709.2016436,675.9933424,732.8251355,704.628217,688.0396719,1265.935559,697.190726,0.859997506,1.69E-80,1.33E-78,STXBP1,9,127579370,127696027,+,9373,protein_coding,syntaxin binding protein 1 [Source:HGNC Symbol	Acc:HGNC:11444]
ENSG00000083544,1024.61034,971.965568,926.0106894,887.1291645,1031.329031,961.5483193,442.9970076,429.4931774,369.8081226,380.4853122,438.6048441,443.2228578,967.0988522,417.4352203,1.209179683,4.89E-80,3.85E-78,TDRD3,13,60396457,60573878,+,7750,protein_coding,tudor domain containing 3 [Source:HGNC Symbol	Acc:HGNC:20612]
ENSG00000158104,176.0864368,145.4917274,155.7278026,156.4996006,120.2326591,125.5860716,429.8850455,483.283267,505.0067911,499.3218206,489.1397501,532.5635909,146.6040497,489.8667109,-1.735065959,1.05E-79,8.22E-78,HPD,12,121839527,121863596,-,2223,protein_coding,4-hydroxyphenylpyruvate dioxygenase [Source:HGNC Symbol	Acc:HGNC:5147]
ENSG00000136810,4515.612585,4751.719403,4462.930927,4158.417959,4034.473672,4048.473133,1743.890969,1851.206624,1688.989248,1849.26286,2091.954409,2225.396443,4328.604613,1908.450092,1.182336577,2.02E-79,1.58E-77,TXN,9,110243811,110256640,-,1142,protein_coding,thioredoxin [Source:HGNC Symbol	Acc:HGNC:12435]
ENSG00000139318,5483.497093,5638.814797,5412.490699,5506.997374,5458.562723,5381.986306,7964.58045,8171.955928,8028.415049,8257.052487,8688.189869,8779.757499,5480.391499,8314.99188,-0.601258117,3.42E-79,2.66E-77,DUSP6,12,89347232,89353271,-,4632,protein_coding,dual specificity phosphatase 6 [Source:HGNC Symbol	Acc:HGNC:3072]
ENSG00000135709,1962.950145,1904.527126,1979.642212,1834.175319,1659.210696,1851.196216,3494.337919,3523.664642,3737.84554,3548.416446,3216.117694,3307.927664,1865.283619,3471.384984,-0.894783599,2.38E-78,1.84E-76,KIAA0513,16,85027751,85094230,+,8837,protein_coding,KIAA0513 [Source:HGNC Symbol	Acc:HGNC:29058]
ENSG00000244300,361.627179,308.1595616,338.8029266,300.4792331,327.3000164,301.9817753,73.98892939,87.71922312,58.65236353,80.26676449,53.39537233,71.93669419,323.0584487,70.99322451,2.1812443,1.01E-77,7.83E-76,GATA2-AS1,3,128489212,128502348,+,2283,antisense,GATA2 antisense RNA 1 [Source:HGNC Symbol	Acc:HGNC:51108]
ENSG00000137575,11919.51545,12523.40251,11646.92034,10311.98225,10820.93932,10739.04713,6468.880194,6118.829583,5869.212785,5897.001126,6457.979586,6325.788012,11326.96783,6189.615214,0.871823216,1.28E-77,9.86E-76,SDCBP,8,58552924,58582860,+,4778,protein_coding,syndecan binding protein [Source:HGNC Symbol	Acc:HGNC:10662]
ENSG00000109971,45406.66494,45998.62413,46375.7396,41494.75124,41890.39435,45181.26694,25423.15808,26036.05847,27950.33649,25152.6852,27653.08193,27999.61781,44391.2402,26702.48966,0.733389416,5.01E-77,3.85E-75,HSPA8,11,123057489,123063230,-,4849,protein_coding,heat shock protein family A (Hsp70) member 8 [Source:HGNC Symbol	Acc:HGNC:5241]
ENSG00000078124,3179.010168,3164.445072,3071.256126,2771.384356,2865.545042,2913.405127,1629.629584,1633.563646,1733.724102,1577.189801,1775.39613,1690.512313,2994.174315,1673.335929,0.839513248,6.42E-77,4.92E-75,ACER3,11,76860867,77026797,+,8442,protein_coding,alkaline ceramidase 3 [Source:HGNC Symbol	Acc:HGNC:16066]
ENSG00000196576,332.0824748,315.2320761,322.8503224,272.7564467,287.2224634,317.3205321,729.5870379,772.0946715,832.0682759,913.1647492,761.8375445,743.7325964,307.9107193,792.0808126,-1.362067443,1.35E-76,1.03E-74,PLXNB2,22,50274979,50307627,-,7257,protein_coding,plexin B2 [Source:HGNC Symbol	Acc:HGNC:9104]
ENSG00000110911,1142.789157,1196.265314,1229.110169,1329.799463,1416.073541,1198.340378,611.5793784,566.0372511,517.9301932,535.8067136,538.7211673,595.218131,1252.063004,560.8821391,1.157741701,2.51E-76,1.91E-74,SLC11A2,12,50979401,51028566,-,10145,protein_coding,solute carrier family 11 member 2 [Source:HGNC Symbol	Acc:HGNC:10908]
ENSG00000119899,1194.787836,1192.223878,1203.282143,1081.188669,1123.507403,1144.654729,459.8552447,549.4864543,465.2424768,539.9764156,562.5583871,569.6922072,1156.607443,524.468531,1.14202927,3.45E-76,2.61E-74,SLC17A5,6,73593379,73654155,-,3604,protein_coding,solute carrier family 17 member 5 [Source:HGNC Symbol	Acc:HGNC:10933]
ENSG00000167895,12762.13041,12388.01437,12593.44152,13375.79729,13066.61821,13314.99961,7854.06534,7572.817083,7676.500868,7910.967217,6666.793631,6895.480219,12916.83357,7429.437393,0.797779718,3.91E-76,2.96E-74,TMC8,17,78130770,78142968,+,5459,protein_coding,transmembrane channel like 8 [Source:HGNC Symbol	Acc:HGNC:20474]
ENSG00000131724,684.2553485,714.3239673,650.2585317,600.0641828,542.3828844,570.4100199,1328.054454,1413.438048,1558.761119,1444.801761,1384.465725,1450.336576,626.9491558,1429.976281,-1.187729122,5.85E-76,4.40E-74,IL13RA1,X,118727572,118794539,+,4372,protein_coding,interleukin 13 receptor subunit alpha 1 [Source:HGNC Symbol	Acc:HGNC:5974]
ENSG00000176049,197.3586238,216.2168727,166.362872,181.5395367,187.0285808,160.0982745,5.619412359,19.86095618,11.92929428,8.339404103,7.627910333,13.92323113,184.7674601,11.2167014,4.024416659,8.35E-76,6.27E-74,JAKMIP2,5,147585439,147782848,-,9275,protein_coding,janus kinase and microtubule interacting protein 2 [Source:HGNC Symbol	Acc:HGNC:29067]
ENSG00000140479,562.5311673,489.0138616,524.9166418,525.838658,587.8041112,527.2697663,144.2315839,153.9224104,212.7390813,178.2547627,182.1163592,163.5979658,536.2290344,172.4770272,1.636355535,1.19E-75,8.93E-74,PCSK6,15,101297142,101525202,-,13239,protein_coding,proprotein convertase subtilisin/kexin type 6 [Source:HGNC Symbol	Acc:HGNC:8569]
ENSG00000171777,2446.301505,2293.515425,2384.534499,2319.771222,2385.950324,2534.729568,3631.076953,3704.068327,3834.274003,3787.131888,3755.79235,3586.392286,2394.133757,3716.455968,-0.634788261,6.84E-75,5.10E-73,RASGRP4,19,38409051,38426305,-,4183,protein_coding,RAS guanyl releasing protein 4 [Source:HGNC Symbol	Acc:HGNC:18958]
ENSG00000110092,932.4308635,852.7431802,972.3492063,829.0007414,852.3159612,920.3254103,1962.111482,1871.89512,2170.137451,1874.281072,1754.419377,1750.846315,893.1942271,1897.281803,-1.085988953,8.05E-75,5.98E-73,CCND1,11,69641087,69654474,+,4830,protein_coding,cyclin D1 [Source:HGNC Symbol	Acc:HGNC:1582]
ENSG00000128524,3771.08604,3680.738632,3564.267559,3294.540163,3192.845058,3057.205972,1617.454191,1617.012849,1615.425267,1691.856607,1777.303108,1859.911626,3426.780571,1696.493941,1.015117771,5.86E-74,4.33E-72,ATP6V1F,7,128862826,128865844,+,789,protein_coding,ATPase H+ transporting V1 subunit F [Source:HGNC Symbol	Acc:HGNC:16832]
ENSG00000103253,792.9798598,750.6968992,699.6356398,907.6976834,856.3237165,813.9127847,224.7764944,260.6750498,226.6565913,330.4488876,247.9070858,222.7716981,803.5410972,252.2059678,1.670602443,9.62E-74,7.10E-72,HAGHL,16,726936,735525,+,5287,protein_coding,hydroxyacylglutathione hydrolase like [Source:HGNC Symbol	Acc:HGNC:14177]
ENSG00000105514,1970.040874,1779.242583,1769.979415,1597.190209,1709.975596,1689.180597,4234.227213,4107.08023,4337.292578,4292.708262,3362.954968,3522.577477,1752.601546,3976.140121,-1.182556737,1.07E-73,7.87E-72,RAB3D,19,11322046,11346270,-,4417,protein_coding,"RAB3D, member RAS oncogene family [Source:HGNC Symbol	Acc:HGNC:9779]"
ENSG00000148842,1289.33089,1332.663809,1330.902976,1227.851152,1227.709041,1266.406111,716.4750758,670.307271,674.9992346,653.6007965,602.6049163,597.5386695,1279.143997,652.5876606,0.970074096,1.09E-73,7.99E-72,CNNM2,10,102918293,103090221,+,16324,protein_coding,cyclin and CBS domain divalent metal cation transport mediator 2 [Source:HGNC Symbol	Acc:HGNC:103]
ENSG00000128872,1344.874934,1324.580935,1335.460863,1380.773619,1474.853952,1408.289612,2218.731313,2198.773357,2272.53056,2154.693535,2259.768436,2202.191058,1378.138986,2217.781376,-0.688360103,4.59E-73,3.35E-71,TMOD2,15,51751561,51816368,+,11636,protein_coding,tropomodulin 2 [Source:HGNC Symbol	Acc:HGNC:11872]
ENSG00000167613,1444.14514,1514.528468,1410.665997,1446.056309,1536.3062,1549.214441,2292.720242,2456.138247,2424.629062,2380.899871,2379.908024,2379.712255,1483.486092,2385.66795,-0.687051365,6.01E-73,4.38E-71,LAIR1,19,54351384,54370558,-,8071,protein_coding,leukocyte associated immunoglobulin like receptor 1 [Source:HGNC Symbol	Acc:HGNC:6477]
ENSG00000178623,238.7212097,198.0304068,214.9803323,207.4737562,203.059602,197.4864943,644.3592838,581.7605081,551.7298604,645.2613924,505.3490596,581.2948998,209.9586336,584.9591674,-1.479058555,7.33E-73,5.32E-71,GPR35,2,240605431,240631259,+,5089,protein_coding,G protein-coupled receptor 35 [Source:HGNC Symbol	Acc:HGNC:4492]
ENSG00000196230,15044.16336,14487.54083,14759.19744,12984.99543,13106.69576,13738.73277,7904.640052,7814.458717,8882.353698,7763.98522,7776.654584,7909.555553,14020.22093,8008.607971,0.807984248,1.31E-72,9.50E-71,TUBB,6,30720201,30725426,+,3359,protein_coding,tubulin beta class I [Source:HGNC Symbol	Acc:HGNC:20778]
ENSG00000163220,54231.07718,54828.15334,56773.03928,50453.68266,49738.91515,48123.43224,101052.9559,101920.6343,101963.6546,106151.2324,121829.1699,128932.6011,52358.04997,110308.3747,-1.075021835,1.52E-72,1.09E-70,S100A9,1,153357854,153361027,+,577,protein_coding,S100 calcium binding protein A9 [Source:HGNC Symbol	Acc:HGNC:10499]
ENSG00000152580,623.984152,619.3502008,633.5462797,622.4212686,595.8196218,747.7643959,274.4146369,246.6068726,261.4503663,252.2669741,243.1396419,262.220853,640.4809865,256.6832241,1.321544177,1.63E-72,1.17E-70,IGSF10,3,151425384,151458709,-,11727,protein_coding,immunoglobulin superfamily member 10 [Source:HGNC Symbol	Acc:HGNC:26384]
ENSG00000135363,782.3437663,765.8522874,743.6952132,728.840997,633.2253379,693.1200746,1396.423971,1447.367182,1359.939548,1431.250229,1455.977385,1321.546688,724.5129461,1402.084167,-0.950925679,1.64E-72,1.18E-70,LMO2,11,33858576,33892289,-,3109,protein_coding,LIM domain only 2 [Source:HGNC Symbol	Acc:HGNC:6642]
ENSG00000012779,2000.767366,1917.661796,1971.286086,2121.240301,2076.017247,2043.889349,3115.964153,3195.958865,3084.716679,3108.512879,3026.373425,3137.368082,2021.810357,3111.482347,-0.622494662,3.18E-72,2.27E-70,ALOX5,10,45374176,45446119,+,3730,protein_coding,arachidonate 5-lipoxygenase [Source:HGNC Symbol	Acc:HGNC:435]
ENSG00000177189,5267.229859,5632.752642,5762.688343,5110.829814,5248.823529,5319.672606,8160.323314,8003.96534,8366.41172,8062.118916,8295.352487,8276.20064,5390.332799,8194.06207,-0.603498867,3.27E-72,2.32E-70,RPS6KA3,X,20149911,20267519,-,9925,protein_coding,ribosomal protein S6 kinase A3 [Source:HGNC Symbol	Acc:HGNC:10432]
ENSG00000101596,6073.209388,6346.06625,6218.477033,5976.496176,6301.527255,6412.559031,8922.690257,8773.577392,9149.768711,8554.143758,8967.562085,9109.273969,6221.389189,8912.836029,-0.518656754,4.89E-72,3.47E-70,SMCHD1,18,2655738,2805017,+,12435,protein_coding,structural maintenance of chromosomes flexible hinge domain containing 1 [Source:HGNC Symbol	Acc:HGNC:29090]
ENSG00000232810,6924.096868,6524.899831,6606.657068,7237.435815,6757.075441,6634.012333,3912.984139,4054.94522,4061.924702,4125.92018,4493.792675,4338.246767,6780.696226,4164.635614,0.703489343,5.73E-72,4.05E-70,TNF,6,31575567,31578336,+,1676,protein_coding,tumor necrosis factor [Source:HGNC Symbol	Acc:HGNC:11892]
ENSG00000135842,3448.45787,3349.340808,3442.723908,3109.423493,3281.015675,3193.337439,5167.986233,5150.607969,5680.332292,5374.745944,5121.1883,5208.448713,3304.049866,5283.884909,-0.677344248,9.70E-72,6.84E-70,FAM129A,1,184790724,184974550,-,8372,protein_coding,family with sequence similarity 129 member A [Source:HGNC Symbol	Acc:HGNC:16784]
ENSG00000131778,1476.05342,1521.600983,1522.334226,1439.796325,1448.135583,1551.131785,867.2626407,917.7416834,879.785453,847.4919419,883.8841098,878.3238307,1493.175387,879.0816099,0.764377617,9.92E-72,6.97E-70,CHD1L,1,147242641,147295766,+,3376,protein_coding,chromodomain helicase DNA binding protein 1 like [Source:HGNC Symbol	Acc:HGNC:1916]
ENSG00000174004,3229.827059,2973.487179,3216.348859,2916.258272,2788.061773,2827.12462,1740.144694,1801.554233,1679.04817,1685.602054,1674.326318,1645.261812,2991.851294,1704.32288,0.811701234,2.99E-71,2.09E-69,NRROS,3,196639686,196662004,+,2910,protein_coding,negative regulator of reactive oxygen species [Source:HGNC Symbol	Acc:HGNC:24613]
ENSG00000151692,590.8940833,649.6609773,553.0236111,574.1299633,682.65432,720.9215714,203.2354137,129.0962152,193.851032,190.7638688,157.3256506,190.2841588,628.5474211,177.4260565,1.828005145,3.10E-71,2.16E-69,RNF144A,2,6917392,7068286,+,6473,protein_coding,ring finger protein 144A [Source:HGNC Symbol	Acc:HGNC:20457]
ENSG00000174130,881.6139723,941.6547914,863.7195684,823.6350408,892.3935142,874.3091398,1561.260067,1533.431325,1699.924435,1607.420141,1496.023914,1566.363503,879.5543378,1577.403897,-0.843711017,5.53E-71,3.85E-69,TLR6,4,38823715,38856817,-,6035,protein_coding,toll like receptor 6 [Source:HGNC Symbol	Acc:HGNC:16711]
ENSG00000135678,444.3523507,361.7086001,348.6783482,304.9506503,324.6281796,318.2792044,73.05236067,58.7553287,95.43435422,68.80008385,77.23259212,76.57777124,350.4328889,74.97541513,2.227401802,6.26E-71,4.35E-69,CPM,12,68842197,68971570,-,7535,protein_coding,carboxypeptidase M [Source:HGNC Symbol	Acc:HGNC:2311]
ENSG00000082996,3597.363179,3981.825679,3685.81121,3251.614559,3454.685071,3477.104441,1988.335406,2027.47261,2015.056625,1847.178009,2070.977655,2010.74663,3574.734023,1993.294489,0.842566106,6.89E-71,4.77E-69,RNF13,3,149812708,149962139,+,3635,protein_coding,ring finger protein 13 [Source:HGNC Symbol	Acc:HGNC:10057]
ENSG00000003393,1549.324286,1639.813011,1661.349777,1674.098585,1637.836001,1706.436698,894.4231338,868.089293,885.7501001,787.0312622,828.5817599,988.5494105,1644.809726,875.4041599,0.911843337,2.39E-70,1.65E-68,ALS2,2,201700554,201781189,-,10384,protein_coding,"ALS2, alsin Rho guanine nucleotide exchange factor [Source:HGNC Symbol	Acc:HGNC:443]"
ENSG00000134324,1470.144479,1351.860634,1371.923958,1463.941978,1530.962526,1517.578255,753.0012561,698.4436256,790.3157459,776.6070071,744.6747463,826.1117139,1451.068638,764.8590158,0.924748025,4.04E-70,2.78E-68,LPIN1,2,11677595,11827409,+,11861,protein_coding,lipin 1 [Source:HGNC Symbol	Acc:HGNC:13345]
ENSG00000101439,8736.959916,8357.691453,8075.815947,7308.978489,7529.236297,7521.742885,14337.93063,14513.39373,14437.4284,14477.20552,14165.02949,12634.17198,7921.737498,14094.19329,-0.831409589,5.24E-70,3.59E-68,CST3,20,23626706,23638473,-,3695,protein_coding,cystatin C [Source:HGNC Symbol	Acc:HGNC:2475]
ENSG00000076108,4460.068541,4178.845727,4360.378472,4341.746062,4499.373287,4331.281462,6392.081558,6564.046017,6669.469609,7113.5117,6343.560931,6788.735447,4361.948925,6645.23421,-0.607526131,5.27E-70,3.61E-68,BAZ2A,12,56595596,56636816,-,10918,protein_coding,bromodomain adjacent to zinc finger domain 2A [Source:HGNC Symbol	Acc:HGNC:962]
ENSG00000164104,4294.618198,4711.305035,4625.49556,4026.958294,4186.768374,3855.78,7855.938478,7930.314294,7218.217146,7561.75467,7428.631175,7649.655239,4283.487577,7607.4185,-0.828435525,5.59E-70,3.81E-68,HMGB2,4,173331695,173335125,-,2775,protein_coding,high mobility group box 2 [Source:HGNC Symbol	Acc:HGNC:5000]
ENSG00000103249,9112.768553,8605.229462,8746.58497,9956.057448,9323.374754,9764.0774,5610.98324,5566.860509,5523.263251,5787.546447,5129.769699,5189.884405,9251.348764,5468.051259,0.758493223,7.27E-70,4.94E-68,CLCN7,16,1444934,1475580,-,8119,protein_coding,chloride voltage-gated channel 7 [Source:HGNC Symbol	Acc:HGNC:2025]
ENSG00000090376,1479.598785,1467.041585,1419.781771,1369.147934,1432.104562,1419.79368,2326.436717,2469.378885,2620.46831,2434.063572,2245.466104,2485.296757,1431.244719,2430.185058,-0.764337849,8.36E-70,5.66E-68,IRAK3,12,66188879,66254622,+,10004,protein_coding,interleukin 1 receptor associated kinase 3 [Source:HGNC Symbol	Acc:HGNC:17020]
ENSG00000198121,100.4519942,106.0877179,75.96478174,75.11980828,82.82694294,99.70191945,309.0676797,322.7405379,341.9731026,329.4064621,373.7676063,380.5683177,90.02552741,342.9206177,-1.934917268,1.03E-69,6.98E-68,LPAR1,9,110873263,111038458,-,4159,protein_coding,lysophosphatidic acid receptor 1 [Source:HGNC Symbol	Acc:HGNC:3166]
ENSG00000169403,437.2616217,408.1851242,418.5659474,412.2646621,339.3232823,488.9228742,969.3486319,939.2577193,983.1726701,947.5647912,902.0003969,923.5743319,417.4205853,944.1530902,-1.173136306,3.62E-69,2.44E-67,PTAFR,1,28147166,28193936,-,4706,protein_coding,platelet activating factor receptor [Source:HGNC Symbol	Acc:HGNC:9582]
ENSG00000107719,426.6255282,394.0400951,438.3167906,389.0132929,372.7212432,443.865276,136.7390341,118.3381972,157.0690413,140.7274442,139.2093636,136.9117728,410.7637043,138.1658089,1.577461856,4.05E-69,2.72E-67,PALD1,10,70478821,70568449,+,4555,protein_coding,"phosphatase domain containing, paladin 1 [Source:HGNC Symbol	Acc:HGNC:23530]"
ENSG00000010818,225.7215398,238.4447755,260.5592014,224.4651414,263.1759316,234.8747141,582.5457479,531.2805778,568.6296939,607.734074,602.6049163,560.4100531,241.206884,575.5341772,-1.254289566,4.49E-69,3.01E-67,HIVEP2,6,142751467,142956698,-,10682,protein_coding,human immunodeficiency virus type I enhancer binding protein 2 [Source:HGNC Symbol	Acc:HGNC:4921]
ENSG00000155090,844.9785392,922.4579663,918.4142112,761.929484,905.7526986,853.2183491,1776.670874,1688.181275,1712.847837,1564.680695,1585.65186,1655.704236,867.7918747,1663.95613,-0.940040867,1.39E-68,9.30E-67,KLF10,8,102648779,102655902,-,4003,protein_coding,Kruppel like factor 10 [Source:HGNC Symbol	Acc:HGNC:11810]
ENSG00000148773,1559.96038,1581.212177,1605.895486,1470.201962,1404.050275,1484.983396,625.6279093,677.7551296,698.8578231,752.6312203,651.2328447,834.2335988,1517.717279,706.7230876,1.10624156,2.64E-68,1.75E-66,MKI67,10,128096659,128126385,-,12807,protein_coding,marker of proliferation Ki-67 [Source:HGNC Symbol	Acc:HGNC:7107]
ENSG00000124299,3176.646592,2993.694364,3062.140352,2705.207382,2746.648301,2786.860383,1671.775177,1705.559612,1678.054062,1674.135374,1630.465834,1532.715694,2911.866229,1648.784292,0.819941028,2.64E-68,1.75E-66,PEPD,19,33386950,33521794,-,4157,protein_coding,peptidase D [Source:HGNC Symbol	Acc:HGNC:8840]
ENSG00000075303,3646.998282,4087.913397,3739.746205,3531.525273,3919.584687,3510.657971,2229.970138,2254.218526,2122.420274,2100.487408,2306.489387,2145.337864,3739.404303,2193.153933,0.76880134,3.53E-68,2.33E-66,SLC25A40,7,87833568,87876357,-,5081,protein_coding,solute carrier family 25 member 40 [Source:HGNC Symbol	Acc:HGNC:29680]
ENSG00000174125,1062.427562,1117.457295,1116.682292,936.3147532,973.8845387,1046.870154,2048.275805,1874.377739,2154.231725,2006.669112,1878.372919,1975.938552,1042.272766,1989.644309,-0.931209675,3.76E-68,2.48E-66,TLR1,4,38790677,38856817,-,4535,protein_coding,toll like receptor 1 [Source:HGNC Symbol	Acc:HGNC:11847]
ENSG00000105967,415.9894347,435.4648231,451.2308035,363.0790734,399.4396119,427.5678469,124.5636406,152.2673307,150.1102863,136.5577422,128.7209869,148.5144654,415.4619322,140.1224087,1.569578766,4.03E-68,2.65E-66,TFEC,7,115935148,116159896,-,8644,protein_coding,transcription factor EC [Source:HGNC Symbol	Acc:HGNC:11754]
ENSG00000068831,462.0791732,374.84327,387.4203869,405.1103947,380.7367538,448.6586375,962.7926508,1012.081225,972.2374837,956.9466208,917.2562175,815.6692906,409.8081027,939.4972481,-1.199215389,1.26E-67,8.27E-66,RASGRP2,11,64726911,64745456,-,6084,protein_coding,RAS guanyl releasing protein 2 [Source:HGNC Symbol	Acc:HGNC:9879]
ENSG00000136235,882.7957605,891.1368305,875.1142856,789.6522704,813.5743266,807.2020786,0,0.827539841,2.98232357,0,2.860466375,0,843.2459254,1.111721631,9.533794284,1.50E-67,9.77E-66,GPNMB,7,23235967,23275108,+,6040,protein_coding,glycoprotein nmb [Source:HGNC Symbol	Acc:HGNC:4462]
ENSG00000176978,5047.41726,4923.480471,5034.945734,5258.38658,4973.624331,4842.253799,3347.296629,3154.581873,3054.893443,3334.719216,2968.210608,3300.966048,5013.351362,3193.444636,0.651167702,3.36E-67,2.19E-65,DPP7,9,137110542,137115177,-,2820,protein_coding,dipeptidyl peptidase 7 [Source:HGNC Symbol	Acc:HGNC:14892]
ENSG00000080546,472.7152667,512.2521237,469.4623512,434.6217479,406.1192041,457.2866882,910.3448022,1018.701544,919.5497673,1026.78913,1053.605115,1068.60799,458.742897,999.5997246,-1.120872122,3.77E-67,2.44E-65,SESN1,6,108986437,109094819,-,5121,protein_coding,sestrin 1 [Source:HGNC Symbol	Acc:HGNC:21595]
ENSG00000153157,674.8010432,660.7749287,679.8847966,873.714913,880.3702483,869.5157783,267.8586558,237.5039343,273.3796605,261.6488037,262.2094177,273.8235456,773.1769513,262.7373363,1.557811731,3.77E-67,2.44E-65,SYCP2L,6,10886831,10979320,+,3962,protein_coding,synaptonemal complex protein 2 like [Source:HGNC Symbol	Acc:HGNC:21537]
ENSG00000196782,1720.683571,1689.320613,1848.22314,1502.396166,1643.179674,1624.949553,2964.240019,2924.525797,3021.093776,3041.797646,2745.094231,2957.526347,1671.458786,2942.379636,-0.815088712,4.13E-67,2.67E-65,MAML3,4,139716753,140154184,-,7012,protein_coding,mastermind like transcriptional coactivator 3 [Source:HGNC Symbol	Acc:HGNC:16272]
ENSG00000120594,1145.152733,1268.000819,1295.199529,1223.379735,1225.037204,1205.051084,2105.406497,2062.229283,2207.913549,2012.923665,1991.838086,1991.022052,1226.970184,2061.888855,-0.74745465,6.83E-67,4.40E-65,PLXDC2,10,19816239,20289856,+,12567,protein_coding,plexin domain containing 2 [Source:HGNC Symbol	Acc:HGNC:21013]
ENSG00000171940,5126.597067,5277.106197,5274.994444,4614.502509,4948.241881,5286.119075,8112.558309,7859.145868,8638.797273,8212.22819,7809.073203,8156.692906,5087.926862,8131.415958,-0.676147678,8.42E-67,5.41E-65,ZNF217,20,53567065,53609907,-,6181,protein_coding,zinc finger protein 217 [Source:HGNC Symbol	Acc:HGNC:13009]
ENSG00000140465,197.3586238,183.8853777,177.7575893,203.0023391,169.6616412,159.1396022,17.7948058,10.75801793,28.82912784,21.89093577,28.60466375,17.40403892,181.8008622,20.880265,3.13291039,9.17E-67,5.87E-65,CYP1A1,15,74719542,74725610,-,3435,protein_coding,cytochrome P450 family 1 subfamily A member 1 [Source:HGNC Symbol	Acc:HGNC:2595]
ENSG00000082397,11956.15088,11619.13101,12098.15114,11252.76842,11313.89322,11698.67811,16639.08,16425.01076,17215.95986,16590.20204,15937.56515,17368.07057,11656.46213,16695.9814,-0.518076673,1.00E-66,6.41E-65,EPB41L3,18,5392381,5630700,-,12203,protein_coding,erythrocyte membrane protein band 4.1 like 3 [Source:HGNC Symbol	Acc:HGNC:3380]
ENSG00000096070,1086.063325,989.1416747,1093.133209,1116.960006,1091.445361,1076.588996,1752.320087,1785.830976,1792.376465,1844.050732,1798.279861,1695.153391,1075.555429,1778.001919,-0.725254831,1.24E-66,7.89E-65,BRPF3,6,36196744,36232790,+,6613,protein_coding,bromodomain and PHD finger containing 3 [Source:HGNC Symbol	Acc:HGNC:14256]
ENSG00000183484,1070.700079,1073.00149,1058.949057,890.7062982,973.8845387,992.225833,1879.693434,1928.167829,1923.598702,1908.681114,1799.23335,1739.243622,1009.911216,1863.103009,-0.884079507,2.13E-66,1.35E-64,GPR132,14,105049389,105065445,-,4200,protein_coding,G protein-coupled receptor 132 [Source:HGNC Symbol	Acc:HGNC:17482]
ENSG00000177606,4931.602019,4504.181395,4849.591666,4375.728832,4349.750423,4414.685953,2702.937345,2628.266534,2644.326898,2859.373182,2408.512688,2506.181604,4570.923381,2624.933042,0.800345005,2.60E-66,1.64E-64,JUN,1,58780788,58784327,-,3540,protein_coding,"Jun proto-oncogene, AP-1 transcription factor subunit [Source:HGNC Symbol	Acc:HGNC:6204]"
ENSG00000108828,7143.909467,6801.738257,6920.391617,6129.418643,5966.211728,6521.847673,3490.591644,3781.857072,3711.998736,3657.871125,3292.396797,3158.252929,6580.586231,3515.494717,0.904261727,2.77E-66,1.75E-64,VAT1,17,43014605,43025123,-,3501,protein_coding,vesicle amine transport 1 [Source:HGNC Symbol	Acc:HGNC:16919]
ENSG00000165025,5479.951729,5553.944623,5526.437872,5169.85252,5041.756172,5417.457181,7704.214344,8104.925201,8159.637286,7825.488325,7728.026656,8171.776406,5364.900016,7949.01137,-0.566614866,3.39E-66,2.13E-64,SYK,9,90801787,90898549,+,5210,protein_coding,spleen associated tyrosine kinase [Source:HGNC Symbol	Acc:HGNC:11491]
ENSG00000070961,3747.450276,3805.012816,3846.856547,3789.078901,3707.173656,3593.103789,2665.474596,2581.924303,2531.992711,2548.730379,2482.884813,2592.041529,3748.112664,2567.174722,0.546373765,3.96E-66,2.49E-64,ATP2B1,12,89588049,89709300,-,9493,protein_coding,ATPase plasma membrane Ca2+ transporting 1 [Source:HGNC Symbol	Acc:HGNC:814]
ENSG00000145703,6138.207738,6195.522726,6356.732936,5659.025557,5767.159882,5907.338727,3644.188915,3763.651196,4036.077897,3845.507717,3809.187722,3953.037373,6003.997928,3841.941803,0.644762351,3.99E-66,2.50E-64,IQGAP2,5,76403249,76708132,+,7904,protein_coding,IQ motif containing GTPase activating protein 2 [Source:HGNC Symbol	Acc:HGNC:6111]
ENSG00000176105,324.9917458,354.6360856,325.1292658,284.3821314,244.4730735,261.7175386,65.55981086,64.54810758,61.6346871,55.24855218,77.23259212,75.41750197,299.2216401,66.6068753,2.171384739,5.17E-66,3.23E-64,YES1,18,721588,812546,-,5100,protein_coding,"YES proto-oncogene 1, Src family tyrosine kinase [Source:HGNC Symbol	Acc:HGNC:12841]"
ENSG00000167703,4278.073163,4130.348484,4323.155729,3645.993552,3735.227943,3782.920905,8071.349285,8002.31026,8360.447073,8097.561384,6994.793775,6931.448566,3982.619963,7742.985057,-0.959088042,7.53E-66,4.69E-64,SLC43A2,17,1569267,1628886,-,10606,protein_coding,solute carrier family 43 member 2 [Source:HGNC Symbol	Acc:HGNC:23087]
ENSG00000050767,3798.267168,3538.277982,3705.562053,3987.609823,3675.111613,3616.111925,5583.822747,5666.99283,5506.363417,5793.801,5379.583762,5669.07561,3720.156761,5599.939894,-0.58973002,1.63E-65,1.01E-63,COL23A1,5,178237618,178590555,-,3766,protein_coding,collagen type XXIII alpha 1 chain [Source:HGNC Symbol	Acc:HGNC:22990]
ENSG00000011422,3413.004225,3186.672974,3054.543874,3178.283317,2889.591574,3100.346226,1634.312428,1729.558267,1818.22327,1806.523414,1927.954337,1856.430818,3137.073698,1795.500422,0.805711038,2.47E-65,1.53E-63,PLAUR,19,43646095,43670547,-,4457,protein_coding,"plasminogen activator, urokinase receptor [Source:HGNC Symbol	Acc:HGNC:9053]"
ENSG00000238164,506.9871235,509.221046,530.9938244,692.1753763,603.8351324,643.2691149,112.3882472,158.0601096,187.8863849,151.1516994,109.651211,132.2706958,581.0802696,141.9013913,2.033752414,2.92E-65,1.80E-63,TNFRSF14-AS1,1,2549920,2557031,-,6137,antisense,TNFRSF14 antisense RNA 1 [Source:HGNC Symbol	Acc:HGNC:26966]
ENSG00000113580,4874.876187,5189.204945,5192.95248,4801.407746,4775.908403,4711.874366,7337.079403,7236.008368,7625.801367,7129.148082,7297.049722,7248.202074,4924.370688,7312.214836,-0.569797778,9.24E-65,5.68E-63,NR3C1,5,143277931,143435512,-,9172,protein_coding,nuclear receptor subfamily 3 group C member 1 [Source:HGNC Symbol	Acc:HGNC:7978]
ENSG00000101361,2629.478671,2542.063793,2651.170883,2650.656092,2706.570748,2588.415216,1740.144694,1816.449951,1731.735886,1725.214224,1718.186802,1812.340586,2628.059234,1757.345357,0.580196926,1.08E-64,6.64E-63,NOP56,20,2652145,2658393,+,5398,protein_coding,NOP56 ribonucleoprotein [Source:HGNC Symbol	Acc:HGNC:15911]
ENSG00000103540,1309.421289,1382.171411,1247.341716,1162.568462,1315.879658,1241.480632,658.4078147,648.7912352,715.7576567,657.7704986,716.0700825,665.9945559,1276.477194,677.1319739,0.913304769,1.14E-64,6.98E-63,CCP110,16,19523811,19553408,+,10142,protein_coding,centriolar coiled-coil protein 110 [Source:HGNC Symbol	Acc:HGNC:24342]
ENSG00000154237,959.6119913,954.7894612,1033.121032,1058.831583,1114.155974,1055.498205,1685.823708,1784.175897,1751.618043,1783.590052,1748.698444,1855.270549,1029.334708,1768.196115,-0.780638516,1.60E-64,9.79E-63,LRRK1,15,100919215,101078254,+,17600,protein_coding,leucine rich repeat kinase 1 [Source:HGNC Symbol	Acc:HGNC:18608]
ENSG00000137312,3596.181391,3339.237216,3340.171453,3324.051517,3143.416076,3163.618598,2011.749625,1967.889741,2116.455626,2042.11158,2076.698588,2172.024057,3317.779375,2064.488203,0.685309575,2.27E-64,1.38E-62,FLOT1,6,30727709,30742733,-,3186,protein_coding,flotillin 1 [Source:HGNC Symbol	Acc:HGNC:3757]
ENSG00000130304,867.4325143,807.2770154,783.9565476,881.7634639,832.2771847,808.1607509,399.9148462,393.9089642,399.6313583,453.4550981,429.0699562,411.8955877,830.1445795,414.6459685,1.001708142,2.87E-64,1.74E-62,SLC27A1,19,17468769,17506168,+,8249,protein_coding,solute carrier family 27 member 1 [Source:HGNC Symbol	Acc:HGNC:10995]
ENSG00000130598,673.619255,635.5159483,676.0865575,785.1808532,602.4992139,659.566544,246.3175751,251.5721116,256.479827,264.7760803,298.4419918,294.7083923,672.078062,268.7159963,1.327265667,3.00E-64,1.82E-62,TNNI2,11,1838989,1841680,+,1082,protein_coding,"troponin I2, fast skeletal type [Source:HGNC Symbol	Acc:HGNC:11946]"
ENSG00000006634,1068.336503,1095.229393,1185.810243,985.500342,1016.633929,1037.283431,478.5866192,453.4918328,555.7062918,521.2127564,475.790907,533.7238601,1064.798973,503.0853779,1.085574909,3.07E-64,1.85E-62,DBF4,7,87876216,87909541,+,4583,protein_coding,DBF4 zinc finger [Source:HGNC Symbol	Acc:HGNC:17364]
ENSG00000155719,150.0870972,193.9889699,183.8347718,189.5880876,142.9432725,119.8340378,14.0485309,9.93047809,10.93518642,5.212127564,7.627910333,12.76296187,163.3793728,10.0861992,4.022558863,3.08E-64,1.85E-62,OTOA,16,21663971,21761935,+,7538,protein_coding,otoancorin [Source:HGNC Symbol	Acc:HGNC:16378]
ENSG00000166886,2179.217379,2074.267475,2083.713963,2004.089171,1953.112751,1883.791074,1092.975704,1212.345867,975.2198072,1057.01947,1084.116756,1131.26253,2029.698636,1092.156689,0.893364431,3.34E-64,2.01E-62,NAB2,12,57088894,57095476,+,3010,protein_coding,NGFI-A binding protein 2 [Source:HGNC Symbol	Acc:HGNC:7627]
ENSG00000126217,146.5417327,134.377776,151.9295635,133.2482314,166.9898043,187.8997713,4.682843633,10.75801793,5.964647139,2.084851026,10.48837671,13.92323113,153.4978132,7.983661262,4.267556274,6.37E-64,3.82E-62,MCF2L,13,112894378,113099739,+,23148,protein_coding,MCF.2 cell line derived transforming sequence like [Source:HGNC Symbol	Acc:HGNC:14576]
ENSG00000132199,980.8841783,951.7583836,970.8299106,1280.613875,1194.31108,1275.992834,383.9931779,413.7699204,347.9377498,411.7580776,440.5118217,414.2161262,1109.065044,402.0311456,1.463715221,8.23E-64,4.92E-62,ENOSF1,18,670324,712676,-,11398,protein_coding,enolase superfamily member 1 [Source:HGNC Symbol	Acc:HGNC:30365]
ENSG00000257335,3116.375395,2811.829704,3055.303522,2990.483796,2845.506265,2936.413262,4374.712521,4321.413049,4588.801866,4559.569193,4645.397393,4728.097239,2959.318658,4536.331877,-0.615289577,8.31E-64,4.95E-62,MGAM,7,141907813,142106747,+,10767,protein_coding,maltase-glucoamylase [Source:HGNC Symbol	Acc:HGNC:7043]
ENSG00000128487,441.9887743,485.982784,432.9992559,395.2732769,384.7445091,400.7250224,897.23284,849.0558767,957.3258658,987.1769607,864.814334,940.9783708,423.6189371,916.0973746,-1.110382717,1.88E-63,1.12E-61,SPECC1,17,20009344,20319026,+,13676,protein_coding,sperm antigen with calponin homology and coiled-coil domains 1 [Source:HGNC Symbol	Acc:HGNC:30615]
ENSG00000162783,934.7944398,876.9918014,944.242237,890.7062982,809.5665713,788.9873049,1934.01442,2027.47261,1634.313316,1927.444773,1701.024004,1719.519045,874.2147754,1823.964695,-1.060317309,2.77E-63,1.64E-61,IER5,1,181088712,181092899,+,4188,protein_coding,immediate early response 5 [Source:HGNC Symbol	Acc:HGNC:5393]
ENSG00000002726,218.6308108,235.4136979,259.0399057,212.8394568,239.1293998,193.6518051,536.6538803,553.6241535,608.3940082,606.6916485,560.6514095,533.7238601,226.450846,566.62316,-1.321566218,2.99E-63,1.77E-61,AOC1,7,150824627,150861504,+,3824,protein_coding,"amine oxidase, copper containing 1 [Source:HGNC Symbol	Acc:HGNC:80]"
ENSG00000101336,4597.155968,4491.046725,4459.132688,4218.334948,4129.323881,4275.678469,6404.256952,6543.357521,6278.785222,6562.068603,6485.630761,6883.877526,4361.77878,6526.329431,-0.580870149,4.21E-63,2.48E-61,HCK,20,32052188,32101856,+,3092,protein_coding,"HCK proto-oncogene, Src family tyrosine kinase [Source:HGNC Symbol	Acc:HGNC:4840]"
ENSG00000042493,11639.43165,11524.15724,11640.08351,10868.22655,9732.165795,10035.38166,6214.1335,5935.943278,6077.975435,6186.795419,6435.095855,6670.387982,10906.5744,6253.388578,0.802937351,5.09E-63,3.00E-61,CAPG,2,85394748,85418432,-,2607,protein_coding,"capping actin protein, gelsolin like [Source:HGNC Symbol	Acc:HGNC:1474]"
ENSG00000071242,185.5407422,162.6678341,172.4400545,164.5481515,164.3179674,157.2222576,506.683681,444.3888945,466.2365847,546.2309687,401.4187813,481.5117434,167.7895012,474.4117756,-1.499216314,5.43E-63,3.18E-61,RPS6KA2,6,166409364,166906451,-,8243,protein_coding,ribosomal protein S6 kinase A2 [Source:HGNC Symbol	Acc:HGNC:10431]
ENSG00000135446,894.6136422,825.4634813,835.6125991,846.8864101,837.6208584,780.3592541,413.9633771,359.9798307,385.7138483,317.9397814,422.3955347,389.8504717,836.7593742,381.640474,1.131570564,5.61E-63,3.28E-61,CDK4,12,57747727,57756013,-,3168,protein_coding,cyclin dependent kinase 4 [Source:HGNC Symbol	Acc:HGNC:1773]
ENSG00000178538,220.9943872,237.4344163,218.0189236,186.9052373,204.3955205,248.2961263,31.8433367,45.51469124,30.81734355,26.06063782,41.95350683,52.21211675,219.3407685,38.06693882,2.528441076,6.52E-63,3.80E-61,CA8,8,60187347,60281412,-,5783,protein_coding,carbonic anhydrase 8 [Source:HGNC Symbol	Acc:HGNC:1382]
ENSG00000152229,519.9867933,550.6457739,594.804241,547.3014603,577.1167637,583.8314322,988.0800065,1071.664094,1039.836818,1019.492152,1004.023698,1086.012028,562.2810774,1034.851466,-0.877863454,7.74E-63,4.50E-61,PSTPIP2,18,45983536,46072272,-,4120,protein_coding,proline-serine-threonine phosphatase interacting protein 2 [Source:HGNC Symbol	Acc:HGNC:9581]
ENSG00000226777,250.5390913,258.6519599,271.1942708,314.787768,320.6204243,281.8496569,0,4.137699204,1.988215713,1.042425513,3.813955166,0,282.9405285,1.830382599,7.182055249,1.40E-62,8.13E-61,FAM30A,14,105917979,105932642,+,9884,lincRNA,family with sequence similarity 30 member A [Source:HGNC Symbol	Acc:HGNC:19955]
ENSG00000259959,35.453645,42.43508717,35.70344742,45.60845503,38.7416346,39.3055644,186.3771766,190.3341634,175.9570906,201.188124,190.6977583,186.803351,39.5413056,188.5596107,-2.251783286,2.90E-62,1.68E-60,AC107068.1,4,47840122,47844339,-,4218,lincRNA,novel transcript
ENSG00000156414,125.2695457,162.6678341,131.4190724,152.9224669,142.9432725,126.5447439,4.682843633,8.275398408,4.970539283,7.29697859,5.72093275,3.480807783,140.2944892,5.737916741,4.586891173,4.37E-62,2.53E-60,TDRD9,14,103928462,104052667,+,5480,protein_coding,tudor domain containing 9 [Source:HGNC Symbol	Acc:HGNC:20122]
ENSG00000159433,658.2560088,722.406841,641.9024057,765.5066177,785.5200395,879.1025013,275.3512056,252.3996514,288.2912784,311.6852283,281.2791935,294.7083923,742.1157357,283.9524916,1.38768878,4.65E-62,2.68E-60,STARD9,15,42575659,42720981,+,20706,protein_coding,StAR related lipid transfer domain containing 9 [Source:HGNC Symbol	Acc:HGNC:19162]
ENSG00000135838,1002.156365,1061.887538,1075.661309,1069.562985,1190.303325,989.3498161,537.590449,541.2110559,570.6179096,556.6552239,568.2793198,588.2565154,1064.820223,560.4350789,0.925862158,7.59E-62,4.36E-60,NPL,1,182789293,182830384,+,4975,protein_coding,N-acetylneuraminate pyruvate lyase [Source:HGNC Symbol	Acc:HGNC:16781]
ENSG00000138363,2347.031299,2298.567222,2302.492535,2257.171382,2340.529097,2385.176688,1450.744957,1341.442082,1450.403363,1321.79555,1484.582049,1536.196502,2321.828037,1430.86075,0.699054777,1.46E-61,8.35E-60,ATIC,2,215311817,215349773,+,3928,protein_coding,5-aminoimidazole-4-carboxamide ribonucleotide formyltransferase/IMP cyclohydrolase [Source:HGNC Symbol	Acc:HGNC:794]
ENSG00000107099,12829.49234,12643.63526,12714.22552,12159.57182,12566.98471,12932.48936,16640.01656,16945.53332,17805.46582,17471.0516,16762.33296,17231.1588,12641.0665,17142.59318,-0.439424707,2.22E-61,1.27E-59,DOCK8,9,214854,465259,+,13784,protein_coding,dedicator of cytokinesis 8 [Source:HGNC Symbol	Acc:HGNC:19191]
ENSG00000096384,30350.6837,30276.42433,30796.12252,27443.76996,28048.94345,29502.18143,18383.90753,18450.00075,19519.30776,18119.44026,20245.42751,19612.03132,29403.0209,19055.01919,0.625891955,3.04E-61,1.73E-59,HSP90AB1,6,44246166,44253888,+,2980,protein_coding,heat shock protein 90 alpha family class B member 1 [Source:HGNC Symbol	Acc:HGNC:5258]
ENSG00000164715,3847.902271,3574.650914,3615.163963,3444.77978,3417.279355,3665.962884,5415.240377,5618.167979,6004.411453,6061.704357,5409.141915,5710.845303,3594.289861,5703.251897,-0.665845237,3.06E-61,1.74E-59,LMTK2,7,98106885,98209633,+,9139,protein_coding,lemur tyrosine kinase 2 [Source:HGNC Symbol	Acc:HGNC:17880]
ENSG00000186188,322.6281695,275.8280666,322.8503224,282.5935645,292.5661371,303.8991199,84.29118539,72.82350599,100.4048935,59.41825423,82.95352487,92.82154089,300.0608967,82.11881748,1.873222882,3.14E-61,1.78E-59,FFAR4,10,93566665,93604480,+,4060,protein_coding,free fatty acid receptor 4 [Source:HGNC Symbol	Acc:HGNC:19061]
ENSG00000213445,4483.704304,3874.727602,4111.973636,3968.829871,3715.189166,3925.763078,7085.142416,7323.727591,7516.449503,7656.615392,6636.28199,6462.699785,4013.36461,7113.486113,-0.82574713,3.63E-61,2.05E-59,SIPA1,11,65638097,65650930,+,4668,protein_coding,signal-induced proliferation-associated 1 [Source:HGNC Symbol	Acc:HGNC:10885]
ENSG00000168918,15616.14883,15227.12378,15304.62458,14450.72598,14279.63215,14819.15645,20968.83722,20978.13496,21363.37784,21111.20149,20059.4972,20604.06154,14949.56863,20847.51837,-0.479672369,4.55E-61,2.57E-59,INPP5D,2,233059967,233207903,+,8681,protein_coding,inositol polyphosphate-5-phosphatase D [Source:HGNC Symbol	Acc:HGNC:6079]
ENSG00000163235,167.8139197,186.9164554,199.0277282,186.0109538,181.6849071,211.8665788,443.9335764,457.629532,458.2837218,461.7945022,453.8606648,435.1009729,188.8867572,451.7671617,-1.252408426,5.11E-61,2.87E-59,TGFA,2,70447280,70554193,-,4963,protein_coding,transforming growth factor alpha [Source:HGNC Symbol	Acc:HGNC:11765]
ENSG00000204054,1535.142828,1493.310925,1501.064087,1556.053172,1617.797224,1553.04913,928.139608,988.9101097,980.1903465,972.5830035,928.698083,930.5359474,1542.736228,954.8428497,0.690241298,8.10E-61,4.55E-59,LINC00963,9,129483451,129513686,+,13171,processed_transcript,long intergenic non-protein coding RNA 963 [Source:HGNC Symbol	Acc:HGNC:48716]
ENSG00000204131,727.9815107,698.1582198,770.2828868,665.3468734,720.0600362,711.3348484,1288.718568,1274.411355,1455.373902,1281.140955,1249.070317,1359.835574,715.5273959,1318.091778,-0.88019812,8.16E-61,4.57E-59,NHSL2,X,71910818,72161750,+,17706,protein_coding,NHS like 2 [Source:HGNC Symbol	Acc:HGNC:33737]
ENSG00000091592,470.3516903,464.7652404,445.9132688,662.6640231,663.9514619,627.9303581,1480.715157,1482.951395,1576.65506,1533.407929,1504.605313,1612.774273,555.9293404,1531.851521,-1.464106248,1.24E-60,6.94E-59,NLRP1,17,5499427,5619424,-,12808,protein_coding,NLR family pyrin domain containing 1 [Source:HGNC Symbol	Acc:HGNC:14374]
ENSG00000171051,3247.553882,3260.429197,3340.171453,2866.178399,3019.175662,2923.950522,4853.299141,5206.053138,5607.762419,5167.303267,5208.909269,5440.502566,3109.576519,5247.304966,-0.75447618,2.81E-60,1.57E-58,FPR1,19,51745172,51804110,-,2594,protein_coding,formyl peptide receptor 1 [Source:HGNC Symbol	Acc:HGNC:3826]
ENSG00000169926,11891.15253,11344.3133,12146.7686,11170.49435,10792.88503,11146.48286,17690.84667,17617.49567,18486.4297,18995.07769,16579.26311,17124.41403,11415.34945,17748.92115,-0.636526015,3.68E-60,2.05E-58,KLF13,15,31326855,31435665,+,9409,protein_coding,Kruppel like factor 13 [Source:HGNC Symbol	Acc:HGNC:13672]
ENSG00000170921,2035.039223,1918.672155,2111.061285,1886.043758,1951.776833,2133.045873,1178.203458,1125.454183,1131.294741,1272.801551,1110.814442,1195.077339,2005.939854,1168.940952,0.780621673,6.90E-60,3.82E-58,TANC2,17,63009556,63427699,+,22866,protein_coding,"tetratricopeptide repeat, ankyrin repeat and coiled-coil containing 2 [Source:HGNC Symbol	Acc:HGNC:30212]"
ENSG00000188452,1897.951796,2005.563048,1858.858209,1793.932564,1820.856826,1711.23006,1041.464424,1060.078536,991.1255329,1004.898194,1154.674927,1062.806643,1848.065417,1052.508043,0.811647023,7.67E-60,4.24E-58,CERKL,2,181536676,181680665,-,4765,protein_coding,ceramide kinase like [Source:HGNC Symbol	Acc:HGNC:21699]
ENSG00000128050,1726.592511,1749.942166,1840.626662,1696.45567,1649.859267,1747.659607,942.1881389,991.3927293,1079.601132,866.2556012,1010.698119,956.0618712,1735.189314,974.3662653,0.833040645,9.09E-60,5.01E-58,PAICS,4,56435741,56464579,+,7517,protein_coding,phosphoribosylaminoimidazole carboxylase and phosphoribosylaminoimidazolesuccinocarboxamide synthase [Source:HGNC Symbol	Acc:HGNC:8587]
ENSG00000145287,717.3454172,867.8985685,851.5652033,716.321029,758.8016708,719.0042268,1444.188976,1569.015538,1589.578463,1428.122953,1636.186766,1666.146659,771.8226859,1555.539892,-1.009136359,2.02E-59,1.11E-57,PLAC8,4,83090048,83137075,-,3853,protein_coding,placenta specific 8 [Source:HGNC Symbol	Acc:HGNC:19254]
ENSG00000196208,121.7241812,141.4502906,146.6120288,128.7768142,132.255925,119.8340378,1.873137453,4.137699204,5.964647139,6.254553077,6.674421541,10.44242335,131.7755462,5.891146961,4.530027181,2.66E-59,1.46E-57,GREB1,2,11482341,11642788,+,12361,protein_coding,growth regulating estrogen receptor binding 1 [Source:HGNC Symbol	Acc:HGNC:24885]
ENSG00000128815,3600.908544,3719.132282,3855.972321,3685.342023,3462.700582,3813.598419,2145.678952,2116.846913,2370.947238,2367.34834,2433.303396,2249.762097,3689.609029,2280.647823,0.695433468,6.61E-59,3.62E-57,WDFY4,10,48684876,48982956,+,13678,protein_coding,WDFY family member 4 [Source:HGNC Symbol	Acc:HGNC:29323]
ENSG00000196405,4821.69572,4587.030851,4730.326959,5813.736591,5565.436198,5569.886077,2803.150198,2905.492381,2735.784821,2789.530672,2695.512814,2742.876533,5181.352066,2778.72457,0.898566739,9.13E-59,4.99E-57,EVL,14,99971449,100144236,+,10621,protein_coding,Enah/Vasp-like [Source:HGNC Symbol	Acc:HGNC:20234]
ENSG00000160211,11404.25581,10402.65851,10787.75865,9727.120889,9690.752323,10157.13304,6217.879775,6142.828238,6920.978897,6087.764995,6321.630688,6347.833128,10361.61321,6339.819287,0.708848808,1.88E-58,1.02E-56,G6PD,X,154531390,154547572,-,3995,protein_coding,glucose-6-phosphate dehydrogenase [Source:HGNC Symbol	Acc:HGNC:4057]
ENSG00000186469,2423.84753,2636.0272,2487.846602,2191.888692,2208.273172,2392.846067,3865.219134,3860.473357,4163.323703,3953.91997,3964.606396,4212.937687,2390.121544,4003.413375,-0.743104976,2.04E-58,1.11E-56,GNG2,14,51826195,51979342,+,6379,protein_coding,G protein subunit gamma 2 [Source:HGNC Symbol	Acc:HGNC:4404]
ENSG00000197226,9763.933833,9294.294449,9759.19551,9767.363644,9288.640875,9552.210821,6878.160727,6908.302591,7294.763451,7182.311783,6982.398421,7003.38526,9570.939855,7041.553706,0.443230569,2.42E-58,1.31E-56,TBC1D9B,5,179862066,179907859,-,11473,protein_coding,TBC1 domain family member 9B [Source:HGNC Symbol	Acc:HGNC:29097]
ENSG00000077585,2447.483293,2442.038231,2496.202728,2202.620093,2240.335215,2344.912452,1474.159176,1376.198755,1536.890746,1434.377506,1437.861098,1444.53523,2362.265335,1450.670418,0.704492112,2.44E-58,1.32E-56,GPR137B,1,236142505,236221865,+,2309,protein_coding,G protein-coupled receptor 137B [Source:HGNC Symbol	Acc:HGNC:11862]
ENSG00000187764,5365.318277,5445.836186,5357.036408,5464.966053,5255.503121,5380.068961,7431.672845,7456.961505,7798.776134,7504.421267,7079.654278,7289.971768,5378.121501,7426.909633,-0.465391506,2.55E-58,1.37E-56,SEMA4D,9,89360787,89498130,-,14160,protein_coding,semaphorin 4D [Source:HGNC Symbol	Acc:HGNC:10732]
ENSG00000071553,9446.032816,9091.212246,8925.102207,8574.389545,8322.771847,9053.701224,5646.572852,5955.804234,6004.411453,5702.067555,5508.304749,5213.08979,8902.201647,5671.708439,0.650112389,2.60E-58,1.40E-56,ATP6AP1,X,154428632,154436516,+,4884,protein_coding,ATPase H+ transporting accessory protein 1 [Source:HGNC Symbol	Acc:HGNC:868]
ENSG00000100350,972.6116612,951.7583836,873.59499,734.2066976,883.0420852,839.7969369,369.0080782,350.0493527,376.7668776,397.1641204,428.1164674,370.1258943,875.8351257,381.8717984,1.196565877,2.99E-58,1.61E-56,FOXRED2,22,36487190,36507101,-,5577,protein_coding,FAD dependent oxidoreductase domain containing 2 [Source:HGNC Symbol	Acc:HGNC:26264]
ENSG00000069849,2296.214408,2359.188775,2407.323933,2041.649075,2184.22664,2031.426609,1210.983363,1193.31245,1184.976565,1092.461937,1312.000577,1239.167571,2220.004907,1205.483744,0.881044346,3.63E-58,1.95E-56,ATP1B3,3,141876124,141926514,+,2584,protein_coding,ATPase Na+/K+ transporting subunit beta 3 [Source:HGNC Symbol	Acc:HGNC:806]
ENSG00000156869,1216.060023,1264.969741,1249.62066,1087.448653,1112.820056,1215.596479,557.2583923,529.6254981,635.2349203,637.9644139,641.6979568,588.2565154,1191.085935,598.3396161,0.995503199,3.98E-58,2.12E-56,FRRS1,1,99708632,99766631,-,3958,protein_coding,ferric chelate reductase 1 [Source:HGNC Symbol	Acc:HGNC:27622]
ENSG00000152932,213.9036582,235.4136979,246.8855407,226.2537083,223.0983786,240.6267479,540.4001552,483.283267,577.5766646,507.6612248,528.2327906,510.5184749,231.0302886,524.6120962,-1.178105598,7.79E-58,4.15E-56,RAB3C,5,58582221,58859394,+,9656,protein_coding,"RAB3C, member RAS oncogene family [Source:HGNC Symbol	Acc:HGNC:30269]"
ENSG00000134686,3179.010168,3193.745489,3033.273735,2905.52687,2870.888716,2972.84281,4450.574588,4464.577441,4446.644442,4790.987657,4518.583383,4697.930238,3025.881298,4561.549625,-0.591723013,8.38E-58,4.46E-56,PHC2,1,33323623,33431052,-,4975,protein_coding,polyhomeotic homolog 2 [Source:HGNC Symbol	Acc:HGNC:3183]
ENSG00000185905,1071.881867,1062.897898,1097.691096,970.2975237,995.2592337,1065.084928,1855.342647,1857.826943,2015.056625,1922.232646,1658.117009,1804.218701,1043.852091,1852.132428,-0.826312513,1.08E-57,5.75E-56,C16orf54,16,29742463,29746006,-,2585,protein_coding,chromosome 16 open reading frame 54 [Source:HGNC Symbol	Acc:HGNC:26649]
ENSG00000130827,740.9811805,727.4586371,640.3831101,771.7666018,698.6853412,814.871457,323.1162106,297.9143427,314.1380827,323.151909,246.953597,329.5164702,732.3577213,305.7984354,1.261527165,1.40E-57,7.41E-56,PLXNA3,X,154458281,154477779,+,11710,protein_coding,plexin A3 [Source:HGNC Symbol	Acc:HGNC:9101]
ENSG00000095319,3004.10552,2854.264792,2890.459945,2829.512779,2697.219319,2788.777728,1846.913529,1890.928536,1872.899202,1997.287283,1890.768274,1915.60455,2844.05668,1902.400229,0.580965796,1.62E-57,8.56E-56,NUP188,9,128947699,129007096,+,8041,protein_coding,nucleoporin 188 [Source:HGNC Symbol	Acc:HGNC:17859]
ENSG00000068305,1927.4965,2030.822029,1912.793204,1831.492469,1832.880092,1902.96452,3028.863262,3114.032421,3235.821073,2780.148843,3041.629245,2995.815232,1906.408136,3032.718346,-0.669807707,2.23E-57,1.18E-55,MEF2A,15,99565417,99716466,+,6925,protein_coding,myocyte enhancer factor 2A [Source:HGNC Symbol	Acc:HGNC:6993]
ENSG00000101444,1974.768026,2209.65561,1988.757986,1863.686672,1796.810294,1858.865594,1078.927173,1119.661405,1132.288849,1053.892193,993.5353209,1095.294183,1948.757364,1078.933187,0.853471601,4.63E-57,2.43E-55,AHCY,20,34280268,34311802,-,3894,protein_coding,adenosylhomocysteinase [Source:HGNC Symbol	Acc:HGNC:343]
ENSG00000153395,834.3424457,718.3654042,736.0987351,703.8010609,718.7241177,791.8633218,1401.106815,1352.2001,1488.179461,1383.298656,1275.768003,1322.706958,750.5325142,1370.543332,-0.869889485,6.63E-57,3.47E-55,LPCAT1,5,1456480,1523977,-,6494,protein_coding,lysophosphatidylcholine acyltransferase 1 [Source:HGNC Symbol	Acc:HGNC:25718]
ENSG00000163602,2927.289289,3037.13981,3082.650843,2595.210519,2878.904226,2822.331258,4753.086287,4653.256525,4740.900368,4551.229789,4674.955545,4328.964613,2890.587658,4617.065521,-0.675813513,7.21E-57,3.77E-55,RYBP,3,72371825,72446621,-,7215,protein_coding,RING1 and YY1 binding protein [Source:HGNC Symbol	Acc:HGNC:10480]
ENSG00000112079,2209.943872,2206.624533,2323.762673,2172.214456,2194.913988,2265.342651,3456.87517,3544.353138,3639.428863,3247.155472,3543.16435,3906.626602,2228.800362,3556.267266,-0.67310322,9.04E-57,4.72E-55,STK38,6,36493892,36547470,-,3576,protein_coding,serine/threonine kinase 38 [Source:HGNC Symbol	Acc:HGNC:17847]
ENSG00000115652,1763.227945,1697.403487,1700.851463,1505.973299,1468.174359,1647.957688,862.5797971,905.3285858,894.6970709,880.8495583,973.5120562,916.6127163,1630.59804,905.5966308,0.849242142,1.21E-56,6.31E-55,UXS1,2,106093303,106194339,-,7023,protein_coding,UDP-glucuronate decarboxylase 1 [Source:HGNC Symbol	Acc:HGNC:17729]
ENSG00000136250,1343.693145,1338.725964,1302.796007,1228.745435,1233.052715,1324.885122,2008.00335,2041.540787,2163.178696,1969.141794,2037.605548,2177.825403,1295.316398,2066.21593,-0.672853853,1.60E-56,8.30E-55,AOAH,7,36512949,36724549,-,3510,protein_coding,acyloxyacyl hydrolase [Source:HGNC Symbol	Acc:HGNC:548]
ENSG00000204592,17007.11351,16935.64122,17312.37376,15826.1339,15476.61506,15489.26839,23193.18794,23548.47371,24121.03303,24195.73858,23480.61498,24540.85514,16341.19097,23846.65056,-0.545054638,1.84E-56,9.54E-55,HLA-E,6,30489467,30494205,+,2975,protein_coding,"major histocompatibility complex, class I, E [Source:HGNC Symbol	Acc:HGNC:4962]"
ENSG00000248905,155.996038,180.8543001,132.1787202,144.873916,169.6616412,161.0569468,17.7948058,9.93047809,24.85269641,14.59395718,16.20930946,29.00673153,157.436927,18.73132975,3.095476344,1.88E-56,9.71E-55,FMN1,15,32765545,33194733,-,20084,protein_coding,formin 1 [Source:HGNC Symbol	Acc:HGNC:3768]
ENSG00000124151,4645.609283,4696.149646,4680.949851,4511.659914,4663.691255,4727.213123,6404.256952,6393.57281,6963.725535,6504.7352,6314.002778,6492.866785,4654.212179,6512.193343,-0.484534667,3.47E-56,1.79E-54,NCOA3,20,47501902,47656877,+,8402,protein_coding,nuclear receptor coactivator 3 [Source:HGNC Symbol	Acc:HGNC:7670]
ENSG00000109062,3904.628103,3769.650243,3931.177455,3535.102406,3468.044256,3726.359239,5669.98707,5628.098457,6037.217013,5704.152406,5436.79309,5604.100531,3722.493617,5680.058095,-0.608966161,4.71E-56,2.43E-54,SLC9A3R1,17,74748652,74769353,+,2315,protein_coding,SLC9A3 regulator 1 [Source:HGNC Symbol	Acc:HGNC:11075]
ENSG00000162139,902.8861593,893.1575489,862.2002727,877.2920467,875.0265746,876.2264844,493.5717189,519.69502,524.8889482,510.7885013,476.7443958,487.3130897,881.1315144,502.1669456,0.809712677,5.36E-56,2.75E-54,NEU3,11,74988134,75018893,+,7556,protein_coding,neuraminidase 3 [Source:HGNC Symbol	Acc:HGNC:7760]
ENSG00000151726,5260.13913,5338.738109,5486.936185,5338.872089,5247.487611,5268.862974,3870.838547,3907.643128,3883.979395,3563.010403,3812.048189,3840.491254,5323.506016,3813.001819,0.481614964,9.53E-56,4.88E-54,ACSL1,4,184755595,184826818,-,6284,protein_coding,acyl-CoA synthetase long chain family member 1 [Source:HGNC Symbol	Acc:HGNC:3569]
ENSG00000114999,2167.399498,2172.272319,2158.919097,2048.803343,2335.185423,2212.615674,1455.427801,1386.956773,1416.603696,1312.413721,1394.954102,1351.713689,2182.532559,1386.344964,0.652686425,1.33E-55,6.81E-54,TTL,2,112482154,112541739,+,15732,protein_coding,tubulin tyrosine ligase [Source:HGNC Symbol	Acc:HGNC:21586]
ENSG00000123933,2596.388602,2381.416677,2335.157391,2272.374201,2276.405012,2532.812223,4024.435818,4336.308766,4235.893577,4627.326851,3811.0947,3922.870372,2399.092351,4159.655014,-0.794279497,1.48E-55,7.56E-54,MXD4,4,2247432,2262294,-,7058,protein_coding,MAX dimerization protein 4 [Source:HGNC Symbol	Acc:HGNC:13906]
ENSG00000162924,1047.064316,974.9966456,1051.352579,991.760326,1083.42985,1054.539533,1746.700675,1608.737451,1796.352897,1738.765755,1610.442569,1687.031506,1033.857208,1698.005142,-0.716451221,1.69E-55,8.60E-54,REL,2,60881521,60931610,+,13170,protein_coding,"REL proto-oncogene, NF-kB subunit [Source:HGNC Symbol	Acc:HGNC:9954]"
ENSG00000154380,41.36258583,33.3418542,42.54027777,37.55990414,40.07755303,34.51220289,146.1047213,189.5066235,190.8687084,206.4002515,205.953579,198.4060437,38.23239631,189.5399879,-2.308268424,1.96E-55,9.95E-54,ENAH,1,225486835,225653142,-,15044,protein_coding,"ENAH, actin regulator [Source:HGNC Symbol	Acc:HGNC:18271]"
ENSG00000157514,648.8017035,598.1326572,635.8252232,552.6671609,567.7653346,557.94728,1109.833941,1079.939492,1166.088516,1171.686276,1299.605223,1097.614721,593.5232266,1154.128028,-0.959001706,2.48E-55,1.25E-53,TSC22D3,X,107713221,107777342,-,4766,protein_coding,TSC22 domain family member 3 [Source:HGNC Symbol	Acc:HGNC:3051]
ENSG00000153071,126.4513338,110.1291548,145.0927331,137.7196485,102.8657195,139.9661561,11.23882472,6.620318726,9.941078565,4.169702051,12.39535429,11.60269261,127.0374576,9.327995161,3.781076378,2.50E-55,1.27E-53,DAB2,5,39371675,39462300,-,7717,protein_coding,"DAB2, clathrin adaptor protein [Source:HGNC Symbol	Acc:HGNC:2662]"
ENSG00000134108,5992.847793,6266.247872,6218.477033,5407.731913,5938.157441,5623.571726,3871.775115,3848.8878,3866.085454,3777.750059,3900.722646,3581.751209,5907.838963,3807.828714,0.633244322,2.88E-55,1.45E-53,ARL8B,3,5122220,5180912,+,3576,protein_coding,ADP ribosylation factor like GTPase 8B [Source:HGNC Symbol	Acc:HGNC:25564]
ENSG00000101160,944.2487452,852.7431802,899.4230158,926.4776355,802.8869791,862.8050722,1492.89055,1460.607819,1481.220706,1418.741123,1443.582031,1429.45173,881.4307713,1454.41566,-0.720775705,2.99E-55,1.50E-53,CTSZ,20,58995185,59007247,-,2038,protein_coding,cathepsin Z [Source:HGNC Symbol	Acc:HGNC:2547]
ENSG00000149428,4105.532091,3986.877475,4084.626314,3921.432849,3866.147949,3797.30099,2801.277061,2683.711704,2798.413616,2812.464034,2820.419846,2847.300767,3960.319611,2793.931171,0.504113551,4.23E-55,2.12E-53,HYOU1,11,119044189,119057202,-,7694,protein_coding,hypoxia up-regulated 1 [Source:HGNC Symbol	Acc:HGNC:16931]
ENSG00000182511,6622.740886,6445.081453,6738.835788,6790.294099,6300.191337,6543.897136,8928.30967,9142.660161,8992.69967,9283.841617,8825.492255,8686.935958,6573.506783,8976.656555,-0.44898514,4.82E-55,2.41E-53,FES,15,90883695,90895776,+,4237,protein_coding,"FES proto-oncogene, tyrosine kinase [Source:HGNC Symbol	Acc:HGNC:3657]"
ENSG00000116990,486.8967247,432.4337454,455.7886904,465.0273846,384.7445091,364.2954749,882.2477404,916.9141436,939.4319244,1000.728492,940.1399485,857.438984,431.5310882,922.8168722,-1.094768046,5.07E-55,2.53E-53,MYCL,1,39895426,39902256,-,5063,protein_coding,"MYCL proto-oncogene, bHLH transcription factor [Source:HGNC Symbol	Acc:HGNC:7555]"
ENSG00000176390,1621.413365,1706.49672,1570.192039,1412.073539,1486.877218,1519.495599,2537.16468,2532.271913,2548.892544,2440.318126,2589.675558,2452.809218,1552.75808,2516.85534,-0.697248859,5.87E-55,2.93E-53,CRLF3,17,30769388,30824776,-,4472,protein_coding,cytokine receptor like factor 3 [Source:HGNC Symbol	Acc:HGNC:17177]
ENSG00000167208,2055.129622,1951.00365,2019.903546,1780.518313,1846.239276,1834.898787,2960.493744,3095.826544,3264.650201,2987.59152,2983.466429,3053.828695,1914.615532,3057.642856,-0.675259811,7.40E-55,3.68E-53,SNX20,16,50666300,50681353,-,5754,protein_coding,sorting nexin 20 [Source:HGNC Symbol	Acc:HGNC:30390]
ENSG00000150995,4348.980453,4163.690338,3988.151041,4044.843963,4351.086341,4202.819374,2693.571657,2660.540588,2851.101332,2900.027777,2733.652366,2930.840154,4183.261918,2794.955646,0.581641673,7.95E-55,3.94E-53,ITPR1,3,4493345,4847840,+,32454,protein_coding,"inositol 1,4,5-trisphosphate receptor type 1 [Source:HGNC Symbol	Acc:HGNC:6180]"
ENSG00000132341,6077.936541,6250.082124,6147.070138,5577.645765,5684.332939,5664.794635,3955.129732,3843.095021,3747.786619,3847.592568,4129.559956,3922.870372,5900.310357,3907.672378,0.594645505,9.10E-55,4.51E-53,RAN,12,130871879,130877678,+,4825,protein_coding,"RAN, member RAS oncogene family [Source:HGNC Symbol	Acc:HGNC:9846]"
ENSG00000172794,1446.508716,1547.870322,1589.183234,1622.230146,1506.915994,1464.851278,2377.947997,2334.489891,2279.489315,2335.033149,2274.070768,2343.743908,1529.593282,2324.129171,-0.601529077,1.33E-54,6.59E-53,RAB37,17,74670578,74747335,+,5074,protein_coding,"RAB37, member RAS oncogene family [Source:HGNC Symbol	Acc:HGNC:30268]"
ENSG00000094916,848.5239037,772.924802,811.303869,722.581013,663.9514619,734.3429836,1335.547004,1381.163994,1468.297304,1415.613846,1338.698263,1373.758805,758.9380055,1385.513203,-0.866277496,1.39E-54,6.87E-53,CBX5,12,54230940,54280133,-,15040,protein_coding,chromobox 5 [Source:HGNC Symbol	Acc:HGNC:1555]
ENSG00000089220,2050.402469,2071.236397,2117.138467,1821.655351,1844.903358,1889.543108,1126.692178,1025.321863,1129.306525,1112.268022,1197.581922,1160.269261,1965.813192,1125.239962,0.806488351,2.60E-54,1.28E-52,PEBP1,12,118135858,118145584,+,1780,protein_coding,phosphatidylethanolamine binding protein 1 [Source:HGNC Symbol	Acc:HGNC:8630]
ENSG00000144381,6462.017695,6587.542103,6687.939384,6205.432734,6270.801131,6399.137618,4074.07396,4211.35025,4360.157059,3870.525929,4537.653159,4361.452153,6435.478444,4235.868752,0.603640818,2.94E-54,1.44E-52,HSPD1,2,197486581,197516737,-,4245,protein_coding,heat shock protein family D (Hsp60) member 1 [Source:HGNC Symbol	Acc:HGNC:5261]
ENSG00000087253,10619.54847,11456.46318,11102.25285,9685.089568,9964.615603,10498.42038,7005.534074,6705.55533,7004.483957,6675.692984,6703.026205,6395.404167,10554.39834,6748.282786,0.645297097,3.48E-54,1.71E-52,LPCAT2,16,55508998,55586670,+,7439,protein_coding,lysophosphatidylcholine acyltransferase 2 [Source:HGNC Symbol	Acc:HGNC:26032]
ENSG00000113716,3427.185683,3498.873973,3203.434846,3565.508043,3550.871199,3440.674893,2011.749625,2024.98999,2184.054961,2035.857027,2127.233494,2376.231447,3447.758106,2126.686091,0.697552473,3.53E-54,1.72E-52,HMGXB3,5,150000046,150053142,+,6263,protein_coding,HMG-box containing 3 [Source:HGNC Symbol	Acc:HGNC:28982]
ENSG00000117308,420.7165873,440.5166192,407.1712301,420.313213,403.4473672,391.1382994,147.9778588,132.4063745,177.9453063,185.5517413,165.9070497,162.4376966,413.883886,162.0376712,1.357950627,3.60E-54,1.75E-52,GALE,1,23795599,23800804,-,3978,protein_coding,UDP-galactose-4-epimerase [Source:HGNC Symbol	Acc:HGNC:4116]
ENSG00000204161,202.0857765,219.2479504,223.3364583,203.8966225,288.5583818,270.3455893,48.70157378,43.85961156,50.69950068,32.3151909,61.97677145,47.57103971,234.5784631,47.52061468,2.298610726,3.63E-54,1.77E-52,TMEM273,10,49154725,49188585,-,4123,protein_coding,transmembrane protein 273 [Source:HGNC Symbol	Acc:HGNC:27274]
ENSG00000149269,8153.156562,8336.47391,7929.963566,7747.177371,7972.761217,7886.997032,10903.53311,11388.60329,11890.52407,10893.34661,11790.8424,12033.15251,8004.421609,11483.33366,-0.520720609,4.54E-54,2.20E-52,PAK1,11,77321707,77474635,-,6299,protein_coding,p21 (RAC1) activated kinase 1 [Source:HGNC Symbol	Acc:HGNC:8590]
ENSG00000179456,1258.604397,1299.321955,1195.685665,1197.445515,1167.592712,1185.877638,2095.104241,2077.125,2089.614714,2188.051151,1979.442731,1825.103548,1217.421314,2042.406898,-0.747137347,4.89E-54,2.37E-52,ZBTB18,1,244048939,244057476,+,3906,protein_coding,zinc finger and BTB domain containing 18 [Source:HGNC Symbol	Acc:HGNC:13030]
ENSG00000015285,3828.99366,3774.702039,4057.278993,3724.690494,3890.194481,3829.895848,5305.661836,5654.579732,5349.294376,5490.455176,5264.211618,5569.292453,3850.959253,5438.915865,-0.497778413,6.08E-54,2.94E-52,WAS,X,48676596,48691427,+,2381,protein_coding,Wiskott-Aldrich syndrome [Source:HGNC Symbol	Acc:HGNC:12731]
ENSG00000171045,574.349049,527.4075119,525.6762896,652.8269053,618.5302351,582.8727599,222.9033569,239.159014,258.4680427,269.9882078,204.0466014,215.8100826,580.2771251,235.0625509,1.302362415,6.46E-54,3.12E-52,TSNARE1,8,142212080,142403240,-,4070,protein_coding,t-SNARE domain containing 1 [Source:HGNC Symbol	Acc:HGNC:26437]
ENSG00000090861,1499.689183,1526.652779,1519.295635,1475.567663,1486.877218,1422.669697,922.5201956,908.6387452,961.3022972,963.2011739,960.1632132,989.7096798,1488.458696,950.9225508,0.648006697,1.27E-53,6.09E-52,AARS,16,70252295,70289543,-,4498,protein_coding,alanyl-tRNA synthetase [Source:HGNC Symbol	Acc:HGNC:20]
ENSG00000115159,1109.699088,1149.78879,1180.492708,1055.25445,1063.391074,1113.018543,666.8369333,667.8246515,635.2349203,610.8613505,644.5584231,584.7757076,1111.940776,635.0153311,0.807278588,1.27E-53,6.11E-52,GPD2,2,156435290,156613735,+,7155,protein_coding,glycerol-3-phosphate dehydrogenase 2 [Source:HGNC Symbol	Acc:HGNC:4456]
ENSG00000197405,3729.723454,3526.153672,3525.525521,3110.317776,3220.899345,3477.104441,5428.352339,5309.495619,5497.416446,5363.279264,5298.537215,5157.396866,3431.620701,5342.412958,-0.638656155,1.74E-53,8.34E-52,C5AR1,19,47290023,47322066,+,2951,protein_coding,complement C5a receptor 1 [Source:HGNC Symbol	Acc:HGNC:1338]
ENSG00000137309,8929.591387,8436.499472,9094.50367,7830.34573,7470.455885,7480.519976,4665.985395,4502.644274,4821.423104,4853.533188,4109.536692,4339.407037,8206.98602,4548.754948,0.851588449,1.87E-53,8.92E-52,HMGA1,6,34236873,34246231,+,2327,protein_coding,high mobility group AT-hook 1 [Source:HGNC Symbol	Acc:HGNC:5010]
ENSG00000053372,948.9758978,881.0332383,862.9599206,830.7893083,825.5975925,913.6147042,495.4448563,431.9757969,442.3779961,419.0550562,487.2327725,413.055857,877.1617769,448.1903892,0.966908767,1.93E-53,9.23E-52,MRTO4,1,19251539,19260128,+,2822,protein_coding,"MRT4 homolog, ribosome maturation factor [Source:HGNC Symbol	Acc:HGNC:18477]"
ENSG00000071073,1873.134244,2083.360708,2029.01932,1697.349954,1840.895603,1998.83175,3206.81132,3080.103287,3253.715014,3149.167474,3069.28042,3246.433393,1920.43193,3167.585151,-0.720960966,2.37E-53,1.13E-51,MGAT4A,2,98619106,98731126,-,9630,protein_coding,"alpha-1,3-mannosyl-glycoprotein 4-beta-N-acetylglucosaminyltransferase A [Source:HGNC Symbol	Acc:HGNC:7047]"
ENSG00000176871,1777.409403,1791.366894,1873.291518,1572.150273,1557.680895,1651.792377,1004.001675,943.3954185,1011.00769,937.140536,930.6050606,927.0551397,1703.94856,958.8675866,0.830412176,2.88E-53,1.37E-51,WSB2,12,118032694,118062430,-,4616,protein_coding,WD repeat and SOCS box containing 2 [Source:HGNC Symbol	Acc:HGNC:19222]
ENSG00000085415,1505.598124,1609.502235,1564.114856,1395.082154,1512.259668,1623.032208,948.7441199,867.2617532,910.6027966,903.7829196,947.7678589,922.4140626,1534.931541,916.7622518,0.744254708,3.25E-53,1.54E-51,SEH1L,18,12947133,12987536,+,10481,protein_coding,SEH1 like nucleoporin [Source:HGNC Symbol	Acc:HGNC:30379]
ENSG00000165209,2361.212757,2303.619018,2399.727455,2330.502624,2230.983786,2343.953779,1351.468672,1453.9875,1592.560786,1510.474568,1501.744847,1530.395155,2328.333236,1490.105255,0.645552834,3.65E-53,1.72E-51,STRBP,9,123109500,123268576,-,8097,protein_coding,spermatid perinuclear RNA binding protein [Source:HGNC Symbol	Acc:HGNC:16462]
ENSG00000177575,114.6334522,134.377776,116.9857639,116.2568462,112.2171485,107.3712979,8.429118539,15.72325698,6.958754996,8.339404103,10.48837671,5.801346306,116.9737141,9.290042938,3.618198103,3.73E-53,1.76E-51,CD163,12,7470813,7503893,-,5813,protein_coding,CD163 molecule [Source:HGNC Symbol	Acc:HGNC:1631]
ENSG00000120875,681.8917722,540.5421818,674.5672619,607.2184503,582.4604374,612.5916012,249.1272812,220.9531375,268.4091213,295.0064201,260.3024401,271.5030071,616.5452841,260.8835679,1.245491713,5.86E-53,2.76E-51,DUSP4,8,29333064,29350668,-,7257,protein_coding,dual specificity phosphatase 4 [Source:HGNC Symbol	Acc:HGNC:3070]
ENSG00000144815,827.2517167,852.7431802,849.2862599,762.8237674,841.6286137,769.8138588,1384.248578,1352.2001,1465.31498,1333.262231,1379.698281,1533.875963,817.2578994,1408.100022,-0.784714412,7.20E-53,3.39E-51,NXPE3,3,101779202,101827392,+,8635,protein_coding,neurexophilin and PC-esterase domain family member 3 [Source:HGNC Symbol	Acc:HGNC:28238]
ENSG00000108840,2224.12533,2261.18393,2082.194667,2007.666305,2153.500516,2099.492342,3368.837709,3389.603188,3475.401066,3582.816488,3063.559487,3462.243475,2138.027182,3390.410236,-0.665853474,8.32E-53,3.90E-51,HDAC5,17,44076746,44123702,-,7618,protein_coding,histone deacetylase 5 [Source:HGNC Symbol	Acc:HGNC:14068]
ENSG00000110880,5748.217643,5948.995077,5980.707266,5310.255019,5490.624766,5766.413899,3852.107172,3658.553636,4049.0013,3668.29538,3835.885409,3776.676445,5707.535612,3806.753224,0.584697239,1.23E-52,5.75E-51,CORO1C,12,108645109,108731596,-,6532,protein_coding,coronin 1C [Source:HGNC Symbol	Acc:HGNC:2254]
ENSG00000102575,371.0814843,302.0974063,376.7853174,307.6335006,301.9175662,330.7419443,96.46657883,65.37564742,98.41667779,107.3698278,102.9767895,107.9050413,331.7095365,96.41842711,1.792452264,1.28E-52,5.97E-51,ACP5,19,11574660,11579008,-,2919,protein_coding,"acid phosphatase 5, tartrate resistant [Source:HGNC Symbol	Acc:HGNC:124]"
ENSG00000168675,1407.509706,1357.922789,1367.366071,1222.485451,1445.463746,1358.438652,2192.507389,2128.432471,2261.595374,2204.72996,2050.954391,2167.38298,1359.864403,2167.600427,-0.674528055,1.75E-52,8.14E-51,LDLRAD4,18,13217498,13652755,+,16759,protein_coding,low density lipoprotein receptor class A domain containing 4 [Source:HGNC Symbol	Acc:HGNC:1224]
ENSG00000196730,302.5377707,298.0559694,290.9451141,304.9506503,317.9485874,307.7338091,108.6419723,71.16842631,105.3754328,102.1577003,114.418655,85.85992532,303.6953168,97.93701866,1.633652347,2.38E-52,1.11E-50,DAPK1,9,87497228,87708633,+,8907,protein_coding,death associated protein kinase 1 [Source:HGNC Symbol	Acc:HGNC:2674]
ENSG00000198355,3886.90128,3556.464448,3666.060367,3454.616898,3345.13976,3284.411308,2235.58955,2251.735907,2156.219941,2215.154215,2007.093906,2026.990399,3532.265677,2148.79732,0.716608329,2.65E-52,1.23E-50,PIM3,22,49960513,49964080,+,2461,protein_coding,"Pim-3 proto-oncogene, serine/threonine kinase [Source:HGNC Symbol	Acc:HGNC:19310]"
ENSG00000185022,498.7146063,466.7859588,506.6850942,409.5818118,387.416346,471.6667728,186.3771766,152.2673307,110.3459721,145.9395718,136.3488972,155.476081,456.8084317,147.7925049,1.628988547,2.91E-52,1.35E-50,MAFF,22,38200767,38216511,+,5615,protein_coding,MAF bZIP transcription factor F [Source:HGNC Symbol	Acc:HGNC:6780]
ENSG00000186815,1214.878235,1056.835742,1114.403348,1167.039879,1116.827811,1152.324107,1839.420979,1881.825598,1925.586918,1931.614475,1758.233332,1727.64093,1137.051521,1844.053705,-0.698487848,7.25E-52,3.35E-50,TPCN1,12,113221050,113298585,+,8728,protein_coding,two pore segment channel 1 [Source:HGNC Symbol	Acc:HGNC:18182]
ENSG00000109787,1958.222992,1961.107243,1984.200099,1764.421211,1858.262542,1905.840537,2881.821971,2768.120767,2943.553363,2877.094415,2789.908204,2778.84488,1905.342437,2839.8906,-0.575429786,7.85E-52,3.62E-50,KLF3,4,38664196,38701042,+,6297,protein_coding,Kruppel like factor 3 [Source:HGNC Symbol	Acc:HGNC:16516]
ENSG00000102317,3737.995971,3932.318077,3830.903943,3489.493951,3765.954067,3725.400567,2518.433306,2528.134214,2545.910221,2486.184848,2625.908132,2679.061724,3747.011096,2563.938741,0.547641663,9.31E-52,4.29E-50,RBM3,X,48574449,48579066,+,3731,protein_coding,RNA binding motif protein 3 [Source:HGNC Symbol	Acc:HGNC:9900]
ENSG00000087074,2396.666402,2347.064464,2335.917039,2388.631047,2300.451544,2112.913754,1347.722397,1287.651992,1367.892411,1305.116742,1352.047107,1566.363503,2313.607375,1371.132359,0.756231313,9.44E-52,4.34E-50,PPP1R15A,19,48872392,48876057,+,3093,protein_coding,protein phosphatase 1 regulatory subunit 15A [Source:HGNC Symbol	Acc:HGNC:14375]
ENSG00000095015,2461.664751,2366.261289,2352.62929,2149.85737,2248.350725,2250.962566,3853.98031,3661.863796,3506.21841,3712.077251,3373.443345,3506.333707,2304.954332,3602.31947,-0.644666917,1.06E-51,4.87E-50,MAP3K1,5,56815574,56896152,+,7716,protein_coding,mitogen-activated protein kinase kinase kinase 1 [Source:HGNC Symbol	Acc:HGNC:6848]
ENSG00000133313,4356.071182,4305.140629,4206.929613,4103.866669,4109.285104,4074.357285,2994.210219,3114.859961,3038.987717,2981.336967,3095.978106,3006.257656,4192.608414,3038.605104,0.463901559,1.45E-51,6.63E-50,CNDP2,18,74495816,74523454,+,11848,protein_coding,carnosine dipeptidase 2 [Source:HGNC Symbol	Acc:HGNC:24437]
ENSG00000150907,127.633122,111.139514,89.63844245,95.68832722,106.8734748,96.82590254,349.340135,338.4637949,336.0084555,363.806504,286.0466375,280.7851612,104.6331305,325.7417813,-1.650418906,1.46E-51,6.64E-50,FOXO1,13,40469953,40666597,-,6232,protein_coding,forkhead box O1 [Source:HGNC Symbol	Acc:HGNC:3819]
ENSG00000180871,855.6146327,793.1319863,764.2057043,698.4353603,694.6775859,748.7230682,1358.961222,1338.959462,1507.06751,1293.650061,1363.488972,1439.894153,759.1313896,1383.67023,-0.865906717,2.08E-51,9.48E-50,CXCR2,2,218125289,218137253,+,3231,protein_coding,C-X-C motif chemokine receptor 2 [Source:HGNC Symbol	Acc:HGNC:6027]
ENSG00000109099,385.2629423,500.127813,436.797495,457.8731172,422.1502253,355.6674242,156.4069773,150.612251,138.1809921,175.1274862,150.6512291,157.7966195,426.3131695,154.7959259,1.464230202,2.18E-51,9.92E-50,PMP22,17,15229777,15265357,-,3222,protein_coding,peripheral myelin protein 22 [Source:HGNC Symbol	Acc:HGNC:9118]
ENSG00000119729,1704.138536,1763.076836,1866.454687,1621.335862,1775.435599,1753.411641,1076.117467,1124.626644,1143.224035,1101.843767,1094.605133,1046.562874,1747.30886,1097.829986,0.670194116,2.19E-51,9.96E-50,RHOQ,2,46541806,46583121,+,4619,protein_coding,ras homolog family member Q [Source:HGNC Symbol	Acc:HGNC:17736]
ENSG00000111261,96.90662967,121.2431062,103.3121032,74.22552485,110.8812301,101.6192641,317.4967983,313.6375997,295.2500334,303.3458242,282.2326823,317.9137776,101.364643,304.9794526,-1.594705055,2.44E-51,1.10E-49,MANSC1,12,12326056,12350541,-,6015,protein_coding,MANSC domain containing 1 [Source:HGNC Symbol	Acc:HGNC:25505]
ENSG00000111716,732.7086633,814.3495299,802.1880952,746.7266657,788.1918763,615.4676181,318.433367,335.9811754,285.3089548,287.7094415,369.9536511,326.0356624,749.9387414,320.5703754,1.224813443,3.98E-51,1.80E-49,LDHB,12,21635342,21757857,-,2983,protein_coding,lactate dehydrogenase B [Source:HGNC Symbol	Acc:HGNC:6541]
ENSG00000172840,1021.064976,977.017364,1036.919271,969.4032402,1096.789035,1087.134391,628.4376155,581.7605081,609.388116,574.3764576,592.1165396,580.1346306,1031.388046,594.3689779,0.793428147,4.78E-51,2.16E-49,PDP2,16,66878589,66895754,+,8364,protein_coding,pyruvate dehyrogenase phosphatase catalytic subunit 2 [Source:HGNC Symbol	Acc:HGNC:30263]
ENSG00000074800,29482.06939,28519.40965,28702.53313,26288.35577,26222.74295,26702.85831,19164.06928,19340.43362,19467.61415,19111.82935,20086.19488,19319.64347,27652.99487,19414.96413,0.510294161,5.77E-51,2.60E-49,ENO1,1,8861000,8879250,-,5276,protein_coding,enolase 1 [Source:HGNC Symbol	Acc:HGNC:3350]
ENSG00000189067,9487.395402,9345.822769,9090.705431,8166.596301,8675.454313,8691.323093,5782.375317,6068.349653,5909.971207,5801.097979,6200.537612,6092.57389,8909.549551,5975.81761,0.576098543,6.03E-51,2.71E-49,LITAF,16,11547722,11636381,-,5060,protein_coding,lipopolysaccharide induced TNF factor [Source:HGNC Symbol	Acc:HGNC:16841]
ENSG00000153561,3326.733689,3269.52243,3378.913492,2923.412539,2951.043822,3301.667409,5043.422592,5057.095967,5563.027565,5021.363695,4938.118452,4942.747052,3191.88223,5094.295887,-0.673916548,6.07E-51,2.72E-49,RMND5A,2,86720173,86778041,+,6804,protein_coding,required for meiotic nuclear division 5 homolog A [Source:HGNC Symbol	Acc:HGNC:25850]
ENSG00000108984,144.1781563,163.6781934,148.1313244,143.0853491,138.9355172,128.4620885,397.10514,339.2913347,450.330859,356.5095254,437.6513554,432.7804344,144.4117715,402.2781082,-1.475257401,6.10E-51,2.73E-49,MAP2K6,17,69414698,69553861,+,16655,protein_coding,mitogen-activated protein kinase kinase 6 [Source:HGNC Symbol	Acc:HGNC:6846]
ENSG00000260196,237.5394215,207.1236397,188.3926587,208.3680396,204.3955205,207.0732173,31.8433367,41.37699204,26.84091213,47.95157359,59.11630508,53.37238601,208.8154162,43.41691759,2.270297683,7.07E-51,3.16E-49,AC124798.1,11,17380649,17383531,+,2883,antisense,antisense to KCNJ11 and overlapping to a novel gene
ENSG00000141298,1595.414025,1516.549187,1569.432391,1447.844876,1516.267423,1495.528792,2267.432887,2451.173008,2605.556692,2377.772595,2269.303324,2408.718986,1523.506116,2396.659582,-0.653846478,7.48E-51,3.33E-49,SSH2,17,29625938,29930276,-,12696,protein_coding,slingshot protein phosphatase 2 [Source:HGNC Symbol	Acc:HGNC:30580]
ENSG00000145016,985.611331,941.6547914,960.954489,922.0062183,915.1041276,1009.481934,1431.077014,1607.082371,1538.878962,1554.25644,1524.628578,1496.747347,955.8021486,1525.445119,-0.674282679,9.38E-51,4.17E-49,RUBCN,3,197671393,197749727,-,8613,protein_coding,RUN and cysteine rich domain containing beclin 1 interacting protein [Source:HGNC Symbol	Acc:HGNC:28991]
ENSG00000172375,1706.502113,1543.828885,1579.307812,1624.018712,1603.102121,1693.015286,1033.035305,1069.181474,1045.801465,1072.655853,1009.74463,1059.325835,1624.962488,1048.290761,0.631910079,9.94E-51,4.41E-49,C2CD2L,11,119102198,119118544,+,9216,protein_coding,C2CD2 like [Source:HGNC Symbol	Acc:HGNC:29000]
ENSG00000103152,1221.968964,1235.669324,1197.964608,1090.131504,1144.882098,977.8457484,621.8816344,580.1054284,560.6768311,600.4370954,560.6514095,633.5070166,1144.743708,592.8765692,0.949693408,1.30E-50,5.75E-49,MPG,16,77007,85853,+,1661,protein_coding,N-methylpurine DNA glycosylase [Source:HGNC Symbol	Acc:HGNC:7211]
ENSG00000011304,7720.622093,7555.466234,7634.460565,7348.32696,7483.81507,7426.834327,5492.975581,5666.16529,5219.066247,5542.576452,5125.955744,5137.672288,7528.254208,5364.0686,0.488525195,1.38E-50,6.09E-49,PTBP1,19,797075,812327,+,6883,protein_coding,polypyrimidine tract binding protein 1 [Source:HGNC Symbol	Acc:HGNC:9583]
ENSG00000081985,171.3592842,203.0822029,167.1225198,204.7909059,184.356744,187.8997713,42.14559269,44.6871514,40.75842212,51.07885013,46.72095079,54.53265527,186.435238,46.65393707,2.005196036,1.71E-50,7.54E-49,IL12RB2,1,67307364,67397090,+,4423,protein_coding,interleukin 12 receptor subunit beta 2 [Source:HGNC Symbol	Acc:HGNC:5972]
ENSG00000163297,6189.024629,5956.067592,6369.646949,5529.35446,5743.11335,5761.620537,8985.440362,8297.741984,9008.605396,8579.161971,8881.748094,8925.951426,5924.804586,8779.774872,-0.567060974,1.76E-50,7.76E-49,ANTXR2,4,79901149,80125454,-,9864,protein_coding,ANTXR cell adhesion molecule 2 [Source:HGNC Symbol	Acc:HGNC:21732]
ENSG00000105223,1977.131603,1979.293709,1826.953001,1827.021051,1823.528663,1862.700284,3059.770029,3029.623357,3124.480993,2884.391394,2901.466393,2684.86307,1882.771385,2947.432539,-0.647759837,2.32E-50,1.02E-48,PLD3,19,40348456,40380439,+,5184,protein_coding,phospholipase D family member 3 [Source:HGNC Symbol	Acc:HGNC:17158]
ENSG00000171049,6359.202125,6425.884628,6323.308432,5351.392057,5518.679053,5568.927405,9839.591041,9744.281625,9356.543145,9501.708549,10063.12071,9466.636902,5924.565616,9661.980328,-0.705522841,2.35E-50,1.03E-48,FPR2,19,51752026,51770526,+,3700,protein_coding,formyl peptide receptor 2 [Source:HGNC Symbol	Acc:HGNC:3827]
ENSG00000134363,101.6337823,110.1291548,128.3804811,101.9483112,101.529801,115.0406763,4.682843633,6.620318726,9.941078565,1.042425513,5.72093275,8.121884828,109.7770345,6.021580669,4.194383458,2.35E-50,1.03E-48,FST,5,53480409,53487134,+,2969,protein_coding,follistatin [Source:HGNC Symbol	Acc:HGNC:3971]
ENSG00000163219,6174.843171,6147.025484,6227.592807,5878.124998,5764.488045,5993.619235,4044.103761,3882.816933,4171.276566,3943.495715,4306.908872,4382.336999,6030.948957,4121.823141,0.54991906,3.08E-50,1.34E-48,ARHGAP25,2,68679601,68826833,+,5452,protein_coding,Rho GTPase activating protein 25 [Source:HGNC Symbol	Acc:HGNC:28951]
ENSG00000113369,1610.777271,1812.584438,1799.605679,1598.978776,1619.133143,1948.022118,2975.478844,2931.146116,3437.624968,2928.173266,3268.559578,3075.873811,1731.516904,3102.80943,-0.84027948,4.57E-50,1.99E-48,ARRDC3,5,91368724,91383359,-,4934,protein_coding,arrestin domain containing 3 [Source:HGNC Symbol	Acc:HGNC:29263]
ENSG00000164674,1672.230256,1632.740497,1654.512946,1574.833124,1575.047834,1645.081671,2387.313684,2362.626245,2394.805826,2324.608894,2495.280168,2271.807213,1625.741055,2372.740338,-0.545527055,5.72E-50,2.49E-48,SYTL3,6,158650014,158764876,+,2896,protein_coding,synaptotagmin like 3 [Source:HGNC Symbol	Acc:HGNC:15587]
ENSG00000197958,21787.44664,22860.38767,22168.80226,21117.60896,20293.93694,19915.45841,10944.74214,11188.33865,10680.69481,11191.48031,13345.98262,13509.01501,21357.27348,11810.04225,0.854877703,8.06E-50,3.50E-48,RPL12,9,127447674,127451405,-,2452,protein_coding,ribosomal protein L12 [Source:HGNC Symbol	Acc:HGNC:10302]
ENSG00000123066,5464.588483,5255.888653,5593.28688,4948.964512,5156.645157,5404.994441,7399.829508,7474.339842,7772.92933,7866.14292,7801.445293,8225.148792,5304.061354,7756.639281,-0.54778216,9.67E-50,4.19E-48,MED13L,12,115953872,116277719,-,37364,protein_coding,mediator complex subunit 13 like [Source:HGNC Symbol	Acc:HGNC:22962]
ENSG00000183828,577.8944135,589.0394242,489.9728422,489.1730373,578.4526821,521.5177325,251.0004187,250.7445718,232.6212384,206.4002515,249.8140634,223.9319674,541.0083553,235.7520852,1.191495108,9.79E-50,4.24E-48,NUDT14,14,105172938,105181323,-,1916,protein_coding,nudix hydrolase 14 [Source:HGNC Symbol	Acc:HGNC:20141]
ENSG00000123700,229.2669043,257.6416007,241.5680059,191.3766544,205.7314389,216.6599403,564.7509421,528.7979583,600.4411453,488.8975655,494.8606828,519.800629,223.7074241,532.9248205,-1.25062451,9.98E-50,4.31E-48,KCNJ2,17,70168673,70180048,+,5577,protein_coding,potassium voltage-gated channel subfamily J member 2 [Source:HGNC Symbol	Acc:HGNC:6263]
ENSG00000132274,96.90662967,102.046281,86.59985118,85.85120947,102.8657195,131.3381054,333.4184666,355.8421315,277.356092,331.4913131,405.2327364,396.8120873,100.9346327,350.0254712,-1.797499653,1.03E-49,4.44E-48,TRIM22,11,5689689,5737089,+,6020,protein_coding,tripartite motif containing 22 [Source:HGNC Symbol	Acc:HGNC:16379]
ENSG00000275395,225.7215398,192.9786107,195.9891369,219.0994408,197.7159283,216.6599403,411.1536709,529.6254981,522.9007325,539.9764156,520.6048802,589.4167847,208.0274328,518.9463303,-1.317910224,1.11E-49,4.76E-48,FCGBP,19,39863323,39934626,-,12961,protein_coding,Fc fragment of IgG binding protein [Source:HGNC Symbol	Acc:HGNC:13572]
ENSG00000046604,5.908940833,4.041436873,0,7.154267456,10.68734748,12.46273993,147.9778588,117.5106574,154.0867178,101.1152747,140.1628524,117.1871954,6.709122095,129.6734261,-4.348440356,1.20E-49,5.15E-48,DSG2,18,31498043,31549008,+,6190,protein_coding,desmoglein 2 [Source:HGNC Symbol	Acc:HGNC:3049]
ENSG00000124496,3251.099246,3193.745489,3244.455828,3237.306024,3219.563427,3303.584754,2351.724072,2317.939094,2396.794042,2293.336128,2176.814911,2177.825403,3241.625795,2285.738942,0.503602786,1.77E-49,7.60E-48,TRERF1,6,42224931,42452051,-,7732,protein_coding,transcriptional regulating factor 1 [Source:HGNC Symbol	Acc:HGNC:18273]
ENSG00000163788,1506.779912,1656.989118,1623.367386,1378.985052,1525.618852,1541.545062,2550.276642,2455.310708,2496.204828,2463.251487,2316.024275,2445.847602,1538.880897,2454.485924,-0.673137095,3.27E-49,1.40E-47,SNRK,3,43286512,43424764,+,6981,protein_coding,SNF related kinase [Source:HGNC Symbol	Acc:HGNC:30598]
ENSG00000158715,307.2649233,280.8798627,229.4136409,301.3735166,275.1991975,267.4695724,83.35461666,68.68580679,74.55808924,95.90314718,96.30236795,66.13534789,276.9334522,80.82322928,1.773722181,3.45E-49,1.47E-47,SLC45A3,1,205657851,205680459,-,3702,protein_coding,solute carrier family 45 member 3 [Source:HGNC Symbol	Acc:HGNC:8642]
ENSG00000127022,23107.50402,22708.83379,22969.47105,20537.21901,20689.36879,21761.86126,14443.7629,14474.49936,15848.06745,13924.72,14483.49474,14879.293,21962.37632,14675.63958,0.581702159,3.71E-49,1.58E-47,CANX,5,179678628,179730925,+,6235,protein_coding,calnexin [Source:HGNC Symbol	Acc:HGNC:1473]
ENSG00000112561,398.2626122,411.2162018,376.7853174,359.5019396,348.6747114,393.055644,725.840763,743.130777,804.2332559,723.4433059,669.3491317,747.2134042,381.2494044,735.5351063,-0.946939602,3.92E-49,1.66E-47,TFEB,6,41683978,41736259,-,5648,protein_coding,transcription factor EB [Source:HGNC Symbol	Acc:HGNC:11753]
ENSG00000103257,3921.173137,3598.899535,3798.239087,3299.905864,3546.863443,3468.47639,2281.481418,2221.116933,2262.589481,2206.814811,1934.628758,2060.638208,3605.592909,2161.211601,0.73794279,6.46E-49,2.74E-47,SLC7A5,16,87830023,87869488,-,4745,protein_coding,solute carrier family 7 member 5 [Source:HGNC Symbol	Acc:HGNC:11063]
ENSG00000177663,26656.41389,25185.22423,26512.46848,24502.47175,24399.21429,25440.28689,34823.49839,35596.62625,38217.48244,37040.50575,34536.31752,35402.1357,25449.34659,35936.09434,-0.497723951,7.71E-49,3.27E-47,IL17RA,22,17084954,17115694,+,9036,protein_coding,interleukin 17 receptor A [Source:HGNC Symbol	Acc:HGNC:5985]
ENSG00000245060,655.8924325,669.8681617,590.2463541,586.6499314,702.6930965,614.5089458,307.1945423,259.0199702,292.2677098,315.8549304,312.7443236,322.5548546,636.6431537,301.6060552,1.0774331,1.29E-48,5.45E-47,LINC00847,5,180830957,180835726,+,2453,lincRNA,long intergenic non-protein coding RNA 847 [Source:HGNC Symbol	Acc:HGNC:45050]
ENSG00000196182,7080.092906,6859.328733,7035.098437,6267.138291,6334.925216,6578.409339,4672.541377,4630.912949,4724.994642,4575.205576,4470.908944,4453.113424,6692.49882,4587.946152,0.544746034,1.65E-48,6.96E-47,STK40,1,36339624,36385896,-,5590,protein_coding,serine/threonine kinase 40 [Source:HGNC Symbol	Acc:HGNC:21373]
ENSG00000137955,2409.666072,2528.929123,2391.371329,2605.047637,2753.327893,2433.110303,1622.137034,1708.869771,1597.531325,1541.747333,1630.465834,1551.280002,2520.24206,1608.671883,0.645541404,1.68E-48,7.09E-47,RABGGTB,1,75786197,75795079,+,5913,protein_coding,Rab geranylgeranyltransferase subunit beta [Source:HGNC Symbol	Acc:HGNC:9796]
ENSG00000163625,3882.174127,3596.878817,3663.021776,3611.116498,3564.230383,3755.119408,5009.706118,5157.228288,5311.518277,5608.249259,5427.258202,5612.222416,3678.756835,5354.36376,-0.541098462,1.96E-48,8.22E-47,WDFY3,4,84669610,84966391,-,16856,protein_coding,WD repeat and FYVE domain containing 3 [Source:HGNC Symbol	Acc:HGNC:20751]
ENSG00000163513,12990.21553,12872.9868,12955.79353,11778.60708,12235.67694,12234.57592,17231.928,17027.45976,17875.05337,16802.85684,17207.61222,18099.0402,12511.3093,17373.99173,-0.473588958,2.55E-48,1.07E-46,TGFBR2,3,30606502,30694142,+,4704,protein_coding,transforming growth factor beta receptor 2 [Source:HGNC Symbol	Acc:HGNC:11773]
ENSG00000142599,2754.748216,2675.43121,2614.707787,2622.039022,2735.960954,2685.241119,4281.055649,4259.347561,4410.856559,4469.920599,3690.001624,4060.942414,2681.354718,4195.354068,-0.646468906,2.56E-48,1.07E-46,RERE,1,8352397,8817643,-,11503,protein_coding,arginine-glutamic acid dipeptide repeats [Source:HGNC Symbol	Acc:HGNC:9965]
ENSG00000135632,450.2612915,379.8950661,408.6905258,380.0704586,439.5171649,401.6836947,177.0114893,181.2312251,191.8628163,181.3820392,182.1163592,169.3993121,410.0197003,180.5005402,1.179010627,2.63E-48,1.10E-46,SMYD5,2,73214222,73227237,+,3380,protein_coding,SMYD family member 5 [Source:HGNC Symbol	Acc:HGNC:16258]
ENSG00000107833,855.6146327,778.9869573,819.659995,761.929484,714.7163624,758.3097912,417.709652,375.7030877,386.7079562,436.7762899,432.8839114,420.0174725,781.5362038,411.6330616,0.927739766,2.65E-48,1.11E-46,NPM3,10,101781325,101783413,-,928,protein_coding,nucleophosmin/nucleoplasmin 3 [Source:HGNC Symbol	Acc:HGNC:7931]
ENSG00000185187,575.5308372,558.7286477,495.2903769,576.8128136,537.0392106,498.5095972,975.904613,992.2202691,903.6440416,978.8375566,997.349276,924.7346011,540.3185805,962.1150596,-0.835545399,3.77E-48,1.57E-46,SIGIRR,11,405716,417455,-,3496,protein_coding,single Ig and TIR domain containing [Source:HGNC Symbol	Acc:HGNC:30575]
ENSG00000084652,3982.626122,3920.193767,3864.328447,3961.675604,3966.341832,3871.118757,2923.967564,3011.417481,2992.264648,2961.530882,2893.838483,2981.892001,3927.714088,2960.81851,0.407156894,5.02E-48,2.09E-46,TXLNA,1,32179686,32198285,+,5103,protein_coding,taxilin alpha [Source:HGNC Symbol	Acc:HGNC:30685]
ENSG00000137154,22697.42353,23185.72334,23288.52314,22328.46873,22086.73948,20276.87787,14416.60241,14688.83217,14349.94691,15652.01908,15396.93701,15891.0478,22310.62601,15065.89756,0.566599218,5.12E-48,2.12E-46,RPS6,9,19375715,19380254,-,2714,protein_coding,ribosomal protein S6 [Source:HGNC Symbol	Acc:HGNC:10429]
ENSG00000231500,32873.80143,32623.4888,32259.96386,30401.16527,29863.12068,28492.6995,20668.19866,20484.92122,20017.3558,21542.76565,22063.73064,21131.98405,31085.70659,20984.826,0.5669517,5.34E-48,2.21E-46,RPS18,6,33272010,33276510,+,1898,protein_coding,ribosomal protein S18 [Source:HGNC Symbol	Acc:HGNC:10401]
ENSG00000065978,26732.04833,25608.56475,27418.72832,23564.36843,23453.38404,23404.06692,16667.17706,16613.68984,16519.09025,16822.66293,16436.23979,16342.39254,25030.19346,16566.8754,0.59544604,9.08E-48,3.75E-46,YBX1,1,42682427,42702349,+,1930,protein_coding,Y-box binding protein 1 [Source:HGNC Symbol	Acc:HGNC:8014]
ENSG00000172893,1103.790148,983.0795194,1042.236805,873.714913,960.5253544,892.5239135,487.0157378,513.9022411,452.3190747,383.6125887,464.3490415,473.3898585,975.9784422,462.4314237,1.075424046,1.23E-47,5.08E-46,DHCR7,11,71428193,71452868,-,4160,protein_coding,7-dehydrocholesterol reductase [Source:HGNC Symbol	Acc:HGNC:2860]
ENSG00000196352,2653.114434,2788.591442,2748.405803,2492.367925,2415.340529,2560.61372,1621.200466,1700.594373,1674.07763,1599.080737,1778.256596,1616.255081,2609.738976,1664.910814,0.648830039,1.27E-47,5.24E-46,CD55,1,207321376,207386804,+,5908,protein_coding,CD55 molecule (Cromer blood group) [Source:HGNC Symbol	Acc:HGNC:2665]
ENSG00000196923,5242.412307,4986.122742,4810.08998,5347.814923,5310.275777,5214.218653,3635.759796,3673.449353,3555.923803,3438.961767,3356.280546,3299.805779,5151.822397,3493.363507,0.5593143,1.40E-47,5.74E-46,PDLIM7,5,177483394,177497606,-,4407,protein_coding,PDZ and LIM domain 7 [Source:HGNC Symbol	Acc:HGNC:22958]
ENSG00000249992,194.9950475,163.6781934,199.0277282,167.2310018,168.3257227,193.6518051,55.25755486,47.99731077,43.74074569,33.35761641,39.09304046,40.60942414,181.1515831,43.34261539,2.05767976,1.81E-47,7.41E-46,TMEM158,3,45224466,45226278,-,1813,protein_coding,transmembrane protein 158 (gene/pseudogene) [Source:HGNC Symbol	Acc:HGNC:30293]
ENSG00000127084,3648.18007,3585.764866,3561.988616,3779.241783,3557.550791,3652.541472,5278.501343,5052.130728,4941.710155,4966.115143,4886.630057,5375.527487,3630.877933,5083.435819,-0.485001977,1.95E-47,7.98E-46,FGD3,9,92947451,93036236,+,5890,protein_coding,"FYVE, RhoGEF and PH domain containing 3 [Source:HGNC Symbol	Acc:HGNC:16027]"
ENSG00000137752,557.8040147,656.7334919,592.5252976,579.4956639,614.5224798,595.3354998,1172.584046,1146.970219,1004.048935,1131.031681,1348.233151,1160.269261,599.4027413,1160.522882,-0.953621211,2.17E-47,8.87E-46,CASP1,11,105025443,105035250,-,3698,protein_coding,caspase 1 [Source:HGNC Symbol	Acc:HGNC:1499]
ENSG00000106829,2739.38497,2641.078996,2661.046304,2509.35931,2574.314823,2601.836629,3863.345997,3915.090987,3986.372505,3871.568355,3505.024798,3804.522907,2621.170172,3824.320925,-0.545189141,2.27E-47,9.25E-46,TLE4,9,79571773,79726882,+,8187,protein_coding,transducin like enhancer of split 4 [Source:HGNC Symbol	Acc:HGNC:11840]
ENSG00000139679,424.2619518,420.3094348,398.0554563,371.1276243,350.0106298,388.2622825,863.5163658,741.4756974,728.6810588,831.8555592,809.5119841,715.8861341,392.0045632,781.8211332,-0.995163809,2.53E-47,1.03E-45,LPAR6,13,48389567,48444704,-,4348,protein_coding,lysophosphatidic acid receptor 6 [Source:HGNC Symbol	Acc:HGNC:15520]
ENSG00000138442,935.976228,1044.711432,941.9632936,909.4862503,956.5175991,866.6397614,431.7581829,419.5626993,431.4428097,411.7580776,561.6048983,435.1009729,942.549094,448.5379401,1.070570932,2.63E-47,1.07E-45,WDR12,2,202874782,203014798,-,9098,protein_coding,WD repeat domain 12 [Source:HGNC Symbol	Acc:HGNC:14098]
ENSG00000217128,1484.325937,1529.683856,1640.079638,1378.985052,1494.892728,1590.43735,955.300101,891.2604085,954.3435422,871.4677287,892.465509,842.3554836,1519.734094,901.1987955,0.75396031,3.08E-47,1.25E-45,FNIP1,5,131641714,131797063,-,7942,protein_coding,folliculin interacting protein 1 [Source:HGNC Symbol	Acc:HGNC:29418]
ENSG00000281398,252.9026677,245.51729,224.855754,364.8676402,386.0804276,323.0725659,49.6381425,50.47993029,33.79966712,70.88493487,69.60468179,55.69292453,299.5493909,55.01671352,2.444748686,4.48E-47,1.82E-45,SNHG4,5,139274102,139284899,+,4469,lincRNA,small nucleolar RNA host gene 4 [Source:HGNC Symbol	Acc:HGNC:32964]
ENSG00000146072,542.4407685,584.9979874,573.5341021,491.8558876,523.6800263,488.9228742,225.7130631,247.4344124,271.3914448,230.3760383,265.0698841,242.4962756,534.2386077,247.0801864,1.112626403,5.42E-47,2.19E-45,TNFRSF21,6,47231532,47309905,-,3595,protein_coding,TNF receptor superfamily member 21 [Source:HGNC Symbol	Acc:HGNC:13469]
ENSG00000038219,5472.861,5217.495003,5542.390476,5187.738189,5525.358645,5547.836614,7416.687745,7618.331774,7929.998371,7533.609181,7364.747426,8223.988523,5415.613321,7681.22717,-0.504073264,6.41E-47,2.59E-45,BOD1L1,4,13568738,13627723,-,15860,protein_coding,biorientation of chromosomes in cell division 1 like 1 [Source:HGNC Symbol	Acc:HGNC:31792]
ENSG00000101000,137.0874273,159.6367565,129.8997768,127.8825308,102.8657195,112.1646594,21.54108071,17.37833666,22.8644807,15.63638269,18.11628704,16.24376966,128.256145,18.63005624,2.782310235,1.03E-46,4.14E-45,PROCR,20,35172073,35216240,+,1696,protein_coding,protein C receptor [Source:HGNC Symbol	Acc:HGNC:9452]
ENSG00000160883,758.708003,642.5884628,666.9707837,704.6953444,677.3106463,749.6817405,1207.237088,1243.792381,1181.000134,1104.971044,1240.488918,1185.795185,699.9924968,1193.880792,-0.771928797,1.31E-46,5.27E-45,HK3,5,176880869,176899332,-,3290,protein_coding,hexokinase 3 [Source:HGNC Symbol	Acc:HGNC:4925]
ENSG00000142207,1427.600105,1392.275003,1418.262475,1348.579415,1410.729867,1324.885122,739.8892939,822.5746017,846.9798937,916.2920258,820.0003608,748.3736734,1387.055331,815.6849749,0.765266659,1.37E-46,5.50E-45,URB1,21,32311018,32393026,-,11461,protein_coding,URB1 ribosome biogenesis 1 homolog (S. cerevisiae) [Source:HGNC Symbol	Acc:HGNC:17344]
ENSG00000105738,1169.970285,1330.64309,1145.548909,1133.951392,980.5641309,1205.051084,2121.328166,2132.57017,2159.202264,2291.251277,1952.745045,1994.50286,1160.954815,2108.599964,-0.859426786,1.37E-46,5.50E-45,SIPA1L3,19,37907228,38208372,+,10335,protein_coding,signal induced proliferation associated 1 like 3 [Source:HGNC Symbol	Acc:HGNC:23801]
ENSG00000125520,1003.338153,1052.794305,979.9456844,939.891887,953.8457622,997.0191945,1665.219196,1799.899154,1640.277963,1781.505201,1568.489062,1504.869232,987.8058312,1660.043301,-0.749827768,1.43E-46,5.72E-45,SLC2A4RG,20,63739861,63743505,+,2244,protein_coding,SLC2A4 regulator [Source:HGNC Symbol	Acc:HGNC:15930]
ENSG00000184009,122701.52,117390.6065,120301.6266,105861.6955,107716.4393,112438.8397,73809.1082,75436.04927,81572.51427,73095.91939,73103.03216,69671.84859,114401.7879,74448.07865,0.619795861,1.52E-46,6.07E-45,ACTG1,17,81509971,81523847,-,2993,protein_coding,actin gamma 1 [Source:HGNC Symbol	Acc:HGNC:144]
ENSG00000006704,332.0824748,322.3045906,322.8503224,343.4048379,350.0106298,297.1884137,113.3248159,137.3716136,142.1574235,125.0910615,142.06983,133.430965,327.9735449,132.2409516,1.308154557,1.63E-46,6.48E-45,GTF2IRD1,7,74453790,74602604,+,6498,protein_coding,GTF2I repeat domain containing 1 [Source:HGNC Symbol	Acc:HGNC:4661]
ENSG00000137177,1602.504754,1564.03607,1529.930704,1505.973299,1498.900483,1615.36283,2204.682782,2301.388297,2554.857191,2375.687744,2324.605674,2395.956024,1552.78469,2359.529619,-0.603176969,1.96E-46,7.81E-45,KIF13A,6,17759183,17987623,-,11126,protein_coding,kinesin family member 13A [Source:HGNC Symbol	Acc:HGNC:14566]
ENSG00000156515,531.804675,606.2155309,544.6674851,544.6186101,609.1788061,507.137648,922.5201956,1002.978287,982.1785622,1002.813343,1056.465581,1081.370951,557.2704592,1008.054487,-0.856964587,2.27E-46,9.01E-45,HK1,10,69269984,69401884,+,6296,protein_coding,hexokinase 1 [Source:HGNC Symbol	Acc:HGNC:4922]
ENSG00000087269,1801.045166,1747.921448,1750.228571,1720.601323,1656.538859,1646.040343,1119.199628,1180.071813,1172.053163,1114.352873,1064.093491,1080.210682,1720.395952,1121.663608,0.616441499,2.33E-46,9.23E-45,NOP14,4,2937933,2963385,-,3538,protein_coding,NOP14 nucleolar protein [Source:HGNC Symbol	Acc:HGNC:16821]
ENSG00000125633,1987.767696,1898.464971,1981.161508,2125.711718,2025.252347,2032.385281,1382.37544,1343.924701,1388.768676,1338.474358,1268.140093,1335.46992,2008.457253,1342.858865,0.580902955,2.37E-46,9.37E-45,CCDC93,2,117915478,118014133,-,8065,protein_coding,coiled-coil domain containing 93 [Source:HGNC Symbol	Acc:HGNC:25611]
ENSG00000165322,229.2669043,249.5587269,214.2206845,230.7251254,233.785726,235.8333864,501.0642687,440.2511953,455.3013983,501.4066717,482.4653286,497.755513,232.2317589,479.7073959,-1.04765481,3.38E-46,1.34E-44,ARHGAP12,10,31805404,31928876,-,5938,protein_coding,Rho GTPase activating protein 12 [Source:HGNC Symbol	Acc:HGNC:16348]
ENSG00000057657,270.6294902,268.7555521,269.6749752,278.1221473,243.1371551,240.6267479,617.1987908,575.9677292,632.2525967,582.7158617,496.7676604,517.4800905,261.8243446,570.3971215,-1.121703566,3.63E-46,1.43E-44,PRDM1,6,106086320,106109939,+,6392,protein_coding,PR/SET domain 1 [Source:HGNC Symbol	Acc:HGNC:9346]
ENSG00000161921,653.5288562,567.8218807,632.7866319,529.4157917,634.5612564,636.5584088,265.0489496,297.0868028,284.314847,322.1094835,273.6512832,300.5097386,609.1121376,290.4535175,1.068177291,3.96E-46,1.56E-44,CXCL16,17,4733526,4739922,-,2794,protein_coding,C-X-C motif chemokine ligand 16 [Source:HGNC Symbol	Acc:HGNC:16642]
ENSG00000183486,189.0861067,163.6781934,176.2382936,169.0195686,176.3412333,159.1396022,402.7245524,422.8728586,388.6961719,345.0428447,416.6746019,447.8639348,172.2504996,403.9791607,-1.232163531,4.27E-46,1.68E-44,MX2,21,41361943,41409390,+,13047,protein_coding,MX dynamin like GTPase 2 [Source:HGNC Symbol	Acc:HGNC:7533]
ENSG00000065833,574.349049,687.0442684,540.1095982,491.8558876,511.6567604,591.5008106,211.6645322,227.5734562,231.6271306,235.5881659,255.5349962,258.7400452,566.0860624,236.7880544,1.259466809,5.30E-46,2.08E-44,ME1,6,83210389,83431071,-,3371,protein_coding,malic enzyme 1 [Source:HGNC Symbol	Acc:HGNC:6983]
ENSG00000171236,1772.68225,1797.429049,1682.619916,1546.216054,1488.213136,1525.247633,2589.612529,2649.78257,2583.686319,2612.318335,2644.024419,2726.632764,1635.40134,2634.342823,-0.687173672,5.50E-46,2.15E-44,LRG1,19,4536409,4540474,-,3133,protein_coding,leucine rich alpha-2-glycoprotein 1 [Source:HGNC Symbol	Acc:HGNC:29480]
ENSG00000119535,3736.814183,3373.58943,3541.478125,4146.792274,4114.628778,3927.680423,6426.734601,6722.106127,6444.801234,6128.41959,5853.467692,6138.984661,3806.830535,6285.752317,-0.724124706,7.52E-46,2.94E-44,CSF3R,1,36466043,36483278,-,8429,protein_coding,colony stimulating factor 3 receptor [Source:HGNC Symbol	Acc:HGNC:2439]
ENSG00000166669,1169.970285,1113.415859,1163.780456,1224.274018,1329.238842,1167.662864,711.7922321,715.8219623,731.6633824,656.7280731,714.1631049,730.9696345,1194.723721,710.1897316,0.748401387,8.02E-46,3.13E-44,ATF7IP2,16,10326434,10483638,+,6391,protein_coding,activating transcription factor 7 interacting protein 2 [Source:HGNC Symbol	Acc:HGNC:20397]
ENSG00000104870,121.7241812,115.1809509,141.294494,101.0540278,96.18612728,119.8340378,318.433367,310.3274403,313.1439748,287.7094415,315.60479,337.638355,115.8789698,313.8095614,-1.426219648,8.82E-46,3.44E-44,FCGRT,19,49506816,49526333,+,4173,protein_coding,Fc fragment of IgG receptor and transporter [Source:HGNC Symbol	Acc:HGNC:3621]
ENSG00000009790,1857.770998,1869.164554,1883.166939,2007.666305,1953.112751,2017.046524,2716.049307,2739.156873,2768.59038,2679.033568,2881.443128,2818.294035,1931.321345,2767.094549,-0.518461414,9.57E-46,3.72E-44,TRAF3IP3,1,209756032,209782320,+,7750,protein_coding,TRAF3 interacting protein 3 [Source:HGNC Symbol	Acc:HGNC:30766]
ENSG00000167851,2023.221341,1994.449097,1974.324677,1818.972501,1822.192745,1928.848672,1137.931003,1081.594572,1090.536319,1127.904405,1292.930801,1236.847032,1927.001506,1161.290689,0.731814373,1.15E-45,4.45E-44,CD300A,17,74466399,74484796,+,2703,protein_coding,CD300a molecule [Source:HGNC Symbol	Acc:HGNC:19319]
ENSG00000070190,998.6110008,1011.369577,949.5597718,920.2176515,995.2592337,1039.200776,1542.528693,1530.948705,1556.772903,1549.044312,1598.047215,1432.932538,985.7030018,1535.045728,-0.641286621,1.25E-45,4.85E-44,DAPP1,4,99816833,99870154,+,4548,protein_coding,dual adaptor of phosphotyrosine and 3-phosphoinositides 1 [Source:HGNC Symbol	Acc:HGNC:16500]
ENSG00000145545,933.6126517,1026.524966,967.7913194,955.0947053,953.8457622,927.9947887,1417.965052,1525.983466,1466.309088,1491.710909,1431.186676,1548.959464,960.8106988,1480.352443,-0.622714569,2.36E-45,9.14E-44,SRD5A1,5,6633343,6674386,+,7715,protein_coding,steroid 5 alpha-reductase 1 [Source:HGNC Symbol	Acc:HGNC:11284]
ENSG00000171612,1008.065306,1015.411014,903.2212549,883.5520308,845.636369,889.6478966,445.8067138,541.2110559,499.042144,461.7945022,464.3490415,431.6201651,924.2556453,473.9706038,0.960883558,2.43E-45,9.37E-44,SLC25A33,1,9539482,9585179,+,3854,protein_coding,solute carrier family 25 member 33 [Source:HGNC Symbol	Acc:HGNC:29681]
ENSG00000119522,867.4325143,700.1789382,844.7283729,812.0093562,820.2539188,724.7562606,1314.942492,1447.367182,1458.356225,1439.589633,1346.326174,1352.873958,794.8932268,1393.242611,-0.810406472,2.49E-45,9.59E-44,DENND1A,9,123379654,123930152,-,10256,protein_coding,DENN domain containing 1A [Source:HGNC Symbol	Acc:HGNC:29324]
ENSG00000134440,9260.492074,9735.821427,9701.462276,8952.671437,9097.604539,8953.040632,6012.771224,6002.974005,5879.153863,5567.594664,6654.398277,6481.264093,9283.515397,6099.692688,0.606141799,2.77E-45,1.07E-43,NARS,18,57600656,57622213,-,4089,protein_coding,asparaginyl-tRNA synthetase [Source:HGNC Symbol	Acc:HGNC:7643]
ENSG00000162377,854.4328445,898.209345,837.1318948,821.846474,729.4114652,818.7061462,460.7918134,494.041285,444.3662119,452.4126726,437.6513554,451.3447426,826.6230283,456.7680135,0.85628444,3.60E-45,1.38E-43,COA7,1,52684451,52698366,-,4165,protein_coding,cytochrome c oxidase assembly factor 7 (putative) [Source:HGNC Symbol	Acc:HGNC:25716]
ENSG00000126821,155.996038,143.471009,121.5436508,132.3539479,152.2947015,138.0488115,29.03363052,19.03341634,28.82912784,17.72123372,30.51164133,32.48753931,140.6180265,26.26943151,2.424063264,3.96E-45,1.52E-43,SGPP1,14,63684214,63728039,-,3312,protein_coding,sphingosine-1-phosphate phosphatase 1 [Source:HGNC Symbol	Acc:HGNC:17720]
ENSG00000157557,1571.778262,1451.886197,1577.788517,1399.553571,1478.861707,1513.743565,2362.962897,2295.595518,2371.941346,2158.863237,2317.931252,2177.825403,1498.935303,2280.853276,-0.60604819,4.11E-45,1.58E-43,ETS2,21,38805307,38824955,+,4595,protein_coding,"ETS proto-oncogene 2, transcription factor [Source:HGNC Symbol	Acc:HGNC:3489]"
ENSG00000239672,368.717908,361.7086001,346.3994047,343.4048379,315.2767505,308.6924814,104.8956974,100.1323207,83.50505995,95.90314718,101.0698119,158.9568888,340.6999971,107.4104877,1.673916578,5.26E-45,2.01E-43,NME1,17,51153536,51162428,+,3438,protein_coding,NME/NM23 nucleoside diphosphate kinase 1 [Source:HGNC Symbol	Acc:HGNC:7849]
ENSG00000085117,1126.244123,1187.172081,1173.655878,1068.668701,961.8612728,945.2508902,595.6577101,576.795269,526.8771639,569.16433,550.1630328,582.4551691,1077.142158,566.8521125,0.927729726,6.76E-45,2.58E-43,CD82,11,44564427,44620363,+,4054,protein_coding,CD82 molecule [Source:HGNC Symbol	Acc:HGNC:6210]
ENSG00000163421,327.3553222,289.9730956,303.0994791,275.439297,245.8089919,272.2629339,683.6951703,618.1722611,618.3350867,536.8491391,598.7909611,591.7373232,285.65652,607.9299903,-1.088249024,8.37E-45,3.19E-43,PROK2,3,71771656,71785206,-,1612,protein_coding,prokineticin 2 [Source:HGNC Symbol	Acc:HGNC:18455]
ENSG00000115008,535.3500395,489.0138616,538.5903025,492.750171,559.749824,515.7656987,170.4555082,211.8501992,228.644807,174.0850606,174.4884489,264.5413915,521.8699829,204.0109026,1.357883754,9.79E-45,3.72E-43,IL1A,2,112773915,112784590,-,2124,protein_coding,interleukin 1 alpha [Source:HGNC Symbol	Acc:HGNC:5991]
ENSG00000166387,445.5341388,513.2624829,451.2308035,420.313213,482.2665548,526.311094,203.2354137,177.9210658,199.8156792,183.4668903,162.0930946,235.53466,473.1530478,193.6778006,1.292369697,1.07E-44,4.05E-43,PPFIBP2,11,7513298,7657127,+,9800,protein_coding,PPFIA binding protein 2 [Source:HGNC Symbol	Acc:HGNC:9250]
ENSG00000175556,509.3506998,479.9206287,488.4535466,473.9702189,470.2432889,601.0875336,235.0787504,170.4732072,219.6978363,206.4002515,223.1163772,183.3225433,503.8376528,206.348161,1.288632502,1.37E-44,5.21E-43,LONRF3,X,118974614,119018355,+,4041,protein_coding,LON peptidase N-terminal domain and ring finger 3 [Source:HGNC Symbol	Acc:HGNC:21152]
ENSG00000132718,550.7132857,566.8115214,600.8814236,554.4557278,491.6179839,510.9723372,997.4456937,928.4997014,912.5910123,1015.32245,1027.860917,951.4207941,545.9087133,972.1900947,-0.828107148,1.39E-44,5.27E-43,SYT11,1,155859509,155885199,+,5240,protein_coding,synaptotagmin 11 [Source:HGNC Symbol	Acc:HGNC:19239]
ENSG00000136261,761.0715793,781.0076757,828.7757688,785.1808532,785.5200395,741.0536897,383.0566091,429.4931774,412.5547604,474.3036083,440.5118217,372.4464328,780.4349344,418.727735,0.898099645,1.65E-44,6.25E-43,BZW2,7,16646131,16706523,+,3662,protein_coding,basic leucine zipper and W2 domains 2 [Source:HGNC Symbol	Acc:HGNC:18808]
ENSG00000204304,2193.398837,2135.899387,2234.883879,2300.096987,2035.939694,2077.442879,3208.684457,3438.428038,3200.03319,3259.664579,3100.74555,3068.912196,2162.943611,3212.744668,-0.57001664,1.86E-44,7.02E-43,PBX2,6,32184741,32190186,-,4344,protein_coding,PBX homeobox 2 [Source:HGNC Symbol	Acc:HGNC:8633]
ENSG00000106266,1710.047477,1568.077507,1601.337599,1520.281834,1469.510278,1503.19817,978.7143192,1002.150747,966.2728365,1032.001258,1001.163231,1023.357488,1562.075478,1000.60998,0.64324122,2.18E-44,8.20E-43,SNX8,7,2251770,2354318,-,5773,protein_coding,sorting nexin 8 [Source:HGNC Symbol	Acc:HGNC:14972]
ENSG00000103222,5595.766969,5554.954982,5464.906398,5563.33723,5378.407617,5604.39828,3884.887078,4171.628337,3897.896905,4067.544351,4000.83897,4305.759228,5526.961913,4054.759145,0.447339846,2.66E-44,1.00E-42,ABCC1,16,15949577,16143074,+,7575,protein_coding,ATP binding cassette subfamily C member 1 [Source:HGNC Symbol	Acc:HGNC:51]
ENSG00000138964,4716.516573,4527.419657,4568.521974,5643.822739,5339.665982,5182.582467,2840.612947,2971.695568,2813.325234,3006.355179,3108.373461,3089.797042,4996.421565,2971.693239,0.749556341,2.98E-44,1.12E-42,PARVG,22,44172956,44219533,+,8656,protein_coding,parvin gamma [Source:HGNC Symbol	Acc:HGNC:14654]
ENSG00000161267,726.7997225,636.5263075,652.5374751,638.5183704,594.4837033,605.8808951,251.0004187,250.7445718,359.8670441,280.412463,260.3024401,252.9386989,642.4577457,275.8776061,1.22043969,3.56E-44,1.33E-42,BDH1,3,197509783,197573323,-,9114,protein_coding,3-hydroxybutyrate dehydrogenase 1 [Source:HGNC Symbol	Acc:HGNC:1027]
ENSG00000006007,4396.25198,4286.954163,4160.591096,3824.850238,3803.359783,4278.554486,2790.974805,2828.531176,2819.289881,2748.876077,2779.419828,2675.580916,4125.093624,2773.77878,0.572450871,5.86E-44,2.19E-42,GDE1,16,19501689,19522145,-,4416,protein_coding,glycerophosphodiester phosphodiesterase 1 [Source:HGNC Symbol	Acc:HGNC:29644]
ENSG00000185033,2033.857435,1849.967729,1784.412723,1809.135383,1811.505397,1717.940766,2967.986294,2976.660807,3066.822737,2979.252116,2682.163971,2711.549263,1834.469905,2897.405865,-0.660747406,6.08E-44,2.27E-42,SEMA4B,15,90160604,90229679,+,7006,protein_coding,semaphorin 4B [Source:HGNC Symbol	Acc:HGNC:10730]
ENSG00000150093,9255.764921,9414.527196,9250.99112,8272.121745,8712.860029,8930.991169,6157.939377,6145.310858,6081.951866,5794.843426,6417.933056,6517.23244,8972.87603,6185.868504,0.536724841,6.37E-44,2.37E-42,ITGB1,10,32900319,33005792,-,6011,protein_coding,integrin subunit beta 1 [Source:HGNC Symbol	Acc:HGNC:6153]
ENSG00000119514,231.6304807,228.3411833,227.1346974,241.4565266,221.7624601,232.9573695,88.03746029,86.89168328,86.48738352,69.84250936,88.67445762,73.09696345,230.5471196,82.17174292,1.4834526,8.20E-44,3.05E-42,GALNT12,9,98807699,98850081,+,3137,protein_coding,polypeptide N-acetylgalactosaminyltransferase 12 [Source:HGNC Symbol	Acc:HGNC:19877]
ENSG00000166535,179.6318013,174.7921448,182.3154762,246.8222272,268.5196053,209.9492342,42.14559269,58.7553287,46.72306926,53.16370115,49.58141716,46.41077045,210.3384148,49.46331323,2.081053786,8.51E-44,3.16E-42,A2ML1,12,8822472,8887001,+,7303,protein_coding,alpha-2-macroglobulin like 1 [Source:HGNC Symbol	Acc:HGNC:23336]
ENSG00000186577,1457.144809,1397.326799,1276.967981,1388.82217,1335.918434,1269.282128,898.1694087,733.2002989,743.5926767,775.5645815,758.0235893,779.7009435,1354.24372,781.3752498,0.792609804,9.96E-44,3.69E-42,SMIM29,6,34246380,34249470,-,2229,protein_coding,small integral membrane protein 29 [Source:HGNC Symbol	Acc:HGNC:1340]
ENSG00000127528,558.9858028,545.5939779,504.4061508,448.9302828,476.9228811,471.6667728,2204.682782,2369.246564,2341.124002,2374.645318,1683.861206,1333.149381,501.0843114,2051.118209,-2.033834842,1.72E-43,6.36E-42,KLF2,19,16324817,16327874,+,2018,protein_coding,Kruppel like factor 2 [Source:HGNC Symbol	Acc:HGNC:6347]
ENSG00000172301,679.5281958,672.8992394,663.9321924,630.4698195,575.7808452,573.2860368,241.6347314,259.0199702,250.5151798,300.2185477,325.1396779,320.2343161,632.6493882,282.7937372,1.16569365,2.14E-43,7.89E-42,COPRS,17,31851864,31859337,-,1432,protein_coding,coordinator of PRMT5 and differentiation stimulator [Source:HGNC Symbol	Acc:HGNC:28848]
ENSG00000197724,2329.304476,2205.614173,2225.768105,2148.068804,2021.244591,2132.087201,3038.228949,3090.033766,3282.544142,3307.616152,3123.629281,3264.997701,2177.014558,3184.508332,-0.547582982,2.33E-43,8.61E-42,PHF2,9,93576407,93679587,+,5569,protein_coding,PHD finger protein 2 [Source:HGNC Symbol	Acc:HGNC:8920]
ENSG00000123143,7457.083332,7390.777681,6983.442385,6851.105372,6318.894195,6874.63908,10436.18532,10297.90578,11242.36575,10770.3404,10193.74867,9880.853028,6979.323674,10470.23316,-0.584959991,2.39E-43,8.81E-42,PKN1,19,14433053,14471867,+,4606,protein_coding,protein kinase N1 [Source:HGNC Symbol	Acc:HGNC:9405]
ENSG00000143815,8201.609877,8484.996715,8525.527455,7607.669156,7825.810189,7686.634521,11350.2764,11088.20633,11190.67214,11174.8015,11546.74927,10905.37079,8055.374652,11209.34607,-0.476532008,2.78E-43,1.02E-41,LBR,1,225401502,225428925,-,5257,protein_coding,lamin B receptor [Source:HGNC Symbol	Acc:HGNC:6518]
ENSG00000111817,142.9963682,120.232747,142.8137897,149.3453331,118.8967407,150.5115515,305.3214048,364.1175299,341.9731026,340.8731427,343.255965,406.0942414,137.4660883,350.2725644,-1.341491098,3.40E-43,1.25E-41,DSE,6,116254173,116444860,+,19193,protein_coding,dermatan sulfate epimerase [Source:HGNC Symbol	Acc:HGNC:21144]
ENSG00000120705,3958.990358,4024.260766,4013.979067,3950.049919,3866.147949,4046.555788,2844.359222,2949.351993,2963.43552,2710.306333,2917.675702,3028.302772,3976.663975,2902.23859,0.454963402,3.55E-43,1.30E-41,ETF1,5,138506095,138543300,-,4601,protein_coding,eukaryotic translation termination factor 1 [Source:HGNC Symbol	Acc:HGNC:3477]
ENSG00000135048,1056.518621,1106.343344,1013.370188,943.4690207,961.8612728,1026.738036,1605.278797,1646.804283,1697.936219,1707.49299,1579.930928,1872.674587,1018.05008,1685.019634,-0.725858507,3.63E-43,1.33E-41,CEMIP2,9,71683366,71816690,-,9625,protein_coding,cell migration inducing hyaluronidase 2 [Source:HGNC Symbol	Acc:HGNC:11869]
ENSG00000095397,211.5400818,154.5849604,158.006746,219.9937243,223.0983786,211.8665788,50.57471123,38.89437252,49.70539283,39.61216949,47.67443958,54.53265527,196.5150783,46.83229015,2.070143539,4.88E-43,1.78E-41,WHRN,9,114402080,114505450,-,5542,protein_coding,whirlin [Source:HGNC Symbol	Acc:HGNC:16361]
ENSG00000139278,2746.475699,3028.046577,2857.795089,2873.332667,3032.534846,2998.726962,4445.891745,4400.856873,4234.899469,3924.732056,4217.280925,4485.600964,2922.81864,4284.877005,-0.552232686,5.02E-43,1.83E-41,GLIPR1,12,75480680,75503853,+,6273,protein_coding,GLI pathogenesis related 1 [Source:HGNC Symbol	Acc:HGNC:17001]
ENSG00000177628,1301.148771,1295.280518,1286.083755,1285.085292,1317.215576,1401.578906,851.3409724,859.8138946,871.8325902,858.9586226,767.5584772,806.3871365,1314.398803,835.9819489,0.652041835,5.22E-43,1.90E-41,GBA,1,155234452,155244699,-,3648,protein_coding,glucosylceramidase beta [Source:HGNC Symbol	Acc:HGNC:4177]
ENSG00000180817,1120.335182,1361.964226,1188.089186,1053.465883,1150.225772,1129.315972,600.3405537,659.5492531,674.9992346,617.1159036,674.1165757,614.9427084,1167.232704,640.1773715,0.865924356,7.46E-43,2.71E-41,PPA1,10,70202830,70233911,-,5171,protein_coding,pyrophosphatase (inorganic) 1 [Source:HGNC Symbol	Acc:HGNC:9226]
ENSG00000135365,1549.324286,1489.269488,1619.569147,1475.567663,1596.422529,1536.751701,2397.61594,2324.559413,2432.581925,2333.990723,2189.210266,2173.184326,1544.484136,2308.523765,-0.580467145,8.55E-43,3.10E-41,PHF21A,11,45929323,46121178,-,11190,protein_coding,PHD finger protein 21A [Source:HGNC Symbol	Acc:HGNC:24156]
ENSG00000151176,3607.999273,3484.728944,3549.834251,3028.043701,3270.328328,3253.733794,1913.409908,2082.917779,2057.803263,2134.88745,1695.303071,1878.475934,3365.778048,1960.466234,0.779540775,8.95E-43,3.24E-41,PLBD2,12,113358566,113391625,+,5260,protein_coding,phospholipase B domain containing 2 [Source:HGNC Symbol	Acc:HGNC:27283]
ENSG00000196305,1981.858755,2019.708077,1909.754613,1946.855031,2023.916428,2172.351437,1344.912691,1316.615887,1284.387351,1257.165168,1413.070389,1328.508304,2009.074057,1324.109965,0.600658619,1.05E-42,3.80E-41,IARS,9,92210207,92293756,-,7401,protein_coding,isoleucyl-tRNA synthetase [Source:HGNC Symbol	Acc:HGNC:5330]
ENSG00000105339,1814.044836,1767.118273,1731.237376,1853.849554,1876.9654,1807.09729,2454.746632,2687.849403,2490.240181,2618.572888,2616.373244,2673.260378,1808.385455,2590.173788,-0.519511478,1.72E-42,6.19E-41,DENND3,8,141117278,141195808,+,14670,protein_coding,DENN domain containing 3 [Source:HGNC Symbol	Acc:HGNC:29134]
ENSG00000101224,452.6248678,421.319794,414.7677083,401.5332609,399.4396119,499.4682695,160.1532522,171.300747,220.6919441,183.4668903,181.1628704,182.162274,431.5255854,183.1563297,1.238411222,1.78E-42,6.43E-41,CDC25B,20,3786772,3806121,+,4314,protein_coding,cell division cycle 25B [Source:HGNC Symbol	Acc:HGNC:1726]
ENSG00000163597,1238.513999,1228.596809,1336.980159,1052.571599,1175.608222,1347.893257,646.2324213,631.4128985,717.7458724,702.5947957,691.2793739,671.7959022,1230.027341,676.843544,0.863444956,2.00E-42,7.19E-41,SNHG16,17,76557766,76565348,+,5362,processed_transcript,small nucleolar RNA host gene 16 [Source:HGNC Symbol	Acc:HGNC:44352]
ENSG00000196924,39466.99761,35372.67623,37744.6211,37091.29962,35465.9626,38083.25721,24045.46548,24308.15528,26488.00384,26591.23241,22187.68418,24175.37033,37204.13573,24632.65192,0.594942666,2.29E-42,8.24E-41,FLNA,X,154348524,154374638,-,10585,protein_coding,filamin A [Source:HGNC Symbol	Acc:HGNC:3754]
ENSG00000118960,1067.154714,1033.59748,1100.729687,1004.280294,1039.344542,993.1845053,577.8629043,564.3821714,629.2702732,655.6856476,646.4654007,649.7507862,1039.715204,620.5695306,0.747171733,2.64E-42,9.46E-41,HS1BP3,2,20560448,20651089,-,9059,protein_coding,HCLS1 binding protein 3 [Source:HGNC Symbol	Acc:HGNC:24979]
ENSG00000126262,85.088748,142.4606498,104.8313988,111.785429,109.5453116,110.2473148,289.3997365,290.4664841,281.3325234,308.5579518,323.2327004,335.3178165,110.6598087,304.7178688,-1.457036273,3.67E-42,1.32E-40,FFAR2,19,35443907,35451767,+,2149,protein_coding,free fatty acid receptor 2 [Source:HGNC Symbol	Acc:HGNC:4501]
ENSG00000186480,5575.67657,5586.276118,5381.345138,4652.062413,5020.381477,4930.451651,7949.595351,8064.375749,8350.505995,7889.076281,7809.073203,7559.154236,5191.032228,7936.963469,-0.612790639,3.83E-42,1.37E-40,INSIG1,7,155297776,155310235,+,3650,protein_coding,insulin induced gene 1 [Source:HGNC Symbol	Acc:HGNC:6083]
ENSG00000183621,236.3576333,252.5898046,226.3750496,272.7564467,243.1371551,299.1057583,101.1494225,88.54676296,85.49327566,74.01221141,91.53492399,83.5393868,255.0536413,87.37933055,1.542892885,3.95E-42,1.41E-40,ZNF438,10,30820207,31031937,-,4267,protein_coding,zinc finger protein 438 [Source:HGNC Symbol	Acc:HGNC:21029]
ENSG00000125538,4376.161581,4431.435531,4380.129315,4305.080441,4260.243887,4101.20011,2646.743221,2495.86016,2477.316778,2646.718377,2888.11755,3082.835427,4309.041811,2706.265252,0.671932477,4.00E-42,1.42E-40,IL1B,2,112829751,112836903,-,3096,protein_coding,interleukin 1 beta [Source:HGNC Symbol	Acc:HGNC:5992]
ENSG00000074706,4146.894677,4094.985912,4160.591096,3618.270766,3867.483868,4073.398613,5769.263355,5668.647909,5816.525068,5703.109981,5442.514023,5768.858766,3993.604155,5694.81985,-0.511752404,6.36E-42,2.26E-40,IPCEF1,6,154154496,154356792,-,8474,protein_coding,interaction protein for cytohesin exchange factors 1 [Source:HGNC Symbol	Acc:HGNC:21204]
ENSG00000119321,3456.730387,3379.651585,3414.616939,3483.233967,3294.374859,3445.468255,2354.533778,2450.345469,2537.957358,2398.621105,2362.745226,2616.407184,3412.345999,2453.43502,0.477159877,7.67E-42,2.73E-40,FKBP15,9,113161006,113221361,-,11060,protein_coding,FK506 binding protein 15 [Source:HGNC Symbol	Acc:HGNC:23397]
ENSG00000175857,3950.717841,4204.104707,4386.966145,3966.147021,3902.217747,4083.944008,5882.588171,6023.662501,6267.850035,5484.200623,6028.909629,6322.307204,4082.349578,6001.586361,-0.555019722,1.05E-41,3.74E-40,GAPT,5,58491435,58497090,+,3273,protein_coding,"GRB2 binding adaptor protein, transmembrane [Source:HGNC Symbol	Acc:HGNC:26588]"
ENSG00000171681,2192.217049,2226.831717,2175.631349,1875.312357,2108.07929,2083.194913,3141.251509,3056.932172,3365.055094,3171.05841,3115.047882,3182.618583,2110.211112,3171.993942,-0.588256623,1.32E-41,4.68E-40,ATF7IP,12,14365632,14502935,+,13189,protein_coding,activating transcription factor 7 interacting protein [Source:HGNC Symbol	Acc:HGNC:20092]
ENSG00000054523,1112.062665,1054.815024,1151.626091,1103.545755,1108.812301,1051.663516,1671.775177,1547.499502,1618.40759,1634.523204,1701.024004,1722.999853,1097.087559,1649.371555,-0.586857308,1.37E-41,4.84E-40,KIF1B,1,10210805,10381603,+,17720,protein_coding,kinesin family member 1B [Source:HGNC Symbol	Acc:HGNC:16636]
ENSG00000103811,282.4473718,260.6726783,262.078497,259.3421953,249.8167472,199.4038389,82.41804793,80.27136456,89.46970709,88.60616859,80.0930585,99.78315646,252.2935548,86.77358385,1.544238892,1.71E-41,6.06E-40,CTSH,15,78921058,78949574,-,5892,protein_coding,cathepsin H [Source:HGNC Symbol	Acc:HGNC:2535]
ENSG00000205060,1275.149432,1210.410343,1200.243551,1118.748573,1179.615978,1110.142526,596.5942788,626.4476595,758.5042945,672.3644558,662.6747102,712.4053263,1182.385067,671.4984542,0.817327813,1.73E-41,6.10E-40,SLC35B4,7,134289332,134317051,-,7109,protein_coding,solute carrier family 35 member B4 [Source:HGNC Symbol	Acc:HGNC:20584]
ENSG00000122376,703.1639592,701.1892975,679.1251488,624.2098355,679.9824831,648.0624764,392.4222964,379.8407869,399.6313583,378.4004612,348.9768977,377.0875099,672.6222001,379.3932184,0.824730688,1.98E-41,6.98E-40,SHLD2,10,87094161,87191468,+,4242,protein_coding,shieldin complex subunit 2 [Source:HGNC Symbol	Acc:HGNC:28773]
ENSG00000164530,101.6337823,73.75622293,113.1875248,101.9483112,92.17837198,95.86723024,11.23882472,13.24063745,7.952862852,4.169702051,6.674421541,5.801346306,96.42857392,8.179632487,3.526315388,2.14E-41,7.54E-40,PI16,6,36948263,36964837,+,2378,protein_coding,peptidase inhibitor 16 [Source:HGNC Symbol	Acc:HGNC:21245]
ENSG00000198814,985.611331,1136.654121,1134.154191,1111.594306,1091.445361,1169.580209,506.683681,608.241783,551.7298604,426.3520347,556.8374543,406.0942414,1104.83992,509.3231758,1.114445497,2.29E-41,8.04E-40,GK,X,30653359,30731456,+,5359,protein_coding,glycerol kinase [Source:HGNC Symbol	Acc:HGNC:4289]
ENSG00000124313,796.5252243,798.1837824,773.3214781,833.4721586,800.2151422,725.7149329,1324.308179,1291.789691,1341.051498,1439.589633,1209.977277,1219.442993,787.9054531,1304.359879,-0.727921156,2.36E-41,8.27E-40,IQSEC2,X,53225828,53321350,-,13115,protein_coding,IQ motif and Sec7 domain 2 [Source:HGNC Symbol	Acc:HGNC:29059]
ENSG00000144724,514.0778525,457.6927259,578.091989,488.2787538,456.8841046,482.2121681,195.7428638,243.2967132,205.7803263,238.7154424,242.1861531,223.9319674,496.2062657,224.9422444,1.143734556,2.51E-41,8.79E-40,PTPRG,3,61561569,62297613,+,14629,protein_coding,"protein tyrosine phosphatase, receptor type G [Source:HGNC Symbol	Acc:HGNC:9671]"
ENSG00000124813,1676.957408,1619.605827,1675.023437,1584.670241,1655.20294,1545.379751,1068.624917,975.6694723,1137.259388,1084.122533,1082.209778,1030.319104,1626.139934,1063.034199,0.61350584,3.42E-41,1.20E-39,RUNX2,6,45328157,45664349,+,8192,protein_coding,runt related transcription factor 2 [Source:HGNC Symbol	Acc:HGNC:10472]
ENSG00000165879,1219.605388,1104.322626,1151.626091,1144.682793,979.2282125,1067.960945,1963.048051,1996.853636,1905.704761,2130.717748,1813.535682,1711.39716,1111.237676,1920.209506,-0.788258659,4.53E-41,1.58E-39,FRAT1,10,97319267,97321915,+,2649,protein_coding,"FRAT1, WNT signaling pathway regulator [Source:HGNC Symbol	Acc:HGNC:3944]"
ENSG00000164292,859.1599972,862.8467724,824.9775297,831.6835917,824.2616741,755.4337743,512.3030934,435.2859563,464.248369,443.030843,469.1164855,389.8504717,826.3938899,452.3058698,0.866951467,5.08E-41,1.77E-39,RHOBTB3,5,95713522,95824383,+,8833,protein_coding,Rho related BTB domain containing 3 [Source:HGNC Symbol	Acc:HGNC:18757]
ENSG00000113013,5099.415939,5078.065431,5069.129886,4708.402269,4723.807584,4894.022104,3690.080782,3637.86514,3712.992844,3598.45287,3460.210825,3608.437402,4928.807202,3618.006644,0.446281896,5.16E-41,1.80E-39,HSPA9,5,138553756,138575724,-,8254,protein_coding,heat shock protein family A (Hsp70) member 9 [Source:HGNC Symbol	Acc:HGNC:5244]
ENSG00000125148,439.625198,457.6927259,489.2131944,435.5160314,476.9228811,349.9153904,186.3771766,177.9210658,212.7390813,189.7214433,170.6744937,177.521197,441.4809035,185.8257429,1.248458183,5.24E-41,1.82E-39,MT2A,16,56608199,56609497,+,1299,protein_coding,metallothionein 2A [Source:HGNC Symbol	Acc:HGNC:7406]
ENSG00000153485,495.1692418,524.3764343,549.225372,485.5959035,439.5171649,452.4933267,162.9629584,203.5748008,160.0513649,158.448678,233.6047539,222.7716981,491.0629072,190.235709,1.370603708,5.95E-41,2.06E-39,TMEM251,14,93184951,93187089,+,1365,protein_coding,transmembrane protein 251 [Source:HGNC Symbol	Acc:HGNC:20218]
ENSG00000131238,6250.477613,6337.983376,6265.575198,6006.901812,5926.134175,6148.924148,4222.988388,4330.515987,4168.294242,4092.562563,4589.141554,4671.244045,6155.999387,4345.79113,0.502837556,7.55E-41,2.61E-39,PPT1,1,40071461,40097727,-,5088,protein_coding,palmitoyl-protein thioesterase 1 [Source:HGNC Symbol	Acc:HGNC:9325]
ENSG00000162591,313.1738642,297.0456102,287.146875,397.9561272,346.0028745,332.6592889,730.5236067,758.854034,661.0817246,740.1221141,628.3491137,668.3150944,328.99744,697.8742812,-1.086731096,7.86E-41,2.71E-39,MEGF6,1,3489920,3611495,-,7039,protein_coding,multiple EGF like domains 6 [Source:HGNC Symbol	Acc:HGNC:3232]
ENSG00000048162,530.6228868,480.9309879,455.0290426,476.6530692,490.2820654,425.6505023,213.5376696,244.9517929,178.9394142,210.5699536,212.6280005,239.0154678,476.5280924,216.6070498,1.134332979,8.67E-41,2.99E-39,NOP16,5,176383938,176388975,-,2862,protein_coding,NOP16 nucleolar protein [Source:HGNC Symbol	Acc:HGNC:26934]
ENSG00000073150,55.54404383,57.59047544,48.61746031,53.65700592,52.10081894,55.60299354,197.6160013,201.0921813,165.0219042,207.4426771,189.7442695,150.8350039,53.852133,185.2920062,-1.788826024,8.82E-41,3.04E-39,PANX2,22,50170731,50180294,+,3102,protein_coding,pannexin 2 [Source:HGNC Symbol	Acc:HGNC:8600]
ENSG00000110047,7656.805532,7340.259721,7729.416542,6767.937013,6755.739523,7066.373541,10453.04356,10893.73446,11246.34218,11159.16511,10315.79524,10050.25234,7219.421979,10686.38882,-0.565638468,8.95E-41,3.08E-39,EHD1,11,64851642,64888296,-,7101,protein_coding,EH domain containing 1 [Source:HGNC Symbol	Acc:HGNC:3242]
ENSG00000140474,1953.495839,2025.770233,1893.802009,2414.565266,2383.278487,2160.84737,1221.285619,1185.864592,1261.52287,1132.074107,1258.605205,1234.526494,2138.626534,1215.646481,0.814256181,1.17E-40,4.02E-39,ULK3,15,74836116,74843346,-,3516,protein_coding,unc-51 like kinase 3 [Source:HGNC Symbol	Acc:HGNC:19703]
ENSG00000138678,1660.412374,1641.83373,1631.723512,1447.844876,1542.985792,1508.950204,974.9680443,1051.803138,1030.889847,937.140536,977.3260114,1025.678027,1572.291748,999.6342672,0.652787782,1.36E-40,4.67E-39,GPAT3,4,83535914,83605875,+,3468,protein_coding,glycerol-3-phosphate acyltransferase 3 [Source:HGNC Symbol	Acc:HGNC:28157]
ENSG00000101493,5763.580889,5450.887982,5483.897594,5071.481343,5187.371281,5248.730856,8076.968697,7815.286256,7789.829164,8727.186393,7364.747426,7795.849166,5367.658324,7928.311184,-0.562712402,2.23E-40,7.62E-39,ZNF516,18,76358190,76495190,-,8217,protein_coding,zinc finger protein 516 [Source:HGNC Symbol	Acc:HGNC:28990]
ENSG00000040487,822.524564,767.8730059,868.2774553,793.2294041,810.9024897,872.3917952,492.6351501,496.5239045,511.9655461,497.2369696,484.3723061,489.6336282,822.533119,495.3945841,0.732744011,2.42E-40,8.29E-39,PQLC2,1,19312326,19329300,+,2686,protein_coding,PQ loop repeat containing 2 [Source:HGNC Symbol	Acc:HGNC:26001]
ENSG00000087460,22800.2391,22099.58718,22438.47723,19994.38897,20452.91123,21391.81376,29299.61604,30695.10777,31622.57092,29504.81172,29746.94332,29459.23654,21529.56958,30054.71438,-0.481249124,3.26E-40,1.11E-38,GNAS,20,58839718,58911192,+,13320,protein_coding,GNAS complex locus [Source:HGNC Symbol	Acc:HGNC:4392]
ENSG00000164512,640.5291863,615.3087639,609.2375496,583.9670811,598.4914586,525.3524217,335.2916041,292.9491036,308.1734355,302.3033987,328.0001443,328.3562009,595.4810769,315.8456479,0.914956724,3.39E-40,1.15E-38,ANKRD55,5,56099678,56233359,-,2979,protein_coding,ankyrin repeat domain 55 [Source:HGNC Symbol	Acc:HGNC:25681]
ENSG00000148175,1413.418647,1517.559546,1470.678174,1166.145595,1343.933945,1244.356649,767.049787,700.9262452,664.0640481,696.3402426,779.9538315,768.0982509,1359.348759,729.4054009,0.89838032,3.54E-40,1.20E-38,STOM,9,121338988,121370304,-,3198,protein_coding,stomatin [Source:HGNC Symbol	Acc:HGNC:3383]
ENSG00000104907,1305.875924,1191.213518,1142.510317,1374.513635,1496.228647,1299.00097,691.1877202,707.5465639,650.1465382,757.8433478,622.6281809,739.0915193,1301.557169,694.740645,0.90436955,3.57E-40,1.21E-38,TRMT1,19,13104902,13117567,-,3364,protein_coding,tRNA methyltransferase 1 [Source:HGNC Symbol	Acc:HGNC:25980]
ENSG00000150337,242.2665742,234.4033386,241.5680059,253.0822112,229.7779707,191.7344605,80.54491048,93.51200201,74.55808924,67.75765833,79.1395697,82.37911754,232.1387602,79.64855788,1.539536388,4.43E-40,1.50E-38,FCGR1A,1,149782671,149792518,+,2998,protein_coding,Fc fragment of IgG receptor Ia [Source:HGNC Symbol	Acc:HGNC:3613]
ENSG00000136378,161.9049788,167.7196302,170.1611111,200.3194888,169.6616412,129.4207608,0,0,0.994107857,4.169702051,1.906977583,1.160269261,166.5312685,1.371842792,6.998744333,4.77E-40,1.61E-38,ADAMTS7,15,78759203,78811431,-,7730,protein_coding,ADAM metallopeptidase with thrombospondin type 1 motif 7 [Source:HGNC Symbol	Acc:HGNC:223]
ENSG00000232187,301.3559825,210.1547174,242.3276538,175.2795527,189.7004177,209.9492342,37.46274906,38.89437252,50.69950068,36.48489295,66.74421541,54.53265527,221.4612597,47.46973098,2.225501247,4.83E-40,1.63E-38,FTH1P7,13,22696023,22696574,-,552,processed_pseudogene,ferritin heavy chain 1 pseudogene 7 [Source:HGNC Symbol	Acc:HGNC:3994]
ENSG00000068097,1388.601096,1346.808838,1321.027554,1305.653811,1421.417214,1362.273342,826.0536168,812.6441237,948.3788951,768.267603,867.6748004,791.3036361,1357.630309,835.7204458,0.698044285,5.34E-40,1.80E-38,HEATR6,17,60043194,60078931,-,4868,protein_coding,HEAT repeat containing 6 [Source:HGNC Symbol	Acc:HGNC:24076]
ENSG00000107819,2068.129292,2239.966387,2164.99628,2526.350695,2396.637671,2144.54994,1444.188976,1481.296315,1451.39747,1403.10474,1398.768057,1367.957459,2256.771711,1424.45217,0.663088928,6.22E-40,2.10E-38,SFXN3,10,101031234,101041244,+,4631,protein_coding,sideroflexin 3 [Source:HGNC Symbol	Acc:HGNC:16087]
ENSG00000065526,5439.770931,4914.387238,5325.890848,5309.360735,5446.539457,5463.473451,7376.41529,7194.631376,8015.491647,8265.391891,7598.35218,8212.38583,5316.570443,7777.111369,-0.548555369,6.33E-40,2.13E-38,SPEN,1,15847864,15940460,+,13294,protein_coding,spen family transcriptional repressor [Source:HGNC Symbol	Acc:HGNC:17575]
ENSG00000125510,1278.694796,1229.607169,1277.727629,1211.75405,1144.882098,1292.290264,1771.988031,1835.483367,1816.235054,1925.359922,1814.48917,1772.891431,1239.159334,1822.741162,-0.554968058,6.39E-40,2.15E-38,OPRL1,20,64080173,64100643,+,3549,protein_coding,opioid related nociceptin receptor 1 [Source:HGNC Symbol	Acc:HGNC:8155]
ENSG00000107957,731.5268752,746.6554623,742.1759176,759.2466337,765.4812629,704.6241423,309.0676797,283.0186256,357.8788283,390.9095673,369.9536511,423.4982803,741.6183823,355.7211054,1.064805372,7.36E-40,2.47E-38,SH3PXD2A,10,103594027,103855543,-,11756,protein_coding,SH3 and PX domains 2A [Source:HGNC Symbol	Acc:HGNC:23664]
ENSG00000151702,3695.451597,3783.795272,3747.342683,3325.840083,3385.217313,3454.096306,4931.970914,4967.721664,5102.755627,4996.345483,5107.839457,5079.658825,3565.290542,5031.048662,-0.496312514,7.54E-40,2.53E-38,FLI1,11,128686535,128813267,+,8172,protein_coding,"Fli-1 proto-oncogene, ETS transcription factor [Source:HGNC Symbol	Acc:HGNC:3749]"
ENSG00000005022,17664.18773,17783.3326,17604.07852,16083.68752,15771.85304,16340.56939,11668.70976,11874.36918,11670.82624,11154.99541,12532.65668,12047.07574,16874.61813,11824.77217,0.513135175,8.81E-40,2.95E-38,SLC25A5,X,119468400,119471319,+,1500,protein_coding,solute carrier family 25 member 5 [Source:HGNC Symbol	Acc:HGNC:10991]
ENSG00000067113,271.8112783,275.8280666,288.6661706,240.5622432,253.8245025,250.2134709,97.40314756,86.89168328,87.48149137,63.58795628,52.44188354,97.46261794,263.4842887,80.87812999,1.705854081,8.90E-40,2.97E-38,PLPP1,5,55424854,55535050,-,2016,protein_coding,phospholipid phosphatase 1 [Source:HGNC Symbol	Acc:HGNC:9228]
ENSG00000135476,336.8096275,330.3874644,295.503001,330.8848698,328.6359349,330.7419443,142.3584464,154.7499502,148.1220706,142.8122953,155.418673,121.8282724,325.493807,144.2149513,1.167033878,1.34E-39,4.47E-38,ESPL1,12,53268299,53293643,+,8890,protein_coding,"extra spindle pole bodies like 1, separase [Source:HGNC Symbol	Acc:HGNC:16856]"
ENSG00000163050,1165.243132,1228.596809,1248.101364,1233.216853,1127.515159,1152.324107,1715.793907,1846.241385,1796.352897,1951.42056,2036.652059,2004.945283,1192.499571,1891.901015,-0.663368987,1.74E-39,5.78E-38,COQ8A,1,226897536,226987545,+,7797,protein_coding,coenzyme Q8A [Source:HGNC Symbol	Acc:HGNC:16812]
ENSG00000121057,870.9778788,862.8467724,859.9213293,915.7462343,826.9335109,916.4907211,473.9037756,562.7270917,522.9007325,446.1581195,479.6048622,515.1595519,875.4860745,500.0756889,0.807629762,1.76E-39,5.87E-38,AKAP1,17,57085092,57121349,+,5399,protein_coding,A-kinase anchoring protein 1 [Source:HGNC Symbol	Acc:HGNC:367]
ENSG00000154889,813.0702587,774.9455204,789.2740823,855.8292444,782.8482026,801.4500448,1289.655136,1420.885907,1169.070839,1272.801551,1374.930838,1315.745342,802.9028922,1307.181602,-0.703354469,1.81E-39,6.00E-38,MPPE1,18,11882622,11909223,-,7630,protein_coding,metallophosphoesterase 1 [Source:HGNC Symbol	Acc:HGNC:15988]
ENSG00000142784,3440.185353,3390.765536,3330.296031,3298.117297,3093.987094,3267.155207,4512.388124,4687.185658,4817.446673,4419.884174,4463.281034,4438.029924,3303.417753,4556.369264,-0.463643923,1.83E-39,6.07E-38,WDTC1,1,27234516,27308633,+,6024,protein_coding,WD and tetratricopeptide repeats 1 [Source:HGNC Symbol	Acc:HGNC:29175]
ENSG00000068654,2194.580625,2237.945668,2278.183804,2275.951334,2192.242151,2312.317593,1254.065525,1347.234861,1522.973236,1583.444354,1346.326174,1408.566883,2248.536863,1410.435172,0.674312933,2.41E-39,7.97E-38,POLR1A,2,86020216,86106155,-,13519,protein_coding,RNA polymerase I subunit A [Source:HGNC Symbol	Acc:HGNC:17264]
ENSG00000177169,1756.137216,1631.730137,1510.939509,1578.410257,1607.109877,1663.296445,2510.940756,2665.505827,2560.821838,2865.627735,2325.559163,2528.22672,1624.603907,2576.113673,-0.666242191,2.42E-39,7.99E-38,ULK1,12,131894651,131923167,+,7608,protein_coding,unc-51 like autophagy activating kinase 1 [Source:HGNC Symbol	Acc:HGNC:12558]
ENSG00000179899,205.631141,158.6263973,208.143502,210.1566065,196.3800099,171.6023421,58.06726104,60.41040838,54.67593211,50.03642462,44.81397321,68.45588641,191.7566665,56.07664763,1.777093086,2.43E-39,8.01E-38,PHC1P1,12,55411727,55414787,-,3061,processed_pseudogene,polyhomeotic homolog 1 pseudogene 1 [Source:HGNC Symbol	Acc:HGNC:34502]
ENSG00000181481,1461.871962,1489.269488,1355.211706,1308.336661,1287.825371,1223.265858,2103.53336,2186.360259,2172.125666,2178.669322,2044.279969,2040.91363,1354.296841,2120.980368,-0.647804461,2.50E-39,8.24E-38,RNF135,17,30968785,30999911,+,3580,protein_coding,ring finger protein 135 [Source:HGNC Symbol	Acc:HGNC:21158]
ENSG00000152601,8435.603934,9162.94775,8623.522023,7897.416987,8274.678783,8189.937479,12018.0499,11254.54183,11681.76142,11416.64422,11597.28417,11794.13704,8430.684493,11627.06976,-0.46366423,2.51E-39,8.27E-38,MBNL1,3,152243828,152465780,+,9989,protein_coding,muscleblind like splicing regulator 1 [Source:HGNC Symbol	Acc:HGNC:6923]
ENSG00000180448,7943.980056,7224.06841,7265.271726,7811.565778,7282.091386,7603.23003,11793.2734,11377.01773,11372.59388,11630.34145,10424.49296,10057.21396,7521.701231,11109.15556,-0.562804885,2.98E-39,9.79E-38,ARHGAP45,19,1065923,1086628,+,6238,protein_coding,Rho GTPase activating protein 45 [Source:HGNC Symbol	Acc:HGNC:17102]
ENSG00000004864,1002.156365,948.7273059,956.3966021,1050.783033,961.8612728,995.1018499,566.6240795,545.3487551,537.8123504,546.2309687,520.6048802,672.9561715,985.8377381,564.9295342,0.806281721,3.11E-39,1.02E-37,SLC25A13,7,96120220,96322147,-,3710,protein_coding,solute carrier family 25 member 13 [Source:HGNC Symbol	Acc:HGNC:10983]
ENSG00000109606,3683.633715,3878.769039,3908.388021,3863.304426,3951.646729,4002.456862,2729.161269,2775.568626,2874.959921,2851.033778,3013.97807,2764.921649,3881.366465,2834.937219,0.453436825,3.34E-39,1.09E-37,DHX15,4,24517441,24584550,-,8162,protein_coding,DEAH-box helicase 15 [Source:HGNC Symbol	Acc:HGNC:2738]
ENSG00000164111,10449.37097,11023.01907,10638.10803,10049.06292,10038.09112,9737.234575,6370.540478,6573.976495,6689.351766,6242.043971,7563.073095,7142.617572,10322.48112,6763.600563,0.610088852,3.75E-39,1.23E-37,ANXA5,4,121667955,121697113,-,3034,protein_coding,annexin A5 [Source:HGNC Symbol	Acc:HGNC:543]
ENSG00000184347,152.4506735,132.3570576,172.4400545,142.1910657,149.6228647,183.1064098,0.936568727,0.827539841,0,4.169702051,1.906977583,0,155.3613543,1.306798034,6.902274027,5.24E-39,1.71E-37,SLIT3,5,168661733,169301129,-,14260,protein_coding,slit guidance ligand 3 [Source:HGNC Symbol	Acc:HGNC:11087]
ENSG00000130775,4032.261225,3720.142642,3845.337252,3926.79855,3792.672435,3764.706131,5089.31446,5246.602591,5501.392878,5189.194203,5084.955726,5015.844016,3846.986372,5187.883979,-0.431674857,5.30E-39,1.73E-37,THEMIS2,1,27872543,27886685,+,4621,protein_coding,thymocyte selection associated family member 2 [Source:HGNC Symbol	Acc:HGNC:16839]
ENSG00000090674,1314.148441,1246.783275,1157.703274,1220.696885,1219.693531,1100.555803,710.8556634,676.1000499,757.5101867,727.613008,617.860737,598.6989388,1209.930201,681.4397639,0.826329095,6.23E-39,2.03E-37,MCOLN1,19,7522626,7534009,+,3956,protein_coding,mucolipin 1 [Source:HGNC Symbol	Acc:HGNC:13356]
ENSG00000153823,46.0897385,39.40400951,45.57886904,27.72278639,56.10857425,46.01627051,164.8360959,167.1630478,183.9099535,150.1092738,152.5582067,164.7582351,43.48670803,163.8891355,-1.930547026,6.24E-39,2.03E-37,PID1,2,228850526,229271285,-,3364,protein_coding,phosphotyrosine interaction domain containing 1 [Source:HGNC Symbol	Acc:HGNC:26084]
ENSG00000126602,1264.513338,1221.524295,1250.380307,1162.568462,1175.608222,1250.108682,792.3371426,820.0919822,827.0977366,812.0494745,741.8142799,747.2134042,1220.783884,790.10067,0.627173297,6.68E-39,2.17E-37,TRAP1,16,3651639,3717597,-,5227,protein_coding,TNF receptor associated protein 1 [Source:HGNC Symbol	Acc:HGNC:16264]
ENSG00000150753,6272.931589,6315.755473,6297.480406,6107.95584,5896.74397,6110.577255,4591.059897,4520.02261,4617.630993,4400.07809,4829.42073,4780.309356,6166.907422,4623.086946,0.416283002,7.18E-39,2.33E-37,CCT5,5,10249921,10266412,+,5839,protein_coding,chaperonin containing TCP1 subunit 5 [Source:HGNC Symbol	Acc:HGNC:1618]
ENSG00000109265,90.99768883,94.97376652,84.32090773,74.22552485,88.17061667,94.90855794,12.17539344,11.58555777,10.93518642,11.46668064,6.674421541,5.801346306,87.93284376,9.773097688,3.150984298,7.55E-39,2.44E-37,KIAA1211,4,56049073,56328625,+,6745,protein_coding,KIAA1211 [Source:HGNC Symbol	Acc:HGNC:29219]
ENSG00000084676,1238.513999,1353.881352,1363.567832,1221.591168,1238.396389,1292.290264,1921.839027,1885.963297,2017.044841,1827.371924,1867.884543,2008.426091,1284.706834,1921.42162,-0.578578213,9.96E-39,3.22E-37,NCOA1,2,24491914,24770702,+,8633,protein_coding,nuclear receptor coactivator 1 [Source:HGNC Symbol	Acc:HGNC:7668]
ENSG00000204388,407.7169175,395.0504543,401.8536954,357.7133728,382.0726723,415.1051069,1079.863742,952.4983568,1068.665946,994.4739392,757.0701005,710.0847878,393.2520365,927.1094786,-1.238135543,1.02E-38,3.31E-37,HSPA1B,6,31827735,31830255,+,2521,protein_coding,heat shock protein family A (Hsp70) member 1B [Source:HGNC Symbol	Acc:HGNC:5233]
ENSG00000147010,7837.619121,7530.207254,7771.197172,7116.707551,7250.029344,7395.198141,10123.37136,9955.304285,10606.13672,9911.381776,9764.678715,9893.61599,7483.493097,10042.41481,-0.424225973,1.21E-38,3.89E-37,SH3KBP1,X,19533975,19887601,-,5780,protein_coding,SH3 domain containing kinase binding protein 1 [Source:HGNC Symbol	Acc:HGNC:13867]
ENSG00000182372,652.347068,620.36056,593.2849454,600.0641828,599.8273771,599.170189,345.5938601,353.359512,364.8375833,327.321611,296.5350142,298.1892001,610.842387,330.9727968,0.880399423,1.59E-38,5.11E-37,CLN8,8,1755778,1801711,+,9459,protein_coding,"CLN8, transmembrane ER and ERGIC protein [Source:HGNC Symbol	Acc:HGNC:2079]"
ENSG00000080608,642.8927627,646.6298997,651.7778273,686.8096757,618.5302351,759.2684635,372.7543531,379.8407869,385.7138483,353.3822489,376.6280727,357.3629324,667.6514773,370.9470404,0.848708874,1.72E-38,5.53E-37,PUM3,9,2720469,2844241,-,2707,protein_coding,pumilio RNA binding family member 3 [Source:HGNC Symbol	Acc:HGNC:29676]
ENSG00000138095,5888.850434,5985.368009,5956.398536,5262.857997,5642.919467,5712.72825,3957.002869,3876.196614,4276.651999,3696.440869,3984.62966,4031.935682,5741.520449,3970.476282,0.532212914,1.76E-38,5.66E-37,LRPPRC,2,43886508,43996005,-,9760,protein_coding,leucine rich pentatricopeptide repeat containing [Source:HGNC Symbol	Acc:HGNC:15714]
ENSG00000185551,271.8112783,256.6312414,243.0873016,231.6194089,236.4575629,285.6843461,83.35461666,71.99596615,73.56398138,116.7516574,90.5814352,83.5393868,254.2151899,86.63117394,1.557465251,1.77E-38,5.66E-37,NR2F2,15,96325938,96340263,+,6459,protein_coding,nuclear receptor subfamily 2 group F member 2 [Source:HGNC Symbol	Acc:HGNC:7976]
ENSG00000171867,2337.576994,2429.91392,2518.992163,2064.900444,2140.141332,2138.797907,1232.524444,1273.583815,1368.886518,1247.783339,1474.093672,1406.246345,2271.72046,1333.853022,0.76924688,1.78E-38,5.71E-37,PRNP,20,4686236,4701590,+,2851,protein_coding,prion protein [Source:HGNC Symbol	Acc:HGNC:9449]
ENSG00000105281,2317.486595,2175.303397,2135.370015,2176.685873,2206.937254,2049.641383,1451.681526,1466.400598,1527.943775,1452.098739,1271.954048,1402.765537,2176.904086,1428.807371,0.606464188,1.80E-38,5.75E-37,SLC1A5,19,46774883,46788594,-,3332,protein_coding,solute carrier family 1 member 5 [Source:HGNC Symbol	Acc:HGNC:10943]
ENSG00000166016,530.6228868,471.8377549,460.3465773,448.9302828,542.3828844,488.9228742,857.8969535,800.231026,881.7736687,888.1465369,806.6515177,829.5925217,490.5072101,844.0487041,-0.788584635,2.05E-38,6.53E-37,ABTB2,11,34150988,34358008,-,4973,protein_coding,ankyrin repeat and BTB domain containing 2 [Source:HGNC Symbol	Acc:HGNC:23842]
ENSG00000001084,2557.389593,2589.550676,2702.067286,2488.790791,2572.978905,2417.771547,1835.674704,1880.998058,1792.376465,1693.941458,1758.233332,1718.358776,2554.758133,1779.930466,0.520593099,2.17E-38,6.90E-37,GCLC,6,53497341,53616970,-,8646,protein_coding,glutamate-cysteine ligase catalytic subunit [Source:HGNC Symbol	Acc:HGNC:4311]
ENSG00000170776,4967.055664,4790.113054,5015.19489,4594.828273,4773.236566,4754.055948,6583.141579,6534.254583,7033.313085,7511.718245,6853.677434,7548.711813,4815.747399,7010.80279,-0.541338606,2.20E-38,7.00E-37,AKAP13,15,85380571,85749358,+,20280,protein_coding,A-kinase anchoring protein 13 [Source:HGNC Symbol	Acc:HGNC:371]
ENSG00000214706,555.4404383,599.1430164,476.2991815,566.9756959,557.0779872,575.2033814,299.7019925,298.7418825,289.2853862,264.7760803,257.4419737,247.1373526,555.0232835,276.180778,1.001827277,2.80E-38,8.90E-37,IFRD2,3,50287732,50292918,-,3712,protein_coding,interferon related developmental regulator 2 [Source:HGNC Symbol	Acc:HGNC:5457]
ENSG00000198909,4736.606972,4363.741464,4596.628943,4407.028753,4425.897773,4415.644625,5895.700133,5917.737402,6181.362652,6261.850056,5759.072301,6076.330121,4490.924755,6015.342111,-0.421443561,4.00E-38,1.27E-36,MAP3K3,17,63622415,63696303,+,6107,protein_coding,mitogen-activated protein kinase kinase kinase 3 [Source:HGNC Symbol	Acc:HGNC:6855]
ENSG00000160209,9567.756997,9301.366963,9728.04995,9440.055908,9084.245354,9494.690483,7281.821849,7163.184862,7491.596807,7608.663818,7188.352,7048.635761,9436.027609,7297.042516,0.371260886,4.36E-38,1.38E-36,PDXK,21,43719094,43762307,+,11912,protein_coding,pyridoxal kinase [Source:HGNC Symbol	Acc:HGNC:8819]
ENSG00000242732,1458.326598,1432.689371,1437.253671,1507.761866,1456.151094,1512.784893,982.4605941,1029.459562,969.2551601,1029.916407,895.3259753,985.0686027,1467.494582,981.9143835,0.579682573,5.61E-38,1.78E-36,RTL5,X,72127110,72131901,-,4779,protein_coding,retrotransposon Gag like 5 [Source:HGNC Symbol	Acc:HGNC:29430]
ENSG00000105851,2055.129622,2012.635563,1964.449256,1725.967024,1771.427844,1937.476723,3172.158277,3166.167431,3317.337917,2964.658159,2783.233783,2942.442846,1911.181005,3057.666402,-0.678004551,5.62E-38,1.78E-36,PIK3CG,7,106865278,106907145,+,5930,protein_coding,"phosphatidylinositol-4,5-bisphosphate 3-kinase catalytic subunit gamma [Source:HGNC Symbol	Acc:HGNC:8978]"
ENSG00000116741,668.8921023,615.3087639,594.0445932,507.0587059,539.7110475,594.3768275,977.7777505,1012.908765,1034.866279,1043.467938,1141.326084,1127.781722,586.5653401,1056.354756,-0.848704956,5.63E-38,1.78E-36,RGS2,1,192809039,192812283,+,2096,protein_coding,regulator of G protein signaling 2 [Source:HGNC Symbol	Acc:HGNC:9998]
ENSG00000169826,5866.396459,6344.045531,5625.192088,5540.980144,5645.591304,5812.430169,4128.394946,3929.986704,3866.085454,3595.325594,4222.048369,3833.529639,5805.772616,3929.228451,0.562839598,5.84E-38,1.84E-36,CSGALNACT2,10,43138486,43185308,+,3730,protein_coding,chondroitin sulfate N-acetylgalactosaminyltransferase 2 [Source:HGNC Symbol	Acc:HGNC:24292]
ENSG00000169554,2254.851822,2115.692203,2238.682118,2032.706241,2061.322144,2131.128528,3009.195318,3018.865339,3095.651865,2917.74901,2938.652456,3226.708815,2139.063843,3034.470467,-0.503646075,8.36E-38,2.63E-36,ZEB2,2,144364364,144524583,-,25058,protein_coding,zinc finger E-box binding homeobox 2 [Source:HGNC Symbol	Acc:HGNC:14881]
ENSG00000138074,913.5222528,908.3129372,945.0018848,981.9232083,1004.610663,995.1018499,610.6428097,599.1388447,584.5354196,527.4673095,507.2560371,587.0962461,958.0787993,569.3561111,0.749895028,8.95E-38,2.81E-36,SLC5A6,2,27199587,27212958,-,5606,protein_coding,solute carrier family 5 member 6 [Source:HGNC Symbol	Acc:HGNC:11041]
ENSG00000140740,5079.32554,5346.820983,5317.534722,5285.215083,5152.637402,5324.465967,3778.118243,3971.363696,4039.060221,3797.556143,4096.187849,4082.98753,5250.99995,3960.878947,0.407447158,9.92E-38,3.11E-36,UQCRC2,16,21952660,21983660,+,5217,protein_coding,ubiquinol-cytochrome c reductase core protein 2 [Source:HGNC Symbol	Acc:HGNC:12586]
ENSG00000071575,4177.621169,4207.135785,4162.110392,3923.221416,4034.473672,4077.233302,6062.409367,5919.392481,6086.922405,6301.462225,5412.002381,5485.753067,4096.965956,5877.990321,-0.520885504,1.14E-37,3.59E-36,TRIB2,2,12716889,12742734,+,4588,protein_coding,tribbles pseudokinase 2 [Source:HGNC Symbol	Acc:HGNC:30809]
ENSG00000064763,475.078843,419.2990756,482.376364,393.4847101,414.1347147,391.1382994,194.8062951,179.5761455,183.9099535,215.7820812,219.3024221,191.4444281,429.2520011,197.4702209,1.122032341,1.17E-37,3.65E-36,FAR2,12,29149103,29340980,+,5411,protein_coding,fatty acyl-CoA reductase 2 [Source:HGNC Symbol	Acc:HGNC:25531]
ENSG00000171791,375.808637,467.796318,436.0378472,416.7360793,454.2122677,331.7006166,188.250314,181.2312251,150.1102863,136.5577422,146.8372739,172.8801199,413.7152943,162.6444936,1.344573611,1.50E-37,4.67E-36,BCL2,18,63123346,63320128,-,11765,protein_coding,"BCL2, apoptosis regulator [Source:HGNC Symbol	Acc:HGNC:990]"
ENSG00000105612,896.9772185,911.3440149,946.5211805,861.194945,741.4347311,838.8382646,420.5193582,423.7003985,426.4722704,460.7520767,530.1397681,478.0309356,866.0517258,456.6024679,0.927091523,1.68E-37,5.24E-36,DNASE2,19,12875211,12881468,-,2389,protein_coding,"deoxyribonuclease 2, lysosomal [Source:HGNC Symbol	Acc:HGNC:2960]"
ENSG00000131370,1749.046487,1639.813011,1730.477728,1645.481515,1567.032324,1350.769274,836.3558728,872.2269922,917.5615516,984.0496841,741.8142799,780.8612128,1613.770056,855.4782655,0.915656721,1.82E-37,5.66E-36,SH3BP5,3,15254853,15341368,-,4159,protein_coding,SH3 domain binding protein 5 [Source:HGNC Symbol	Acc:HGNC:10827]
ENSG00000131389,13617.74504,12990.18847,13403.98574,13775.54199,13403.26965,13441.54435,10351.89413,10283.8376,10216.44644,10284.57011,9869.562482,11035.32094,13438.71254,10340.27195,0.378379405,1.92E-37,5.98E-36,SLC6A6,3,14402576,14489349,+,8254,protein_coding,solute carrier family 6 member 6 [Source:HGNC Symbol	Acc:HGNC:11052]
ENSG00000198911,6391.110405,5910.601427,6265.575198,5566.02008,5626.888446,5933.222879,4180.842795,4297.414393,4315.422205,4212.441497,4075.211095,3934.473065,5948.903073,4169.300842,0.51268327,2.37E-37,7.35E-36,SREBF2,22,41833079,41907308,+,7557,protein_coding,sterol regulatory element binding transcription factor 2 [Source:HGNC Symbol	Acc:HGNC:11290]
ENSG00000117713,6031.846803,5845.938437,5959.437128,5355.863474,5514.671297,5651.373223,8018.901436,7922.866436,8388.282093,8600.010481,7647.933598,7852.702359,5726.521727,8071.782734,-0.495075348,2.72E-37,8.45E-36,ARID1A,1,26693236,26782110,+,15928,protein_coding,AT-rich interaction domain 1A [Source:HGNC Symbol	Acc:HGNC:11110]
ENSG00000185621,346.2639328,372.8225515,410.2098214,319.2591852,350.0106298,342.246012,158.2801148,141.5093128,156.0749335,184.5093158,143.0233187,146.1939269,356.8020221,154.9318204,1.2075222,2.78E-37,8.60E-36,LMLN,3,197960200,198043720,+,8692,protein_coding,leishmanolysin like peptidase [Source:HGNC Symbol	Acc:HGNC:15991]
ENSG00000271856,150.0870972,159.6367565,128.3804811,189.5880876,162.982049,185.0237544,24.35078689,23.99865538,18.88804927,37.52731846,43.86048441,11.60269261,162.616371,26.70466451,2.597479552,3.39E-37,1.05E-35,LINC01215,3,108125821,108138610,+,2592,lincRNA,long intergenic non-protein coding RNA 1215 [Source:HGNC Symbol	Acc:HGNC:49651]
ENSG00000181649,530.6228868,554.6872108,494.5307291,507.9529893,490.2820654,490.8402188,264.1123809,254.882271,230.6330227,261.6488037,177.3489152,208.848467,511.4860167,232.9123101,1.132632516,5.22E-37,1.61E-35,PHLDA2,11,2928273,2929455,-,955,protein_coding,pleckstrin homology like domain family A member 2 [Source:HGNC Symbol	Acc:HGNC:12385]
ENSG00000112578,608.6209058,665.8267248,684.4426835,590.2270651,567.7653346,672.029284,352.1498412,354.1870519,348.9318576,352.3398233,358.5117856,319.0740468,631.485333,347.5324011,0.863353998,5.80E-37,1.79E-35,BYSL,6,41921188,41933046,+,2248,protein_coding,bystin like [Source:HGNC Symbol	Acc:HGNC:1157]
ENSG00000140105,4818.150355,4816.382393,4898.209127,4500.928513,4576.856556,4757.890637,3387.569084,3627.107122,3536.041646,3492.125468,3228.513048,3389.146512,4728.069597,3443.417147,0.457436023,7.90E-37,2.43E-35,WARS,14,100333788,100376805,-,6358,protein_coding,tryptophanyl-tRNA synthetase [Source:HGNC Symbol	Acc:HGNC:12729]
ENSG00000186442,94.54305333,122.2534654,125.3418899,93.89976035,92.17837198,88.19785182,0,0,0.994107857,9.381829616,2.860466375,0,102.7357321,2.206067308,5.600190829,8.46E-37,2.60E-35,KRT3,12,52789685,52796117,-,2319,protein_coding,keratin 3 [Source:HGNC Symbol	Acc:HGNC:6440]
ENSG00000153113,2650.750858,2537.011997,2591.158705,2435.133785,2446.066653,2675.654396,3526.181255,3487.252889,3694.104795,3370.161683,3538.396906,3465.724283,2555.962732,3513.636968,-0.458864365,1.18E-36,3.62E-35,CAST,5,96525267,96779595,+,12448,protein_coding,calpastatin [Source:HGNC Symbol	Acc:HGNC:1515]
ENSG00000184575,2607.024696,2618.851094,2575.206101,2416.353833,2522.214004,2422.564908,1833.801566,1789.968676,1776.47074,1728.3415,1864.070588,1881.956742,2527.035773,1812.434969,0.479442003,1.36E-36,4.16E-35,XPOT,12,64404350,64451127,+,7364,protein_coding,exportin for tRNA [Source:HGNC Symbol	Acc:HGNC:12826]
ENSG00000173621,685.4371367,618.3398416,629.7480406,596.4870491,521.0081894,609.7155843,284.7168929,289.6389443,302.2087884,295.0064201,214.5349781,208.848467,610.1226403,265.8257485,1.197014366,1.64E-36,5.03E-35,LRFN4,11,66856647,66860475,+,2828,protein_coding,leucine rich repeat and fibronectin type III domain containing 4 [Source:HGNC Symbol	Acc:HGNC:28456]
ENSG00000139718,2889.472067,2761.311743,2963.386136,2863.495549,2617.064213,2630.596798,4320.391535,4397.546714,4636.519043,4856.660464,3862.583095,4199.014456,2787.554418,4378.785885,-0.650827899,1.86E-36,5.69E-35,SETD1B,12,121804180,121832584,+,8314,protein_coding,SET domain containing 1B [Source:HGNC Symbol	Acc:HGNC:29187]
ENSG00000100823,5105.32488,5336.717391,5242.329588,4870.26757,4882.781878,4836.501766,3417.539283,3484.77027,3702.057658,3737.095464,3766.280727,3645.566019,5045.653845,3625.55157,0.477459709,1.92E-36,5.86E-35,APEX1,14,20455191,20457772,+,1886,protein_coding,apurinic/apyrimidinic endodeoxyribonuclease 1 [Source:HGNC Symbol	Acc:HGNC:587]
ENSG00000180357,2985.196909,2660.275822,2714.981299,2695.370264,2709.242585,2686.199791,3691.95392,3866.266136,4057.94827,3978.938182,3681.420224,4072.545107,2741.877778,3891.511973,-0.505378398,2.08E-36,6.35E-35,ZNF609,15,64460742,64686068,+,12112,protein_coding,zinc finger protein 609 [Source:HGNC Symbol	Acc:HGNC:29003]
ENSG00000198663,3073.831021,2963.383587,2989.214161,2909.104004,3126.049137,2921.074505,3971.0514,3829.854383,3946.60819,4092.562563,3887.373803,4069.064299,2997.109403,3966.085773,-0.404825227,2.12E-36,6.47E-35,C6orf89,6,36871870,36928964,+,7340,protein_coding,chromosome 6 open reading frame 89 [Source:HGNC Symbol	Acc:HGNC:21114]
ENSG00000121104,380.5357897,395.0504543,388.9396825,384.5418757,392.7600197,365.2541472,617.1987908,660.376793,692.893176,678.6190089,614.0467818,643.9494399,384.5136615,651.180665,-0.760187726,2.53E-36,7.71E-35,FAM117A,17,49710332,49789180,-,3836,protein_coding,family with sequence similarity 117 member A [Source:HGNC Symbol	Acc:HGNC:24179]
ENSG00000112062,3955.444994,4099.027348,3987.391394,3738.104746,3910.233258,3855.78,5448.956851,5612.3752,4993.403763,5297.606456,5548.351278,5280.385407,3924.33029,5363.513159,-0.451142027,2.91E-36,8.85E-35,MAPK14,6,36027677,36111236,+,6860,protein_coding,mitogen-activated protein kinase 14 [Source:HGNC Symbol	Acc:HGNC:6876]
ENSG00000178035,4058.260564,3850.478981,4273.778621,3674.610622,3601.636099,3722.52455,2505.321343,2576.959064,2606.5508,2421.554466,2652.605818,2735.914918,3863.54824,2583.151068,0.581690787,3.02E-36,9.17E-35,IMPDH2,3,49024325,49029408,-,2773,protein_coding,inosine monophosphate dehydrogenase 2 [Source:HGNC Symbol	Acc:HGNC:6053]
ENSG00000159314,2819.746566,2751.208151,2816.014459,3219.420355,3081.963828,3138.693118,4261.387706,4672.289941,4465.532491,4599.181363,4244.9321,4276.752497,2971.174413,4420.012683,-0.573291256,3.32E-36,1.01E-34,ARHGAP27,17,45393902,45434421,-,10426,protein_coding,Rho GTPase activating protein 27 [Source:HGNC Symbol	Acc:HGNC:31813]
ENSG00000163221,181.9953777,227.3308241,183.075124,185.1166704,177.6771518,143.8008454,423.3290644,395.5640439,424.4840547,459.7096512,506.3025483,554.6087068,183.1659989,460.6663449,-1.32850039,3.56E-36,1.08E-34,S100A12,1,153373706,153375649,-,518,protein_coding,S100 calcium binding protein A12 [Source:HGNC Symbol	Acc:HGNC:10489]
ENSG00000140396,1493.780243,1348.829556,1433.455431,1318.173779,1420.081296,1505.115515,2036.100411,2085.400399,2079.673636,2049.408558,1958.465978,2093.125747,1419.90597,2050.362455,-0.530679735,4.13E-36,1.25E-34,NCOA2,8,70109762,70403805,-,10026,protein_coding,nuclear receptor coactivator 2 [Source:HGNC Symbol	Acc:HGNC:7669]
ENSG00000106397,2595.206814,2314.732969,2275.145213,2320.665506,2276.405012,2412.019513,1612.771347,1543.361803,1617.413483,1502.135164,1338.698263,1408.566883,2365.695838,1503.824491,0.652634472,4.46E-36,1.35E-34,PLOD3,7,101205977,101218420,-,5671,protein_coding,"procollagen-lysine,2-oxoglutarate 5-dioxygenase 3 [Source:HGNC Symbol	Acc:HGNC:9083]"
ENSG00000114942,8826.775817,8863.881422,8432.090773,8027.982369,8111.696734,8108.450334,5412.43067,5449.349852,5439.758191,5490.455176,6262.514383,6111.138198,8395.146241,5694.274412,0.560243957,5.11E-36,1.54E-34,EEF1B2,2,206159585,206162928,+,1915,protein_coding,eukaryotic translation elongation factor 1 beta 2 [Source:HGNC Symbol	Acc:HGNC:3208]
ENSG00000125772,1328.329899,1460.97943,1434.974727,1361.993667,1353.285374,1462.933933,2082.928848,1981.957919,2033.944674,1895.129582,2076.698588,2129.094094,1400.416172,2033.292284,-0.536156047,5.36E-36,1.61E-34,GPCPD1,20,5544404,5611026,-,7527,protein_coding,glycerophosphocholine phosphodiesterase 1 [Source:HGNC Symbol	Acc:HGNC:26957]
ENSG00000133639,1666.321315,1762.066477,1646.916468,1368.253651,1528.290689,1595.230711,2715.112738,2594.337401,2434.570141,2473.675742,2762.257029,2489.937834,1594.513218,2578.315148,-0.693721391,5.42E-36,1.63E-34,BTG1,12,92140278,92145897,-,4854,protein_coding,BTG anti-proliferation factor 1 [Source:HGNC Symbol	Acc:HGNC:1130]
ENSG00000144867,1005.70173,935.5926361,979.1860366,945.2575876,999.266989,955.7962855,649.9786962,660.376793,640.2054596,601.4795209,608.325849,620.7440547,970.1335441,630.1850622,0.619840175,5.59E-36,1.68E-34,SRPRB,3,133784033,133825772,+,4180,protein_coding,SRP receptor subunit beta [Source:HGNC Symbol	Acc:HGNC:24085]
ENSG00000116852,2027.948494,1879.268146,1965.968551,2033.600524,1875.629482,1988.286355,2656.108908,2749.087351,3040.975933,3040.755221,2796.582626,3022.501425,1961.783592,2884.335244,-0.554769464,5.79E-36,1.74E-34,KIF21B,1,200969390,201023700,-,12150,protein_coding,kinesin family member 21B [Source:HGNC Symbol	Acc:HGNC:29442]
ENSG00000136280,2264.306127,2249.05962,2322.243378,2200.831526,2265.717665,2245.210532,2890.25109,2965.07525,2936.594608,3005.312754,2985.373407,3095.598389,2257.894808,2979.700916,-0.399465961,5.87E-36,1.76E-34,CCM2,7,44999475,45076469,+,8196,protein_coding,CCM2 scaffold protein [Source:HGNC Symbol	Acc:HGNC:21708]
ENSG00000197586,768.1623083,827.4841997,884.2300595,848.6749769,800.2151422,848.4249876,495.4448563,489.9035857,479.1599868,544.1461177,522.5118578,517.4800905,829.5319457,508.1077491,0.711361883,6.08E-36,1.82E-34,ENTPD6,20,25195693,25226729,+,5327,protein_coding,ectonucleoside triphosphate diphosphohydrolase 6 (putative) [Source:HGNC Symbol	Acc:HGNC:3368]
ENSG00000213614,2189.853473,2316.753687,2092.829737,2330.502624,2336.521342,2133.045873,1479.778588,1469.710757,1214.799801,1393.722911,1386.372703,1185.795185,2233.251123,1355.029991,0.718813971,6.63E-36,1.98E-34,HEXA,15,72340919,72376476,-,12611,protein_coding,hexosaminidase subunit alpha [Source:HGNC Symbol	Acc:HGNC:4878]
ENSG00000217801,141.81458,178.8335816,189.9119544,247.7165106,245.8089919,219.5359572,56.19412359,52.13500997,59.64647139,58.37582872,45.767462,54.53265527,203.9369293,54.44192516,1.907032754,6.97E-36,2.08E-34,AL390719.1,1,1059734,1069355,+,2171,transcribed_unprocessed_pseudogene,uncharacterized LOC100288175 [Source:NCBI gene	Acc:100288175]
ENSG00000088298,2097.673996,2066.184601,2047.250868,1926.286512,1748.717231,1857.906922,1174.457183,1249.58516,1333.098636,1282.183381,1228.093564,1142.865222,1957.336688,1235.047191,0.664800892,7.32E-36,2.18E-34,EDEM2,20,35115357,35147364,-,1919,protein_coding,ER degradation enhancing alpha-mannosidase like protein 2 [Source:HGNC Symbol	Acc:HGNC:15877]
ENSG00000061676,2.363576333,1.010359218,2.278943452,4.47141716,5.343673738,5.752033814,77.7352043,66.20318726,114.3224035,105.2849768,92.48841279,67.29561715,3.536667286,87.22163363,-4.648830662,7.97E-36,2.37E-34,NCKAP1,2,182909115,183038858,-,22520,protein_coding,NCK associated protein 1 [Source:HGNC Symbol	Acc:HGNC:7666]
ENSG00000112667,542.4407685,477.8999102,476.2991815,476.6530692,388.7522644,433.3198807,208.854826,220.9531375,167.0101199,225.1639108,188.7907807,227.4127752,465.8941791,206.3642583,1.176966058,8.02E-36,2.38E-34,DNPH1,6,43225629,43229484,-,1250,protein_coding,2'-deoxynucleoside 5'-phosphate N-hydrolase 1 [Source:HGNC Symbol	Acc:HGNC:21218]
ENSG00000136193,7.090729,5.051796091,5.317534722,7.154267456,4.007755303,0,90.84716647,77.78874503,72.56987352,61.50310526,87.72096883,87.02019459,4.770347095,79.57500895,-4.057570554,8.27E-36,2.45E-34,SCRN1,7,29920103,29990289,-,6046,protein_coding,secernin 1 [Source:HGNC Symbol	Acc:HGNC:22192]
ENSG00000168234,1126.244123,1138.674839,1196.445312,1032.00308,1092.781279,1079.465012,627.5010468,650.4463149,754.5278631,645.2613924,694.1398403,597.5386695,1110.935608,661.5691878,0.747555155,8.39E-36,2.49E-34,TTC39C,18,23992773,24135610,+,7188,protein_coding,tetratricopeptide repeat domain 39C [Source:HGNC Symbol	Acc:HGNC:26595]
ENSG00000132475,17468.01089,17888.40996,17686.88013,16346.60685,16141.90244,15979.14994,23646.48721,23360.62217,22416.13806,23437.89523,23011.4985,21995.22438,16918.49337,22977.97759,-0.441603488,9.11E-36,2.70E-34,H3F3B,17,75776434,75785893,-,6134,protein_coding,H3 histone family member 3B [Source:HGNC Symbol	Acc:HGNC:4765]
ENSG00000146278,5015.508979,4832.548141,4915.681026,4426.702988,4643.652478,5011.938797,7300.553223,7512.406675,8011.515216,7280.299782,6728.770402,6614.695058,4807.672068,7241.373393,-0.591076625,1.02E-35,3.02E-34,PNRC1,6,89080751,89085160,+,2992,protein_coding,proline rich nuclear receptor coactivator 1 [Source:HGNC Symbol	Acc:HGNC:17278]
ENSG00000149516,583.8033543,644.6091812,695.8374007,612.5841509,599.8273771,581.9140876,327.7990543,277.2258467,359.8670441,282.497314,345.1629426,297.0289309,619.762592,314.9301887,0.979007937,1.04E-35,3.08E-34,MS4A3,11,60056587,60071128,+,2095,protein_coding,membrane spanning 4-domains A3 [Source:HGNC Symbol	Acc:HGNC:7317]
ENSG00000177666,3086.830691,2555.198463,2718.779538,2973.492411,2598.361355,2903.818404,4754.959424,4842.763148,4568.919708,4706.55119,4136.234378,4094.590223,2806.080144,4517.336345,-0.687083472,1.07E-35,3.16E-34,PNPLA2,11,818902,825573,+,3843,protein_coding,patatin like phospholipase domain containing 2 [Source:HGNC Symbol	Acc:HGNC:30802]
ENSG00000100077,4682.244716,4637.548812,4826.802232,4361.420298,4359.101852,4523.974595,6047.424267,6116.346963,6537.253264,6209.72878,6105.188733,5997.431811,4565.182084,6168.895636,-0.433805632,1.09E-35,3.21E-34,GRK3,22,25564849,25729294,+,9303,protein_coding,G protein-coupled receptor kinase 3 [Source:HGNC Symbol	Acc:HGNC:290]
ENSG00000185624,19090.60604,17898.51355,18252.05811,16568.38914,16947.46126,17823.63545,13096.0405,12961.75653,13737.57647,12772.83981,12914.05219,12694.50599,17763.44393,13029.46191,0.447101644,1.19E-35,3.50E-34,P4HB,17,81843159,81860694,-,5303,protein_coding,prolyl 4-hydroxylase subunit beta [Source:HGNC Symbol	Acc:HGNC:8548]
ENSG00000136161,3963.717511,4273.819493,3977.515972,4119.963771,4260.243887,4007.250224,5832.01346,5715.81768,5393.035122,5391.424752,6030.816607,6057.765812,4100.418476,5736.812239,-0.4847999,1.23E-35,3.63E-34,RCBTB2,13,48488959,48533256,-,3545,protein_coding,RCC1 and BTB domain containing protein 2 [Source:HGNC Symbol	Acc:HGNC:1914]
ENSG00000102471,2382.484944,2684.524443,2545.579836,2255.382815,2483.47237,2365.04457,1718.603613,1593.014194,1609.46062,1624.098949,1727.72169,1616.255081,2452.748163,1648.192358,0.573377154,1.29E-35,3.78E-34,NDFIP2,13,79481124,79556075,+,4994,protein_coding,Nedd4 family interacting protein 2 [Source:HGNC Symbol	Acc:HGNC:18537]
ENSG00000059728,2358.849181,2368.282008,2415.680059,2247.334264,2237.663378,2422.564908,3248.020344,3036.243676,3288.508789,3286.767642,3127.443236,3296.324971,2341.728966,3213.884776,-0.455220947,1.30E-35,3.81E-34,MXD1,2,69897688,69942945,+,6351,protein_coding,MAX dimerization protein 1 [Source:HGNC Symbol	Acc:HGNC:6761]
ENSG00000147274,7102.546882,6751.220296,6965.970486,7004.922122,7139.148114,7440.255739,5153.001133,5042.20025,5299.588983,4990.09093,5419.630292,5539.125453,7067.34394,5240.606173,0.431652448,2.11E-35,6.16E-34,RBMX,X,136848004,136880764,-,5882,protein_coding,RNA binding motif protein X-linked [Source:HGNC Symbol	Acc:HGNC:9910]
ENSG00000127946,556.6222265,524.3764343,603.160367,497.2215882,504.9771682,538.7738339,889.7402902,852.366036,886.744208,908.9950472,860.04689,884.125177,537.5219364,880.3362747,-0.707996097,2.11E-35,6.17E-34,HIP1,7,75533300,75738962,-,8953,protein_coding,huntingtin interacting protein 1 [Source:HGNC Symbol	Acc:HGNC:4913]
ENSG00000073111,971.429873,982.0691601,926.0106894,758.3523503,805.558816,788.0286326,458.918676,387.2886455,491.0892811,436.7762899,457.67462,420.0174725,871.9082536,441.9608308,0.980794791,2.34E-35,6.81E-34,MCM2,3,127598223,127622436,+,4902,protein_coding,minichromosome maintenance complex component 2 [Source:HGNC Symbol	Acc:HGNC:6944]
ENSG00000121691,7006.82204,7176.581527,7111.822867,6585.503193,6654.209722,6489.252815,9015.410561,9290.789793,9239.238418,9108.714131,9748.469405,10001.52103,6837.365361,9400.690557,-0.459036465,2.40E-35,6.98E-34,CAT,11,34438925,34472062,+,3590,protein_coding,catalase [Source:HGNC Symbol	Acc:HGNC:1516]
ENSG00000198408,7134.455162,7373.601575,7565.332613,7524.500796,7601.375892,7556.255087,9276.713236,9260.998358,9124.916015,9193.150598,9273.631987,9479.399864,7459.253521,9268.13501,-0.312916619,2.61E-35,7.60E-34,OGA,10,101784443,101818465,-,7247,protein_coding,O-GlcNAcase [Source:HGNC Symbol	Acc:HGNC:7056]
ENSG00000111666,1149.879886,1158.882023,1161.501513,1028.425947,1076.750258,1075.630323,1777.607443,1781.693277,1718.812484,1777.335499,1609.48908,1557.081348,1108.511658,1703.669855,-0.62054358,2.88E-35,8.37E-34,CHPT1,12,101696947,101744140,+,6004,protein_coding,choline phosphotransferase 1 [Source:HGNC Symbol	Acc:HGNC:17852]
ENSG00000129116,15.36324617,5.051796091,10.63506944,9.837117751,10.68734748,9.586723024,78.67177303,87.71922312,77.54041281,88.60616859,85.81399125,71.93669419,10.19354999,81.7147105,-3.020089484,3.31E-35,9.61E-34,PALLD,4,168497066,168928457,+,10114,protein_coding,"palladin, cytoskeletal associated protein [Source:HGNC Symbol	Acc:HGNC:17068]"
ENSG00000067057,1718.319994,1646.885526,1662.109424,1660.684333,1653.867022,1527.164978,1125.755609,1167.658715,1094.51275,1161.262021,1034.535339,1135.903607,1644.838546,1119.938007,0.55401289,3.46E-35,1.00E-33,PFKP,10,3066333,3137712,+,4836,protein_coding,"phosphofructokinase, platelet [Source:HGNC Symbol	Acc:HGNC:8878]"
ENSG00000122034,4993.055004,5068.972198,4841.23554,4381.094533,4546.130432,4838.41911,3407.237027,3240.646017,3500.253763,3283.640365,3469.745713,3410.031359,4778.151136,3385.25904,0.497399767,3.52E-35,1.02E-33,GTF3A,13,27424544,27435823,+,3001,protein_coding,general transcription factor IIIA [Source:HGNC Symbol	Acc:HGNC:4662]
ENSG00000172845,3388.186674,3432.190264,3475.388765,3062.920754,3172.806282,3390.823934,4617.283822,4586.225798,4682.248004,4465.750897,4394.629841,4625.993544,3320.386112,4562.021984,-0.457770995,4.43E-35,1.28E-33,SP3,2,173906459,173965702,-,10704,protein_coding,Sp3 transcription factor [Source:HGNC Symbol	Acc:HGNC:11208]
ENSG00000101096,3825.448295,3631.23103,3697.965575,3342.831469,3516.137319,3664.04554,4930.097776,4967.721664,5192.225335,5128.733523,4777.932335,4826.720126,3612.943205,4970.571793,-0.460376513,4.51E-35,1.30E-33,NFATC2,20,51386957,51562831,-,8286,protein_coding,nuclear factor of activated T cells 2 [Source:HGNC Symbol	Acc:HGNC:7776]
ENSG00000175727,3688.360868,3480.687507,3520.967634,3800.704586,3835.421825,3765.664804,5004.086706,4974.341983,5298.594875,5310.115562,4817.978864,4964.792168,3681.967871,5061.651693,-0.45964609,5.59E-35,1.61E-33,MLXIP,12,122078722,122147347,+,13905,protein_coding,MLX interacting protein [Source:HGNC Symbol	Acc:HGNC:17055]
ENSG00000166575,441.9887743,491.0345801,465.6641121,389.0132929,388.7522644,427.5678469,220.0936507,206.0574204,220.6919441,162.61838,189.7442695,193.7649666,434.0034784,198.8284386,1.125877374,5.64E-35,1.62E-33,TMEM135,11,87037844,87323758,+,5030,protein_coding,transmembrane protein 135 [Source:HGNC Symbol	Acc:HGNC:26167]
ENSG00000060982,304.901347,364.7396778,321.3310268,279.0164308,255.160421,309.6511537,112.3882472,106.7526395,133.2104528,119.878934,93.44190158,74.25723271,305.8000095,106.6549013,1.518351358,6.02E-35,1.73E-33,BCAT1,12,24810022,24949459,-,11775,protein_coding,branched chain amino acid transaminase 1 [Source:HGNC Symbol	Acc:HGNC:976]
ENSG00000100554,1010.428882,997.2245484,1074.901662,953.3061385,907.088617,1001.812556,523.5419181,560.2444722,520.9125168,534.7642881,671.2561093,569.6922072,990.793734,563.4019186,0.815881372,6.08E-35,1.74E-33,ATP6V1D,14,67294371,67360265,-,4251,protein_coding,ATPase H+ transporting V1 subunit D [Source:HGNC Symbol	Acc:HGNC:13527]
ENSG00000133030,2755.930005,2626.933967,2581.283284,2614.884755,2460.761756,2622.927419,3712.558432,3716.481425,3755.739482,4401.120515,3697.629534,3993.646797,2610.453531,3879.529364,-0.570934685,6.49E-35,1.86E-33,MPRIP,17,17042545,17217679,+,18153,protein_coding,myosin phosphatase Rho interacting protein [Source:HGNC Symbol	Acc:HGNC:30321]
ENSG00000109323,6127.571644,6229.87494,6404.590749,6006.007529,5970.219484,6237.121999,4793.358742,4751.733766,4863.175634,4532.46613,4845.630039,4537.81308,6162.564391,4720.696232,0.384652663,6.78E-35,1.94E-33,MANBA,4,102630770,102760994,-,11743,protein_coding,mannosidase beta [Source:HGNC Symbol	Acc:HGNC:6831]
ENSG00000167553,2416.756801,2239.966387,2180.189236,2003.194888,2005.21357,2014.170507,1144.486984,1313.305727,1437.479961,1278.013679,1340.605241,1263.533225,2143.248565,1296.237469,0.72523556,6.83E-35,1.95E-33,TUBA1C,12,49188736,49274603,+,4631,protein_coding,tubulin alpha 1c [Source:HGNC Symbol	Acc:HGNC:20768]
ENSG00000148843,2817.382989,3010.87047,2984.656275,2830.407062,2876.232389,3016.941736,1867.518041,1862.792182,2094.585254,2181.796598,2026.163682,2028.150668,2922.748487,2010.167737,0.541364863,7.24E-35,2.07E-33,PDCD11,10,103396626,103446292,+,7670,protein_coding,programmed cell death 11 [Source:HGNC Symbol	Acc:HGNC:13408]
ENSG00000147155,920.6129818,811.3184523,886.5090029,881.7634639,909.7604539,871.4331229,531.0344679,538.7284364,488.1069575,511.8309268,600.6979387,501.2363208,880.2329129,528.6058414,0.73320486,7.45E-35,2.12E-33,EBP,X,48521158,48528716,+,2409,protein_coding,"EBP, cholestenol delta-isomerase [Source:HGNC Symbol	Acc:HGNC:3133]"
ENSG00000229807,10.6360935,9.093232964,12.15436508,36.66562071,21.37469495,16.29742914,329.6721917,307.0172809,341.9731026,745.3342417,643.6049343,734.4504423,17.70357272,517.0086989,-4.865352619,7.54E-35,2.15E-33,XIST,X,73820651,73852723,-,25264,lincRNA,X inactive specific transcript [Source:HGNC Symbol	Acc:HGNC:12810]
ENSG00000182199,3496.911185,3311.957517,3452.59933,3289.174463,3027.191172,3120.478344,2127.884147,2321.249253,2221.831059,2315.227064,2371.326625,2306.615291,3283.052002,2277.355573,0.528434943,8.60E-35,2.45E-33,SHMT2,12,57229327,57234935,+,4838,protein_coding,serine hydroxymethyltransferase 2 [Source:HGNC Symbol	Acc:HGNC:10852]
ENSG00000103966,1678.139197,1440.772245,1433.455431,1302.97096,1325.231087,1288.455574,845.72156,772.0946715,799.2627166,886.0616859,806.6515177,786.6625591,1411.504083,816.0757851,0.790077098,9.09E-35,2.58E-33,EHD4,15,41895939,41972578,-,7879,protein_coding,EH domain containing 4 [Source:HGNC Symbol	Acc:HGNC:3245]
ENSG00000166226,3338.551571,3432.190264,3073.535069,3062.920754,3061.925052,3000.644306,2219.667882,2065.539443,2167.155127,2124.463195,2324.605674,2185.947288,3161.627836,2181.229768,0.535328872,9.44E-35,2.68E-33,CCT2,12,69585334,69601570,+,4322,protein_coding,chaperonin containing TCP1 subunit 2 [Source:HGNC Symbol	Acc:HGNC:1615]
ENSG00000128011,128.8149102,84.87017433,106.3506944,80.48550887,98.85796415,103.5366087,327.7990543,289.6389443,378.7550933,323.151909,252.6745298,249.4578911,100.4859768,303.5795703,-1.599740088,1.22E-34,3.45E-33,LRFN1,19,39306568,39315336,-,3381,protein_coding,leucine rich repeat and fibronectin type III domain containing 1 [Source:HGNC Symbol	Acc:HGNC:29290]
ENSG00000141480,3635.180401,3436.231701,3489.062425,3519.899588,3402.584253,3491.484525,4444.955176,4606.086754,4522.196639,4682.575404,4574.839222,4341.727575,3495.740482,4528.730128,-0.373716624,1.45E-34,4.12E-33,ARRB2,17,4710489,4721499,+,4372,protein_coding,arrestin beta 2 [Source:HGNC Symbol	Acc:HGNC:712]
ENSG00000138660,1767.955097,1723.672826,1776.816245,1458.576277,1508.251912,1594.272039,917.837352,978.1520918,918.5556594,854.7889205,972.5585674,1084.851759,1638.2574,954.4573917,0.780500315,1.53E-34,4.32E-33,AP1AR,4,112231737,112270047,+,3444,protein_coding,adaptor related protein complex 1 associated regulatory protein [Source:HGNC Symbol	Acc:HGNC:28808]
ENSG00000096968,1330.693476,1496.342002,1461.562401,1336.953731,1342.598027,1343.099896,2066.070611,2153.258666,2263.583589,1958.717539,1978.489243,2202.191058,1385.208255,2103.718451,-0.601519731,1.75E-34,4.93E-33,JAK2,9,4984390,5128183,+,6170,protein_coding,Janus kinase 2 [Source:HGNC Symbol	Acc:HGNC:6192]
ENSG00000254986,1127.425911,1173.027052,1149.347148,1138.422809,1114.155974,1122.605266,692.1242889,722.442281,775.4041281,684.8735619,797.1166298,778.5406742,1137.49736,741.7502607,0.618253815,1.75E-34,4.93E-33,DPP3,11,66480013,66509657,+,3977,protein_coding,dipeptidyl peptidase 3 [Source:HGNC Symbol	Acc:HGNC:3008]
ENSG00000120306,496.35103,460.7238035,401.0940476,352.3476722,392.7600197,376.7582148,161.089821,158.8876494,136.1927763,133.4304656,208.8140454,155.476081,413.3391313,158.9818065,1.374910768,2.13E-34,6.01E-33,CYSTM1,5,140174642,140282052,+,2371,protein_coding,cysteine rich transmembrane module containing 1 [Source:HGNC Symbol	Acc:HGNC:30239]
ENSG00000005339,6135.844161,5409.463254,5828.018055,5445.291817,5419.821089,5576.596783,8100.382916,8176.921167,9327.714018,9044.083749,7687.026638,8459.523183,5635.839193,8465.941945,-0.586892241,2.25E-34,6.32E-33,CREBBP,16,3725054,3880726,-,15492,protein_coding,CREB binding protein [Source:HGNC Symbol	Acc:HGNC:2348]
ENSG00000065911,2689.749867,2934.08317,2794.74432,2639.030408,2528.893596,2673.737051,1890.932259,1833.000747,1912.663516,1940.996305,2009.000884,1850.629472,2710.039735,1906.203864,0.508629052,2.25E-34,6.33E-33,MTHFD2,2,74198562,74217565,+,4870,protein_coding,"methylenetetrahydrofolate dehydrogenase (NADP+ dependent) 2, methenyltetrahydrofolate cyclohydrolase [Source:HGNC Symbol	Acc:HGNC:7434]"
ENSG00000138035,737.435816,826.4738405,745.2145089,680.5496917,701.3571781,696.9547638,430.8216142,451.0092132,422.495839,402.376248,440.5118217,417.696934,731.3309665,427.4852784,0.773380065,2.54E-34,7.12E-33,PNPT1,2,55634265,55693910,-,5134,protein_coding,polyribonucleotide nucleotidyltransferase 1 [Source:HGNC Symbol	Acc:HGNC:23166]
ENSG00000101197,200.9039883,197.0200476,237.7697668,245.0336604,231.1138892,220.4946295,0,0,0,0,0,0,222.055997,0,10.26768296,2.54E-34,7.12E-33,BIRC7,20,63235883,63240507,+,1562,protein_coding,baculoviral IAP repeat containing 7 [Source:HGNC Symbol	Acc:HGNC:13702]
ENSG00000164062,4588.883451,4430.425172,4581.435987,4325.64896,4206.80715,4407.975246,3455.002032,3370.569772,3413.766379,3395.179895,3357.234035,3456.442129,4423.529328,3408.032374,0.377074653,2.59E-34,7.25E-33,APEH,3,49674002,49683963,+,4669,protein_coding,acylaminoacyl-peptide hydrolase [Source:HGNC Symbol	Acc:HGNC:586]
ENSG00000171793,694.891442,855.7742579,780.9179563,726.1581467,722.731873,742.0123621,390.549159,388.9437252,334.0202398,331.4913131,463.3955527,392.1710103,753.747673,383.4285,0.975289403,2.74E-34,7.67E-33,CTPS1,1,40979335,41012565,+,11517,protein_coding,CTP synthase 1 [Source:HGNC Symbol	Acc:HGNC:2519]
ENSG00000119487,3426.003895,3358.434041,3412.337996,3262.34596,3142.080158,3301.667409,2396.679371,2514.893576,2483.281426,2381.942297,2536.280186,2552.592375,3317.14491,2477.611538,0.421761806,3.11E-34,8.67E-33,MAPKAP1,9,125437393,125707234,-,6741,protein_coding,mitogen-activated protein kinase associated protein 1 [Source:HGNC Symbol	Acc:HGNC:18752]
ENSG00000128881,563.7129555,590.0497835,589.4867063,573.2356799,605.1710508,513.8483541,869.1357782,889.6053289,928.496738,885.0192604,895.3259753,895.7278696,572.5840883,893.8851584,-0.643494976,4.17E-34,1.16E-32,TTBK2,15,42738734,42920809,-,12917,protein_coding,tau tubulin kinase 2 [Source:HGNC Symbol	Acc:HGNC:19141]
ENSG00000084774,1513.870641,1374.088537,1417.502827,1597.190209,1434.776399,1551.131785,871.9454844,873.8820719,1043.813249,940.2678126,932.5120382,862.080061,1481.426733,920.7501196,0.686467051,4.23E-34,1.18E-32,CAD,2,27217390,27243943,+,8422,protein_coding,"carbamoyl-phosphate synthetase 2, aspartate transcarbamylase, and dihydroorotase [Source:HGNC Symbol	Acc:HGNC:1424]"
ENSG00000091106,465.6245377,510.2314052,521.1184027,422.9960633,411.4628778,420.8571407,830.7364604,803.5411854,879.785453,751.5887948,871.4887555,863.2403303,458.7150712,833.3968299,-0.857671981,4.92E-34,1.37E-32,NLRC4,2,32224453,32265854,-,3624,protein_coding,NLR family CARD domain containing 4 [Source:HGNC Symbol	Acc:HGNC:16412]
ENSG00000013619,81.5433835,99.01520339,115.4664682,103.7368781,77.4832692,76.69378419,9.365687265,4.965239045,12.92340213,3.127276539,6.674421541,18.56430818,92.32316444,9.270055784,3.357990539,5.79E-34,1.61E-32,MAMLD1,X,150361422,150514178,+,5958,protein_coding,mastermind like domain containing 1 [Source:HGNC Symbol	Acc:HGNC:2568]
ENSG00000141232,1086.063325,1087.146519,1112.884052,1012.328845,975.2204571,1045.911482,1758.876068,1752.729383,2027.980027,1743.977883,1617.116991,1553.600541,1053.259113,1742.380149,-0.725474547,6.04E-34,1.68E-32,TOB1,17,50862223,50867978,-,2521,protein_coding,"transducer of ERBB2, 1 [Source:HGNC Symbol	Acc:HGNC:11979]"
ENSG00000142192,11787.15517,11730.27052,11934.82686,10573.11302,10485.62379,10836.83171,7883.098971,7841.767531,8295.830063,7741.051858,8271.515267,8247.193908,11224.63685,8046.742933,0.48047073,6.19E-34,1.72E-32,APP,21,25880550,26171128,-,6316,protein_coding,amyloid beta precursor protein [Source:HGNC Symbol	Acc:HGNC:620]
ENSG00000148840,1335.420628,1199.296392,1197.964608,1240.37112,1273.130268,1421.711024,695.8705638,687.6856077,844.991678,773.4797305,749.4421902,807.5474058,1277.98234,759.836196,0.751174512,7.99E-34,2.21E-32,PPRC1,10,102132994,102150331,+,6095,protein_coding,"peroxisome proliferator-activated receptor gamma, coactivator-related 1 [Source:HGNC Symbol	Acc:HGNC:30025]"
ENSG00000123104,2786.656497,2567.322774,2510.636037,2343.916875,2379.270732,2756.182869,3623.584403,3629.589742,3797.492012,3810.065249,3736.722574,3948.396296,2557.330964,3757.641713,-0.554935771,8.63E-34,2.38E-32,ITPR2,12,26336515,26833198,-,12750,protein_coding,"inositol 1,4,5-trisphosphate receptor type 2 [Source:HGNC Symbol	Acc:HGNC:6181]"
ENSG00000175061,3987.353274,4108.120581,4295.04876,3852.573025,3629.690386,3425.336136,2410.727902,2554.615489,2608.539015,2539.348549,2496.233656,2662.817954,3883.02036,2545.380428,0.610192076,9.83E-34,2.71E-32,LRRC75A-AS1,17,16438822,16478678,+,3759,processed_transcript,LRRC75A antisense RNA 1 [Source:HGNC Symbol	Acc:HGNC:28619]
ENSG00000148737,655.8924325,583.9876281,584.1691716,573.2356799,611.850643,625.0543412,1172.584046,1085.732271,1092.524534,1049.722491,912.4887736,953.7413327,605.698316,1044.465575,-0.788888552,1.05E-33,2.89E-32,TCF7L2,10,112950250,113167678,+,6736,protein_coding,transcription factor 7 like 2 [Source:HGNC Symbol	Acc:HGNC:11641]
ENSG00000104964,4092.532421,3963.639213,3960.80372,3893.710063,3616.331202,3553.798225,5565.091373,5635.546316,5114.684922,5981.437593,5414.862848,5662.113994,3846.802474,5562.289507,-0.53164175,1.33E-33,3.66E-32,AES,19,3052910,3063107,-,5298,protein_coding,amino-terminal enhancer of split [Source:HGNC Symbol	Acc:HGNC:307]
ENSG00000109756,2027.948494,1938.87934,1998.633408,1849.378137,1909.027443,1931.724689,1356.151516,1281.031674,1353.974901,1460.438143,1331.070353,1408.566883,1942.598585,1365.205578,0.51019981,1.37E-33,3.76E-32,RAPGEF2,4,159103013,159360174,+,13275,protein_coding,Rap guanine nucleotide exchange factor 2 [Source:HGNC Symbol	Acc:HGNC:16854]
ENSG00000116954,1223.150752,1263.959382,1290.641642,1098.180054,1132.858832,1246.273993,733.3333129,710.8567232,633.2467046,699.4675191,813.3259392,744.8928657,1209.177443,722.5205108,0.743917588,1.50E-33,4.11E-32,RRAGC,1,38838198,38859823,-,5167,protein_coding,Ras related GTP binding C [Source:HGNC Symbol	Acc:HGNC:19902]
ENSG00000188921,863.8871498,992.1727523,930.5685763,885.3405976,834.9490215,930.8708056,1411.409071,1420.885907,1375.845273,1283.225806,1373.977349,1472.381692,906.2981505,1389.62085,-0.614068507,1.81E-33,4.96E-32,HACD4,9,20999515,21031636,-,9152,protein_coding,3-hydroxyacyl-CoA dehydratase 4 [Source:HGNC Symbol	Acc:HGNC:20920]
ENSG00000092871,691.3460775,727.4586371,660.8936011,640.3069373,623.8739089,662.442561,1010.557656,1079.939492,1110.418476,975.71028,1052.651626,1029.158835,667.7202871,1043.072727,-0.64368086,1.85E-33,5.08E-32,RFFL,17,35005990,35089319,-,8512,protein_coding,ring finger and FYVE like domain containing E3 ubiquitin protein ligase [Source:HGNC Symbol	Acc:HGNC:24821]
ENSG00000143653,1325.966323,1422.585779,1453.965923,1300.28811,1306.528229,1356.521308,845.72156,836.642779,870.8384823,805.7949214,985.9074105,817.9898291,1360.975945,860.4824971,0.661985415,2.08E-33,5.70E-32,SCCPDH,1,246724047,246768137,+,2503,protein_coding,saccharopine dehydrogenase (putative) [Source:HGNC Symbol	Acc:HGNC:24275]
ENSG00000106683,4298.163562,3875.737961,4208.448908,3960.78132,3854.124683,3799.218334,2792.847942,2734.191634,2950.512118,2984.464243,2676.443038,2827.576189,3999.412462,2827.672528,0.500758236,2.09E-33,5.73E-32,LIMK1,7,74082933,74122525,+,6902,protein_coding,LIM domain kinase 1 [Source:HGNC Symbol	Acc:HGNC:6613]
ENSG00000139970,80.36159533,56.58011622,75.20513392,68.85982426,73.47551389,69.02440577,202.2988449,190.3341634,173.9688749,219.9517832,222.1628884,179.8417355,70.58443157,198.0930484,-1.49169546,2.24E-33,6.12E-32,RTN1,14,59595976,59870966,-,6209,protein_coding,reticulon 1 [Source:HGNC Symbol	Acc:HGNC:10467]
ENSG00000273812,327.3553222,342.511775,382.1028522,331.7791533,337.9873639,460.1627051,168.5823708,164.6804283,137.1868842,121.963785,122.0465653,127.6296187,363.6498619,140.3482754,1.37105584,2.25E-33,6.14E-32,BX640514.2,20,62596732,62603115,-,625,lincRNA,novel transcript
ENSG00000167468,9242.765251,8708.286102,8190.522767,7826.768596,7771.037533,7788.253785,5625.031771,5763.814991,5643.550301,5718.746363,5992.677055,5782.781998,8254.605672,5754.433747,0.520386336,2.27E-33,6.18E-32,GPX4,19,1103926,1106791,+,2019,protein_coding,glutathione peroxidase 4 [Source:HGNC Symbol	Acc:HGNC:4556]
ENSG00000165271,2172.12665,2135.899387,2111.061285,2085.468963,2084.032758,2050.600055,1620.263897,1566.532919,1485.197138,1559.468567,1577.070461,1539.67731,2106.531516,1558.035049,0.434452822,2.30E-33,6.25E-32,NOL6,9,33461441,33473930,-,5906,protein_coding,nucleolar protein 6 [Source:HGNC Symbol	Acc:HGNC:19910]
ENSG00000099785,850.88748,843.6499472,833.3336557,767.2951846,850.9800427,840.7556092,1168.837771,1228.069124,1311.228263,1254.037892,1206.163321,1224.084071,831.1503199,1232.070073,-0.569214609,2.36E-33,6.40E-32,2-Mar,19,8413270,8439017,+,2216,protein_coding,membrane associated ring-CH-type finger 2 [Source:HGNC Symbol	Acc:HGNC:28038]
ENSG00000137193,1921.587559,1805.511923,1959.891369,1869.052373,1806.161723,1823.394719,1266.240918,1334.821763,1300.293076,1350.983465,1156.581904,1277.456457,1864.266611,1281.062931,0.542022651,2.50E-33,6.79E-32,PIM1,6,37170203,37175426,+,2977,protein_coding,"Pim-1 proto-oncogene, serine/threonine kinase [Source:HGNC Symbol	Acc:HGNC:8986]"
ENSG00000005483,3472.093634,3575.661273,3550.593899,3470.713999,3529.496504,3500.112576,4673.477945,4548.986505,4925.804429,4494.938811,4399.397285,4655.000276,3516.445314,4616.267542,-0.392402727,2.79E-33,7.57E-32,KMT2E,7,105014179,105114361,+,9231,protein_coding,lysine methyltransferase 2E [Source:HGNC Symbol	Acc:HGNC:18541]
ENSG00000178921,433.7162572,398.081532,461.1062252,504.3758556,464.8996152,480.2948235,225.7130631,235.8488546,239.5799934,249.1396976,253.6280186,239.0154678,457.0790514,240.4875158,0.928480559,3.06E-33,8.30E-32,PFAS,17,8247618,8270491,+,6471,protein_coding,phosphoribosylformylglycinamidine synthase [Source:HGNC Symbol	Acc:HGNC:8863]
ENSG00000138821,368.717908,327.3563867,349.437996,366.6562071,301.9175662,286.6430184,123.6270719,133.2339144,174.9629827,138.6425932,131.5814532,148.5144654,333.4548471,141.7604135,1.238267715,3.11E-33,8.40E-32,SLC39A8,4,102251041,102431258,-,6480,protein_coding,solute carrier family 39 member 8 [Source:HGNC Symbol	Acc:HGNC:20862]
ENSG00000121064,7389.721406,7828.263223,7469.616989,7459.218106,7446.409354,6821.912104,5410.557533,5278.049105,4595.760621,5132.903225,5429.165179,5175.961174,7402.52353,5170.399473,0.517566818,3.35E-33,9.04E-32,SCPEP1,17,56978105,57006768,+,3853,protein_coding,serine carboxypeptidase 1 [Source:HGNC Symbol	Acc:HGNC:29507]
ENSG00000163960,1970.040874,1942.920777,2034.336855,1851.166704,2003.877652,1850.237544,2923.967564,2785.499104,3201.027298,3177.312963,2688.838392,2786.966765,1942.096734,2927.268681,-0.592024864,3.77E-33,1.02E-31,UBXN7,3,196347662,196432474,-,11291,protein_coding,UBX domain protein 7 [Source:HGNC Symbol	Acc:HGNC:29119]
ENSG00000112773,1550.506075,1598.388283,1659.070833,1454.999144,1620.469061,1675.759185,2322.690442,2301.388297,2438.546572,2245.384555,2234.977728,2185.947288,1593.198763,2288.155814,-0.522481218,3.81E-33,1.03E-31,TENT5A,6,81491439,81752774,-,6053,protein_coding,terminal nucleotidyltransferase 5A [Source:HGNC Symbol	Acc:HGNC:18345]
ENSG00000116120,854.4328445,880.0228791,795.3512648,863.8777953,790.8637132,790.9046495,510.4299559,544.5212152,489.1010654,532.6794371,524.4188354,532.5635909,829.2421911,522.2856833,0.666747903,4.11E-33,1.11E-31,FARSB,2,222570536,222656337,-,3369,protein_coding,phenylalanyl-tRNA synthetase subunit beta [Source:HGNC Symbol	Acc:HGNC:17800]
ENSG00000162402,3872.719822,3732.266952,3845.337252,3791.761751,3602.972018,3754.160736,4816.77296,4873.382122,4965.568743,4931.715101,5161.234829,5379.008295,3766.536422,5021.280342,-0.413795128,4.79E-33,1.29E-31,USP24,1,55066359,55215113,-,11772,protein_coding,ubiquitin specific peptidase 24 [Source:HGNC Symbol	Acc:HGNC:12623]
ENSG00000137161,3395.277403,3425.11775,3392.587153,3021.783717,3049.901786,2879.851596,4764.325112,4695.461057,4693.183191,4853.533188,4438.490325,5036.728863,3194.086567,4746.953622,-0.571173399,5.26E-33,1.41E-31,CNPY3,6,42929192,42939287,+,1712,protein_coding,canopy FGF signaling regulator 3 [Source:HGNC Symbol	Acc:HGNC:11968]
ENSG00000087266,5022.599708,4808.29952,4892.891592,5832.516543,5620.208854,5472.101502,8130.353115,7999.000101,8265.012719,8307.088912,7470.584682,7506.94212,5274.76962,7946.496941,-0.591488625,5.46E-33,1.46E-31,SH3BP2,4,2793023,2841098,+,13968,protein_coding,SH3 domain binding protein 2 [Source:HGNC Symbol	Acc:HGNC:10825]
ENSG00000167604,1055.336833,1105.332985,997.4175842,1356.627966,1373.324151,1321.050433,575.9897668,596.6562252,551.7298604,615.0310526,611.1863154,689.1999411,1201.514992,606.6321936,0.986030522,5.54E-33,1.48E-31,NFKBID,19,35887653,35902303,-,3198,protein_coding,NFKB inhibitor delta [Source:HGNC Symbol	Acc:HGNC:15671]
ENSG00000168769,3626.907883,3692.862943,3803.556622,3474.291133,3756.602638,3715.813844,4695.019026,4775.732421,4823.41132,4907.739314,4731.211384,5092.421787,3678.339177,4837.589209,-0.394835092,5.63E-33,1.51E-31,TET2,4,105145875,105279816,+,16474,protein_coding,tet methylcytosine dioxygenase 2 [Source:HGNC Symbol	Acc:HGNC:25941]
ENSG00000198736,3207.373084,3229.108062,3246.734772,2967.232427,2894.935247,2963.256087,4503.022437,4411.614891,4354.192411,4415.714472,4044.699454,4194.373379,3084.77328,4320.602841,-0.485608044,6.38E-33,1.70E-31,MSRB1,16,1938210,1943326,-,2157,protein_coding,methionine sulfoxide reductase B1 [Source:HGNC Symbol	Acc:HGNC:14133]
ENSG00000128595,4330.071843,4167.731775,4345.945163,3934.847101,3952.982648,3853.862656,2397.61594,2477.654283,2669.179595,2306.88766,2764.164007,2941.282577,4097.573531,2592.797344,0.66092216,6.68E-33,1.78E-31,CALU,7,128739292,128771807,+,4537,protein_coding,calumenin [Source:HGNC Symbol	Acc:HGNC:1458]
ENSG00000164576,1048.246104,1175.047771,1140.231374,1097.285771,1078.086177,1075.630323,1537.845849,1585.566335,1642.266179,1554.25644,1518.907645,1606.972927,1102.421253,1574.302562,-0.512063552,6.98E-33,1.86E-31,SAP30L,5,154445957,154461054,+,6755,protein_coding,SAP30 like [Source:HGNC Symbol	Acc:HGNC:25663]
ENSG00000136026,147.7235208,84.87017433,117.7454117,107.3140118,80.15510607,136.1314669,383.9931779,374.048008,368.8140148,365.891355,254.5815074,339.9588935,112.323282,347.8811594,-1.627451237,7.36E-33,1.96E-31,CKAP4,12,106237877,106304279,-,3638,protein_coding,cytoskeleton associated protein 4 [Source:HGNC Symbol	Acc:HGNC:16991]
ENSG00000172115,4099.62315,4691.09785,4627.014856,3917.855715,3828.742233,3513.533988,2361.08976,2240.150349,2131.367244,2243.299704,2603.97789,2554.912913,4112.977965,2355.799643,0.804577821,7.66E-33,2.04E-31,CYCS,7,25120091,25125361,-,4457,protein_coding,"cytochrome c, somatic [Source:HGNC Symbol	Acc:HGNC:19986]"
ENSG00000149485,919.4311937,921.447607,881.1914682,887.1291645,880.3702483,882.9371905,601.2771224,502.3166834,597.4588218,561.8673514,585.4421181,529.0827831,895.417812,562.90748,0.669659423,7.72E-33,2.05E-31,FADS1,11,61799625,61829318,-,10230,protein_coding,fatty acid desaturase 1 [Source:HGNC Symbol	Acc:HGNC:3574]
ENSG00000156398,216.2672345,167.7196302,202.0663194,161.8653012,153.63062,176.3957036,56.19412359,56.27270917,61.6346871,54.20612667,68.651193,59.17373232,179.6574682,59.35542864,1.600004721,8.36E-33,2.22E-31,SFXN2,10,102714538,102743492,+,8034,protein_coding,sideroflexin 2 [Source:HGNC Symbol	Acc:HGNC:16086]
ENSG00000169032,2352.94024,2305.639736,2329.080208,2082.786113,2088.040513,2161.806042,3187.143376,3128.100598,2994.252864,3222.13726,3119.815326,3023.661695,2220.048809,3112.51852,-0.487116566,8.76E-33,2.32E-31,MAP2K1,15,66386817,66492312,+,3759,protein_coding,mitogen-activated protein kinase kinase 1 [Source:HGNC Symbol	Acc:HGNC:6840]
ENSG00000129353,1569.414685,1613.543672,1561.076265,1429.064924,1405.386193,1465.80995,2120.391597,2064.711903,2178.090314,2138.014727,2164.419557,2122.132479,1507.382615,2131.293429,-0.498533627,9.21E-33,2.44E-31,SLC44A2,19,10602457,10644559,+,5216,protein_coding,solute carrier family 44 member 2 [Source:HGNC Symbol	Acc:HGNC:17292]
ENSG00000134247,29.54470417,30.31077655,24.30873016,30.40563669,33.39796086,39.3055644,127.3733468,115.0280379,130.2281292,167.8305076,109.651211,168.2390429,31.2122288,136.3917126,-2.131487876,9.21E-33,2.44E-31,PTGFRN,1,116910057,116990358,+,6352,protein_coding,prostaglandin F2 receptor inhibitor [Source:HGNC Symbol	Acc:HGNC:9601]
ENSG00000113504,4543.975501,4443.559842,4343.66622,4448.16579,4305.665114,4510.553183,3562.707436,3475.667331,3495.283223,3468.149681,3290.48982,3393.787589,4432.597608,3447.680847,0.362367163,9.60E-33,2.53E-31,SLC12A7,5,1050376,1112035,-,5984,protein_coding,solute carrier family 12 member 7 [Source:HGNC Symbol	Acc:HGNC:10915]
ENSG00000164163,1883.770338,2150.044416,2022.18249,1846.695287,1822.192745,1799.427912,1299.957392,1210.690787,1349.004361,1219.63785,1200.442389,1217.122455,1920.718865,1249.475872,0.621120389,9.65E-33,2.54E-31,ABCE1,4,145097932,145129179,+,6265,protein_coding,ATP binding cassette subfamily E member 1 [Source:HGNC Symbol	Acc:HGNC:69]
ENSG00000183696,537.7136158,525.3867935,491.4921379,545.5128935,597.1555402,579.0380706,297.828855,287.1563248,250.5151798,273.1154844,260.3024401,336.4780857,546.0498419,284.2327283,0.941509807,1.03E-32,2.71E-31,UPP1,7,48088628,48108733,+,4577,protein_coding,uridine phosphorylase 1 [Source:HGNC Symbol	Acc:HGNC:12576]
ENSG00000196937,1505.598124,1675.175584,1737.314558,1531.013235,1514.931505,1495.528792,906.5985273,982.289791,894.6970709,1032.001258,1059.326047,1037.280719,1576.593633,985.365569,0.680073379,1.08E-32,2.84E-31,FAM3C,7,121348851,121396364,-,3422,protein_coding,family with sequence similarity 3 member C [Source:HGNC Symbol	Acc:HGNC:18664]
ENSG00000101194,258.8116085,253.6001638,247.6451885,367.5504905,382.0726723,309.6511537,115.1979534,105.9250996,111.3400799,88.60616859,96.30236795,105.5845028,303.2218795,103.8260287,1.542319293,1.10E-32,2.89E-31,SLC17A9,20,62952647,62969585,+,5521,protein_coding,solute carrier family 17 member 9 [Source:HGNC Symbol	Acc:HGNC:16192]
ENSG00000123684,5007.236462,5269.023323,5290.1874,4533.122717,4650.33207,4917.988911,7067.34761,6759.34542,6850.397239,6898.772044,6741.165757,6808.460024,4944.648481,6854.248016,-0.470601265,1.36E-32,3.57E-31,LPGAT1,1,211743457,211830772,-,8799,protein_coding,lysophosphatidylglycerol acyltransferase 1 [Source:HGNC Symbol	Acc:HGNC:28985]
ENSG00000173825,74.4526545,106.0877179,69.12795138,66.17697396,74.81143233,85.32183491,208.854826,230.8836156,211.7449734,238.7154424,203.0931126,208.848467,79.32976083,217.0234062,-1.455621143,1.46E-32,3.83E-31,TIGD3,11,65354767,65357613,+,2012,protein_coding,tigger transposable element derived 3 [Source:HGNC Symbol	Acc:HGNC:18334]
ENSG00000170315,23.63576333,26.26933967,29.62626488,33.08848698,64.12408485,47.93361512,152.6607024,166.335508,157.0690413,150.1092738,194.5117135,165.9185043,37.44625914,164.4341239,-2.157628764,1.54E-32,4.04E-31,UBB,17,16380798,16382745,+,1621,protein_coding,ubiquitin B [Source:HGNC Symbol	Acc:HGNC:12463]
ENSG00000072694,133.5420628,112.1498732,147.3716766,160.9710177,150.9587831,121.7513824,38.39931779,23.99865538,32.80555926,37.52731846,37.18606287,42.92996266,137.7907993,35.47447941,1.969951838,1.60E-32,4.18E-31,FCGR2B,1,161663147,161678654,+,6651,protein_coding,Fc fragment of IgG receptor IIb [Source:HGNC Symbol	Acc:HGNC:3618]
ENSG00000196220,158.3596143,143.471009,162.5646329,147.5567663,160.3102121,143.8008454,26.22392434,47.99731077,52.68771639,37.52731846,40.04652925,55.69292453,152.67718,43.36262062,1.821055945,2.04E-32,5.33E-31,SRGAP3,3,8980591,9363053,-,18924,protein_coding,SLIT-ROBO Rho GTPase activating protein 3 [Source:HGNC Symbol	Acc:HGNC:19744]
ENSG00000112096,2134.309429,2277.349678,2578.244692,1920.026528,2216.288683,2157.01268,3431.587814,3369.742232,3492.3009,3373.28896,3453.536403,3466.884552,2213.871948,3431.223477,-0.631275309,2.05E-32,5.34E-31,SOD2,6,159669057,159745186,-,16493,protein_coding,superoxide dismutase 2 [Source:HGNC Symbol	Acc:HGNC:11180]
ENSG00000064225,3189.646262,3426.128109,3322.699553,3407.219876,3370.52221,3072.544729,2234.652981,2233.53003,2317.265414,2076.511622,2419.001064,2447.007872,3298.12679,2287.99483,0.527942072,2.07E-32,5.39E-31,ST3GAL6,3,98732236,98821201,+,6288,protein_coding,"ST3 beta-galactoside alpha-2,3-sialyltransferase 6 [Source:HGNC Symbol	Acc:HGNC:18080]"
ENSG00000155508,3346.824088,3567.5784,3554.392138,3288.280179,3210.211998,3269.072551,4621.966665,4727.73511,4377.056892,4522.041875,4691.164855,4441.510732,3372.726559,4563.579355,-0.435681097,2.08E-32,5.42E-31,CNOT8,5,154857553,154876793,+,3930,protein_coding,CCR4-NOT transcription complex subunit 8 [Source:HGNC Symbol	Acc:HGNC:9207]
ENSG00000136169,1127.425911,1272.042256,1166.819048,1148.259927,1299.848637,1280.786196,769.8594932,801.8861057,803.2391481,833.9404103,795.2096522,762.2969046,1215.863662,794.4052857,0.612466444,2.10E-32,5.46E-31,SETDB2,13,49444374,49495003,+,6678,protein_coding,SET domain bifurcated 2 [Source:HGNC Symbol	Acc:HGNC:20263]
ENSG00000134333,4282.800316,4368.79326,4554.848313,3806.070286,4093.254083,4160.637792,2746.956075,2807.01514,3060.85809,2871.882288,3055.931577,2919.237461,4211.067342,2910.313438,0.533506837,2.21E-32,5.75E-31,LDHA,11,18394388,18408425,+,6210,protein_coding,lactate dehydrogenase A [Source:HGNC Symbol	Acc:HGNC:6535]
ENSG00000138744,1070.700079,1001.265985,964.7527281,941.6804538,880.3702483,990.3084884,1431.077014,1480.468775,1402.686186,1410.401719,1476.954138,1422.490114,974.8463305,1437.346324,-0.560150273,2.27E-32,5.90E-31,NAAA,4,75913657,75941051,-,4459,protein_coding,N-acylethanolamine acid amidase [Source:HGNC Symbol	Acc:HGNC:736]
ENSG00000115718,280.0837955,280.8798627,246.8855407,295.1135325,319.2845058,298.147086,141.4218777,104.2700199,120.2870506,115.7092319,119.186099,138.0720421,286.7323872,123.1577202,1.219187427,2.44E-32,6.33E-31,PROC,2,127418427,127429246,+,2495,protein_coding,"protein C, inactivator of coagulation factors Va and VIIIa [Source:HGNC Symbol	Acc:HGNC:9451]"
ENSG00000123416,5504.76928,4770.916229,4901.247718,4477.677144,4588.879822,4780.898772,3351.979472,3404.498905,3465.459988,3272.173685,3259.978179,3353.178165,4837.398161,3351.211399,0.529256789,2.52E-32,6.52E-31,TUBA1B,12,49127782,49131397,-,3574,protein_coding,tubulin alpha 1b [Source:HGNC Symbol	Acc:HGNC:18809]
ENSG00000154518,4090.168845,4398.093677,4284.41369,3881.190095,3834.085907,3506.823282,2388.250253,2421.381574,2436.558356,2379.857446,2862.373352,2543.31022,3999.129249,2505.288534,0.674991364,2.92E-32,7.55E-31,ATP5MC3,2,175176258,175184607,-,6780,protein_coding,ATP synthase membrane subunit c locus 3 [Source:HGNC Symbol	Acc:HGNC:843]
ENSG00000108219,7008.003828,6851.245859,6728.960367,6597.128877,6491.227673,6662.772502,5053.724848,4999.995718,5405.958524,5340.345902,5006.769645,4903.297898,6723.223184,5118.348756,0.393527165,2.94E-32,7.58E-31,TSPAN14,10,80454166,80533123,+,17888,protein_coding,tetraspanin 14 [Source:HGNC Symbol	Acc:HGNC:23303]
ENSG00000261296,70.90729,104.0669995,78.24372519,107.3140118,106.8734748,93.94988563,1.873137453,2.482619522,8.946970709,8.339404103,15.25582067,15.08350039,93.55923115,8.663575475,3.47314053,3.07E-32,7.93E-31,AC126323.6,15,62274163,62278365,+,3624,lincRNA,novel transcript
ENSG00000205356,1503.234548,1534.735653,1448.648388,1520.281834,1525.618852,1573.181248,2099.787085,2177.257321,2128.384921,2315.227064,1991.838086,2130.254363,1517.616754,2140.45814,-0.496525407,3.33E-32,8.57E-31,TECPR1,7,98214624,98252251,-,9066,protein_coding,tectonin beta-propeller repeat containing 1 [Source:HGNC Symbol	Acc:HGNC:22214]
ENSG00000166681,1.181788167,0,2.278943452,11.62568462,1.335918434,0.958672302,90.84716647,72.82350599,88.47559923,75.05463692,67.6977042,100.9434257,2.896834495,82.64033976,-4.735674419,3.83E-32,9.84E-31,BEX3,X,103376340,103378077,+,1080,protein_coding,brain expressed X-linked 3 [Source:HGNC Symbol	Acc:HGNC:13388]
ENSG00000145293,1328.329899,1305.38411,1336.980159,1214.436901,1167.592712,1205.051084,788.5908677,759.6815738,746.5750002,806.8373469,800.930585,901.5292159,1259.629144,800.6907649,0.656644343,4.31E-32,1.11E-30,ENOPH1,4,82430562,82461091,+,2025,protein_coding,enolase-phosphatase 1 [Source:HGNC Symbol	Acc:HGNC:24599]
ENSG00000170571,2715.749207,2855.275151,2853.237202,2552.284915,2556.947884,2552.944341,1874.074022,1801.554233,1895.763682,1823.202222,1991.838086,1900.52105,2681.073117,1881.158882,0.512134357,4.36E-32,1.12E-30,EMB,5,50396192,50443248,-,5257,protein_coding,embigin [Source:HGNC Symbol	Acc:HGNC:30465]
ENSG00000153201,14551.3577,14558.26598,15049.38291,13408.88578,14060.54152,14515.25733,10543.89072,10548.65035,11252.30683,10919.40725,10742.00473,11442.57545,14357.28187,10908.13922,0.396692095,4.69E-32,1.20E-30,RANBP2,2,108719481,108785811,+,12302,protein_coding,RAN binding protein 2 [Source:HGNC Symbol	Acc:HGNC:9848]
ENSG00000023191,3365.732699,3227.087343,3388.029266,3129.992012,3088.64342,3260.4445,2499.701931,2436.277291,2402.758689,2400.705956,2389.442912,2248.601828,3243.32154,2396.248101,0.436576931,4.72E-32,1.21E-30,RNH1,11,494512,507300,-,7374,protein_coding,ribonuclease/angiogenin inhibitor 1 [Source:HGNC Symbol	Acc:HGNC:10074]
ENSG00000153208,114.6334522,114.1705917,116.2261161,126.9882473,125.5763328,100.6605918,228.5227693,258.1924303,262.4444741,278.3276119,274.604772,269.1824686,116.3758886,261.8790877,-1.170894172,5.13E-32,1.31E-30,MERTK,2,111898479,112029561,+,4700,protein_coding,"MER proto-oncogene, tyrosine kinase [Source:HGNC Symbol	Acc:HGNC:7027]"
ENSG00000173757,2247.761093,2223.800639,2238.682118,2376.111079,2093.384187,2272.053357,2999.829631,2948.524453,3015.129129,3065.773433,3092.164151,2909.955307,2241.965412,3005.229351,-0.42127622,5.23E-32,1.34E-30,STAT5B,17,42199168,42276707,-,6447,protein_coding,signal transducer and activator of transcription 5B [Source:HGNC Symbol	Acc:HGNC:11367]
ENSG00000099875,8227.609216,7917.174834,7948.954761,7334.912709,7300.794244,7357.809921,12571.56202,12631.56813,12010.81112,12798.90045,10273.84173,10857.79975,7681.209281,11857.41386,-0.626439595,5.87E-32,1.50E-30,MKNK2,19,2037465,2051244,-,5221,protein_coding,MAP kinase interacting serine/threonine kinase 2 [Source:HGNC Symbol	Acc:HGNC:7111]
ENSG00000165671,4350.162241,4216.229018,4318.597842,4392.720218,4202.799395,4326.488101,5525.755486,5442.729533,5995.464483,6144.055973,5791.49092,6230.645932,4301.166136,5855.023721,-0.44412535,6.63E-32,1.69E-30,NSD1,5,177133025,177300215,+,15493,protein_coding,nuclear receptor binding SET domain protein 1 [Source:HGNC Symbol	Acc:HGNC:14234]
ENSG00000100485,2836.2916,2944.186762,2937.55811,2534.399246,2814.780141,2714.95996,3892.379627,3917.573606,4273.669675,3960.174523,3815.862144,3874.139063,2797.029303,3955.633107,-0.500122785,7.22E-32,1.84E-30,SOS2,14,50117120,50231558,-,6938,protein_coding,SOS Ras/Rho guanine nucleotide exchange factor 2 [Source:HGNC Symbol	Acc:HGNC:11188]
ENSG00000124067,225.7215398,199.040766,200.5470238,244.1393769,231.1138892,212.8252511,398.0417088,443.5613547,393.6667112,398.2065459,427.1629786,442.0625885,218.8979745,417.1169813,-0.933767971,7.23E-32,1.84E-30,SLC12A4,16,67943474,67969601,-,8298,protein_coding,solute carrier family 12 member 4 [Source:HGNC Symbol	Acc:HGNC:10913]
ENSG00000082074,5286.138469,5630.731923,5714.83053,4936.444544,5194.050873,5309.127211,7371.732446,7128.428189,7516.449503,7044.711616,7106.351964,7375.831693,5345.220592,7257.250902,-0.440683084,7.45E-32,1.89E-30,FYB1,5,39105255,39274528,-,8850,protein_coding,FYN binding protein 1 [Source:HGNC Symbol	Acc:HGNC:4036]
ENSG00000166068,3043.104529,3430.169546,3398.664335,3000.320914,3036.542602,3058.164645,4754.959424,4505.126893,4726.982858,4687.787531,4346.001912,4269.790881,3161.161095,4548.441583,-0.524277182,1.23E-31,3.12E-30,SPRED1,15,38252326,38357249,+,8260,protein_coding,sprouty related EVH1 domain containing 1 [Source:HGNC Symbol	Acc:HGNC:20249]
ENSG00000112306,17641.73375,18439.05573,17591.92416,16506.68359,16020.33387,15191.1213,10630.99161,11026.14084,9094.098671,10240.78824,12095.95881,10463.3082,16898.4754,10591.88106,0.673891552,1.45E-31,3.68E-30,RPS12,6,132814441,132817564,+,767,protein_coding,ribosomal protein S12 [Source:HGNC Symbol	Acc:HGNC:10385]
ENSG00000084731,841.4331747,741.6036662,888.0282985,693.0696598,734.7551389,738.1776728,1308.386511,1321.581126,1547.825933,1374.959251,1306.279645,1213.641647,772.8446018,1345.445685,-0.798980291,1.64E-31,4.16E-30,KIF3C,2,25926596,25982749,-,6403,protein_coding,kinesin family member 3C [Source:HGNC Symbol	Acc:HGNC:6321]
ENSG00000175538,1086.063325,1011.369577,1020.966667,969.4032402,985.9078046,1009.481934,1757.9395,1540.051644,1396.721538,1589.698907,1622.837923,1769.410623,1013.865425,1612.776689,-0.669449555,1.80E-31,4.55E-30,KCNE3,11,74454841,74467729,-,3677,protein_coding,potassium voltage-gated channel subfamily E regulatory subunit 3 [Source:HGNC Symbol	Acc:HGNC:6243]
ENSG00000125910,1533.96104,1427.637575,1464.600992,1334.27088,1327.902924,1395.826872,2344.231522,2178.084861,2191.013716,2429.89387,2105.303252,1946.93182,1414.033381,2199.243174,-0.637303726,1.86E-31,4.70E-30,S1PR4,19,3172346,3180332,+,1664,protein_coding,sphingosine-1-phosphate receptor 4 [Source:HGNC Symbol	Acc:HGNC:3170]
ENSG00000109381,1024.61034,1078.053286,1008.812302,1089.23722,1102.132708,1015.233968,1544.40183,1556.602441,1633.319208,1406.232017,1549.419286,1504.869232,1053.013304,1532.474002,-0.54318237,2.03E-31,5.13E-30,ELF2,4,139028112,139177218,-,8560,protein_coding,E74 like ETS transcription factor 2 [Source:HGNC Symbol	Acc:HGNC:3317]
ENSG00000255112,2289.123679,2373.333804,2379.216964,2097.988931,2138.805414,2128.252511,3041.975224,3241.473556,3063.840414,3055.349178,3221.838627,3130.406467,2234.45355,3125.813911,-0.483835503,2.06E-31,5.20E-30,CHMP1B,18,11851396,11854449,+,3054,protein_coding,charged multivesicular body protein 1B [Source:HGNC Symbol	Acc:HGNC:24287]
ENSG00000079819,0,1.010359218,0.759647817,5.365700592,9.351429041,7.669378419,62.75010468,67.0307271,86.48738352,68.80008385,70.55817058,76.57777124,4.026085848,72.03404016,-4.230809386,2.07E-31,5.20E-30,EPB41L2,6,130839347,131063322,-,10320,protein_coding,erythrocyte membrane protein band 4.1 like 2 [Source:HGNC Symbol	Acc:HGNC:3379]
ENSG00000185760,112.2698758,95.98412573,106.3506944,77.80265858,118.8967407,117.9166932,12.17539344,22.3435757,24.85269641,26.06063782,18.11628704,16.24376966,104.8701314,19.96539335,2.38763943,2.19E-31,5.51E-30,KCNQ5,6,72621792,73198851,+,7570,protein_coding,potassium voltage-gated channel subfamily Q member 5 [Source:HGNC Symbol	Acc:HGNC:6299]
ENSG00000183864,2289.123679,2106.59897,2212.854092,2007.666305,1901.011932,2025.674575,3508.386449,3288.643327,3565.864881,3404.561725,2915.768725,3038.745195,2090.488259,3286.99505,-0.652563176,2.45E-31,6.16E-30,TOB2,22,41433492,41447023,-,4565,protein_coding,"transducer of ERBB2, 2 [Source:HGNC Symbol	Acc:HGNC:11980]"
ENSG00000063241,579.0762017,509.221046,571.2551587,558.927145,515.6645157,538.7738339,318.433367,283.0186256,314.1380827,347.1276958,308.9303685,310.952162,545.4863168,313.7667169,0.801499708,2.49E-31,6.25E-30,ISOC2,19,55452985,55462343,-,4408,protein_coding,isochorismatase domain containing 2 [Source:HGNC Symbol	Acc:HGNC:26278]
ENSG00000115607,200.9039883,257.6416007,235.4908234,243.2450935,305.9253215,267.4695724,494.5082876,506.4543826,452.3190747,559.7825004,564.4653646,505.8773979,251.7794,513.901168,-1.033005514,2.95E-31,7.40E-30,IL18RAP,2,102418689,102452565,+,2966,protein_coding,interleukin 18 receptor accessory protein [Source:HGNC Symbol	Acc:HGNC:5989]
ENSG00000105220,10561.64085,9862.116329,10341.08574,9194.127964,9386.16292,9737.234575,7151.638796,7104.429533,7639.718877,6902.941746,7017.677506,6666.907175,9847.061395,7080.552272,0.475741619,3.00E-31,7.52E-30,GPI,19,34359480,34402413,+,10680,protein_coding,glucose-6-phosphate isomerase [Source:HGNC Symbol	Acc:HGNC:4458]
ENSG00000133318,5861.669307,5824.720893,5837.133829,4974.004448,5227.448834,5250.6482,8171.562139,7976.656525,8080.108658,7538.821309,8021.701204,7508.102389,5495.937585,7882.825371,-0.520404248,3.09E-31,7.72E-30,RTN3,11,63681446,63759891,+,5792,protein_coding,reticulon 3 [Source:HGNC Symbol	Acc:HGNC:10469]
ENSG00000009954,3051.377046,3024.00514,3113.036756,2866.178399,2977.76219,3047.619249,4054.406017,4038.394423,4496.349835,4219.738476,3869.257516,4072.545107,3013.329797,4125.115229,-0.452730907,3.27E-31,8.16E-30,BAZ1B,7,73440398,73522278,-,7053,protein_coding,bromodomain adjacent to zinc finger domain 1B [Source:HGNC Symbol	Acc:HGNC:961]
ENSG00000157551,762.2533675,770.9040835,810.5442212,764.6123343,778.8404473,788.0286326,505.7471123,436.1134961,524.8889482,497.2369696,508.2095259,481.5117434,779.1971811,492.2846326,0.664790912,3.46E-31,8.63E-30,KCNJ15,21,38155549,38307357,+,10342,protein_coding,potassium voltage-gated channel subfamily J member 15 [Source:HGNC Symbol	Acc:HGNC:6261]
ENSG00000179571,101.6337823,68.70442684,94.95597718,106.4197284,90.84245354,90.11519642,15.92166835,19.03341634,9.941078565,6.254553077,13.34884308,20.8848467,92.11192745,14.23073435,2.691377049,4.32E-31,1.07E-29,NBPF17P,1,143595216,143635641,-,2119,unprocessed_pseudogene,"NBPF member 17, pseudogene [Source:HGNC Symbol	Acc:HGNC:31997]"
ENSG00000197461,288.3563127,271.7866297,239.2890625,222.6765746,268.5196053,328.8245997,78.67177303,104.2700199,92.45203065,113.6243809,59.11630508,80.05857902,269.9087974,88.03218144,1.613432374,4.32E-31,1.07E-29,PDGFA,7,497258,520296,-,4151,protein_coding,platelet derived growth factor subunit A [Source:HGNC Symbol	Acc:HGNC:8799]
ENSG00000175197,349.8092973,392.0193767,353.9958829,466.8159515,468.9073705,425.6505023,147.9778588,196.1269423,116.3106192,161.5759545,147.7907627,187.9636203,409.5330635,159.624293,1.357797231,4.75E-31,1.18E-29,DDIT3,12,57516588,57521737,-,1307,protein_coding,DNA damage inducible transcript 3 [Source:HGNC Symbol	Acc:HGNC:2726]
ENSG00000125779,875.7050315,881.0332383,870.5563987,889.8120148,833.6131031,851.3010045,1255.002094,1234.689442,1237.664281,1233.189382,1189.000523,1189.275993,867.0034652,1223.136952,-0.495691288,4.83E-31,1.20E-29,PANK2,20,3888839,3929882,+,6768,protein_coding,pantothenate kinase 2 [Source:HGNC Symbol	Acc:HGNC:15894]
ENSG00000143409,1486.689514,1426.627216,1515.497396,1617.758728,1453.479257,1599.0654,2165.346896,2288.9752,2407.729228,2171.372343,2198.745153,2054.836861,1516.519585,2214.500947,-0.545532436,4.95E-31,1.23E-29,MINDY1,1,150996086,151008375,-,3792,protein_coding,MINDY lysine 48 deubiquitinase 1 [Source:HGNC Symbol	Acc:HGNC:25648]
ENSG00000118058,2404.938919,2303.619018,2321.48373,2309.039821,2305.795218,2365.04457,3310.770448,3080.103287,3525.106459,3863.228951,3493.582932,3878.78014,2334.986879,3525.262036,-0.593552103,5.16E-31,1.28E-29,KMT2A,11,118436464,118526832,+,31305,protein_coding,lysine methyltransferase 2A [Source:HGNC Symbol	Acc:HGNC:7132]
ENSG00000102595,1159.334191,1138.674839,1102.248983,1038.263064,1144.882098,1064.126256,660.2809522,696.7885459,773.4159124,647.3462435,724.6514816,755.335289,1107.921572,709.6364041,0.642108761,6.18E-31,1.53E-29,UGGT2,13,95801580,96053482,-,8105,protein_coding,UDP-glucose glycoprotein glucosyltransferase 2 [Source:HGNC Symbol	Acc:HGNC:15664]
ENSG00000126016,1.181788167,3.031077655,5.317534722,6.259984024,8.015510607,4.793361512,65.55981086,48.82485061,64.61701067,104.2425513,109.651211,97.46261794,4.766542781,81.72634206,-4.093790196,6.19E-31,1.53E-29,AMOT,X,112774503,112840815,-,8502,protein_coding,angiomotin [Source:HGNC Symbol	Acc:HGNC:17810]
ENSG00000184060,129.9966983,131.3466984,160.2856895,145.7681994,142.9432725,170.6436698,342.7841539,310.3274403,320.1027298,299.1761222,345.1629426,284.265969,146.8307046,316.969893,-1.105372126,6.31E-31,1.56E-29,ADAP2,17,30906344,30959322,+,3750,protein_coding,ArfGAP with dual PH domains 2 [Source:HGNC Symbol	Acc:HGNC:16487]
ENSG00000163564,115.8152403,136.3984945,101.7928075,141.2967822,136.2636803,109.2886425,25.28735562,25.65373506,36.78199069,32.3151909,18.11628704,35.9683471,123.4759412,29.0204844,2.097671165,6.76E-31,1.67E-29,PYHIN1,1,158930796,158977054,+,3479,protein_coding,pyrin and HIN domain family member 1 [Source:HGNC Symbol	Acc:HGNC:28894]
ENSG00000162739,155.996038,146.5020866,158.006746,128.7768142,179.0130702,188.8584436,35.58961161,38.89437252,62.62879496,42.73944603,41.95350683,51.05184749,159.5255331,45.47626324,1.815018704,8.15E-31,2.01E-29,SLAMF6,1,160485030,160523262,-,2746,protein_coding,SLAM family member 6 [Source:HGNC Symbol	Acc:HGNC:21392]
ENSG00000131016,8.272517167,8.082873746,4.557886904,11.62568462,8.015510607,8.628050722,71.17922321,71.16842631,59.64647139,71.92736039,66.74421541,95.14207941,8.197087293,72.63462935,-3.157695436,1.08E-30,2.65E-29,AKAP12,6,151239999,151358557,+,8741,protein_coding,A-kinase anchoring protein 12 [Source:HGNC Symbol	Acc:HGNC:370]
ENSG00000114626,2760.657157,2747.166714,2743.088269,3535.99669,3354.491189,3223.056281,4895.444733,5292.117282,4789.611653,4923.375697,4957.188228,4816.277703,3060.742717,4945.669216,-0.692723735,1.10E-30,2.72E-29,ABTB1,3,127672935,127680920,+,6149,protein_coding,ankyrin repeat and BTB domain containing 1 [Source:HGNC Symbol	Acc:HGNC:18275]
ENSG00000168264,7887.254224,7663.57467,7605.593948,6853.788222,7115.101582,7180.455545,14208.68415,13751.22953,13165.96445,14025.83528,10700.05122,10500.43681,7384.294699,12725.36691,-0.785292103,1.16E-30,2.86E-29,IRF2BP2,1,234604269,234609525,-,4724,protein_coding,interferon regulatory factor 2 binding protein 2 [Source:HGNC Symbol	Acc:HGNC:21729]
ENSG00000153029,757.5262148,760.8004913,768.0039434,801.277955,753.457997,724.7562606,1067.688348,1132.902042,1167.082624,1132.074107,1121.302819,1055.845028,760.970477,1112.815828,-0.547982186,1.21E-30,2.97E-29,MR1,1,181033425,181061938,+,9348,protein_coding,"major histocompatibility complex, class I-related [Source:HGNC Symbol	Acc:HGNC:4975]"
ENSG00000175155,666.528526,795.1527048,693.5584573,738.6781148,659.9437066,621.2196519,1071.434623,1147.797759,1266.493409,1220.680276,1087.930711,1149.826838,695.8468602,1157.360603,-0.732314926,1.29E-30,3.17E-29,YPEL2,17,59331689,59401729,+,8667,protein_coding,yippee like 2 [Source:HGNC Symbol	Acc:HGNC:18326]
ENSG00000155380,1022.246764,1087.146519,1103.008631,908.5919669,975.2204571,993.1845053,548.8292737,545.3487551,632.2525967,576.4613086,672.2095981,623.0645932,1014.899807,599.6943542,0.761042737,1.34E-30,3.27E-29,SLC16A1,1,112911847,112957013,-,5312,protein_coding,solute carrier family 16 member 1 [Source:HGNC Symbol	Acc:HGNC:10922]
ENSG00000107566,1361.419968,1393.285362,1400.030927,1325.328046,1466.838441,1357.47998,942.1881389,956.636056,959.3140815,972.5830035,1024.046962,1008.273988,1384.063787,977.173705,0.50174001,1.36E-30,3.32E-29,ERLIN1,10,100150094,100188334,-,5792,protein_coding,ER lipid raft associated 1 [Source:HGNC Symbol	Acc:HGNC:16947]
ENSG00000081791,4029.897648,3877.75868,3877.24246,4071.672466,4133.331636,4029.299687,3073.81856,2894.734363,3080.740247,2790.573098,3085.48973,3106.040812,4003.200429,3005.232802,0.413362115,1.55E-30,3.77E-29,DELE1,5,141923808,141942047,+,6047,protein_coding,DAP3 binding cell death enhancer 1 [Source:HGNC Symbol	Acc:HGNC:28969]
ENSG00000100422,1935.769017,1828.750185,1700.091815,1748.324109,1720.662944,1720.816783,2354.533778,2390.7626,2545.910221,2507.033358,2473.349925,2438.885987,1775.735809,2451.745978,-0.466233426,1.93E-30,4.72E-29,CERK,22,46684411,46738261,-,4938,protein_coding,ceramide kinase [Source:HGNC Symbol	Acc:HGNC:19256]
ENSG00000164211,446.715927,576.9151136,563.6586805,459.661684,578.4526821,463.9973944,237.8884565,259.0199702,257.4739348,274.1579099,258.3954625,211.1690055,514.9002469,249.6841232,1.041955586,1.94E-30,4.72E-29,STARD4,5,111496033,111512590,-,5684,protein_coding,StAR related lipid transfer domain containing 4 [Source:HGNC Symbol	Acc:HGNC:18058]
ENSG00000134905,1825.862717,1742.869651,1771.49871,2001.406321,2055.978471,2041.013332,1212.856501,1228.069124,1210.823369,1276.971253,1250.977295,1357.515036,1906.4382,1256.202096,0.601872406,2.01E-30,4.89E-29,CARS2,13,110641412,110713603,-,10460,protein_coding,"cysteinyl-tRNA synthetase 2, mitochondrial [Source:HGNC Symbol	Acc:HGNC:25695]"
ENSG00000169891,87.45232433,98.00484417,84.32090773,80.48550887,101.529801,80.5284734,228.5227693,206.8849602,218.7037284,249.1396976,208.8140454,190.2841588,88.72030992,217.0582266,-1.299665483,2.11E-30,5.12E-29,REPS2,X,16946691,17153280,+,11311,protein_coding,RALBP1 associated Eps domain containing 2 [Source:HGNC Symbol	Acc:HGNC:9963]
ENSG00000189241,1947.586899,2030.822029,2244.7593,1801.981115,1906.355606,1905.840537,3050.404342,2859.15015,3366.049202,2944.852074,2918.629191,2973.770116,1972.890914,3018.809179,-0.612495283,2.12E-30,5.16E-29,TSPYL1,6,116276578,116279903,-,3326,protein_coding,TSPY like 1 [Source:HGNC Symbol	Acc:HGNC:12382]
ENSG00000109861,11020.17465,11328.14755,11167.58256,10113.45133,10286.57195,10127.4142,7409.195195,7966.726047,7268.916647,7323.039228,8047.445401,8053.428942,10673.89038,7678.125243,0.475337763,2.14E-30,5.20E-29,CTSC,11,88293592,88337787,-,11421,protein_coding,cathepsin C [Source:HGNC Symbol	Acc:HGNC:2528]
ENSG00000176463,1549.324286,1287.197644,1416.743179,1298.499543,1277.138023,1251.067355,2117.581891,2288.9752,2361.006159,2343.372553,1950.838068,2043.234169,1346.661672,2184.168006,-0.698001703,2.55E-30,6.17E-29,SLCO3A1,15,91853695,92172435,+,9435,protein_coding,solute carrier organic anion transporter family member 3A1 [Source:HGNC Symbol	Acc:HGNC:10952]
ENSG00000184640,13072.9407,12135.42457,13097.84767,11763.40426,11797.49569,12011.20528,9078.160666,8656.894275,9502.677,9075.356515,8138.026836,8550.024185,12313.05303,8833.523246,0.479236026,2.85E-30,6.91E-29,9-Sep,17,77280569,77500596,+,12844,protein_coding,septin 9 [Source:HGNC Symbol	Acc:HGNC:7323]
ENSG00000070087,3.5453645,7.072514528,4.557886904,8.048550887,10.68734748,9.586723024,85.22775411,53.79008965,83.50505995,62.54553077,80.0930585,66.13534789,7.24973122,71.88280681,-3.332430359,3.16E-30,7.65E-29,PFN2,3,149964904,150050788,-,3709,protein_coding,profilin 2 [Source:HGNC Symbol	Acc:HGNC:8882]
ENSG00000102024,1.181788167,8.082873746,6.077182539,21.46280237,18.70285808,23.96680756,281.9071867,287.9838646,277.356092,330.4488876,313.6978124,372.4464328,13.24571874,310.640046,-4.551641262,3.21E-30,7.75E-29,PLS3,X,115561174,115650861,+,4099,protein_coding,plastin 3 [Source:HGNC Symbol	Acc:HGNC:9091]
ENSG00000104974,2492.391243,2415.768891,2532.665823,2419.036683,2307.131136,2523.2255,1897.48824,1747.764144,1820.211485,1802.353712,1857.396166,1833.225433,2448.36988,1826.40653,0.424318869,3.28E-30,7.92E-29,LILRA1,19,54593582,54602090,+,3587,protein_coding,leukocyte immunoglobulin like receptor A1 [Source:HGNC Symbol	Acc:HGNC:6602]
ENSG00000197329,1251.513668,1370.0471,1340.01875,1277.931024,1327.902924,1294.207608,1820.689604,1901.686554,1704.894974,1788.80218,1817.349637,1850.629472,1310.270179,1814.008737,-0.469241994,3.71E-30,8.95E-29,PELI1,2,64092652,64144454,-,4125,protein_coding,pellino E3 ubiquitin protein ligase 1 [Source:HGNC Symbol	Acc:HGNC:8827]
ENSG00000164506,2783.111132,2887.606646,2882.103819,2514.725011,2670.50095,2684.282447,2001.447369,1754.384462,1888.804927,1820.074945,1917.46596,2011.906899,2737.055001,1899.014094,0.528289265,3.72E-30,8.95E-29,STXBP5,6,147204425,147390476,+,10504,protein_coding,syntaxin binding protein 5 [Source:HGNC Symbol	Acc:HGNC:19665]
ENSG00000254087,3888.083068,4027.291844,3928.138864,3593.23083,3697.822227,3670.756246,4844.870022,5112.541136,5141.525834,4904.612038,5097.35108,5032.087786,3800.88718,5022.164649,-0.401863053,3.86E-30,9.29E-29,LYN,8,55879813,56014168,+,6185,protein_coding,"LYN proto-oncogene, Src family tyrosine kinase [Source:HGNC Symbol	Acc:HGNC:6735]"
ENSG00000140450,1641.503763,1653.95804,1627.165625,1512.233283,1525.618852,1488.818086,2238.399256,2352.695767,2134.349568,2102.572259,2227.349817,2197.549981,1574.882942,2208.819441,-0.488479032,4.72E-30,1.14E-28,ARRDC4,15,97960698,97973838,+,4072,protein_coding,arrestin domain containing 4 [Source:HGNC Symbol	Acc:HGNC:28087]
ENSG00000219507,153.6324617,125.2845431,124.5822421,98.37117751,116.2249038,129.4207608,19.66794326,24.82619522,15.9057257,16.67880821,36.23257408,38.28888562,124.5860148,25.26668868,2.307745733,4.86E-30,1.17E-28,FTH1P8,X,148052233,148052746,+,514,processed_pseudogene,ferritin heavy chain 1 pseudogene 8 [Source:HGNC Symbol	Acc:HGNC:3995]
ENSG00000105875,1216.060023,1112.405499,1204.801438,1398.659288,1281.145779,1299.959642,776.4154743,796.0933268,827.0977366,828.7282827,769.4654548,824.9514447,1252.171945,803.7919533,0.640390519,4.88E-30,1.17E-28,WDR91,7,135183839,135211534,-,6032,protein_coding,WD repeat domain 91 [Source:HGNC Symbol	Acc:HGNC:24997]
ENSG00000068971,246.9937268,260.6726783,266.6363839,257.5536284,343.3310377,276.0976231,545.0829988,533.7631973,470.2130161,504.5339482,521.558369,597.5386695,275.2141797,528.7816998,-0.94714535,5.69E-30,1.36E-28,PPP2R5B,11,64917553,64934473,+,3376,protein_coding,protein phosphatase 2 regulatory subunit B'beta [Source:HGNC Symbol	Acc:HGNC:9310]
ENSG00000170088,1464.235538,1508.466313,1324.825794,1265.411056,1329.238842,1258.736733,898.1694087,868.089293,865.867943,881.8919839,785.6747643,905.0100237,1358.485713,867.4505694,0.646697019,6.13E-30,1.47E-28,TMEM192,4,165070608,165208549,-,10241,protein_coding,transmembrane protein 192 [Source:HGNC Symbol	Acc:HGNC:26775]
ENSG00000168461,4249.710247,4187.93896,4280.615451,3719.324793,3815.383049,3794.424973,5717.752075,5746.436654,6019.323071,5348.685306,5500.676839,5638.908609,4007.899579,5661.963759,-0.498297339,6.15E-30,1.47E-28,RAB31,18,9708165,9862551,+,5586,protein_coding,"RAB31, member RAS oncogene family [Source:HGNC Symbol	Acc:HGNC:9771]"
ENSG00000100596,2007.858095,1858.050602,1917.351091,1694.667104,1762.076415,1856.94825,2573.69086,2560.408267,2588.656858,2676.948717,2487.652257,2698.786301,1849.491926,2597.690544,-0.489647153,7.80E-30,1.86E-28,SPTLC2,14,77505997,77616773,-,9143,protein_coding,serine palmitoyltransferase long chain base subunit 2 [Source:HGNC Symbol	Acc:HGNC:11278]
ENSG00000169100,11564.979,10683.53837,11250.38418,9979.308817,9896.483762,9774.622795,7116.985753,7447.858567,7244.06395,7540.90616,7561.166117,7781.925935,10524.88615,7448.817747,0.49891864,8.34E-30,1.99E-28,SLC25A6,X,1386152,1392724,-,2164,protein_coding,solute carrier family 25 member 6 [Source:HGNC Symbol	Acc:HGNC:10992]
ENSG00000176542,1023.428552,1056.835742,1033.880679,887.1291645,856.3237165,989.3498161,1555.640655,1542.534263,1641.272071,1726.256649,1424.512255,1521.113001,974.4912785,1568.554816,-0.684923053,9.23E-30,2.20E-28,USF3,3,113648385,113696646,-,13738,protein_coding,upstream transcription factor family member 3 [Source:HGNC Symbol	Acc:HGNC:30494]
ENSG00000113643,2634.205823,2843.15084,2768.156647,2619.356172,2661.149521,2767.686937,1743.890969,1723.765488,2014.062517,1728.3415,1978.489243,1966.656398,2715.617657,1859.201019,0.547679347,9.50E-30,2.26E-28,RARS,5,168486445,168519299,+,3421,protein_coding,arginyl-tRNA synthetase [Source:HGNC Symbol	Acc:HGNC:9870]
ENSG00000181274,2206.398507,2098.516096,2168.794519,2020.186273,1784.787028,1740.948901,3812.771286,3935.779483,3357.102231,3605.749849,3099.792062,3053.828695,2003.271887,3477.503934,-0.795558605,1.10E-29,2.61E-28,FRAT2,10,97332497,97334709,-,2213,protein_coding,"FRAT2, WNT signaling pathway regulator [Source:HGNC Symbol	Acc:HGNC:16048]"
ENSG00000141076,885.1593368,857.7949763,915.37562,901.4376994,909.7604539,864.7224168,620.9450657,580.9329682,588.511851,620.2431801,613.093293,596.3784002,889.0417505,603.3507931,0.55983674,1.32E-29,3.15E-28,UTP4,16,69131291,69231130,+,5681,protein_coding,"UTP4, small subunit processome component [Source:HGNC Symbol	Acc:HGNC:1983]"
ENSG00000069956,2226.488906,2368.282008,2429.35372,2077.420412,2189.570314,2082.236241,1469.476332,1494.536952,1596.537218,1559.468567,1482.675071,1594.209965,2228.891933,1532.817351,0.541434931,1.41E-29,3.34E-28,MAPK6,15,51952106,52067372,+,6388,protein_coding,mitogen-activated protein kinase 6 [Source:HGNC Symbol	Acc:HGNC:6879]
ENSG00000075651,1087.245113,1112.405499,1087.815675,947.9404379,1040.68046,1055.498205,668.7100707,604.9316236,668.0404796,630.6674353,725.6049704,711.2450571,1055.264232,668.1999394,0.660439165,1.42E-29,3.36E-28,PLD1,3,171600405,171810950,-,12859,protein_coding,phospholipase D1 [Source:HGNC Symbol	Acc:HGNC:9067]
ENSG00000187231,93.36126517,122.2534654,114.7068204,105.525445,128.2481697,91.07386873,278.1609118,233.3662351,234.6094541,266.8609313,271.7443056,240.1757371,109.1948391,254.1529292,-1.221609233,2.12E-29,5.02E-28,SESTD1,2,179101692,179264790,-,11349,protein_coding,SEC14 and spectrin domain containing 1 [Source:HGNC Symbol	Acc:HGNC:18379]
ENSG00000147168,518.8050052,625.4123561,621.3919146,560.7157118,589.1400296,571.3686922,334.3550354,331.0159363,300.2205727,304.3882497,307.0233909,381.7285869,581.1389516,326.4552953,0.835392568,2.12E-29,5.02E-28,IL2RG,X,71107404,71112108,-,2760,protein_coding,interleukin 2 receptor subunit gamma [Source:HGNC Symbol	Acc:HGNC:6010]
ENSG00000170458,1299.966983,1233.648605,1147.068204,1087.448653,1000.602907,1094.803769,1742.017831,1856.999403,1648.230826,1841.965881,1901.25665,1902.841588,1143.923187,1815.55203,-0.665933884,2.21E-29,5.21E-28,CD14,5,140631728,140633701,-,1886,protein_coding,CD14 molecule [Source:HGNC Symbol	Acc:HGNC:1628]
ENSG00000130513,109.9062995,61.63191231,75.20513392,87.63977633,61.45224798,57.52033814,7.492549812,3.310159363,8.946970709,4.169702051,10.48837671,8.121884828,75.5592847,7.088273912,3.427140409,2.54E-29,5.99E-28,GDF15,19,18374731,18389176,+,2087,protein_coding,growth differentiation factor 15 [Source:HGNC Symbol	Acc:HGNC:30142]
ENSG00000257923,3235.736,2930.041733,3077.333308,2850.975581,2857.529531,3044.743232,4279.182511,4158.3877,4519.214316,4677.363276,3989.397104,4082.98753,2999.393231,4284.422073,-0.514258275,2.59E-29,6.12E-28,CUX1,7,101815904,102283958,+,17789,protein_coding,cut like homeobox 1 [Source:HGNC Symbol	Acc:HGNC:2557]
ENSG00000023892,2412.029648,2328.877998,2351.109995,2497.733625,2361.903792,2425.440925,3165.602296,3229.060459,3293.479329,3285.725216,3017.792025,3034.104118,2396.182664,3170.960574,-0.404238533,2.69E-29,6.33E-28,DEF6,6,35297852,35321771,+,2545,protein_coding,"DEF6, guanine nucleotide exchange factor [Source:HGNC Symbol	Acc:HGNC:2760]"
ENSG00000129450,516.4414288,464.7652404,502.1272073,462.3445343,444.8608387,456.3280159,771.7326306,729.0625997,786.3393145,754.7160713,707.4886834,734.4504423,474.4778776,747.2982903,-0.653753401,2.72E-29,6.39E-28,SIGLEC9,19,51124908,51136651,+,2539,protein_coding,sialic acid binding Ig like lectin 9 [Source:HGNC Symbol	Acc:HGNC:10878]
ENSG00000101294,4834.69539,4495.088162,4696.902455,4183.457895,4579.528393,4314.984033,3329.501823,3450.013596,3332.249535,3284.682791,3404.908475,3196.541814,4517.442721,3332.983006,0.437815213,2.84E-29,6.68E-28,HM13,20,31514410,31577923,+,10805,protein_coding,histocompatibility minor 13 [Source:HGNC Symbol	Acc:HGNC:16435]
ENSG00000083123,501.0781827,590.0497835,579.6112847,518.6843905,609.1788061,504.2616311,284.7168929,273.9156873,210.7508656,263.7336547,328.9536331,257.579776,550.4773464,269.9417516,1.025849592,2.95E-29,6.93E-28,BCKDHB,6,80106647,80346270,+,4071,protein_coding,branched chain keto acid dehydrogenase E1 subunit beta [Source:HGNC Symbol	Acc:HGNC:987]
ENSG00000114853,294.2652535,261.6830375,238.5294147,229.830842,279.2069528,278.0149677,512.3030934,566.0372511,558.6886154,509.7460758,451.0001984,454.8255504,263.5884114,508.7667974,-0.95632952,3.02E-29,7.08E-28,ZBTB47,3,42653684,42665854,+,3781,protein_coding,zinc finger and BTB domain containing 47 [Source:HGNC Symbol	Acc:HGNC:26955]
ENSG00000183723,392.3536713,272.7969889,307.657366,349.6648219,336.6514455,319.2378767,550.7024112,610.7244025,588.511851,607.734074,649.3258671,647.4302477,329.7270284,609.0714756,-0.88848375,3.03E-29,7.09E-28,CMTM4,16,66614750,66696707,-,8117,protein_coding,CKLF like MARVEL transmembrane domain containing 4 [Source:HGNC Symbol	Acc:HGNC:19175]
ENSG00000248124,408.8987057,425.3612309,439.8360863,599.1698994,634.5612564,586.7074491,251.9369874,199.4371016,201.8038949,174.0850606,171.6279825,168.2390429,515.7557713,194.5216783,1.403438446,3.07E-29,7.19E-28,RRN3P1,16,21796106,21820410,-,5253,transcribed_unprocessed_pseudogene,"RRN3 homolog, RNA polymerase I transcription factor pseudogene 1 [Source:HGNC Symbol	Acc:HGNC:30548]"
ENSG00000011405,1044.700739,1108.364062,1144.789261,973.8746574,1147.553935,1090.010408,1567.816048,1554.119821,1608.466512,1521.941249,1521.768111,1633.65912,1084.882177,1567.96181,-0.531501024,3.11E-29,7.28E-28,PIK3C2A,11,17077730,17207983,-,9204,protein_coding,phosphatidylinositol-4-phosphate 3-kinase catalytic subunit type 2 alpha [Source:HGNC Symbol	Acc:HGNC:8971]
ENSG00000164543,1740.773969,1833.801981,1774.537301,1635.644397,1746.045394,1831.064098,2489.399675,2375.866883,2616.491878,2298.548256,2622.094177,2612.926376,1760.31119,2502.554541,-0.507220164,3.13E-29,7.30E-28,STK17A,7,43582758,43650713,+,5099,protein_coding,serine/threonine kinase 17a [Source:HGNC Symbol	Acc:HGNC:11395]
ENSG00000182481,1656.86701,1706.49672,1634.762103,1437.113475,1481.533544,1659.461755,1108.897372,1064.216235,1085.565779,1096.63164,1075.535357,1106.896875,1596.039101,1089.623876,0.55160724,3.61E-29,8.40E-28,KPNA2,17,68035519,68046842,+,3140,protein_coding,karyopherin subunit alpha 2 [Source:HGNC Symbol	Acc:HGNC:6395]
ENSG00000108561,1542.233557,1430.668653,1414.464236,1281.508158,1343.933945,1347.893257,950.6172574,858.1588149,899.6676101,920.4617278,973.5120562,822.6309062,1393.450301,904.1747288,0.622795773,3.61E-29,8.40E-28,C1QBP,17,5432777,5448830,-,2335,protein_coding,complement C1q binding protein [Source:HGNC Symbol	Acc:HGNC:1243]
ENSG00000119801,1629.685882,1650.926963,1557.278026,1522.070401,1496.228647,1659.461755,2126.947578,2083.745319,2185.049069,2225.57847,2155.838158,2123.292748,1585.941946,2150.075224,-0.438417693,4.02E-29,9.36E-28,YPEL5,2,30146941,30160533,+,3421,protein_coding,yippee like 5 [Source:HGNC Symbol	Acc:HGNC:18329]
ENSG00000167074,381.7175778,298.0559694,315.2538442,312.9992012,284.5506265,302.9404476,535.7173116,542.8661356,591.4941746,562.9097769,561.6048983,527.9225138,315.9196111,553.7524685,-0.810599104,4.13E-29,9.61E-28,TEF,22,41367333,41399326,+,4715,protein_coding,"TEF, PAR bZIP transcription factor [Source:HGNC Symbol	Acc:HGNC:11722]"
ENSG00000119977,1049.427892,1107.353703,1051.352579,959.5661225,1071.406584,959.6309747,637.8033027,693.4783866,657.1052931,697.3826681,694.1398403,699.6423645,1033.122976,679.9253092,0.602706115,4.34E-29,1.01E-27,TCTN3,10,95663396,95694143,-,3223,protein_coding,tectonic family member 3 [Source:HGNC Symbol	Acc:HGNC:24519]
ENSG00000169057,2160.308769,2081.33999,2146.764732,2138.231686,2140.141332,2156.054008,2737.590388,2898.044522,2734.790713,3094.961348,2823.280312,3000.456309,2137.140086,2881.520599,-0.43065308,4.67E-29,1.08E-27,MECP2,X,154021573,154137103,-,18366,protein_coding,methyl-CpG binding protein 2 [Source:HGNC Symbol	Acc:HGNC:6990]
ENSG00000186407,43.72616217,71.7355045,66.84900793,76.90837515,70.80367703,57.52033814,157.3435461,168.8181275,213.7331891,222.0366342,197.3721799,221.6114289,64.59051082,196.8191843,-1.598863489,5.56E-29,1.29E-27,CD300E,17,74609887,74623738,-,3752,protein_coding,CD300e molecule [Source:HGNC Symbol	Acc:HGNC:28874]
ENSG00000124126,20863.28829,19618.14494,20262.08623,18739.70932,18227.27112,19303.82548,25146.87031,25711.66285,26256.37671,26601.65666,24763.05741,25015.40527,19502.38756,25582.50487,-0.391411615,5.64E-29,1.31E-27,PREX1,20,48624252,48827883,-,7393,protein_coding,"phosphatidylinositol-3,4,5-trisphosphate dependent Rac exchange factor 1 [Source:HGNC Symbol	Acc:HGNC:32594]"
ENSG00000159199,810.7066823,799.1941416,834.0933035,785.1808532,749.4502417,765.9791696,472.9672069,516.3848607,490.0951733,486.8127145,545.3955888,540.6854757,790.7673987,508.7235033,0.638598918,5.66E-29,1.31E-27,ATP5MC1,17,48892765,48895871,+,2615,protein_coding,ATP synthase membrane subunit c locus 1 [Source:HGNC Symbol	Acc:HGNC:841]
ENSG00000117115,352.1728737,301.087047,349.437996,282.5935645,337.9873639,276.0976231,540.4001552,588.3808268,635.2349203,595.2249678,530.1397681,585.9359769,316.5627447,579.2194359,-0.873559427,6.25E-29,1.45E-27,PADI2,1,17066761,17119435,-,5984,protein_coding,peptidyl arginine deiminase 2 [Source:HGNC Symbol	Acc:HGNC:18341]
ENSG00000164442,1838.862387,1646.885526,1794.288145,1547.110337,1591.078855,1685.345908,2451.936926,2607.578038,2699.996938,2583.130421,2289.326589,2428.443564,1683.928526,2510.068746,-0.57570287,6.72E-29,1.55E-27,CITED2,6,139371807,139374620,-,2535,protein_coding,Cbp/p300 interacting transactivator with Glu/Asp rich carboxy-terminal domain 2 [Source:HGNC Symbol	Acc:HGNC:1987]
ENSG00000112297,3847.902271,3808.043894,3958.524776,3584.287995,3556.214873,3607.483874,5069.646517,5032.269772,5684.308723,4939.01208,4993.420802,5130.710673,3727.07628,5141.561428,-0.463620019,7.65E-29,1.77E-27,CRYBG1,6,106360808,106571978,+,10374,protein_coding,crystallin beta-gamma domain containing 1 [Source:HGNC Symbol	Acc:HGNC:356]
ENSG00000166750,313.1738642,294.0145325,282.5889881,285.2764148,328.6359349,301.023103,496.381425,497.3514443,593.4823903,569.16433,491.0467277,574.3332843,300.7854729,536.9599336,-0.839062215,7.79E-29,1.79E-27,SLFN5,17,35243036,35273655,+,10709,protein_coding,schlafen family member 5 [Source:HGNC Symbol	Acc:HGNC:28286]
ENSG00000188822,3200.282355,2997.735801,3069.73683,3066.497888,3293.038941,3254.692467,2429.459277,2403.175698,2482.287318,2339.202851,2381.815001,2363.468485,3146.99738,2399.901438,0.389661656,8.42E-29,1.94E-27,CNR2,1,23870526,23913362,-,5254,protein_coding,cannabinoid receptor 2 [Source:HGNC Symbol	Acc:HGNC:2160]
ENSG00000229855,153.6324617,162.6678341,188.3926587,155.6053172,231.1138892,146.6768623,53.38441741,45.51469124,26.84091213,47.95157359,27.65117496,58.01346306,173.0148372,43.22603873,2.002927539,8.84E-29,2.03E-27,AC008568.1,5,121199704,121357398,+,2713,lincRNA,uncharacterized LOC102467226 [Source:NCBI gene	Acc:102467226]
ENSG00000143801,378.1722133,354.6360856,392.7379216,323.7306024,287.2224634,380.592904,150.787565,154.7499502,127.2458056,159.4911035,111.5581886,184.4828125,352.8486984,148.0525709,1.259242947,9.81E-29,2.25E-27,PSEN2,1,226870184,226896105,+,3752,protein_coding,presenilin 2 [Source:HGNC Symbol	Acc:HGNC:9509]
ENSG00000088325,519.9867933,428.3923085,481.6167162,393.4847101,475.5869627,407.4357285,181.6943329,196.9544821,263.438582,183.4668903,155.418673,190.2841588,451.0838699,195.2095199,1.207096235,1.07E-28,2.46E-27,TPX2,20,31739271,31801805,+,3605,protein_coding,"TPX2, microtubule nucleation factor [Source:HGNC Symbol	Acc:HGNC:1249]"
ENSG00000178234,1214.878235,1219.503576,1172.136582,1174.194146,1155.569446,1059.332894,808.258811,759.6815738,781.3687752,833.9404103,710.3491498,764.6174431,1165.935813,776.3693605,0.586745531,1.13E-28,2.59E-27,GALNT11,7,152025674,152122347,+,8295,protein_coding,polypeptide N-acetylgalactosaminyltransferase 11 [Source:HGNC Symbol	Acc:HGNC:19875]
ENSG00000158985,3164.82871,3133.123936,3288.515402,2974.386695,3200.860569,3003.520323,4513.324693,4208.04009,4455.591413,4034.186735,4222.048369,4031.935682,3127.539272,4244.18783,-0.440905246,1.14E-28,2.61E-27,CDC42SE2,5,131245493,131398447,+,6024,protein_coding,CDC42 small effector 2 [Source:HGNC Symbol	Acc:HGNC:18547]
ENSG00000142669,17072.11186,16149.58174,16591.46798,14580.39707,14697.77462,14039.75587,11312.81365,11175.92555,10182.64677,10489.92794,10815.42336,10596.73916,15521.84819,10762.24607,0.528256239,1.18E-28,2.70E-27,SH3BGRL3,1,26279176,26281522,+,1786,protein_coding,SH3 domain binding glutamate rich protein like 3 [Source:HGNC Symbol	Acc:HGNC:15568]
ENSG00000170892,675.9828313,596.1119388,622.1515625,650.144055,705.3649334,579.0380706,969.3486319,977.324552,987.1491015,1006.983045,969.6981011,923.5743319,638.1322319,972.346294,-0.612076625,1.34E-28,3.06E-27,TSEN34,19,54189938,54194536,+,3542,protein_coding,tRNA splicing endonuclease subunit 34 [Source:HGNC Symbol	Acc:HGNC:15506]
ENSG00000101187,187.9043185,167.7196302,144.3330853,160.9710177,180.3489887,141.8835008,57.13069232,67.85826695,39.76431426,36.48489295,40.04652925,49.89157823,163.8600902,48.52937899,1.741152618,1.40E-28,3.19E-27,SLCO4A1,20,62642445,62685785,+,4051,protein_coding,solute carrier organic anion transporter family member 4A1 [Source:HGNC Symbol	Acc:HGNC:10953]
ENSG00000126351,1062.427562,944.6858691,1031.601736,880.8691805,797.5433054,911.6973596,1497.573394,1452.332421,1514.026265,1589.698907,1458.837851,1444.53523,938.1375021,1492.834011,-0.668127541,1.41E-28,3.22E-27,THRA,17,40058290,40093867,+,6959,protein_coding,thyroid hormone receptor alpha [Source:HGNC Symbol	Acc:HGNC:11796]
ENSG00000162909,14.181458,14.14502906,17.4718998,31.29992012,25.38245025,20.13211835,104.8956974,93.51200201,86.48738352,116.7516574,90.5814352,97.46261794,20.43547926,98.28179891,-2.264280762,1.66E-28,3.78E-27,CAPN2,1,223701593,223776018,+,8792,protein_coding,calpain 2 [Source:HGNC Symbol	Acc:HGNC:1479]
ENSG00000116649,1895.588219,1663.051273,1690.216394,1525.647535,1628.484572,1632.618931,1146.360121,1122.971564,1181.000134,1128.94683,1107.000487,1047.723143,1672.601154,1122.333713,0.574113409,1.73E-28,3.93E-27,SRM,1,11054584,11060024,-,1898,protein_coding,spermidine synthase [Source:HGNC Symbol	Acc:HGNC:11296]
ENSG00000072571,265.9023375,276.8384258,269.6749752,245.0336604,239.1293998,250.2134709,109.578541,131.5788347,90.46381494,127.1759126,117.2791214,122.9885417,257.7987116,116.5107944,1.146450171,1.77E-28,4.03E-27,HMMR,5,163460203,163491945,+,3936,protein_coding,hyaluronan mediated motility receptor [Source:HGNC Symbol	Acc:HGNC:5012]
ENSG00000095383,675.9828313,696.1375014,685.9619791,701.1182106,690.6698306,719.9628991,399.9148462,446.871514,484.1305261,425.3096092,450.0467096,452.5050118,694.9722087,443.1297028,0.650155205,1.79E-28,4.06E-27,TBC1D2,9,98198999,98255721,-,3681,protein_coding,TBC1 domain family member 2 [Source:HGNC Symbol	Acc:HGNC:18026]
ENSG00000153207,2100.037572,2091.443582,2274.385565,2134.654552,2323.162158,2302.73087,2920.221289,2883.976345,3089.687218,2967.785435,2931.978034,2936.6415,2204.402383,2955.048304,-0.42270383,1.89E-28,4.28E-27,AHCTF1,1,246839098,246931967,-,9598,protein_coding,AT-hook containing transcription factor 1 [Source:HGNC Symbol	Acc:HGNC:24618]
ENSG00000123136,1243.241151,1270.021537,1355.971354,1481.827647,1420.081296,1418.835008,922.5201956,919.3967631,750.5514317,837.0676868,879.1166659,870.2019459,1364.996332,863.1424482,0.660845356,1.90E-28,4.30E-27,DDX39A,19,14408819,14419383,-,3840,protein_coding,DExD-box helicase 39A [Source:HGNC Symbol	Acc:HGNC:17821]
ENSG00000187098,497.5328182,443.5476968,432.2396081,387.224726,337.9873639,437.1545699,160.1532522,178.7486056,238.5858856,188.6790178,162.0930946,190.2841588,422.6144638,186.4240024,1.183664777,1.91E-28,4.33E-27,MITF,3,69739435,69968337,+,7181,protein_coding,melanogenesis associated transcription factor [Source:HGNC Symbol	Acc:HGNC:7105]
ENSG00000170266,3703.724114,3593.847739,3543.757068,3337.465768,3191.50914,3412.873397,2513.750462,2587.717082,2468.369808,2515.372762,2652.605818,2590.88126,3463.862871,2554.782865,0.439560808,1.92E-28,4.35E-27,GLB1,3,32996608,33097230,-,4364,protein_coding,galactosidase beta 1 [Source:HGNC Symbol	Acc:HGNC:4298]
ENSG00000104998,1506.779912,1466.031226,1391.674801,1385.245036,1351.949456,1295.166281,880.3746029,930.1547811,944.4024637,926.7162809,994.4888097,1015.235604,1399.474452,948.5620903,0.561661442,1.94E-28,4.37E-27,IL27RA,19,14031748,14053216,+,2962,protein_coding,interleukin 27 receptor subunit alpha [Source:HGNC Symbol	Acc:HGNC:17290]
ENSG00000130340,1714.77463,1792.377253,1640.839286,1630.278696,1545.657629,1705.478026,1139.80414,1147.797759,1264.505193,1157.092319,1111.767931,1188.115723,1671.567587,1168.180511,0.518050379,2.11E-28,4.77E-27,SNX9,6,157700387,157945077,+,4637,protein_coding,sorting nexin 9 [Source:HGNC Symbol	Acc:HGNC:14973]
ENSG00000135535,10218.92228,10874.49627,10742.93943,9430.21879,9916.522539,9515.781274,7747.296506,7423.859912,7564.16668,7228.178506,7397.166045,7640.373085,10116.4801,7500.173456,0.431837448,2.34E-28,5.28E-27,CD164,6,109366514,109382812,-,7206,protein_coding,CD164 molecule [Source:HGNC Symbol	Acc:HGNC:1632]
ENSG00000101577,4422.25132,4326.358173,4584.474578,4213.863531,4321.696135,4142.423019,5448.956851,5493.209463,5499.404662,5410.188412,5432.025646,5512.43926,4335.177793,5466.037382,-0.334097391,2.46E-28,5.54E-27,LPIN2,18,2916994,3013315,-,6800,protein_coding,lipin 2 [Source:HGNC Symbol	Acc:HGNC:14450]
ENSG00000136869,1736.046817,1709.527797,1811.000397,1653.530066,1580.391508,1640.288309,2336.738973,2379.177042,2338.141678,2241.214853,2214.954463,2419.161409,1688.464149,2321.564736,-0.457613041,2.50E-28,5.63E-27,TLR4,9,117704175,117724730,+,13272,protein_coding,toll like receptor 4 [Source:HGNC Symbol	Acc:HGNC:11850]
ENSG00000140379,1652.139857,1728.724622,1653.753298,1594.507359,1616.461306,1511.826221,996.509125,1153.590538,1057.730759,955.9041953,1178.512146,1068.60799,1626.235444,1068.475792,0.604945962,2.64E-28,5.93E-27,BCL2A1,15,79960889,79971446,-,1089,protein_coding,BCL2 related protein A1 [Source:HGNC Symbol	Acc:HGNC:991]
ENSG00000166523,153.6324617,114.1705917,142.8137897,108.2082953,100.1938826,105.4539533,282.8437554,317.7752989,286.3030627,249.1396976,353.7443417,326.0356624,120.7454957,302.6403031,-1.322836947,2.67E-28,6.00E-27,CLEC4E,12,8533305,8540963,-,2422,protein_coding,C-type lectin domain family 4 member E [Source:HGNC Symbol	Acc:HGNC:14555]
ENSG00000145555,1316.512018,1211.420703,1317.229315,1251.102521,1207.670265,1195.464361,792.3371426,763.8192731,800.2568245,823.5161551,713.2096161,925.8948704,1249.899864,803.1723136,0.640914276,2.68E-28,6.02E-27,MYO10,5,16661914,16936276,-,13963,protein_coding,myosin X [Source:HGNC Symbol	Acc:HGNC:7593]
ENSG00000108389,2026.766706,2031.832388,1961.410665,1989.780636,2014.564999,2060.186778,1390.804559,1406.817729,1506.073403,1577.189801,1492.209959,1521.113001,2014.090362,1482.368075,0.443086214,2.95E-28,6.62E-27,MTMR4,17,58489529,58517905,-,7475,protein_coding,myotubularin related protein 4 [Source:HGNC Symbol	Acc:HGNC:7452]
ENSG00000125485,449.0795033,430.413027,463.3851686,444.4588657,430.1657359,415.1051069,270.668362,245.7793327,263.438582,260.6063782,246.0001082,258.7400452,438.7679012,257.5388014,0.771060957,3.01E-28,6.74E-27,DDX31,9,132592997,132670401,-,5546,protein_coding,DEAD-box helicase 31 [Source:HGNC Symbol	Acc:HGNC:16715]
ENSG00000100380,7418.084322,7507.979351,7662.567534,6771.514147,7002.884433,7492.024043,5375.90449,5206.053138,5607.762419,5267.376116,5642.746669,5698.082341,7309.175638,5466.320862,0.41965824,3.28E-28,7.33E-27,ST13,22,40824535,40857022,-,4147,protein_coding,"ST13, Hsp70 interacting protein [Source:HGNC Symbol	Acc:HGNC:11343]"
ENSG00000107341,1616.686212,1574.139662,1627.925273,1411.179256,1481.533544,1537.710373,2174.712583,2268.286704,2311.300766,2094.232855,2069.070678,2180.145942,1541.529053,2182.958255,-0.501743622,3.48E-28,7.78E-27,UBE2R2,9,33817567,33920404,+,4075,protein_coding,ubiquitin conjugating enzyme E2 R2 [Source:HGNC Symbol	Acc:HGNC:19907]
ENSG00000095787,4300.527138,4252.60195,4181.861235,4114.59807,4253.564295,4198.026012,5235.419181,5340.942132,5411.923171,5493.582453,5102.118524,5112.146365,4216.863117,5282.688638,-0.325721595,3.79E-28,8.46E-27,WAC,10,28532493,28623112,+,12188,protein_coding,WW domain containing adaptor with coiled-coil [Source:HGNC Symbol	Acc:HGNC:17327]
ENSG00000112144,530.6228868,516.2935605,530.2341765,492.750171,531.6955369,556.9886077,783.9080241,794.4382472,774.4100202,777.6494326,771.3724324,819.1500984,526.4308233,786.8213758,-0.580080021,4.07E-28,9.07E-27,ICK,6,53001279,53061802,-,6259,protein_coding,intestinal cell kinase [Source:HGNC Symbol	Acc:HGNC:21219]
ENSG00000116857,326.173534,358.6775225,306.1380704,300.4792331,313.9408321,283.7670015,487.9523065,565.2097113,539.8005661,575.4188831,549.209544,602.1797465,314.8626989,553.2951262,-0.814226314,4.23E-28,9.42E-27,TMEM9,1,201134772,201171574,-,3915,protein_coding,transmembrane protein 9 [Source:HGNC Symbol	Acc:HGNC:18823]
ENSG00000161533,1806.954107,1731.7557,1924.187921,1787.67258,1726.006617,1788.882516,2450.063789,2522.341435,2489.246073,2510.160635,2385.628957,2278.768829,1794.24324,2439.368286,-0.442150123,4.80E-28,1.07E-26,ACOX1,17,75941507,75979363,-,8472,protein_coding,acyl-CoA oxidase 1 [Source:HGNC Symbol	Acc:HGNC:119]
ENSG00000160111,61.45298467,72.74586371,56.97358631,58.12842308,62.78816642,47.93361512,152.6607024,158.0601096,151.1043942,155.3214014,173.5349601,170.5595814,60.00377322,160.2068582,-1.422203141,5.28E-28,1.17E-26,CPAMD8,19,16892947,17026815,-,10199,protein_coding,"C3 and PZP like, alpha-2-macroglobulin domain containing 8 [Source:HGNC Symbol	Acc:HGNC:23228]"
ENSG00000204640,105.1791468,131.3466984,107.8699901,105.525445,84.16286137,78.6111288,17.7948058,11.58555777,19.88215713,21.89093577,27.65117496,24.36565448,102.1158784,20.52838099,2.331953613,5.43E-28,1.21E-26,NMS,2,100470482,100483280,+,485,protein_coding,neuromedin S [Source:HGNC Symbol	Acc:HGNC:32203]
ENSG00000142347,15807.59852,14593.62855,15134.46347,15378.0979,14984.99708,15864.10926,19350.44646,19678.89741,20459.73379,19476.67828,18746.54313,18664.09133,15293.81579,19396.06507,-0.342869578,5.60E-28,1.24E-26,MYO1F,19,8520790,8577577,-,8549,protein_coding,myosin IF [Source:HGNC Symbol	Acc:HGNC:7600]
ENSG00000102057,256.4480322,284.9212995,256.0013145,310.3163509,275.1991975,307.7338091,459.8552447,481.6281873,513.9537618,527.4673095,508.2095259,479.1912049,281.7700006,495.0508724,-0.811412424,6.40E-28,1.42E-26,KCND1,X,48961378,48971569,-,5807,protein_coding,potassium voltage-gated channel subfamily D member 1 [Source:HGNC Symbol	Acc:HGNC:6237]
ENSG00000197498,645.256339,665.8267248,742.9355654,570.5528296,665.2873804,698.8721084,419.5827895,374.048008,376.7668776,373.1883336,397.6048261,335.3178165,664.7884913,379.4181085,0.808311835,6.68E-28,1.48E-26,RPF2,6,110982015,111028263,+,3922,protein_coding,ribosome production factor 2 homolog [Source:HGNC Symbol	Acc:HGNC:20870]
ENSG00000235109,85.088748,69.71478606,117.7454117,89.42834319,116.2249038,108.3299702,241.6347314,249.9170319,265.4267977,321.067058,223.1163772,278.4646227,97.75536049,263.2711032,-1.426026501,7.50E-28,1.66E-26,ZSCAN31,6,28324693,28356271,-,4957,protein_coding,zinc finger and SCAN domain containing 31 [Source:HGNC Symbol	Acc:HGNC:14097]
ENSG00000099290,2118.946183,2199.552018,2351.109995,2201.725809,2213.616846,2336.284401,1587.483991,1607.082371,1758.576798,1620.971672,1611.396058,1670.787736,2236.872542,1642.716438,0.447094681,7.84E-28,1.73E-26,WASHC2A,10,50067888,50133506,+,5159,protein_coding,WASH complex subunit 2A [Source:HGNC Symbol	Acc:HGNC:23416]
ENSG00000066084,4243.801306,4094.985912,4309.482068,3865.987276,4224.17409,4114.621522,5326.266348,5129.091933,5645.538517,5699.982704,5464.444265,5631.946994,4142.175362,5482.87846,-0.404348671,8.26E-28,1.82E-26,DIP2B,12,50504985,50748667,+,10361,protein_coding,disco interacting protein 2 homolog B [Source:HGNC Symbol	Acc:HGNC:29284]
ENSG00000073921,6365.111066,6615.832161,6390.15744,5657.23699,6257.441947,6160.428215,8312.984016,8411.114942,8924.106228,7915.136919,8920.841134,8893.463887,6241.034637,8562.941188,-0.456405147,8.53E-28,1.88E-26,PICALM,11,85957684,86069882,-,5833,protein_coding,phosphatidylinositol binding clathrin assembly protein [Source:HGNC Symbol	Acc:HGNC:15514]
ENSG00000198363,574.349049,576.9151136,585.6884672,471.2873686,507.6490051,538.7738339,280.0340492,247.4344124,322.0909455,272.0730588,317.5117676,308.6316235,542.4438063,291.2959762,0.90016436,8.68E-28,1.91E-26,ASPH,8,61500556,61714640,-,20047,protein_coding,aspartate beta-hydroxylase [Source:HGNC Symbol	Acc:HGNC:757]
ENSG00000110090,1151.061674,1172.016693,1124.27877,1062.408717,1036.672705,1124.522611,1598.722816,1501.157271,1631.330993,1582.401928,1499.837869,1536.196502,1111.826862,1558.274563,-0.485832914,9.29E-28,2.05E-26,CPT1A,11,68754620,68844410,-,6565,protein_coding,carnitine palmitoyltransferase 1A [Source:HGNC Symbol	Acc:HGNC:2328]
ENSG00000027001,345.0821447,319.273513,270.434623,279.9107142,320.6204243,282.8083292,135.8024653,105.9250996,114.3224035,111.5395299,167.8140273,128.789888,303.0216247,127.3655689,1.247304282,9.40E-28,2.07E-26,MIPEP,13,23730189,23889419,-,3407,protein_coding,mitochondrial intermediate peptidase [Source:HGNC Symbol	Acc:HGNC:7104]
ENSG00000205765,3338.551571,3213.952673,3379.67314,2888.535485,3188.837303,3090.759503,2305.832205,2264.976544,2462.405161,2216.19664,2215.907952,2217.274558,3183.384946,2280.432177,0.480956526,9.64E-28,2.12E-26,C5orf51,5,41904188,41921636,+,5572,protein_coding,chromosome 5 open reading frame 51 [Source:HGNC Symbol	Acc:HGNC:27750]
ENSG00000131368,696.0732302,715.3343265,742.9355654,841.5207095,857.6596349,758.3097912,452.3626949,443.5613547,458.2837218,481.6005869,428.1164674,505.8773979,768.6388763,461.6337039,0.736743973,9.68E-28,2.12E-26,MRPS25,3,15042460,15065335,-,5383,protein_coding,mitochondrial ribosomal protein S25 [Source:HGNC Symbol	Acc:HGNC:14511]
ENSG00000188554,2729.930665,2812.840064,2797.023264,2685.533146,2535.573189,2557.737703,3499.957331,3492.218128,3596.682225,3578.646786,3865.443561,3789.439407,2686.439672,3637.064573,-0.435840602,9.70E-28,2.13E-26,NBR1,17,43170481,43211689,+,8405,protein_coding,"NBR1, autophagy cargo receptor [Source:HGNC Symbol	Acc:HGNC:6746]"
ENSG00000138119,255.266244,237.4344163,240.8083581,267.3907462,228.4420523,249.2547986,402.7245524,430.3207172,427.4663783,422.1823327,451.0001984,488.4733589,246.4327692,437.027923,-0.822710407,9.87E-28,2.16E-26,MYOF,10,93306429,93482317,-,8473,protein_coding,myoferlin [Source:HGNC Symbol	Acc:HGNC:3656]
ENSG00000198740,1331.875264,1216.472499,1330.902976,1116.960006,1102.132708,1188.753655,1987.398838,1973.68252,2385.858856,2021.263069,1777.303108,1921.405896,1214.516185,2011.152048,-0.726797795,9.96E-28,2.18E-26,ZNF652,17,49289206,49362473,-,8810,protein_coding,zinc finger protein 652 [Source:HGNC Symbol	Acc:HGNC:29147]
ENSG00000106628,983.2477547,910.3336556,1009.571949,908.5919669,852.3159612,851.3010045,585.3554541,566.0372511,582.5472039,525.3824585,623.5816697,507.0376671,919.2270487,564.9902841,0.701881907,1.03E-27,2.24E-26,POLD2,7,44114681,44124358,-,3695,protein_coding,"DNA polymerase delta 2, accessory subunit [Source:HGNC Symbol	Acc:HGNC:9176]"
ENSG00000163938,1299.966983,1530.694216,1345.336285,1407.602122,1433.44048,1390.074838,939.3784327,988.0825699,985.1608858,974.6678545,979.232989,1015.235604,1401.185821,980.2930559,0.515522795,1.09E-27,2.38E-26,GNL3,3,52681156,52694492,+,3318,protein_coding,G protein nucleolar 3 [Source:HGNC Symbol	Acc:HGNC:29931]
ENSG00000042980,122.9059693,143.471009,135.2173115,160.9710177,157.6383753,162.0156191,277.224343,317.7752989,304.1970041,278.3276119,313.6978124,301.6700079,147.0365503,298.8153464,-1.023876664,1.09E-27,2.38E-26,ADAM28,8,24294040,24359018,+,9351,protein_coding,ADAM metallopeptidase domain 28 [Source:HGNC Symbol	Acc:HGNC:206]
ENSG00000164236,1257.422609,1174.037412,1227.590873,1109.805739,1107.476382,1092.886425,1697.999101,1626.943327,1688.989248,1751.274862,1559.907663,1680.06989,1161.536573,1667.530682,-0.520813218,1.13E-27,2.46E-26,ANKRD33B,5,10564330,10657816,+,9783,protein_coding,ankyrin repeat domain 33B [Source:HGNC Symbol	Acc:HGNC:35240]
ENSG00000089157,21215.46117,21806.58301,21374.21064,20003.33181,19608.61078,19177.28074,13757.25802,13910.11718,13077.48885,13762.10162,15893.70467,15329.47748,20530.91302,14288.35797,0.523064995,1.16E-27,2.53E-26,RPLP0,12,120196686,120201235,-,4001,protein_coding,ribosomal protein lateral stalk subunit P0 [Source:HGNC Symbol	Acc:HGNC:10371]
ENSG00000083845,15210.79549,14448.13682,13486.0277,12930.44414,12967.76024,13309.24757,9940.740463,10150.60369,10046.454,10090.67896,10506.49299,9578.022751,13725.402,10052.16548,0.449144436,1.22E-27,2.66E-26,RPS5,19,58386400,58394806,+,3617,protein_coding,ribosomal protein S5 [Source:HGNC Symbol	Acc:HGNC:10426]
ENSG00000103994,5175.050382,5176.070275,5357.036408,4729.865072,4905.492491,4992.765351,6686.164138,6339.78272,6886.185122,7140.614763,6569.537774,6847.909179,5056.046663,6745.032283,-0.4152416,1.22E-27,2.66E-26,ZNF106,15,42412823,42491141,-,12226,protein_coding,zinc finger protein 106 [Source:HGNC Symbol	Acc:HGNC:12886]
ENSG00000100368,13668.56194,13039.69607,13634.91867,12284.7715,12111.43653,12385.08747,9935.121051,9313.133368,9787.985955,10047.93952,9327.02736,9598.907597,12854.0787,9668.352475,0.411112837,1.26E-27,2.73E-26,CSF2RB,22,36913628,36940449,+,5000,protein_coding,colony stimulating factor 2 receptor beta common subunit [Source:HGNC Symbol	Acc:HGNC:2436]
ENSG00000250644,106.360935,70.72514528,82.04196428,149.3453331,105.5375563,119.8340378,19.66794326,20.68849602,23.85858856,19.80608474,13.34884308,11.60269261,105.6408286,18.16210805,2.530950068,1.28E-27,2.77E-26,AC068580.4,11,1734821,1763954,-,4807,protein_coding,novel protein
ENSG00000164120,1684.048137,1881.288864,1815.558284,1540.850353,1719.327025,1640.288309,2562.452036,2576.959064,2377.905993,2343.372553,2671.675594,2616.407184,1713.560162,2524.795404,-0.559163884,1.36E-27,2.96E-26,HPGD,4,174490177,174523154,-,5529,protein_coding,15-hydroxyprostaglandin dehydrogenase [Source:HGNC Symbol	Acc:HGNC:5154]
ENSG00000169896,16361.85717,16270.82485,16418.26828,15581.10023,15622.23017,16504.50236,19922.68995,19811.30379,21603.95194,19795.66049,19797.28778,20583.17669,16126.46384,20252.34511,-0.328488016,1.42E-27,3.07E-26,ITGAM,16,31259967,31332892,+,5688,protein_coding,integrin subunit alpha M [Source:HGNC Symbol	Acc:HGNC:6149]
ENSG00000110046,1835.317023,1656.989118,1643.118229,1666.944317,1804.825805,1843.526837,2446.317514,2594.337401,2628.421173,2694.669951,2324.605674,2376.231447,1741.786888,2510.76386,-0.529200582,1.60E-27,3.45E-26,ATG2A,11,64894546,64917248,-,7870,protein_coding,autophagy related 2A [Source:HGNC Symbol	Acc:HGNC:29028]
ENSG00000186827,141.81458,160.6471157,97.99456844,154.7110337,110.8812301,175.4370313,36.52618033,32.27405379,30.81734355,18.76365923,43.86048441,31.32727005,140.2475932,32.26149856,2.115260948,1.78E-27,3.84E-26,TNFRSF4,1,1211326,1214138,-,1721,protein_coding,TNF receptor superfamily member 4 [Source:HGNC Symbol	Acc:HGNC:11918]
ENSG00000076382,378.1722133,368.7811147,420.8448908,399.7446941,438.1812465,394.9729886,229.459338,234.1937749,202.7980027,213.6972301,236.4652203,200.7265822,400.1161913,219.5566914,0.861911713,1.89E-27,4.07E-26,SPAG5,17,28577565,28599279,-,5472,protein_coding,sperm associated antigen 5 [Source:HGNC Symbol	Acc:HGNC:13452]
ENSG00000114861,198.540412,206.1132805,208.143502,167.2310018,177.6771518,203.2385281,398.9782775,465.9049304,477.1717711,377.3580356,367.0931848,348.0807783,193.490646,405.7644963,-1.068414854,2.00E-27,4.32E-26,FOXP1,3,70952817,71583993,-,36714,protein_coding,forkhead box P1 [Source:HGNC Symbol	Acc:HGNC:3823]
ENSG00000100427,202.0857765,165.6989118,224.0961061,184.222387,180.3489887,162.0156191,67.43294831,67.0307271,72.56987352,85.47889205,63.88374904,54.53265527,186.4112982,68.48814088,1.445718155,2.10E-27,4.53E-26,MLC1,22,50059391,50085902,-,4297,protein_coding,megalencephalic leukoencephalopathy with subcortical cysts 1 [Source:HGNC Symbol	Acc:HGNC:17082]
ENSG00000110697,5255.411977,4720.398268,4972.654613,4823.764832,4940.226371,5202.714585,6691.783551,6794.102093,7310.669177,7166.675401,6362.630706,6456.898438,4985.861774,6797.126561,-0.447276735,2.13E-27,4.57E-26,PITPNM1,11,67491768,67506263,-,6449,protein_coding,phosphatidylinositol transfer protein membrane associated 1 [Source:HGNC Symbol	Acc:HGNC:9003]
ENSG00000059573,1347.23851,1308.415188,1428.137897,1318.173779,1247.747818,1323.92645,901.9156836,815.1267432,894.6970709,898.5707921,943.9539037,978.1069871,1328.93994,905.3951968,0.557276299,2.13E-27,4.57E-26,ALDH18A1,10,95605929,95656706,-,3766,protein_coding,aldehyde dehydrogenase 18 family member A1 [Source:HGNC Symbol	Acc:HGNC:9722]
ENSG00000240859,256.4480322,287.9523772,256.0013145,280.8049976,259.1681763,271.3042616,458.918676,472.5252491,456.2955061,475.3460339,476.7443958,410.7353184,268.6131932,458.4275299,-0.771804524,2.45E-27,5.27E-26,AC093627.4,7,149571,155465,+,5175,lincRNA,uncharacterized LOC100507642 [Source:NCBI gene	Acc:100507642]
ENSG00000171858,8993.407948,8356.681094,7993.773983,7948.391143,7916.652643,7494.90006,5532.311467,5220.948856,4985.4509,5529.02492,6232.956231,5634.267532,8117.301145,5522.493318,0.555600017,2.74E-27,5.89E-26,RPS21,20,62387116,62388520,+,1023,protein_coding,ribosomal protein S21 [Source:HGNC Symbol	Acc:HGNC:10409]
ENSG00000073614,3589.090662,3537.267623,3802.037326,3458.194031,3541.51977,3468.47639,4582.630779,4545.676345,4763.764848,4803.496763,4428.001948,4874.291166,3566.097634,4666.310308,-0.386997664,2.76E-27,5.93E-26,KDM5A,12,280129,389454,-,12091,protein_coding,lysine demethylase 5A [Source:HGNC Symbol	Acc:HGNC:9886]
ENSG00000140044,430.1708927,361.7086001,382.8625,366.6562071,337.9873639,392.0969717,621.8816344,705.8914842,678.975666,815.176751,636.9305128,627.7056703,378.5804226,681.0936198,-0.846598918,2.93E-27,6.28E-26,JDP2,14,75427716,75474111,+,6235,protein_coding,Jun dimerization protein 2 [Source:HGNC Symbol	Acc:HGNC:17546]
ENSG00000154122,576.7126253,501.1381723,561.3797371,601.8527497,724.0677915,595.3354998,330.6087605,277.2258467,327.0614848,301.2609732,280.3257047,343.4397013,593.4144293,309.9870785,0.93607407,2.99E-27,6.40E-26,ANKH,5,14704800,14871785,-,12702,protein_coding,ANKH inorganic pyrophosphate transport regulator [Source:HGNC Symbol	Acc:HGNC:15492]
ENSG00000122406,28378.27925,28700.26395,27477.2212,25959.25946,26324.27275,26948.27842,20090.33575,20264.79562,19729.06452,19540.26624,22363.12612,21169.11267,27297.92917,20526.11682,0.411345518,3.03E-27,6.48E-26,RPL5,1,92831983,92841924,+,3717,protein_coding,ribosomal protein L5 [Source:HGNC Symbol	Acc:HGNC:10360]
ENSG00000127663,2945.016111,2695.638394,2718.019891,2784.798607,2542.252781,2824.248603,3964.495419,3964.743377,4198.117478,4114.453499,3592.745767,3616.559287,2751.662398,3908.519138,-0.506191777,3.14E-27,6.71E-26,KDM4B,19,4969113,5153595,+,14716,protein_coding,lysine demethylase 4B [Source:HGNC Symbol	Acc:HGNC:29136]
ENSG00000196323,2199.307778,2328.877998,2379.216964,2099.777498,2169.531538,2131.128528,3344.486922,3042.863995,3372.013849,3125.191687,3116.95486,2877.467768,2217.973384,3146.496514,-0.504167041,3.15E-27,6.73E-26,ZBTB44,11,130226677,130314908,-,11023,protein_coding,zinc finger and BTB domain containing 44 [Source:HGNC Symbol	Acc:HGNC:25001]
ENSG00000134086,3335.006206,3346.309731,3350.046875,3170.234766,2999.136885,3138.693118,4764.325112,4422.372909,4839.317045,4506.405492,4150.53671,4266.310073,3223.23793,4491.544557,-0.478219876,3.50E-27,7.46E-26,VHL,3,10141008,10152220,+,4213,protein_coding,von Hippel-Lindau tumor suppressor [Source:HGNC Symbol	Acc:HGNC:12687]
ENSG00000111276,1068.336503,1137.66448,1225.311929,1039.157348,1032.66495,998.9365391,1579.991442,1573.153237,1559.755227,1626.1838,1555.140219,1638.300197,1083.678625,1588.75402,-0.549158332,3.66E-27,7.79E-26,CDKN1B,12,12715058,12722371,+,2811,protein_coding,cyclin dependent kinase inhibitor 1B [Source:HGNC Symbol	Acc:HGNC:1785]
ENSG00000130812,189.0861067,185.9060962,178.5172371,202.1080556,216.4187864,189.8171159,94.59344138,76.13366535,67.59933424,89.6485941,67.6977042,78.89830976,193.642233,79.09517484,1.289086891,3.72E-27,7.92E-26,ANGPTL6,19,10092338,10102796,-,2181,protein_coding,angiopoietin like 6 [Source:HGNC Symbol	Acc:HGNC:23140]
ENSG00000166012,1750.228275,1810.563719,1945.45806,2008.560588,2062.658063,1996.914406,1292.464843,1357.992879,1363.915979,1279.056104,1430.233187,1270.494841,1929.063852,1332.359639,0.533333005,3.79E-27,8.06E-26,TAF1D,11,93729948,93784391,-,8420,protein_coding,"TATA-box binding protein associated factor, RNA polymerase I subunit D [Source:HGNC Symbol	Acc:HGNC:28759]"
ENSG00000132963,3063.194928,3181.621178,3029.475496,2756.181537,2848.178102,2725.505356,1781.353718,1885.963297,1606.478296,1745.020308,2166.326535,1935.329128,2934.0261,1853.41188,0.6626142,4.97E-27,1.06E-25,POMP,13,28659104,28678925,+,1428,protein_coding,proteasome maturation protein [Source:HGNC Symbol	Acc:HGNC:20330]
ENSG00000214160,1296.421619,1274.062974,1157.703274,1223.379735,1034.000868,1140.82004,719.284782,750.5786356,754.5278631,829.7707082,769.4654548,689.1999411,1187.731418,752.1378975,0.659541727,4.99E-27,1.06E-25,ALG3,3,184242301,184249548,-,3464,protein_coding,"ALG3, alpha-1,3- mannosyltransferase [Source:HGNC Symbol	Acc:HGNC:23056]"
ENSG00000198034,28736.36106,29593.4215,28947.89938,26114.86478,26467.21602,26606.03241,18094.5078,18342.42057,18627.59302,17946.39763,21823.45146,20267.58345,27744.29919,19183.65899,0.532379805,5.39E-27,1.14E-25,RPS4X,X,72255679,72277300,-,2982,protein_coding,ribosomal protein S4 X-linked [Source:HGNC Symbol	Acc:HGNC:10424]
ENSG00000147526,3397.640979,3484.728944,3701.004166,3405.431309,3433.310377,3694.723053,4421.540958,4454.646963,4657.395308,4466.793322,4541.467114,4601.62789,3519.473138,4523.911926,-0.360957379,5.49E-27,1.16E-25,TACC1,8,38728186,38853028,+,12609,protein_coding,transforming acidic coiled-coil containing protein 1 [Source:HGNC Symbol	Acc:HGNC:11522]
ENSG00000100697,3041.922741,3054.315917,2980.858035,2675.696028,2948.371985,3012.148374,3906.428158,3794.27017,3977.425534,3795.471292,3867.350539,3979.723566,2952.218847,3886.77821,-0.397052578,5.65E-27,1.20E-25,DICER1,14,95086228,95158010,-,12294,protein_coding,"dicer 1, ribonuclease III [Source:HGNC Symbol	Acc:HGNC:17098]"
ENSG00000140263,460.897385,467.796318,432.2396081,439.9874485,418.14247,497.5509249,258.4929685,271.4330678,206.7744342,264.7760803,208.8140454,233.2141215,452.7690258,240.5841196,0.910889403,6.27E-27,1.33E-25,SORD,15,45023104,45077185,+,6159,protein_coding,sorbitol dehydrogenase [Source:HGNC Symbol	Acc:HGNC:11184]
ENSG00000221963,860.3417853,883.0539567,949.5597718,852.2521106,858.9955534,920.3254103,1239.080425,1242.964841,1290.351998,1198.78934,1248.116828,1276.296187,887.4214314,1249.266603,-0.490587212,6.81E-27,1.44E-25,APOL6,22,35648395,35668409,+,10121,protein_coding,apolipoprotein L6 [Source:HGNC Symbol	Acc:HGNC:14870]
ENSG00000141027,3115.193607,2885.585927,3006.686061,2828.618495,2921.653616,3154.031875,4235.163781,4106.25269,4248.816979,4118.623201,3672.838825,4186.251494,2985.29493,4094.657828,-0.455800557,7.57E-27,1.60E-25,NCOR1,17,16029157,16218185,-,15404,protein_coding,nuclear receptor corepressor 1 [Source:HGNC Symbol	Acc:HGNC:7672]
ENSG00000114767,553.076862,484.9724248,610.7568452,524.0500911,519.672271,563.6993138,321.2430732,301.224502,276.3619841,307.5155263,340.3954986,321.3945853,542.7046346,311.3558616,0.804430472,8.56E-27,1.80E-25,RRP9,3,51933430,51941941,-,1578,protein_coding,"ribosomal RNA processing 9, U3 small nucleolar RNA binding protein [Source:HGNC Symbol	Acc:HGNC:16829]"
ENSG00000101265,20532.38761,20095.03449,20629.75578,19041.08283,19493.7218,19460.08907,24289.90992,24129.40668,24986.90097,24131.1082,23826.73141,24374.93664,19875.34526,24289.8323,-0.289304329,8.65E-27,1.82E-25,RASSF2,20,4780023,4823645,-,5759,protein_coding,Ras association domain family member 2 [Source:HGNC Symbol	Acc:HGNC:9883]
ENSG00000064393,2766.566098,2835.067966,2933.759871,2638.136124,2630.423397,2853.967444,3992.592481,3776.064294,4406.880128,4962.987867,3992.25757,4196.693918,2776.32015,4221.246043,-0.603600421,1.08E-26,2.28E-25,HIPK2,7,139561570,139777778,-,15402,protein_coding,homeodomain interacting protein kinase 2 [Source:HGNC Symbol	Acc:HGNC:14402]
ENSG00000178996,1668.684891,1624.657623,1468.399231,1403.130705,1493.55681,1399.661561,2390.12339,2283.182421,2428.605493,2389.239275,2114.83814,2071.080631,1509.681804,2279.511558,-0.595954071,1.11E-26,2.33E-25,SNX18,5,54517759,54546585,+,6653,protein_coding,sorting nexin 18 [Source:HGNC Symbol	Acc:HGNC:19245]
ENSG00000104341,1.181788167,0,0.759647817,9.837117751,4.007755303,5.752033814,55.25755486,65.37564742,59.64647139,62.54553077,57.2093275,61.49427084,3.589723809,60.25480046,-4.054255353,1.19E-26,2.50E-25,LAPTM4B,8,97775057,97853013,+,3197,protein_coding,lysosomal protein transmembrane 4 beta [Source:HGNC Symbol	Acc:HGNC:13646]
ENSG00000175471,2315.123018,2412.737813,2342.753869,1993.35777,2202.929498,2187.690194,1643.678115,1412.610508,1515.020373,1533.407929,1530.349511,1594.209965,2242.432027,1538.212734,0.54437803,1.22E-26,2.56E-25,MCTP1,5,94703741,95284575,-,12089,protein_coding,multiple C2 and transmembrane domain containing 1 [Source:HGNC Symbol	Acc:HGNC:26183]
ENSG00000233369,1380.328579,1301.342673,1411.425645,1311.019511,1192.975162,1626.866897,2473.478007,2123.467231,2387.847071,2228.705746,1981.349709,2334.461753,1370.659744,2254.88492,-0.716570725,1.23E-26,2.57E-25,GTF2IP4,7,73154938,73207283,+,3609,transcribed_processed_pseudogene,general transcription factor IIi pseudogene 4 [Source:HGNC Symbol	Acc:HGNC:51716]
ENSG00000197442,953.7030505,1109.374422,974.6281497,943.4690207,948.5020885,988.3911438,1387.994853,1378.681375,1464.320873,1390.595634,1421.651788,1533.875963,986.3446458,1429.520081,-0.533908016,1.31E-26,2.75E-25,MAP3K5,6,136557047,136792518,-,5303,protein_coding,mitogen-activated protein kinase kinase kinase 5 [Source:HGNC Symbol	Acc:HGNC:6857]
ENSG00000132361,2241.852152,2024.759873,2116.378819,2151.645937,2129.453985,2323.821661,1564.069773,1605.427291,1681.036385,1543.832185,1543.698354,1566.363503,2164.652071,1584.071248,0.450129907,1.33E-26,2.78E-25,CLUH,17,2689386,2712663,-,6900,protein_coding,clustered mitochondria homolog [Source:HGNC Symbol	Acc:HGNC:29094]
ENSG00000020633,2006.676307,1789.346176,2079.915724,1650.847215,1762.076415,1901.047176,2804.086767,2888.941584,3121.498669,2760.342758,2638.303486,2746.357341,1864.984835,2826.588434,-0.59941316,1.37E-26,2.86E-25,RUNX3,1,24899511,24965121,-,4523,protein_coding,runt related transcription factor 3 [Source:HGNC Symbol	Acc:HGNC:10473]
ENSG00000172819,472.7152667,436.4751823,458.8272817,438.1988817,456.8841046,504.2616311,289.3997365,263.9852092,260.4562584,255.3942506,265.0698841,293.5481231,461.227058,271.3089103,0.766512053,1.39E-26,2.90E-25,RARG,12,53210567,53232980,-,5127,protein_coding,retinoic acid receptor gamma [Source:HGNC Symbol	Acc:HGNC:9866]
ENSG00000188191,356.9000263,313.2113577,364.6309524,317.4706183,260.5040947,314.4445152,128.3099155,167.9905877,134.2045606,140.7274442,140.1628524,174.0403892,321.1935941,147.5726249,1.126793221,1.44E-26,3.01E-25,PRKAR1B,7,549197,727650,-,4491,protein_coding,protein kinase cAMP-dependent type I regulatory subunit beta [Source:HGNC Symbol	Acc:HGNC:9390]
ENSG00000166825,8859.865885,8390.022948,8558.951959,7934.976892,8123.72,8310.730189,6106.428097,6355.505977,6759.933424,6263.934907,5748.583925,6297.941549,8363.044646,6255.38798,0.418966181,1.68E-26,3.50E-25,ANPEP,15,89784889,89815401,-,4871,protein_coding,"alanyl aminopeptidase, membrane [Source:HGNC Symbol	Acc:HGNC:500]"
ENSG00000058600,1279.876584,1179.089208,1192.647073,1243.05397,1239.732307,1205.051084,886.930584,916.9141436,820.1389816,824.5585807,891.5120202,840.0349451,1223.241705,863.3482092,0.499891873,1.70E-26,3.54E-25,POLR3E,16,22297375,22335103,+,9488,protein_coding,RNA polymerase III subunit E [Source:HGNC Symbol	Acc:HGNC:30347]
ENSG00000176533,519.9867933,480.9309879,505.9254464,476.6530692,504.9771682,503.3029588,281.9071867,301.224502,286.3030627,339.8307172,298.4419918,305.1508157,498.629404,302.143046,0.723165675,1.76E-26,3.65E-25,GNG7,19,2511219,2702709,-,4561,protein_coding,G protein subunit gamma 7 [Source:HGNC Symbol	Acc:HGNC:4410]
ENSG00000115419,3026.559495,3668.614321,3302.189062,3056.66077,3044.558112,3199.089473,2244.955237,2183.0501,2120.432058,2232.875448,2389.442912,2267.166136,3216.278539,2239.653649,0.522820267,1.92E-26,3.99E-25,GLS,2,190880827,190965552,+,9827,protein_coding,glutaminase [Source:HGNC Symbol	Acc:HGNC:4331]
ENSG00000196535,1543.415346,1425.616857,1554.239434,1577.515974,1496.228647,1575.098593,2075.436298,2032.437849,2199.960686,2081.723749,1954.652023,2120.972209,1528.685808,2077.530469,-0.441210791,1.96E-26,4.07E-25,MYO18A,17,29071124,29180412,-,15047,protein_coding,myosin XVIIIA [Source:HGNC Symbol	Acc:HGNC:31104]
ENSG00000114686,1895.588219,1906.547845,1879.3687,1658.001483,1726.006617,1641.246982,1168.837771,1113.041086,1224.740879,1180.025681,1191.86099,1321.546688,1784.459974,1200.008849,0.573854446,2.02E-26,4.20E-25,MRPL3,3,131462212,131502983,-,2715,protein_coding,mitochondrial ribosomal protein L3 [Source:HGNC Symbol	Acc:HGNC:10379]
ENSG00000137996,2035.039223,2265.225367,2279.7031,1920.920812,2006.549489,2054.434744,1402.979952,1488.744174,1435.491745,1370.789549,1455.977385,1539.67731,2093.645456,1448.943352,0.532195688,2.13E-26,4.41E-25,RTCA,1,100266207,100292769,+,3037,protein_coding,RNA 3'-terminal phosphate cyclase [Source:HGNC Symbol	Acc:HGNC:17981]
ENSG00000134061,140.6327918,149.5331643,138.2559028,110.8911456,153.63062,148.5942069,41.20902397,34.75667331,52.68771639,55.24855218,38.13955166,49.89157823,140.2563052,45.32218262,1.636499939,2.20E-26,4.55E-25,CD180,5,67179613,67196799,-,5668,protein_coding,CD180 molecule [Source:HGNC Symbol	Acc:HGNC:6726]
ENSG00000089060,2694.47702,2672.400132,2683.076091,2885.852635,2794.741365,2778.232332,1927.458439,2093.675797,2091.60293,2170.329918,1903.163628,1914.444281,2751.463263,2016.779166,0.44780808,2.31E-26,4.77E-25,SLC8B1,12,113298759,113359493,-,6768,protein_coding,solute carrier family 8 member B1 [Source:HGNC Symbol	Acc:HGNC:26175]
ENSG00000071051,1218.4236,1168.985616,1112.884052,1149.15421,953.8457622,1044.95281,1758.876068,1842.103686,1716.824268,1663.711118,1595.186748,1594.209965,1108.041008,1695.151976,-0.61291067,2.33E-26,4.82E-25,NCK2,2,105744897,105894274,+,2990,protein_coding,NCK adaptor protein 2 [Source:HGNC Symbol	Acc:HGNC:7665]
ENSG00000165731,83.90695983,108.1084364,69.8875992,94.79404379,81.4910245,93.94988563,26.22392434,17.37833666,21.87037284,16.67880821,18.11628704,13.92323113,88.68965822,19.0318267,2.212007283,2.34E-26,4.83E-25,RET,10,43077027,43130351,+,6911,protein_coding,ret proto-oncogene [Source:HGNC Symbol	Acc:HGNC:9967]
ENSG00000105677,1238.513999,1244.762557,1315.71002,1175.982713,1203.662509,1132.191989,838.2290102,854.8486555,673.0110189,772.437305,748.4887014,806.3871365,1218.470631,782.2336379,0.639158305,2.39E-26,4.93E-25,TMEM147,19,35545595,35547526,+,1932,protein_coding,transmembrane protein 147 [Source:HGNC Symbol	Acc:HGNC:30414]
ENSG00000071859,1751.410063,1753.983603,1781.374132,1810.92395,1580.391508,1748.61828,1321.498473,1181.726893,1076.618809,1212.340871,1227.140075,1174.192492,1737.783589,1198.919602,0.536632354,2.52E-26,5.20E-25,FAM50A,X,154444126,154450654,+,2567,protein_coding,family with sequence similarity 50 member A [Source:HGNC Symbol	Acc:HGNC:18786]
ENSG00000114127,1531.597464,1542.818526,1561.076265,1403.130705,1484.205381,1589.478677,2027.671293,2058.919124,1966.34534,2126.548046,2071.931144,2016.547976,1518.717836,2044.660487,-0.42868382,2.56E-26,5.27E-25,XRN1,3,142306607,142448062,-,11982,protein_coding,5'-3' exoribonuclease 1 [Source:HGNC Symbol	Acc:HGNC:30654]
ENSG00000131174,2169.763074,2264.215008,2051.049107,2148.963087,2019.908673,1987.327683,1400.170246,1387.784313,1304.269508,1345.771337,1643.814677,1393.483383,2106.871105,1412.548911,0.576518415,2.88E-26,5.93E-25,COX7B,X,77899438,77907373,+,3024,protein_coding,cytochrome c oxidase subunit 7B [Source:HGNC Symbol	Acc:HGNC:2291]
ENSG00000157933,5490.587822,5122.521237,5075.966716,4860.430453,4969.616576,5347.474103,7625.542571,7835.147213,8323.665083,8116.325043,6701.119227,6817.742178,5144.432818,7569.923553,-0.557480573,2.96E-26,6.08E-25,SKI,1,2228695,2310119,+,6080,protein_coding,SKI proto-oncogene [Source:HGNC Symbol	Acc:HGNC:10896]
ENSG00000136868,1461.871962,1399.347517,1387.116915,1336.059447,1401.378438,1293.248936,944.997845,929.3272412,944.4024637,1038.255811,1000.209742,1007.113719,1379.837202,977.3844703,0.497624328,3.29E-26,6.76E-25,SLC31A1,9,113221562,113264492,+,5127,protein_coding,solute carrier family 31 member 1 [Source:HGNC Symbol	Acc:HGNC:11016]
ENSG00000170909,821.3427758,712.3032489,738.3776785,727.0524302,753.457997,679.6986624,1247.509544,1269.446116,1161.117976,1257.165168,1076.488846,1031.479373,738.7054655,1173.867837,-0.670970717,4.08E-26,8.37E-25,OSCAR,19,54094668,54102692,-,2084,protein_coding,"osteoclast associated, immunoglobulin-like receptor [Source:HGNC Symbol	Acc:HGNC:29960]"
ENSG00000163349,4124.440702,4124.286329,4197.054191,3784.607484,3918.248768,3878.788135,5360.91939,5023.994373,5459.640348,5112.054715,5077.327815,5233.974637,4004.570935,5211.318547,-0.37967503,4.13E-26,8.46E-25,HIPK1,1,113929192,113977869,+,9280,protein_coding,homeodomain interacting protein kinase 1 [Source:HGNC Symbol	Acc:HGNC:19006]
ENSG00000130766,393.5354595,385.9572214,437.5571428,409.5818118,348.6747114,326.9072551,590.9748664,704.2364045,762.4807259,721.3584549,652.1863335,707.7642493,383.702267,689.8335058,-0.841794806,4.29E-26,8.79E-25,SESN2,1,28259527,28282491,+,3453,protein_coding,sestrin 2 [Source:HGNC Symbol	Acc:HGNC:20746]
ENSG00000116497,606.2573295,549.6354147,568.2165674,556.2442947,583.7963559,600.1288613,834.4827353,858.9863547,833.0623837,821.4313041,878.1631771,944.4591786,577.3798039,861.7641889,-0.578388695,4.44E-26,9.09E-25,S100PBP,1,32816767,32858879,+,9194,protein_coding,S100P binding protein [Source:HGNC Symbol	Acc:HGNC:25768]
ENSG00000117410,7169.908807,7301.86607,7316.168129,6876.145308,6749.059931,6371.336122,5025.627786,5064.543826,4688.212651,5083.909226,5512.118704,5127.229865,6964.080728,5083.60701,0.454221987,4.86E-26,9.93E-25,ATP6V0B,1,43974487,43978295,+,3535,protein_coding,ATPase H+ transporting V0 subunit b [Source:HGNC Symbol	Acc:HGNC:861]
ENSG00000065882,3176.646592,2904.782752,3144.941964,2767.807222,2914.974024,2953.669364,4012.260424,3925.021465,4498.338051,4000.829118,4034.211077,4058.621875,2977.136986,4088.213668,-0.457375212,5.97E-26,1.22E-24,TBC1D1,4,37891087,38139175,+,9032,protein_coding,TBC1 domain family member 1 [Source:HGNC Symbol	Acc:HGNC:11578]
ENSG00000158488,128.8149102,151.5538827,166.362872,116.2568462,138.9355172,125.5860716,22.47764944,14.89571713,25.84680427,13.55153167,52.44188354,26.68619301,137.91835,25.98329651,2.411693321,6.47E-26,1.32E-24,CD1E,1,158353696,158357553,+,2203,protein_coding,CD1e molecule [Source:HGNC Symbol	Acc:HGNC:1638]
ENSG00000076513,2468.75548,2496.597628,2429.35372,2186.522991,2194.913988,2288.350786,3385.695946,3191.821166,3356.108124,3140.82807,3104.559505,3124.60512,2344.082432,3217.269655,-0.456572531,6.78E-26,1.38E-24,ANKRD13A,12,109999186,110039763,+,7350,protein_coding,ankyrin repeat domain 13A [Source:HGNC Symbol	Acc:HGNC:21268]
ENSG00000155959,1983.040544,2187.427708,2124.734945,1790.355431,1950.440914,1829.146753,1414.218777,1342.269622,1326.139881,1335.347082,1381.605259,1277.456457,1977.524382,1346.172846,0.554558375,7.13E-26,1.45E-24,VBP1,X,155197007,155239817,+,2018,protein_coding,VHL binding protein 1 [Source:HGNC Symbol	Acc:HGNC:12662]
ENSG00000166197,2928.471077,2959.34215,3125.950769,2762.441521,2844.170347,2872.182218,2167.220033,2125.949851,2248.671971,2194.305705,2214.954463,2307.77556,2915.426347,2209.812931,0.401260817,7.53E-26,1.53E-24,NOLC1,10,102152176,102163871,+,3970,protein_coding,nucleolar and coiled-body phosphoprotein 1 [Source:HGNC Symbol	Acc:HGNC:15608]
ENSG00000136270,2211.12566,1842.895214,1918.870387,2066.689011,2059.986226,2231.78912,1472.286038,1386.129233,1395.727431,1377.044102,1475.047161,1424.810653,2055.225936,1421.84077,0.530679151,7.55E-26,1.54E-24,TBRG4,7,45100100,45112047,-,5803,protein_coding,transforming growth factor beta regulator 4 [Source:HGNC Symbol	Acc:HGNC:17443]
ENSG00000131711,0,0,0,3.577133728,8.015510607,4.793361512,40.27245524,62.8930279,59.64647139,70.88493487,67.6977042,70.77642493,2.731000974,62.02850309,-4.624087842,7.67E-26,1.56E-24,MAP1B,5,72107234,72209570,+,12630,protein_coding,microtubule associated protein 1B [Source:HGNC Symbol	Acc:HGNC:6836]
ENSG00000170558,0,3.031077655,1.519295635,0.894283432,2.671836869,5.752033814,51.51127996,51.30747013,61.6346871,75.05463692,51.48839475,53.37238601,2.311421234,57.39480915,-4.632086814,8.35E-26,1.69E-24,CDH2,18,27950966,28177446,-,4950,protein_coding,cadherin 2 [Source:HGNC Symbol	Acc:HGNC:1759]
ENSG00000165185,535.3500395,475.8791918,593.2849454,531.2043586,526.3518632,472.6254451,818.561067,889.6053289,843.0034623,915.2496003,764.6980109,913.1319085,522.4493073,857.3748963,-0.712212777,8.96E-26,1.82E-24,KIAA1958,9,112486847,112669397,+,13119,protein_coding,KIAA1958 [Source:HGNC Symbol	Acc:HGNC:23427]
ENSG00000120733,3199.100567,3079.574897,3151.778794,3025.36085,2908.294432,3020.776425,3899.872177,3796.75279,3869.067778,3858.016823,3777.722592,3883.421217,3064.147661,3847.475563,-0.32751433,9.15E-26,1.85E-24,KDM3B,5,138352596,138437028,+,7961,protein_coding,lysine demethylase 3B [Source:HGNC Symbol	Acc:HGNC:1337]
ENSG00000134824,518.8050052,583.9876281,546.9464285,482.0187698,541.046966,457.2866882,255.6832623,216.8154383,319.1086219,209.5275281,277.4652384,271.5030071,521.6819143,258.350516,1.014934543,9.41E-26,1.90E-24,FADS2,11,61792980,61867354,+,11026,protein_coding,fatty acid desaturase 2 [Source:HGNC Symbol	Acc:HGNC:3575]
ENSG00000143776,9.454305333,7.072514528,5.317534722,15.20281834,9.351429041,8.628050722,52.44784868,57.10024901,73.56398138,79.22433898,63.88374904,80.05857902,9.171108781,67.71312435,-2.889257142,9.62E-26,1.95E-24,CDC42BPA,1,226989865,227318474,-,14055,protein_coding,CDC42 binding protein kinase alpha [Source:HGNC Symbol	Acc:HGNC:1737]
ENSG00000043143,2309.214078,2163.179086,2324.522321,2297.414137,1945.097241,2180.979488,3131.885821,3142.168775,3346.167045,3325.337386,2860.466375,3119.964043,2203.401058,3154.331574,-0.516027254,1.04E-25,2.11E-24,JADE2,5,134524312,134583230,+,9877,protein_coding,jade family PHD finger 2 [Source:HGNC Symbol	Acc:HGNC:22984]
ENSG00000165689,808.343106,757.7694137,771.0425347,830.7893083,865.6751455,789.9459772,530.0978992,524.6602591,467.2306926,576.4613086,508.2095259,482.6720126,803.9275809,514.8886163,0.640204044,1.08E-25,2.17E-24,ENTR1,9,136401922,136410609,-,3133,protein_coding,endosome associated trafficking regulator 1 [Source:HGNC Symbol	Acc:HGNC:10667]
ENSG00000111845,862.7053617,918.4165294,828.016121,850.4635438,917.7759645,876.2264844,592.8480039,627.2751993,589.5059589,617.1159036,562.5583871,563.8908609,875.6006674,592.1990523,0.560774881,1.15E-25,2.32E-24,PAK1IP1,6,10694695,10709782,+,1800,protein_coding,PAK1 interacting protein 1 [Source:HGNC Symbol	Acc:HGNC:20882]
ENSG00000110104,389.990095,322.3045906,407.1712301,344.2991213,331.3077717,311.5684983,174.2017831,157.2325698,158.0631492,194.9335709,185.9303144,183.3225433,351.1068845,175.6139884,1.004081881,1.28E-25,2.58E-24,CCDC86,11,60842071,60851081,+,3384,protein_coding,coiled-coil domain containing 86 [Source:HGNC Symbol	Acc:HGNC:28359]
ENSG00000110066,1601.322966,1604.450439,1580.827108,1474.673379,1603.102121,1476.355346,2206.55592,2077.95254,2063.76791,1976.438772,2167.280023,2144.177595,1556.78856,2106.028793,-0.437133644,1.32E-25,2.65E-24,KMT5B,11,68154863,68213828,-,8632,protein_coding,lysine methyltransferase 5B [Source:HGNC Symbol	Acc:HGNC:24283]
ENSG00000164649,348.6275092,338.4703381,335.7643353,260.2364787,336.6514455,328.8245997,155.4704086,182.8863048,150.1102863,172.0002096,146.8372739,146.1939269,324.7624511,158.9164017,1.025866342,1.38E-25,2.77E-24,CDCA7L,7,21900900,21946084,-,4074,protein_coding,cell division cycle associated 7 like [Source:HGNC Symbol	Acc:HGNC:30777]
ENSG00000158473,405.3533412,430.413027,404.8922867,431.9388976,414.1347147,400.7250224,759.5572372,730.7176794,565.6473704,781.8191346,716.0700825,700.8026337,414.5762149,709.1023563,-0.774602322,1.43E-25,2.87E-24,CD1D,1,158179947,158184896,+,2253,protein_coding,CD1d molecule [Source:HGNC Symbol	Acc:HGNC:1637]
ENSG00000157954,2401.393555,2325.84692,2414.920412,2305.462688,2164.187864,2229.871775,3195.572495,3236.508317,3198.044974,3045.967349,3001.582716,2892.551268,2306.947202,3095.037853,-0.423662743,1.46E-25,2.93E-24,WIPI2,7,5190188,5233826,+,8977,protein_coding,"WD repeat domain, phosphoinositide interacting 2 [Source:HGNC Symbol	Acc:HGNC:32225]"
ENSG00000141367,16585.21513,16724.47614,17360.23157,15863.6938,16485.23348,16844.83103,13433.20524,13335.80453,14058.67331,12960.4764,13570.05248,13652.8884,16643.94686,13501.85006,0.301988246,1.53E-25,3.07E-24,CLTC,17,59619689,59696956,+,11836,protein_coding,clathrin heavy chain [Source:HGNC Symbol	Acc:HGNC:2092]
ENSG00000154734,2.363576333,5.051796091,1.519295635,8.942834319,8.015510607,0.958672302,44.95529887,61.23794822,53.68182425,68.80008385,55.30234991,75.41750197,4.475280881,59.89916785,-3.78691831,1.76E-25,3.53E-24,ADAMTS1,21,26835747,26845409,-,7063,protein_coding,ADAM metallopeptidase with thrombospondin type 1 motif 1 [Source:HGNC Symbol	Acc:HGNC:217]
ENSG00000105516,567.25832,508.2106868,561.3797371,534.7814923,523.6800263,455.3693436,971.2217694,929.3272412,974.2256994,918.3768768,902.9538857,720.5272112,525.1132677,902.7721139,-0.783094703,1.80E-25,3.60E-24,DBP,19,48630030,48637438,-,6544,protein_coding,D-box binding PAR bZIP transcription factor [Source:HGNC Symbol	Acc:HGNC:2697]
ENSG00000177125,1278.694796,1284.166566,1293.680233,1164.357028,1285.153534,1148.489418,1698.93567,1821.41519,1936.522104,1862.814391,1639.047233,1841.347317,1242.423596,1800.013651,-0.535259221,1.81E-25,3.62E-24,ZBTB34,9,126860665,126885878,+,6606,protein_coding,zinc finger and BTB domain containing 34 [Source:HGNC Symbol	Acc:HGNC:31446]
ENSG00000263528,918.2494055,920.4372478,892.5861854,899.6491325,929.7992304,933.7468225,593.7845726,584.2431276,652.1347539,666.1099027,620.7212033,663.6740174,915.7446707,630.1112629,0.54098994,1.85E-25,3.70E-24,IKBKE,1,206470476,206496889,+,3791,protein_coding,inhibitor of nuclear factor kappa B kinase subunit epsilon [Source:HGNC Symbol	Acc:HGNC:14552]
ENSG00000135049,1870.770668,1911.599641,1967.487847,1705.398505,1895.668258,1929.807345,2622.392434,2624.128835,2635.379928,2441.360551,2664.047684,2418.00114,1880.122044,2567.551762,-0.450182456,1.88E-25,3.75E-24,AGTPBP1,9,85546539,85742029,-,4939,protein_coding,ATP/GTP binding protein 1 [Source:HGNC Symbol	Acc:HGNC:17258]
ENSG00000091127,373.4450607,395.0504543,353.2362351,327.3077361,368.7134879,329.783272,173.2652144,190.3341634,186.892277,189.7214433,170.6744937,225.0922367,357.9227077,189.3299714,0.920277803,1.90E-25,3.79E-24,PUS7,7,105439661,105522267,-,4421,protein_coding,pseudouridylate synthase 7 [Source:HGNC Symbol	Acc:HGNC:26033]
ENSG00000169813,10455.27991,10771.43963,10579.61515,9957.846015,9824.344167,9207.088792,7747.296506,7538.88795,7308.680961,7906.797515,7639.352198,7807.451858,10132.60228,7658.077831,0.404145404,2.00E-25,3.99E-24,HNRNPF,10,43385617,43409166,-,3253,protein_coding,heterogeneous nuclear ribonucleoprotein F [Source:HGNC Symbol	Acc:HGNC:5039]
ENSG00000134243,22.45397517,24.24862124,23.54908234,39.34847101,44.08530834,29.71884137,118.9442283,145.647012,97.42256994,110.4971044,106.7907447,151.9952732,30.56738324,121.8828221,-2.008710584,2.04E-25,4.06E-24,SORT1,1,109309568,109397951,-,9160,protein_coding,sortilin 1 [Source:HGNC Symbol	Acc:HGNC:11186]
ENSG00000142227,2493.573032,2342.012668,2394.40992,2324.24264,2204.265417,2162.764714,3172.158277,3387.120568,3255.70323,3076.197688,3087.396707,2999.29604,2320.211398,3162.978752,-0.447334401,2.22E-25,4.41E-24,EMP3,19,48321509,48330553,+,1667,protein_coding,epithelial membrane protein 3 [Source:HGNC Symbol	Acc:HGNC:3335]
ENSG00000122694,1889.679278,1843.905573,1836.828422,1795.721131,1746.045394,1730.403506,2291.783674,2379.177042,2281.477531,2480.972721,2475.256903,2423.802487,1807.097218,2388.745059,-0.402054859,2.24E-25,4.45E-24,GLIPR2,9,36136536,36163913,+,3055,protein_coding,GLI pathogenesis related 2 [Source:HGNC Symbol	Acc:HGNC:18007]
ENSG00000054267,2326.9409,2368.282008,2513.674628,2166.848756,2373.927058,2433.110303,3095.359641,3041.208915,3239.797504,3098.088624,3160.815344,3094.438119,2363.797275,3121.618025,-0.400644549,2.30E-25,4.57E-24,ARID4B,1,235131634,235328219,-,11073,protein_coding,AT-rich interaction domain 4B [Source:HGNC Symbol	Acc:HGNC:15550]
ENSG00000047346,1021.064976,1024.504247,982.9842757,1096.391488,1092.781279,992.225833,1432.950152,1388.611853,1446.426931,1376.001677,1420.6983,1473.541962,1034.992016,1423.038479,-0.460659921,2.42E-25,4.80E-24,FAM214A,15,52581317,52709817,-,9832,protein_coding,family with sequence similarity 214 member A [Source:HGNC Symbol	Acc:HGNC:25609]
ENSG00000196839,218.6308108,228.3411833,215.7399801,212.8394568,193.708173,229.1226803,102.0859912,88.54676296,115.3165114,80.26676449,67.6977042,93.98181015,216.3970474,91.31592406,1.247505853,2.43E-25,4.82E-24,ADA,20,44619522,44652233,-,2852,protein_coding,adenosine deaminase [Source:HGNC Symbol	Acc:HGNC:186]
ENSG00000135372,2286.760102,2123.775077,2184.747123,2084.57468,1989.182549,2201.111606,1645.551252,1522.673307,1617.413483,1471.904824,1583.744883,1459.618731,2145.02519,1550.15108,0.468472806,2.44E-25,4.84E-24,NAT10,11,34105602,34147670,+,5242,protein_coding,N-acetyltransferase 10 [Source:HGNC Symbol	Acc:HGNC:29830]
ENSG00000168216,1526.870311,1650.926963,1649.195412,1337.848014,1425.42497,1484.983396,2346.10466,2146.638347,2181.072637,2120.293493,2183.489333,2293.852329,1512.541511,2211.908467,-0.547169638,2.64E-25,5.23E-24,LMBRD1,6,69675793,69867236,-,8791,protein_coding,LMBR1 domain containing 1 [Source:HGNC Symbol	Acc:HGNC:23038]
ENSG00000214212,1297.603407,1132.612684,1421.301066,1145.577076,1143.54618,1114.935888,1817.879898,1814.794871,1837.111319,2086.935877,2037.605548,2204.511596,1209.262717,1966.473185,-0.699559518,2.99E-25,5.91E-24,C19orf38,19,10836575,10869790,+,1565,protein_coding,chromosome 19 open reading frame 38 [Source:HGNC Symbol	Acc:HGNC:34073]
ENSG00000225931,80.36159533,63.65263075,68.36830357,95.68832722,76.14735076,131.3381054,12.17539344,12.41309761,12.92340213,8.339404103,6.674421541,22.04511596,85.92605218,12.42847247,2.807768016,3.19E-25,6.29E-24,AL139246.2,1,2566410,2569888,+,1297,TEC,novel transcript
ENSG00000107815,541.2589803,543.5732594,489.2131944,500.7987219,491.6179839,521.5177325,295.9557176,280.536006,311.1557591,328.3640365,293.6745478,349.2410476,514.6633121,309.8211858,0.735769011,3.22E-25,6.36E-24,TWNK,10,100987367,100994401,+,4133,protein_coding,twinkle mtDNA helicase [Source:HGNC Symbol	Acc:HGNC:1160]
ENSG00000178695,13682.74339,13874.25278,14374.056,12205.18028,12595.039,13311.16492,18284.63125,17808.65737,19112.71765,18349.8163,17089.37961,17335.58303,13340.40606,17996.79754,-0.431783092,3.30E-25,6.50E-24,KCTD12,13,76880166,76886390,-,6225,protein_coding,potassium channel tetramerization domain containing 12 [Source:HGNC Symbol	Acc:HGNC:14678]
ENSG00000135486,43418.89724,44059.74479,45107.8874,39877.8868,39551.20117,40084.96498,31084.71603,31236.31883,32378.09289,31471.86866,33230.03788,32793.8504,42016.76373,32032.48078,0.391522258,3.36E-25,6.62E-24,HNRNPA1,12,54280193,54287088,+,5093,protein_coding,heterogeneous nuclear ribonucleoprotein A1 [Source:HGNC Symbol	Acc:HGNC:5031]
ENSG00000141570,587.3487188,524.3764343,667.7304315,638.5183704,582.4604374,579.9967429,902.8522523,939.2577193,974.2256994,953.8193442,895.3259753,881.8046385,596.7385226,924.5476048,-0.628465811,3.90E-25,7.67E-24,CBX8,17,79792132,79801683,-,4164,protein_coding,chromobox 8 [Source:HGNC Symbol	Acc:HGNC:15962]
ENSG00000100029,1545.778922,1467.041585,1547.402604,1428.170641,1458.82293,1422.669697,991.8262814,940.912799,1065.683622,1144.583213,990.6748545,1026.838296,1478.314396,1026.753178,0.527399748,4.15E-25,8.16E-24,PES1,22,30576625,30607083,-,4557,protein_coding,pescadillo ribosomal biogenesis factor 1 [Source:HGNC Symbol	Acc:HGNC:8848]
ENSG00000111145,1705.320324,1733.776419,1842.905605,1605.23876,1661.882532,1695.891303,2371.392016,2234.35757,2540.939681,2222.451193,2458.094105,2392.475216,1707.502491,2369.95163,-0.471738252,4.48E-25,8.80E-24,ELK3,12,96194382,96269835,+,4648,protein_coding,"ELK3, ETS transcription factor [Source:HGNC Symbol	Acc:HGNC:3325]"
ENSG00000277586,7.090729,1.010359218,0,7.154267456,2.671836869,3.83468921,49.6381425,63.72056774,62.62879496,66.71523282,45.767462,51.05184749,3.626980292,56.58700792,-4.015396951,4.65E-25,9.13E-24,NEFL,8,24950955,24957110,-,4329,protein_coding,neurofilament light [Source:HGNC Symbol	Acc:HGNC:7739]
ENSG00000088826,157.1778262,142.4606498,152.6892113,129.6710976,110.8812301,140.9248285,290.3363052,272.2606076,274.3737684,259.5639527,318.4652564,279.6248919,138.9674739,282.4374637,-1.017429842,4.66E-25,9.13E-24,SMOX,20,4120980,4187747,+,2946,protein_coding,spermine oxidase [Source:HGNC Symbol	Acc:HGNC:15862]
ENSG00000107521,4092.532421,3931.307718,4067.154414,4103.866669,3924.92836,3748.408702,3033.546105,3277.05777,3142.374934,3073.070412,3040.675756,3054.988965,3978.033048,3103.61899,0.357855951,5.40E-25,1.06E-23,HPS1,10,98416198,98446947,-,5301,protein_coding,"HPS1, biogenesis of lysosomal organelles complex 3 subunit 1 [Source:HGNC Symbol	Acc:HGNC:5163]"
ENSG00000173598,4425.796684,4784.050898,4609.542956,4316.706126,4138.67531,4211.447424,5898.50984,5973.182571,6018.328963,5599.909855,5751.444391,5692.280995,4414.3699,5822.276102,-0.398932461,5.42E-25,1.06E-23,NUDT4,12,93377883,93408146,+,10078,protein_coding,nudix hydrolase 4 [Source:HGNC Symbol	Acc:HGNC:8051]
ENSG00000163947,121.7241812,133.3674168,169.4014633,131.4596645,154.9665384,144.7595177,48.70157378,30.61897411,56.66414782,55.24855218,34.3255965,35.9683471,142.6131303,43.58786525,1.716926243,5.73E-25,1.12E-23,ARHGEF3,3,56727418,57079329,-,6594,protein_coding,Rho guanine nucleotide exchange factor 3 [Source:HGNC Symbol	Acc:HGNC:683]
ENSG00000170606,5501.223916,5576.172526,5513.523859,4837.179083,5236.800263,5246.813511,3959.812576,4025.153786,4091.747937,3693.313592,4026.583167,4110.833992,5318.61886,3984.574175,0.416566951,5.89E-25,1.15E-23,HSPA4,5,133051962,133106449,+,5153,protein_coding,heat shock protein family A (Hsp70) member 4 [Source:HGNC Symbol	Acc:HGNC:5237]
ENSG00000184602,1749.046487,1842.895214,1885.445883,1749.218393,1665.890288,1639.329637,2396.679371,2338.62759,2269.548236,2394.451403,2496.233656,2477.174873,1755.304317,2395.452522,-0.446712505,6.30E-25,1.23E-23,SNN,16,11668414,11679159,+,3312,protein_coding,stannin [Source:HGNC Symbol	Acc:HGNC:11149]
ENSG00000154822,203.2675647,194.9993291,212.7013889,194.9537882,152.2947015,170.6436698,353.0864099,338.4637949,337.0025634,410.7156521,420.4885571,401.4531644,188.143407,376.8683569,-0.99386456,6.44E-25,1.26E-23,PLCL2,3,16802651,17090594,+,5146,protein_coding,phospholipase C like 2 [Source:HGNC Symbol	Acc:HGNC:9064]
ENSG00000165312,223.3579635,206.1132805,206.6242063,191.3766544,199.0518467,168.7263252,373.6909219,385.6335658,389.6902797,384.6550142,317.5117676,365.4848173,199.2083795,369.4443944,-0.893400733,7.16E-25,1.40E-23,OTUD1,10,23439458,23442390,+,2933,protein_coding,OTU deubiquitinase 1 [Source:HGNC Symbol	Acc:HGNC:27346]
ENSG00000122965,1152.243462,1080.074004,1124.27877,1257.362505,1190.303325,1217.513824,742.6990001,677.7551296,869.8443744,739.0796886,641.6979568,691.5204796,1170.295982,727.0994382,0.686984611,7.74E-25,1.51E-23,RBM19,12,113816738,113966371,-,5912,protein_coding,RNA binding motif protein 19 [Source:HGNC Symbol	Acc:HGNC:29098]
ENSG00000147548,1135.698428,1138.674839,1098.450744,1170.617012,1168.92863,1211.76179,1573.435461,1566.532919,1661.154228,1526.110951,1484.582049,1624.376966,1154.021907,1572.698762,-0.446903043,9.31E-25,1.81E-23,NSD3,8,38269697,38382272,-,15252,protein_coding,nuclear receptor binding SET domain protein 3 [Source:HGNC Symbol	Acc:HGNC:12767]
ENSG00000135912,919.4311937,907.302578,945.0018848,1040.051631,1003.274744,1044.95281,675.2660518,629.7578188,706.810686,633.7947118,646.4654007,643.9494399,976.6691403,656.0073515,0.574507105,9.43E-25,1.83E-23,TTLL4,2,218710845,218755416,+,7685,protein_coding,tubulin tyrosine ligase like 4 [Source:HGNC Symbol	Acc:HGNC:28976]
ENSG00000139173,184.358954,193.9889699,202.8259672,129.6710976,154.9665384,172.5610144,57.13069232,44.6871514,30.81734355,68.80008385,35.27908529,61.49427084,173.0620903,49.70143787,1.808415374,9.63E-25,1.87E-23,TMEM117,12,43835967,44389762,+,3440,protein_coding,transmembrane protein 117 [Source:HGNC Symbol	Acc:HGNC:25308]
ENSG00000237649,284.8109482,288.9627364,300.8205357,279.0164308,219.0906232,270.3455893,106.7688348,93.51200201,125.2575899,133.4304656,103.9302783,150.8350039,273.8411439,118.9556958,1.215636358,9.79E-25,1.90E-23,KIFC1,6,33391536,33409924,+,3345,protein_coding,kinesin family member C1 [Source:HGNC Symbol	Acc:HGNC:6389]
ENSG00000078687,1194.787836,1184.141004,1301.276711,1073.140118,1104.804545,1221.348513,1728.905869,1654.252142,1864.946339,1839.88103,1598.047215,1783.333854,1179.916455,1744.894408,-0.562207844,1.07E-24,2.08E-23,TNRC6C,17,77959240,78108835,+,11111,protein_coding,trinucleotide repeat containing 6C [Source:HGNC Symbol	Acc:HGNC:29318]
ENSG00000154277,1.181788167,0,0,2.682850296,2.671836869,3.83468921,66.49637958,62.06548806,68.5934421,38.56974397,67.6977042,59.17373232,1.728527423,60.43274837,-5.189628522,1.09E-24,2.11E-23,UCHL1,4,41256413,41268455,+,2282,protein_coding,ubiquitin C-terminal hydrolase L1 [Source:HGNC Symbol	Acc:HGNC:12513]
ENSG00000189060,0,0,0,2.682850296,2.671836869,1.917344605,88.03746029,95.99462153,112.3341878,68.80008385,57.2093275,49.89157823,1.212005295,78.71120986,-6.088562613,1.11E-24,2.14E-23,H1F0,22,37805093,37807436,+,2344,protein_coding,H1 histone family member 0 [Source:HGNC Symbol	Acc:HGNC:4714]
ENSG00000117724,667.7103142,717.355045,819.659995,636.7298035,750.7861602,697.9134361,306.2579736,328.5333168,404.6018976,403.4186735,414.7676244,439.74205,715.0257923,382.8869226,0.904832415,1.11E-24,2.14E-23,CENPF,1,214603195,214664588,+,11690,protein_coding,centromere protein F [Source:HGNC Symbol	Acc:HGNC:1857]
ENSG00000120694,3772.267828,3949.494184,3819.509226,3428.682678,3641.713652,3700.475087,2757.258331,2716.813297,3010.158589,2784.318545,2736.512832,2785.806496,3718.690443,2798.478015,0.410409465,1.17E-24,2.27E-23,HSPH1,13,31134974,31162388,-,8390,protein_coding,heat shock protein family H (Hsp110) member 1 [Source:HGNC Symbol	Acc:HGNC:16969]
ENSG00000115233,1186.515319,1311.446265,1316.469668,1080.294386,1154.233527,1184.918966,833.5461666,725.7524404,713.769441,726.5705824,803.7910513,835.393868,1205.646355,773.1372583,0.642747477,1.18E-24,2.28E-23,PSMD14,2,161308038,161411717,+,7698,protein_coding,"proteasome 26S subunit, non-ATPase 14 [Source:HGNC Symbol	Acc:HGNC:16889]"
ENSG00000135929,77.998019,55.569757,69.12795138,74.22552485,80.15510607,53.68564893,17.7948058,9.93047809,3.976431426,10.42425513,7.627910333,8.121884828,68.46033454,9.645960935,2.81261627,1.28E-24,2.46E-23,CYP27A1,2,218781749,218815293,+,2983,protein_coding,cytochrome P450 family 27 subfamily A member 1 [Source:HGNC Symbol	Acc:HGNC:2605]
ENSG00000101849,1552.869651,1363.984945,1591.462177,1368.253651,1331.910679,1366.108031,2081.05571,2059.746664,2282.471639,2133.845025,1929.861314,2116.331132,1429.098189,2100.551914,-0.55428727,1.34E-24,2.57E-23,TBL1X,X,9463295,9741037,+,9092,protein_coding,transducin beta like 1 X-linked [Source:HGNC Symbol	Acc:HGNC:11585]
ENSG00000100461,1516.234218,1512.50775,1500.304439,1477.35623,1518.93926,1433.215092,2018.305606,1973.68252,2033.944674,1832.584052,2010.907862,1934.168858,1493.092831,1967.265595,-0.399094921,1.34E-24,2.58E-23,RBM23,14,22893206,22919184,-,14022,protein_coding,RNA binding motif protein 23 [Source:HGNC Symbol	Acc:HGNC:20155]
ENSG00000125780,98.08841783,132.3570576,103.3121032,135.0367982,89.50653511,118.8753655,30.90676797,34.75667331,37.77609855,21.89093577,36.23257408,24.36565448,112.8627129,30.98811736,1.860186426,1.49E-24,2.86E-23,TGM3,20,2296001,2341078,+,2693,protein_coding,transglutaminase 3 [Source:HGNC Symbol	Acc:HGNC:11779]
ENSG00000132182,5528.405044,5391.276789,5252.20501,5117.984081,5307.60394,5544.001925,3976.670813,4088.046814,4104.67134,4433.435706,3752.931884,4033.095952,5356.912798,4064.808751,0.398160542,1.55E-24,2.99E-23,NUP210,3,13316235,13420309,-,8182,protein_coding,nucleoporin 210 [Source:HGNC Symbol	Acc:HGNC:30052]
ENSG00000071246,389.990095,353.6257264,406.4115823,435.5160314,424.8220622,369.0888364,225.7130631,227.5734562,226.6565913,212.6548046,242.1861531,203.0471207,396.5757223,222.9718648,0.828018602,1.66E-24,3.18E-23,VASH1,14,76762189,76783015,+,6502,protein_coding,vasohibin 1 [Source:HGNC Symbol	Acc:HGNC:19964]
ENSG00000177225,1398.055401,1270.021537,1359.769593,1811.818233,1731.350291,1565.51187,836.3558728,908.6387452,931.4790615,792.2433898,751.3491678,899.2086774,1522.754488,853.2124857,0.835154469,1.85E-24,3.55E-23,GATD1,11,767220,777488,-,5510,protein_coding,glutamine amidotransferase like class 1 domain containing 1 [Source:HGNC Symbol	Acc:HGNC:26616]
ENSG00000107249,131.1784865,98.00484417,88.87879464,82.27407574,84.16286137,117.9166932,251.0004187,231.7111554,216.7155127,243.92757,213.5814893,266.8619301,100.4026259,237.2996794,-1.244166266,1.92E-24,3.68E-23,GLIS3,9,3824127,4348392,-,11826,protein_coding,GLIS family zinc finger 3 [Source:HGNC Symbol	Acc:HGNC:28510]
ENSG00000117461,412.4440702,456.6823666,415.5273561,409.5818118,426.1579806,487.9642019,723.9676256,645.4810758,731.6633824,695.2978171,637.8840016,736.7709808,434.7262979,695.1774805,-0.675811046,1.99E-24,3.81E-23,PIK3R3,1,46040140,46133036,-,7410,protein_coding,phosphoinositide-3-kinase regulatory subunit 3 [Source:HGNC Symbol	Acc:HGNC:8981]
ENSG00000160285,1518.597794,1401.368236,1395.473041,1669.627167,1481.533544,1689.180597,1049.893542,1036.907421,1060.713083,1043.467938,1003.070209,1030.319104,1525.963396,1037.395216,0.556910326,2.03E-24,3.89E-23,LSS,21,46188141,46228824,-,7238,protein_coding,lanosterol synthase [Source:HGNC Symbol	Acc:HGNC:6708]
ENSG00000037897,95.7248415,112.1498732,101.7928075,130.5653811,128.2481697,92.99121333,40.27245524,33.92913347,30.81734355,21.89093577,31.46513012,22.04511596,110.2453811,30.07001902,1.859331812,2.12E-24,4.06E-23,METTL1,12,57768471,57772793,-,2621,protein_coding,methyltransferase like 1 [Source:HGNC Symbol	Acc:HGNC:7030]
ENSG00000162645,367.5361198,343.5221342,321.3310268,298.6906663,344.6669561,332.6592889,188.250314,158.0601096,195.8392477,132.3880401,155.418673,175.2006584,334.7343653,167.5261738,0.996046608,2.13E-24,4.08E-23,GBP2,1,89106132,89150456,-,6276,protein_coding,guanylate binding protein 2 [Source:HGNC Symbol	Acc:HGNC:4183]
ENSG00000007047,1054.155045,913.3647333,945.7615327,882.6577473,940.4865779,890.6065689,1541.592124,1549.154582,1461.338549,1644.947459,1245.256362,1410.887422,937.8387008,1475.529416,-0.655205482,2.20E-24,4.20E-23,MARK4,19,45079288,45305283,+,6668,protein_coding,microtubule affinity regulating kinase 4 [Source:HGNC Symbol	Acc:HGNC:13538]
ENSG00000185862,7292.814776,7906.060883,7653.45176,6191.124199,6555.351758,7110.472467,10289.14403,10192.80822,11247.33629,9733.127013,10414.95807,10237.05569,7118.212641,10352.40489,-0.54018313,2.29E-24,4.38E-23,EVI2B,17,31303766,31314112,-,2072,protein_coding,ecotropic viral integration site 2B [Source:HGNC Symbol	Acc:HGNC:3500]
ENSG00000081087,4759.060947,5347.831342,5044.821155,4336.380361,4298.985522,4311.149344,3365.091434,3105.757022,3227.86821,3133.531092,3321.95495,3072.393004,4683.038112,3204.432619,0.547629202,2.34E-24,4.46E-23,OSTM1,6,108041409,108165854,-,5325,protein_coding,osteopetrosis associated transmembrane protein 1 [Source:HGNC Symbol	Acc:HGNC:21652]
ENSG00000077348,543.6225567,486.9931432,468.7027033,463.2388177,460.8918599,520.5590602,295.0191488,289.6389443,278.3501998,315.8549304,304.1629245,250.6181604,490.6680235,288.940718,0.761073548,2.47E-24,4.71E-23,EXOSC5,19,41386374,41397479,-,1488,protein_coding,exosome component 5 [Source:HGNC Symbol	Acc:HGNC:24662]
ENSG00000175137,1730.137876,1677.196302,1839.867014,1741.169842,1667.226206,1836.816131,2242.145531,2360.143626,2315.277198,2225.57847,2309.349853,2387.834139,1748.735562,2306.72147,-0.397531246,2.50E-24,4.75E-23,SH3BP5L,1,248810446,248826633,-,6442,protein_coding,SH3 binding domain protein 5 like [Source:HGNC Symbol	Acc:HGNC:29360]
ENSG00000145217,562.5311673,459.7134443,459.5869295,645.6726379,585.1322743,537.8151616,306.2579736,287.1563248,280.3384155,281.4548885,308.9303685,266.8619301,541.7419358,288.4999835,0.905733557,2.57E-24,4.89E-23,SLC26A1,4,979073,993440,-,4293,protein_coding,solute carrier family 26 member 1 [Source:HGNC Symbol	Acc:HGNC:10993]
ENSG00000198520,1008.065306,919.4268886,980.7053323,1208.176917,1140.874343,1084.258374,557.2583923,704.2364045,599.4470375,678.6190089,606.4188715,554.6087068,1056.91786,616.7647369,0.775255371,2.64E-24,5.02E-23,ARMH1,1,44674692,44725591,+,3290,protein_coding,armadillo-like helical domain containing 1 [Source:HGNC Symbol	Acc:HGNC:34345]
ENSG00000044115,719.7089935,645.6195405,665.451488,748.5152325,659.9437066,717.0868822,963.7292196,965.7389942,1061.707191,1003.855769,1067.907447,1039.601258,692.7209739,1017.08998,-0.552705754,2.77E-24,5.25E-23,CTNNA1,5,138610967,138935034,+,8830,protein_coding,catenin alpha 1 [Source:HGNC Symbol	Acc:HGNC:2509]
ENSG00000142188,710.2546882,700.1789382,651.0181795,651.9326219,704.029015,612.5916012,1024.606187,1002.978287,966.2728365,900.6556431,1016.419052,993.1904875,671.6675073,984.0204155,-0.554688871,2.90E-24,5.50E-23,TMEM50B,21,33432485,33480011,-,4495,protein_coding,transmembrane protein 50B [Source:HGNC Symbol	Acc:HGNC:1280]
ENSG00000148803,206.8129292,180.8543001,175.4786458,213.7337402,150.9587831,146.6768623,42.14559269,74.47858567,39.76431426,71.92736039,49.58141716,61.49427084,179.0858768,56.56525684,1.662991513,3.18E-24,6.02E-23,FUOM,10,133355154,133358035,-,1284,protein_coding,fucose mutarotase [Source:HGNC Symbol	Acc:HGNC:24733]
ENSG00000062650,3567.818475,3761.56737,3638.713045,3375.025672,3367.850373,3525.038056,4625.71294,4524.987849,4394.950834,4410.502345,4561.490379,4498.363925,3539.335499,4502.668045,-0.346828746,3.20E-24,6.07E-23,WAPL,10,86435256,86521815,-,7228,protein_coding,WAPL cohesin release factor [Source:HGNC Symbol	Acc:HGNC:23293]
ENSG00000114021,683.0735603,657.7438511,574.29375,707.3781947,741.4347311,668.1945948,404.5976898,437.7685758,381.7374169,434.6914389,409.0466916,392.1710103,672.0197803,410.0021372,0.708050351,3.48E-24,6.58E-23,NIT2,3,100334701,100361635,+,9264,protein_coding,nitrilase family member 2 [Source:HGNC Symbol	Acc:HGNC:29878]
ENSG00000168071,8274.880743,7553.445516,8039.352852,8479.595502,7901.95754,7976.153556,10589.78259,10431.13969,10516.66701,10751.57674,9571.12049,10219.65165,8037.564285,10346.65636,-0.364228799,3.79E-24,7.16E-23,CCDC88B,11,64340223,64357534,+,8331,protein_coding,coiled-coil domain containing 88B [Source:HGNC Symbol	Acc:HGNC:26757]
ENSG00000148429,90.99768883,80.82873746,113.1875248,78.69694201,90.84245354,93.94988563,207.9182573,191.1617032,208.7626499,220.9942087,200.2326462,198.4060437,91.41720538,204.5792515,-1.154768315,3.95E-24,7.45E-23,USP6NL,10,11453946,11611754,-,14202,protein_coding,USP6 N-terminal like [Source:HGNC Symbol	Acc:HGNC:16858]
ENSG00000160710,10426.91699,10062.16745,10465.66798,9745.006558,10144.96459,10235.74417,12107.9605,12282.34632,13204.73466,12541.42134,12331.47054,12594.72283,10180.07796,12510.4427,-0.297289612,4.09E-24,7.71E-23,ADAR,1,154582057,154628013,-,9691,protein_coding,"adenosine deaminase, RNA specific [Source:HGNC Symbol	Acc:HGNC:225]"
ENSG00000153094,798.8888007,845.6706657,885.7493551,831.6835917,857.6596349,829.2515416,1174.457183,1254.550399,1202.870506,1202.959042,1123.209797,1116.179029,841.4839316,1179.037659,-0.486461392,4.12E-24,7.77E-23,BCL2L11,2,111119378,111168447,+,6658,protein_coding,BCL2 like 11 [Source:HGNC Symbol	Acc:HGNC:994]
ENSG00000160410,4773.242405,4419.311221,4583.71493,4394.508785,4311.008788,4388.8018,5859.173953,5912.772162,6221.126966,5825.073766,5666.583889,5438.182027,4478.431321,5820.48546,-0.378318189,4.33E-24,8.16E-23,SHKBP1,19,40576851,40591399,+,3936,protein_coding,SH3KBP1 binding protein 1 [Source:HGNC Symbol	Acc:HGNC:19214]
ENSG00000197043,1751.410063,1649.916603,1707.688294,1504.184733,1490.884973,1664.255117,1144.486984,1070.836554,1180.006026,1172.728702,1171.837725,1054.684758,1628.05663,1132.430125,0.524350332,4.48E-24,8.44E-23,ANXA6,5,151100712,151157882,-,5427,protein_coding,annexin A6 [Source:HGNC Symbol	Acc:HGNC:544]
ENSG00000143878,12.99966983,14.14502906,9.875421626,21.46280237,0,8.628050722,73.05236067,100.9598606,90.46381494,116.7516574,62.93026025,77.7380405,11.18516227,86.98266573,-2.918110015,4.55E-24,8.56E-23,RHOB,2,20447074,20449445,+,2372,protein_coding,ras homolog family member B [Source:HGNC Symbol	Acc:HGNC:668]
ENSG00000112294,477.4424193,536.5007449,537.8306547,494.5387379,451.5404308,487.0055296,270.668362,276.3983068,332.0320241,289.7942926,268.8838392,315.593239,497.4764195,292.2283439,0.773547258,4.68E-24,8.79E-23,ALDH5A1,6,24494852,24537207,+,5525,protein_coding,aldehyde dehydrogenase 5 family member A1 [Source:HGNC Symbol	Acc:HGNC:408]
ENSG00000198792,2917.834983,2838.099044,2751.444395,2741.873002,2629.087479,2546.233635,2060.451198,1914.099652,2071.720773,2031.687325,1819.256614,1763.609277,2737.428756,1943.470806,0.493773866,4.77E-24,8.95E-23,TMEM184B,22,38219291,38273034,-,7080,protein_coding,transmembrane protein 184B [Source:HGNC Symbol	Acc:HGNC:1310]
ENSG00000084444,778.7984018,892.1471897,804.4670386,786.0751367,760.1375892,763.1031527,498.2545625,438.5961156,577.5766646,497.2369696,475.790907,443.2228578,797.4547515,488.4463462,0.708204905,4.84E-24,9.08E-23,FAM234B,12,13044284,13142521,+,6807,protein_coding,family with sequence similarity 234 member B [Source:HGNC Symbol	Acc:HGNC:29288]
ENSG00000085662,3.5453645,3.031077655,5.317534722,9.837117751,2.671836869,6.710706117,58.06726104,62.06548806,75.55219709,38.56974397,46.72095079,74.25723271,5.185606269,59.20547895,-3.458569319,4.86E-24,9.11E-23,AKR1B1,7,134442350,134459284,-,3660,protein_coding,aldo-keto reductase family 1 member B [Source:HGNC Symbol	Acc:HGNC:381]
ENSG00000035720,145.3599445,133.3674168,106.3506944,136.8253651,145.6151094,132.2967777,27.16049307,48.82485061,50.69950068,46.90914808,35.27908529,47.57103971,133.3025513,42.74068624,1.638394821,4.94E-24,9.26E-23,STAP1,4,67558728,67607337,+,1655,protein_coding,signal transducing adaptor family member 1 [Source:HGNC Symbol	Acc:HGNC:24133]
ENSG00000250510,296.6288298,312.2009984,331.2064484,418.5246461,346.0028745,365.2541472,593.7845726,661.2043328,607.3999003,554.5703728,594.977006,603.3400158,344.9696574,602.5460334,-0.802645432,5.09E-24,9.52E-23,GPR162,12,6821545,6829972,+,3295,protein_coding,G protein-coupled receptor 162 [Source:HGNC Symbol	Acc:HGNC:16693]
ENSG00000184205,190.2678948,186.9164554,151.9295635,180.6452533,172.333478,224.3293188,398.9782775,342.6014941,394.660819,383.6125887,329.9071219,334.1575472,184.4036606,363.9863081,-0.983364054,5.24E-24,9.79E-23,TSPYL2,X,53082367,53088540,+,4948,protein_coding,TSPY like 2 [Source:HGNC Symbol	Acc:HGNC:24358]
ENSG00000085514,1622.595153,1583.232895,1611.213021,1398.659288,1349.277619,1370.901392,2067.007179,2178.084861,2097.567577,2233.917874,2336.047539,2378.551985,1489.313228,2215.196169,-0.571551242,5.51E-24,1.03E-22,PILRA,7,100367530,100400099,+,2006,protein_coding,paired immunoglobin like type 2 receptor alpha [Source:HGNC Symbol	Acc:HGNC:20396]
ENSG00000072062,3954.263206,3613.044564,3653.146354,3396.488475,3339.796086,3199.089473,5005.023274,5575.135907,4734.935721,5715.619087,4879.002147,5242.096522,3525.97136,5191.968776,-0.55833201,5.86E-24,1.09E-22,PRKACA,19,14091688,14118084,-,6144,protein_coding,protein kinase cAMP-activated catalytic subunit alpha [Source:HGNC Symbol	Acc:HGNC:9380]
ENSG00000171202,479.8059957,534.4800265,452.7500992,481.1244864,521.0081894,452.4933267,313.7505234,260.6750498,268.4091213,297.0912712,283.1861711,303.9905464,486.9436873,287.8504472,0.757724905,6.19E-24,1.15E-22,TMEM126A,11,85647967,85656547,+,971,protein_coding,transmembrane protein 126A [Source:HGNC Symbol	Acc:HGNC:25382]
ENSG00000164180,893.431854,938.6237138,960.954489,963.1432562,1029.993113,1051.663516,664.0272271,671.9623507,650.1465382,675.4917323,650.2793559,562.7305917,972.9683236,645.772966,0.589176324,6.28E-24,1.17E-22,TMEM161B,5,88189633,88269476,-,9598,protein_coding,transmembrane protein 161B [Source:HGNC Symbol	Acc:HGNC:28483]
ENSG00000179218,12240.96183,11831.30645,12189.30888,10885.21793,10719.40952,10862.71586,8360.749021,8804.196366,8669.614617,8767.840988,8642.422407,8985.125158,11454.82008,8704.991426,0.396276477,6.38E-24,1.19E-22,CALR,19,12938578,12944489,+,2714,protein_coding,calreticulin [Source:HGNC Symbol	Acc:HGNC:1455]
ENSG00000112406,2335.213417,2541.053434,2478.730828,1928.969363,2142.813169,2168.516748,3453.128895,3267.954831,3537.035753,3478.573936,3407.768941,3174.496698,2265.882826,3386.493176,-0.579426107,6.80E-24,1.26E-22,HECA,6,139135112,139180802,+,5614,protein_coding,"hdc homolog, cell cycle regulator [Source:HGNC Symbol	Acc:HGNC:21041]"
ENSG00000077044,2969.833663,2913.875985,2642.814757,2949.346759,3055.24546,2812.744535,3656.364308,3849.715339,3757.727698,3723.543932,3698.583023,3795.240753,2890.643526,3746.862509,-0.376097798,6.84E-24,1.27E-22,DGKD,2,233354507,233472104,+,9771,protein_coding,diacylglycerol kinase delta [Source:HGNC Symbol	Acc:HGNC:2851]
ENSG00000085719,3.5453645,2.020718436,0,2.682850296,8.015510607,5.752033814,40.27245524,62.8930279,42.74663783,56.29097769,60.06979387,61.49427084,3.669412942,53.9611939,-4.000926375,6.91E-24,1.28E-22,CPNE3,8,86514427,86561498,+,6745,protein_coding,copine 3 [Source:HGNC Symbol	Acc:HGNC:2316]
ENSG00000123485,199.7222002,218.2375911,168.6418155,172.5967024,184.356744,179.2717205,60.87696722,78.61628488,83.50505995,51.07885013,78.18608091,87.02019459,187.1377956,73.21390628,1.352240975,6.99E-24,1.30E-22,HJURP,2,233833416,233854566,-,3821,protein_coding,Holliday junction recognition protein [Source:HGNC Symbol	Acc:HGNC:25444]
[truncated: 8,675 more rows]
