# Supplementary material for: Whole-genome screens reveal regulators of differentiation state and context-dependent migration in human neutrophils
Source: Nat Commun. 2023 Sep 18;14:5770. doi: 10.1038/s41467-023-41452-x (PMC10507112; doi:10.1038/s41467-023-41452-x)
Supplement: Supplementary file 7 — Supplementary Dataset 4 [file 41467_2023_41452_MOESM7_ESM.csv]

gene_id,sgLAMTOR1_replicate1_normalized_counts_Deseq2,sgLAMTOR1_replicate2_normalized_counts_Deseq2,sgLAMTOR1_replicate3_normalized_counts_Deseq2,sgLAMTOR1_replicate4_normalized_counts_Deseq2,sgLAMTOR1_replicate5_normalized_counts_Deseq2,sgLAMTOR1_replicate6_normalized_counts_Deseq2,sgControl_replicate1_normalized_counts_Deseq2,sgControl_replicate2_normalized_counts_Deseq2,sgControl_replicate3_no…
ENSG00000184009,217803.5829,212813.6318,225132.8888,234063.0755,215345.5267,226180.3565,69324.28465,70896.50507,76514.82252,68591.74177,68554.50995,65248.50546,221889.8437,69855.06157,1.667395249,0,0,ACTG1,17,81509971,81523847,-,2993,protein_coding,actin gamma 1 [Source:HGNC Symbol	Acc:HGNC:144]
ENSG00000161011,56935.28433,56551.88112,47693.81215,54892.29816,52269.61777,51190.24389,10763.52587,10467.6115,10406.37393,10630.98144,9802.698517,9608.855145,53255.5229,10280.00774,2.373037433,0,0,SQSTM1,5,179806398,179838078,+,7654,protein_coding,sequestosome 1 [Source:HGNC Symbol	Acc:HGNC:11280]
ENSG00000124767,34970.54706,34561.52291,44129.95986,38061.50318,36465.14086,39130.88706,6374.899641,6326.920245,6381.830035,5949.358587,6574.773529,6280.581561,37886.59349,6314.727266,2.584799136,0,0,GLO1,6,38675925,38703141,-,2352,protein_coding,glyoxalase I [Source:HGNC Symbol	Acc:HGNC:4323]
ENSG00000136997,2472.569435,2468.183991,2602.532722,2571.816897,2521.818172,2516.8604,564.7420407,544.4184599,519.3862258,599.6311762,517.719825,502.0118825,2525.630269,541.3182684,2.221132667,0,0,MYC,8,127735434,127741434,+,3001,protein_coding,"MYC proto-oncogene, bHLH transcription factor [Source:HGNC Symbol	Acc:HGNC:7553]"
ENSG00000164104,2135.723216,2090.06654,2169.873164,2113.2759,2178.161087,2003.600654,7378.592271,7453.088716,6770.670351,7095.798617,6966.416505,7163.992081,2115.11676,7138.09309,-1.756235013,0,0,HMGB2,4,173331695,173335125,-,2775,protein_coding,high mobility group box 2 [Source:HGNC Symbol	Acc:HGNC:5000]
ENSG00000137642,4920.318622,4985.989694,5348.408581,5132.365301,5189.846812,5631.475144,24166.91291,24376.72541,25865.80703,26858.19446,25171.55578,26283.90785,5201.400692,25453.85057,-2.290682529,0,0,SORL1,11,121452203,121633693,+,19449,protein_coding,sortilin related receptor 1 [Source:HGNC Symbol	Acc:HGNC:11185]
ENSG00000059804,24457.39929,24296.77542,24711.56765,24864.3639,24707.06991,24367.70306,8666.415242,8915.241151,8987.153401,8427.116775,8668.901042,8471.178866,24567.47987,8689.334413,1.49913035,0,0,SLC2A3,12,7919230,7936275,-,6159,protein_coding,solute carrier family 2 member 3 [Source:HGNC Symbol	Acc:HGNC:11007]
ENSG00000132334,26723.13333,27034.90152,29347.20578,27563.60145,27411.33875,27920.07174,9320.882654,9828.308682,9791.875686,9242.928195,9613.136163,9923.970829,27666.70876,9620.183702,1.523972356,0,0,PTPRE,10,127907061,128085855,+,11235,protein_coding,"protein tyrosine phosphatase, receptor type E [Source:HGNC Symbol	Acc:HGNC:9669]"
ENSG00000139163,21500.24407,21628.11971,20563.82222,21578.29789,21975.3085,22800.05858,8168.527399,7981.952363,8464.969763,7708.146278,8242.385746,7899.624212,21674.30849,8077.60096,1.424031677,0,0,ETNK1,12,22625075,22690665,+,8191,protein_coding,ethanolamine kinase 1 [Source:HGNC Symbol	Acc:HGNC:24649]
ENSG00000072274,4010.242874,3979.66136,4458.103046,4272.49258,4323.830958,4399.112427,1044.157013,1032.061852,1089.125874,1003.624122,1070.31197,1093.125441,4240.573874,1055.401045,2.006826339,0,0,TFRC,3,196027183,196082189,-,7887,protein_coding,transferrin receptor [Source:HGNC Symbol	Acc:HGNC:11763]
ENSG00000140678,25628.6786,24546.86885,25257.32363,25266.56243,25013.23713,24249.94995,7744.531038,7795.294605,7967.962836,7457.729343,7268.643277,7618.193308,24993.7701,7642.059068,1.709364537,0,0,ITGAX,16,31355134,31382997,+,7074,protein_coding,integrin subunit alpha X [Source:HGNC Symbol	Acc:HGNC:6152]
ENSG00000198431,13925.34086,13774.98745,13446.63824,13672.14962,13813.76515,13612.61925,3548.550455,3446.168851,3278.567271,3436.385517,3673.217688,3607.531277,13707.58343,3498.40351,1.970374012,0,0,TXNRD1,12,104215779,104350305,+,6708,protein_coding,thioredoxin reductase 1 [Source:HGNC Symbol	Acc:HGNC:12437]
ENSG00000119900,6567.910301,6580.831541,6777.89472,6620.673225,6733.179539,6810.804017,21237.64344,20934.44526,21073.83968,20419.7403,20145.47091,19802.30421,6681.882224,20602.24064,-1.624671242,0,0,OGFRL1,6,71288803,71308950,+,9075,protein_coding,opioid growth factor receptor like 1 [Source:HGNC Symbol	Acc:HGNC:21378]
ENSG00000105835,17647.1961,17507.53268,18040.19398,17379.48392,17436.53565,17597.34859,5123.14275,5052.981048,4914.121023,4905.628627,5273.767751,4915.804668,17601.38182,5030.907645,1.806337895,0,0,NAMPT,7,106248285,106286326,-,9049,protein_coding,nicotinamide phosphoribosyltransferase [Source:HGNC Symbol	Acc:HGNC:30092]
ENSG00000196743,17398.99362,17061.9297,19254.00788,18512.4009,17321.56674,17940.72026,2624.02727,2628.763421,2728.409509,2537.427848,2453.580656,2511.146018,17914.93652,2580.559121,2.79509953,0,0,GM2A,5,151212150,151270440,+,4479,protein_coding,GM2 ganglioside activator [Source:HGNC Symbol	Acc:HGNC:4367]
ENSG00000139514,4448.733916,4374.650193,4465.993494,4418.982993,4722.473177,4639.113044,1236.802662,1169.721948,1184.237894,1189.480441,1141.844934,1105.078105,4511.657803,1171.194331,1.944680731,0,0,SLC7A1,13,29509410,29595688,-,7692,protein_coding,solute carrier family 7 member 1 [Source:HGNC Symbol	Acc:HGNC:11057]
ENSG00000133835,16226.5324,16391.04415,18299.26368,16778.78654,16920.4252,16844.9871,2733.105172,2803.755068,2651.946905,2557.969863,3044.621769,2858.859876,16910.17318,2775.043109,2.60709173,0,0,HSD17B4,5,119452443,119637199,+,10664,protein_coding,hydroxysteroid 17-beta dehydrogenase 4 [Source:HGNC Symbol	Acc:HGNC:5213]
ENSG00000003056,15509.10905,15821.38688,15202.26289,14503.4177,15102.1668,15242.28636,4080.745058,4235.575618,4310.812427,4147.530485,3962.926191,4342.076802,15230.10495,4179.94443,1.865536478,0,0,M6PR,12,8940363,8949955,-,3777,protein_coding,"mannose-6-phosphate receptor, cation dependent [Source:HGNC Symbol	Acc:HGNC:6752]"
ENSG00000106799,12186.74161,11950.89329,12892.99182,12422.21367,12495.3716,12855.76337,4454.60077,4437.010448,4627.852493,4351.972435,4527.142442,4033.480753,12467.32923,4405.343224,1.500324235,0,0,TGFBR1,9,99104038,99154192,+,6844,protein_coding,transforming growth factor beta receptor 1 [Source:HGNC Symbol	Acc:HGNC:11772]
ENSG00000133048,6389.440901,6566.937461,6605.619941,6535.726122,6064.610301,5716.868622,1188.421335,1074.837588,1056.489396,879.3938457,1047.063757,962.7327444,6313.200558,1034.823111,2.607593319,0,0,CHI3L1,1,203178931,203186749,-,3408,protein_coding,chitinase 3 like 1 [Source:HGNC Symbol	Acc:HGNC:1932]
ENSG00000134109,11427.95118,11611.48078,11583.17747,11357.77445,11835.55,11539.80493,4561.03969,4500.785182,4479.589639,4304.041069,4631.759402,4432.265084,11559.2898,4484.913344,1.365427719,0,0,EDEM1,3,5187646,5219957,+,6758,protein_coding,ER degradation enhancing alpha-mannosidase like protein 1 [Source:HGNC Symbol	Acc:HGNC:18967]
ENSG00000159339,2912.242394,2868.134995,2972.068697,2866.531338,2921.710052,2716.411474,11489.24579,11448.34247,11429.29438,11276.5876,10967.79166,10927.99459,2876.183158,11256.54275,-1.969939443,0,0,PADI4,1,17308195,17364004,+,2971,protein_coding,peptidyl arginine deiminase 4 [Source:HGNC Symbol	Acc:HGNC:18368]
ENSG00000164733,12828.5223,12488.79266,13162.58212,12526.23053,12422.8912,12233.7393,6020.396459,5874.275182,6152.442222,5901.42722,6082.090241,6024.14259,12610.45968,6009.128986,1.069168316,0,0,CTSB,8,11842524,11869448,-,7428,protein_coding,cathepsin B [Source:HGNC Symbol	Acc:HGNC:2527]
ENSG00000143851,3277.454609,3206.555076,3066.754072,3195.918065,3317.852946,3124.50241,1140.040007,1130.057175,1017.325624,1139.592692,1052.428729,1092.038835,3198.172863,1095.247177,1.545496709,0,0,PTPN7,1,202147013,202161588,-,5906,protein_coding,"protein tyrosine phosphatase, non-receptor type 7 [Source:HGNC Symbol	Acc:HGNC:9659]"
ENSG00000167460,8470.795956,8447.600373,8490.121907,8940.249234,8952.579475,8824.292337,3729.760518,3649.159163,3674.867354,3470.622207,3523.892626,3790.081052,8687.606547,3639.730487,1.255456699,0,0,TPM4,19,16067021,16103005,+,8632,protein_coding,tropomyosin 4 [Source:HGNC Symbol	Acc:HGNC:12013]
ENSG00000173334,8164.679568,7928.557258,8671.602208,8940.249234,8342.744358,8743.393253,2285.357978,2250.003721,2226.740228,2277.229002,2069.985138,2121.054534,8465.204313,2205.061767,1.940583572,0,0,TRIB1,8,125430321,125438405,+,4138,protein_coding,tribbles pseudokinase 1 [Source:HGNC Symbol	Acc:HGNC:16891]
ENSG00000108179,4740.667306,4943.315021,4481.77439,4861.921461,4696.230272,4465.629452,1469.912695,1504.928171,1569.348327,1525.000006,1526.334614,1453.878569,4698.256317,1508.23373,1.6393601,0,0,PPIF,10,79347469,79355337,+,2674,protein_coding,peptidylprolyl isomerase F [Source:HGNC Symbol	Acc:HGNC:9259]
ENSG00000171049,3572.933748,3360.382385,3469.166913,3460.294254,3256.619502,3392.368267,9241.713209,9157.896236,8776.415004,8916.212351,9436.98624,8865.616774,3418.627512,9065.806636,-1.407191968,0,0,FPR2,19,51752026,51770526,+,3700,protein_coding,formyl peptide receptor 2 [Source:HGNC Symbol	Acc:HGNC:3827]
ENSG00000146281,5030.236862,5308.530827,5456.244702,5290.991014,5002.397493,5571.25027,1240.321304,1200.053834,1201.022368,1070.14112,1010.403113,1121.377192,5276.608528,1140.553155,2.209377649,0,0,PM20D2,6,89146050,89165565,+,4708,protein_coding,peptidase M20 domain containing 2 [Source:HGNC Symbol	Acc:HGNC:21408]
ENSG00000144320,6531.270888,6063.773294,7276.30801,6679.616113,6379.525157,6929.456007,1648.483776,1603.701235,1524.589729,1507.392565,1463.74327,1415.847366,6643.324912,1527.29299,2.119887465,0,0,LNPK,2,175923892,176002839,-,9122,protein_coding,"lunapark, ER junction formation factor [Source:HGNC Symbol	Acc:HGNC:21610]"
ENSG00000118515,11865.2603,11974.71171,13273.04839,12581.70619,12141.71722,12367.67223,2973.252489,2953.859015,3033.327455,2959.028235,3006.172801,2925.142831,12367.35267,2975.130471,2.055300268,0,0,SGK1,6,134169246,134318112,-,9992,protein_coding,serum/glucocorticoid regulated kinase 1 [Source:HGNC Symbol	Acc:HGNC:10810]
ENSG00000239998,8360.877716,8664.943475,8687.383104,8157.522352,8306.504156,8257.099868,2512.310387,2412.551518,2556.834885,2460.150747,2678.909492,2675.223495,8405.721779,2549.330087,1.721696527,0,0,LILRA2,19,54572920,54590287,+,5349,protein_coding,leukocyte immunoglobulin like receptor A2 [Source:HGNC Symbol	Acc:HGNC:6603]
ENSG00000127507,9515.610191,9397.359955,10375.93895,10331.47475,10156.0041,10436.88075,3691.055456,3716.8226,3980.71777,3754.297641,3682.159308,3858.537218,10035.54478,3780.598332,1.40871219,0,0,ADGRE2,19,14732393,14778541,-,8622,protein_coding,adhesion G protein-coupled receptor E2 [Source:HGNC Symbol	Acc:HGNC:3337]
ENSG00000204386,5423.815075,5505.032809,5354.983954,5450.483535,5113.617422,5101.136703,2053.127606,2081.233998,2085.00467,2203.864666,2029.747846,2112.361687,5324.844916,2094.223412,1.346854832,0,0,NEU1,6,31857659,31862906,-,4822,protein_coding,neuraminidase 1 [Source:HGNC Symbol	Acc:HGNC:7758]
ENSG00000196405,7805.376935,7667.547049,6952.799648,7615.767866,7203.052498,7018.445,2632.823875,2730.647447,2566.159593,2617.639523,2527.796106,2568.736126,7377.164833,2607.300445,1.500352959,0,0,EVL,14,99971449,100144236,+,10621,protein_coding,Enah/Vasp-like [Source:HGNC Symbol	Acc:HGNC:20234]
ENSG00000104763,6758.198867,6540.141736,7456.473237,6876.381343,6778.167375,6585.18546,2052.247946,2024.45893,2028.123952,1926.058378,2101.28081,2101.495629,6832.42467,2038.944274,1.744188332,0,0,ASAH1,8,18055992,18084998,-,15378,protein_coding,N-acylsphingosine amidohydrolase 1 [Source:HGNC Symbol	Acc:HGNC:735]
ENSG00000144136,5137.791268,5121.953187,5310.271416,5269.320835,5432.281265,5356.418258,1001.053649,965.953896,893.3070096,1023.187945,935.2935008,1008.370188,5271.339371,971.1943647,2.441066886,0,0,SLC20A1,2,112645857,112663827,+,5577,protein_coding,solute carrier family 20 member 1 [Source:HGNC Symbol	Acc:HGNC:10946]
ENSG00000134107,7260.513403,7103.844393,6787.100242,7121.687774,7125.573446,6885.41095,1532.36859,1433.376031,1586.132801,1520.10905,1562.995258,1474.524079,7047.355035,1518.250968,2.214990647,0,0,BHLHE40,3,4979116,4985323,+,3837,protein_coding,basic helix-loop-helix family member e40 [Source:HGNC Symbol	Acc:HGNC:1046]
ENSG00000103043,5259.528674,5094.165028,5026.215293,5353.401131,5297.317755,4977.990319,1383.705966,1390.600295,1446.262184,1471.199493,1280.440051,1374.556345,5168.103033,1391.127389,1.893683158,0,0,VAC14,16,70687439,70801161,-,8276,protein_coding,"Vac14, PIKFYVE complex component [Source:HGNC Symbol	Acc:HGNC:25507]"
ENSG00000168765,8642.173857,8340.417474,8688.698179,7981.560495,8422.722734,8296.650532,372.0963913,366.3158494,420.5443229,384.4291227,385.3838421,471.5869199,8395.370545,400.0594081,4.396381392,0,0,GSTM4,1,109656081,109674836,+,5745,protein_coding,glutathione S-transferase mu 4 [Source:HGNC Symbol	Acc:HGNC:4636]
ENSG00000148795,10371.31778,10147.64025,11013.75015,10504.83619,10343.45342,10723.62306,47.50166698,36.55381088,43.82612677,18.58563189,27.71902345,18.47229871,10517.43681,32.10975978,8.326926727,0,0,CYP17A1,10,102830531,102837533,-,3445,protein_coding,cytochrome P450 family 17 subfamily A member 1 [Source:HGNC Symbol	Acc:HGNC:2593]
ENSG00000099250,8747.36443,8181.627993,8989.850273,9097.141333,8963.826435,8826.988973,1857.842975,1823.801841,1832.305087,1738.245677,1645.258166,1825.497755,8801.133239,1787.158583,2.299921274,0,0,NRP1,10,33177492,33336262,-,11522,protein_coding,neuropilin 1 [Source:HGNC Symbol	Acc:HGNC:8004]
ENSG00000111344,9161.035225,9494.618512,8296.805935,8629.932264,8787.624075,8291.257259,1953.72597,2117.010068,1974.040646,2118.762035,2085.185893,2115.621505,8776.878878,2060.724353,2.090711102,0,0,RASAL1,12,113098819,113136239,-,4813,protein_coding,RAS protein activator like 1 [Source:HGNC Symbol	Acc:HGNC:9873]
ENSG00000151012,6304.342909,6264.245014,6483.317999,6527.924857,6576.971773,6963.613399,948.2740186,872.6250171,966.9722014,893.0885218,977.319117,948.6068689,6520.069325,934.4809575,2.803623419,0,0,SLC7A11,4,138164097,138242349,-,9645,protein_coding,solute carrier family 7 member 11 [Source:HGNC Symbol	Acc:HGNC:11059]
ENSG00000106780,1202.009137,1134.352353,1303.238973,1263.804865,1240.914492,1253.935806,4521.454968,4470.453296,4562.579538,4337.299568,4250.84637,4355.116072,1233.042604,4416.291635,-1.841449459,0,0,MEGF9,9,120600813,120714470,-,6298,protein_coding,multiple EGF like domains 9 [Source:HGNC Symbol	Acc:HGNC:3234]
ENSG00000261371,1295.380545,1296.119136,1584.664947,1354.819619,1380.87665,1420.228368,7563.320976,7687.966394,8331.626441,7512.508048,7840.906987,8148.456942,1388.681544,7847.464298,-2.499886195,0,0,PECAM1,17,64319415,64413776,-,7759,protein_coding,platelet and endothelial cell adhesion molecule 1 [Source:HGNC Symbol	Acc:HGNC:8823]
ENSG00000149212,560.2284475,538.8918001,619.4001577,627.5683969,548.6016736,617.5296766,3050.662613,3107.851665,3210.496904,3129.233495,3072.340792,2971.86688,585.3700254,3090.408725,-2.398273819,0,0,SESN3,11,95165513,95232541,-,10573,protein_coding,sestrin 3 [Source:HGNC Symbol	Acc:HGNC:23060]
ENSG00000149357,139.4661536,178.6381658,148.6034349,132.6214982,161.2064143,143.8205943,2571.24764,2554.878058,2724.679626,2585.359215,3020.479394,2701.302035,150.7260435,2692.990995,-4.162207174,0,0,LAMTOR1,11,72085895,72103387,-,2778,protein_coding,"late endosomal/lysosomal adaptor, MAPK and MTOR activator 1 [Source:HGNC Symbol	Acc:HGNC:26068]"
ENSG00000007264,2177.090296,2120.832002,1709.597038,1728.413513,1988.212444,1762.701158,87.96604996,145.4375029,161.3174454,134.0121878,128.7593347,122.7864561,1914.474408,130.0464961,3.878771077,0,0,MATK,19,3777970,3802129,-,4141,protein_coding,megakaryocyte-associated tyrosine kinase [Source:HGNC Symbol	Acc:HGNC:6906]
ENSG00000179348,3970.057711,4176.163342,3236.398701,3686.530928,3620.271181,3453.49202,97.64231546,110.4391733,118.4237894,101.7318798,70.63880168,89.10167612,3690.485647,97.99627262,5.231965442,0,0,GATA2,3,128479427,128493185,-,4459,protein_coding,GATA binding protein 2 [Source:HGNC Symbol	Acc:HGNC:4171]
ENSG00000120738,4757.214137,4722.002182,4222.704685,5037.883318,4659.99007,4543.8319,605.2064237,602.7490092,681.636142,588.8710735,514.1431768,537.8698741,4657.271049,588.4126166,2.984058944,0,0,EGR1,5,138465490,138469315,+,3138,protein_coding,early growth response 1 [Source:HGNC Symbol	Acc:HGNC:3238]
ENSG00000114554,4810.400382,4824.222911,4372.623194,4841.118089,4929.91709,4827.877574,263.8981499,213.10094,264.8217022,301.2828748,256.6245074,265.1318167,4767.693207,260.8099985,4.197864595,0,0,PLXNA1,3,126988594,127037392,+,10944,protein_coding,plexin A1 [Source:HGNC Symbol	Acc:HGNC:9099]
ENSG00000115604,1225.647468,1287.187228,1265.101808,1247.335529,1353.384083,1293.48647,3805.411321,3811.70696,3710.301243,3701.475319,4045.189099,3917.213932,1278.690431,3831.882979,-1.583799588,0,0,IL18R1,2,102311529,102398775,+,4353,protein_coding,interleukin 18 receptor 1 [Source:HGNC Symbol	Acc:HGNC:5988]
ENSG00000187678,3400.373931,3315.722844,3822.921993,3486.29847,3505.302265,3577.537282,1037.99939,1068.615663,1123.627293,1110.246958,1089.089373,1056.180844,3518.026131,1080.95992,1.701998821,0,0,SPRY4,5,142310427,142326455,-,6565,protein_coding,sprouty RTK signaling antagonist 4 [Source:HGNC Symbol	Acc:HGNC:15533]
ENSG00000127954,469.2208727,447.5878487,440.550006,563.4246657,512.3614719,448.5404784,5011.425866,4866.323291,4845.118186,4886.064804,5077.946263,4849.521714,480.2808906,4922.733354,-3.354516367,0,0,STEAP4,7,88270892,88306891,-,11245,protein_coding,STEAP4 metalloreductase [Source:HGNC Symbol	Acc:HGNC:21923]
ENSG00000122861,1698.414091,1734.775077,1601.760917,1589.724364,1699.540492,1673.712166,345.7065763,387.3148472,358.0687805,343.3450944,367.5006012,377.0522148,1666.321185,363.1646857,2.197034888,0,0,PLAU,10,73909177,73917497,+,2950,protein_coding,"plasminogen activator, urokinase [Source:HGNC Symbol	Acc:HGNC:9052]"
ENSG00000181019,1360.385956,1433.075063,1350.58166,1314.946489,1397.122258,1383.374341,224.3134274,221.6560872,210.7383968,255.3078907,245.8945628,258.6121819,1373.247628,236.0870911,2.544295874,0,0,NQO1,16,69706996,69726951,-,3254,protein_coding,NAD(P)H quinone dehydrogenase 1 [Source:HGNC Symbol	Acc:HGNC:2874]
ENSG00000111752,2473.751351,2540.631691,2672.231678,2706.17201,2736.760057,2544.72564,516.3607133,556.0845697,524.0485797,606.4785143,478.376695,497.6654593,2612.378738,529.8357552,2.301084942,0,0,PHC1,12,8913896,8941467,+,6090,protein_coding,polyhomeotic homolog 1 [Source:HGNC Symbol	Acc:HGNC:3182]
ENSG00000103966,2584.851508,2607.124786,2506.532273,2551.880332,2478.079997,2496.186189,794.3334311,725.632033,749.7065091,831.4624792,756.4610915,736.7187367,2537.442514,765.7190468,1.729293158,0,0,EHD4,15,41895939,41972578,-,7879,protein_coding,EH domain containing 4 [Source:HGNC Symbol	Acc:HGNC:3245]
ENSG00000151458,2971.338222,2787.747821,3066.754072,2822.324171,3080.417142,3090.345019,324.5947244,370.2045527,326.3647739,299.3264925,326.369147,324.8951361,2969.821074,328.6258044,3.171929669,0,0,ANKRD50,4,124664052,124712732,-,8794,protein_coding,ankyrin repeat domain 50 [Source:HGNC Symbol	Acc:HGNC:29223]
ENSG00000139132,715.0595163,672.8704245,711.4553829,691.712128,733.5516684,816.1818725,2785.884802,2765.645776,2844.968357,2800.561268,3001.701991,2864.292905,723.4718321,2843.842517,-1.973812237,0,0,FGD4,12,32399529,32646050,+,10629,protein_coding,"FYVE, RhoGEF and PH domain containing 4 [Source:HGNC Symbol	Acc:HGNC:19125]"
ENSG00000112149,2439.475771,2492.002413,2509.162422,2418.392027,2395.602297,2291.241842,286.7693229,320.4291507,304.9179459,288.5663898,295.0734754,284.6907213,2424.312795,296.7411676,3.026821957,0,0,CD83,6,14117256,14136918,+,2515,protein_coding,CD83 molecule [Source:HGNC Symbol	Acc:HGNC:1703]
ENSG00000198848,2697.133581,2740.110976,2327.682121,2539.745031,2595.548237,2750.568865,168.8948159,117.4388392,134.2757927,139.8813347,159.1608443,148.8649955,2608.464802,144.7527704,4.175355181,0,0,CES1,16,55802851,55833337,-,2937,protein_coding,carboxylesterase 1 [Source:HGNC Symbol	Acc:HGNC:1863]
ENSG00000137331,3310.548273,3356.412648,2677.491977,3564.311116,3437.82051,3244.952158,301.7235514,363.2048868,365.5285467,333.5631828,325.474985,307.5094432,3265.256114,332.8340993,3.293277285,0,0,IER3,6,30743199,30744554,-,1356,protein_coding,immediate early response 3 [Source:HGNC Symbol	Acc:HGNC:5392]
ENSG00000104055,1870.973908,1920.360282,1838.474354,1916.510671,1935.726634,1979.330929,143.3846614,111.9946546,152.9252083,127.1648498,144.8542516,108.6605806,1910.229463,131.4973677,3.859685038,0,0,TGM5,15,43232595,43266857,-,3631,protein_coding,transglutaminase 5 [Source:HGNC Symbol	Acc:HGNC:11781]
ENSG00000124762,4661.478896,4847.048898,3858.429008,4311.498903,4423.803928,4019.78561,241.9066374,213.8786807,245.2398158,224.983965,238.7412665,229.2738251,4353.674207,232.3373651,4.22888209,0,0,CDKN1A,6,36676460,36687339,+,3050,protein_coding,cyclin dependent kinase inhibitor 1A [Source:HGNC Symbol	Acc:HGNC:1784]
ENSG00000118785,3834.137307,3820.871879,4602.761257,3857.291942,3691.501922,3996.414763,168.0151554,177.3248698,171.574624,184.8781277,211.022243,237.9666716,3967.163179,191.7969486,4.375795992,0,0,SPP1,4,87975650,87983426,+,2321,protein_coding,secreted phosphoprotein 1 [Source:HGNC Symbol	Acc:HGNC:11255]
ENSG00000111913,444.400625,431.7089007,535.2353805,445.5388895,507.3628234,453.0348719,2544.857825,2540.878726,2720.949743,2722.305976,2548.361833,2698.042217,469.5469152,2629.23272,-2.491250033,0,0,RIPOR2,6,24804281,25042170,-,9536,protein_coding,RHO family interacting cell polarization regulator 2 [Source:HGNC Symbol	Acc:HGNC:13872]
ENSG00000103196,439.6729588,493.2398244,528.6600072,507.9490063,469.8729596,480.9001121,2389.157917,2361.220635,2555.902415,2436.67416,2323.927159,2293.824857,486.7158114,2393.45119,-2.297412568,0,0,CRISPLD2,16,84819984,84920768,+,7965,protein_coding,cysteine rich secretory protein LCCL domain containing 2 [Source:HGNC Symbol	Acc:HGNC:25248]
ENSG00000175130,199.7438979,227.2674443,181.480301,195.031615,223.6895207,203.1465894,1221.848434,1305.048822,1233.658845,1226.651705,1227.68449,1282.194851,205.0598947,1249.514525,-2.606172565,0,0,MARCKSL1,1,32333832,32336379,-,1699,protein_coding,MARCKS like 1 [Source:HGNC Symbol	Acc:HGNC:7142]
ENSG00000050438,2405.200191,2293.515562,2300.065554,2449.597085,2506.822226,2464.725434,553.3064542,600.4157872,643.4048399,642.6715869,589.2527887,560.6885961,2403.321009,598.2900088,2.006196556,0,0,SLC4A8,12,51391317,51515763,+,17980,protein_coding,solute carrier family 4 member 8 [Source:HGNC Symbol	Acc:HGNC:11034]
ENSG00000157827,2643.947336,2717.284989,3264.015269,2930.675069,2867.974581,2880.906279,536.5929048,399.7586977,510.061518,480.2918556,445.2926992,500.9252767,2884.13392,478.820492,2.592253072,0,0,FMNL2,2,152335237,152649834,+,6519,protein_coding,formin like 2 [Source:HGNC Symbol	Acc:HGNC:18267]
ENSG00000170448,210.3811469,225.2825757,249.8641825,262.6425749,256.180736,248.9894038,1856.083654,1710.251705,1769.829545,1771.504176,1730.20356,1841.796842,242.2234367,1779.944914,-2.874668851,0,0,NFXL1,4,47847233,47914667,-,4484,protein_coding,"nuclear transcription factor, X-box binding like 1 [Source:HGNC Symbol	Acc:HGNC:18726]"
ENSG00000197355,1129.912227,1195.883277,967.8949386,1040.168614,1009.726998,979.7777984,109.9575624,80.10728767,92.31460746,88.03720368,90.31036671,97.79452257,1053.893975,93.08692509,3.504585866,0,0,UAP1L1,9,137077501,137084539,+,5283,protein_coding,UDP-N-acetylglucosamine pyrophosphorylase 1 like 1 [Source:HGNC Symbol	Acc:HGNC:28082]
ENSG00000112137,1219.737886,1257.4142,1347.951511,1197.92752,1163.43544,1227.868324,150.4219454,136.8823556,141.7355589,115.4265559,121.6060383,122.7864561,1235.72248,131.4764851,3.227465407,0,0,PHACTR1,6,12716805,13290484,+,11198,protein_coding,phosphatase and actin regulator 1 [Source:HGNC Symbol	Acc:HGNC:20990]
ENSG00000155659,2824.780569,2729.1942,2994.424966,2824.924593,2825.486068,2717.310353,243.6659584,286.9863024,215.4007507,206.3983331,275.4019104,252.0925471,2819.353458,246.6576337,3.509924329,0,0,VSIG4,X,66021738,66040125,-,2192,protein_coding,V-set and immunoglobulin domain containing 4 [Source:HGNC Symbol	Acc:HGNC:17032]
ENSG00000166104,1045.996152,1049.995441,995.5115062,1014.164398,1042.218214,1084.047729,27.26947549,48.99766139,49.42095147,27.38935226,45.60226438,44.55083806,1038.655573,40.53842384,4.674458472,0,0,AC126323.1,15,62227896,62253235,-,3896,transcribed_unprocessed_pseudogene,golgin subfamily A pseudogene
ENSG00000213366,1712.597089,1752.638893,1324.280167,1490.908346,1604.566171,1516.408391,70.37283997,76.99632504,60.61060086,89.01539483,64.37966736,71.71598322,1566.899843,72.18180188,4.441022442,0,0,GSTM2,1,109668022,109709551,+,9116,protein_coding,glutathione S-transferase mu 2 [Source:HGNC Symbol	Acc:HGNC:4634]
ENSG00000122877,2688.860165,2493.987281,2402.641376,2642.895086,2700.519856,2642.70342,228.7117299,271.4314893,257.361936,224.983965,240.5295905,240.1398832,2595.267864,243.8597656,3.408978274,0,0,EGR2,10,62811996,62919900,-,3689,protein_coding,early growth response 2 [Source:HGNC Symbol	Acc:HGNC:3239]
ENSG00000165140,3243.179029,3144.031718,2924.72601,3262.662218,2971.696537,3055.288749,217.2761434,174.9916478,196.7513351,186.83451,236.0587803,158.6444477,3100.264044,195.0928107,3.987183756,0,0,FBP1,9,94603133,94640249,-,1739,protein_coding,fructose-bisphosphatase 1 [Source:HGNC Symbol	Acc:HGNC:3606]
ENSG00000110042,218.6545628,262.9950774,244.603884,253.107696,258.6800602,209.4387404,2178.919058,2047.013409,2319.987307,2131.47852,2063.726004,2142.78665,241.2466701,2147.318491,-3.155191708,0,0,DTX4,11,59171430,59208587,+,6072,protein_coding,deltex E3 ubiquitin ligase 4 [Source:HGNC Symbol	Acc:HGNC:29151]
ENSG00000112303,73.27882647,86.34178013,90.7401505,93.61517522,59.98378208,106.0676883,1538.526214,1693.919151,1587.065272,1604.233489,1759.710908,1639.688162,85.00456711,1637.190533,-4.248040038,0,0,VNN2,6,132743870,132763459,-,2633,protein_coding,vanin 2 [Source:HGNC Symbol	Acc:HGNC:12706]
ENSG00000125384,1363.931705,1365.589534,1241.430465,1295.876731,1210.922601,1203.598598,88.84571046,74.66310307,75.53013338,89.99358599,76.89793601,95.62131096,1280.224939,83.59196331,3.944896997,0,0,PTGER2,14,52314305,52328606,+,2473,protein_coding,prostaglandin E receptor 2 [Source:HGNC Symbol	Acc:HGNC:9594]
ENSG00000162777,1204.37297,1231.61091,1183.56718,1210.06282,1188.428682,1287.194319,43.10336448,38.10929219,42.89365599,45.97498415,40.2372921,30.42496258,1217.53948,40.12392525,4.919663794,0,0,DENND2D,1,111187174,111204535,-,5515,protein_coding,DENN domain containing 2D [Source:HGNC Symbol	Acc:HGNC:26192]
ENSG00000177614,1186.644222,1085.723074,1090.196881,1066.172829,1097.203347,1050.789217,36.94574098,55.21958665,41.96118521,64.56061603,34.87231982,60.84992515,1096.121595,49.06822897,4.49055951,0,0,PGBD5,1,230314482,230426371,-,11304,protein_coding,piggyBac transposable element derived 5 [Source:HGNC Symbol	Acc:HGNC:19405]
ENSG00000134531,1067.27065,959.683924,1136.224493,987.2933757,959.7405133,923.1484394,85.32706846,80.88502833,79.26001651,80.21167447,73.32128782,89.10167612,1005.560233,81.35112528,3.628345987,0,0,EMP1,12,13196716,13219939,+,7838,protein_coding,epithelial membrane protein 1 [Source:HGNC Symbol	Acc:HGNC:3333]
ENSG00000058335,1541.219189,1500.560593,1616.226739,1825.495917,1667.049277,1677.307681,9.676265496,12.44385051,19.58188643,15.65105843,16.09491684,20.64551032,1637.976566,15.68224801,6.731026753,0,0,RASGRF1,15,78959947,79090773,-,9929,protein_coding,Ras protein specific guanine nucleotide releasing factor 1 [Source:HGNC Symbol	Acc:HGNC:9875]
ENSG00000143153,1213.828303,1326.884598,1488.664498,1240.401072,1245.91314,1321.35171,83.56774746,74.66310307,66.20542555,59.66966027,99.25198718,107.5739748,1306.173887,81.82198306,4.001793932,0,0,ATP1B1,1,169105697,169132722,+,2962,protein_coding,ATPase Na+/K+ transporting subunit beta 1 [Source:HGNC Symbol	Acc:HGNC:804]
ENSG00000167081,1200.827221,1163.132946,1408.444945,1210.929628,1205.923952,1310.565165,191.7659889,166.4365006,201.413689,185.8563189,154.6900341,167.3372942,1249.970643,177.9166376,2.812568427,2.53E-303,6.48E-301,PBX3,9,125747345,125967377,+,4529,protein_coding,PBX homeobox 3 [Source:HGNC Symbol	Acc:HGNC:8634]
ENSG00000196914,1790.603582,1566.061253,1902.913011,1745.749656,1758.274612,1892.139693,336.0303108,334.4284825,364.5960759,354.105197,394.3254626,350.9736754,1775.956968,355.7432007,2.31983716,6.53E-303,1.65E-300,ARHGEF12,11,120336914,120489936,+,24404,protein_coding,Rho guanine nucleotide exchange factor 12 [Source:HGNC Symbol	Acc:HGNC:14193]
ENSG00000105492,807.2490077,794.9398378,753.5377715,757.5894735,767.2925458,799.1031769,17.59320999,10.11062854,23.31176956,19.56382304,33.97815777,16.29908709,779.9519689,20.14277933,5.285191109,9.14E-302,2.29E-299,SIGLEC6,19,51519525,51531856,-,2573,protein_coding,sialic acid binding Ig like lectin 6 [Source:HGNC Symbol	Acc:HGNC:10875]
ENSG00000091592,280.1142237,334.4503437,306.4123923,317.2514271,329.9108014,354.1582134,1390.74325,1393.711257,1478.898661,1438.919185,1410.98771,1510.382071,320.3829003,1437.273689,-2.160114295,1.03E-299,2.55E-297,NLRP1,17,5499427,5619424,-,12808,protein_coding,NLR family pyrin domain containing 1 [Source:HGNC Symbol	Acc:HGNC:14374]
ENSG00000102172,4324.632678,4247.618609,4782.926483,4467.524195,4191.366773,4414.393365,1567.55501,1627.811195,1635.553752,1575.865946,1662.247245,1563.625755,4404.743684,1605.443151,1.455406255,1.18E-296,2.89E-294,SMS,X,21940573,21994835,+,2160,protein_coding,spermine synthase [Source:HGNC Symbol	Acc:HGNC:11123]
ENSG00000101916,276.5684741,351.3217261,341.9194077,323.3190774,308.6665453,348.7649411,1543.804177,1449.708585,1657.00058,1624.775504,1537.95872,1539.720428,325.0933619,1558.827999,-2.257700347,2.36E-290,5.72E-288,TLR8,X,12906620,12923169,+,4353,protein_coding,toll like receptor 8 [Source:HGNC Symbol	Acc:HGNC:15632]
ENSG00000113552,5239.436092,5406.781818,5258.983505,5002.344224,5369.798158,5043.608465,1908.863284,1949.018086,1885.455922,1956.382304,2042.266115,2133.007198,5220.15871,1979.165485,1.399521747,9.71E-290,2.33E-287,GNPDA1,5,141991749,142013041,-,3961,protein_coding,glucosamine-6-phosphate deaminase 1 [Source:HGNC Symbol	Acc:HGNC:4417]
ENSG00000152910,1464.394613,1386.430653,1696.446292,1469.238167,1467.103337,1441.801458,241.0269769,246.5437883,203.2786306,228.8967296,278.9785586,254.2657587,1487.569086,242.1650738,2.617301299,3.53E-289,8.36E-287,CNTNAP4,16,76277278,76559238,+,6482,protein_coding,contactin associated protein like 4 [Source:HGNC Symbol	Acc:HGNC:18747]
ENSG00000150938,1088.545148,933.8806334,1115.183299,1075.707708,975.9861209,1011.238553,121.3931489,125.2162458,134.2757927,122.273894,124.2885245,166.2506884,1033.423577,132.283049,2.972085,2.16E-288,5.07E-286,CRIM1,2,36355926,36551135,+,7122,protein_coding,cysteine rich transmembrane BMP regulator 1 [Source:HGNC Symbol	Acc:HGNC:2359]
ENSG00000188906,143.0119033,153.8273094,142.0280616,145.6236059,129.9648612,144.719473,902.5316726,881.957905,894.2394804,898.9576687,920.092746,1009.456794,143.1958691,917.8727111,-2.674799578,3.96E-287,9.20E-285,LRRK2,12,40196744,40369285,+,13491,protein_coding,leucine rich repeat kinase 2 [Source:HGNC Symbol	Acc:HGNC:18618]
ENSG00000186591,2569.486593,2553.533337,2648.560335,2470.400457,2605.545534,2542.927882,5802.240655,5659.618761,5656.367766,5741.003871,5419.516165,5497.138774,2565.07569,5629.314332,-1.135309313,1.83E-286,4.21E-284,UBE2H,7,129830732,129952949,-,6503,protein_coding,ubiquitin conjugating enzyme E2 H [Source:HGNC Symbol	Acc:HGNC:12484]
ENSG00000114541,1612.134182,1565.068819,1781.926144,1692.007611,1624.560765,1596.408596,122.2728094,179.6580918,214.46828,198.5728039,200.2922984,201.0220742,1645.35102,186.0477263,3.147827159,6.77E-282,1.54E-279,FRMD4B,3,69169990,69542583,-,9993,protein_coding,FERM domain containing 4B [Source:HGNC Symbol	Acc:HGNC:24886]
ENSG00000116991,1917.068654,1685.153364,1985.762714,1711.077369,1798.2638,1836.409213,365.9387678,421.5354361,427.0716184,352.1488147,397.9021108,395.5245135,1822.289186,393.3535435,2.209459546,1.25E-281,2.82E-279,SIPA1L2,1,232397965,232561558,-,7641,protein_coding,signal induced proliferation associated 1 like 2 [Source:HGNC Symbol	Acc:HGNC:23800]
ENSG00000158481,1137.003727,1132.367484,1400.554497,1275.940166,1342.137124,1270.115623,168.0151554,147.7707248,166.9122701,116.4047471,156.4783582,132.5659084,1259.686437,148.0245273,3.084367798,3.76E-281,8.38E-279,CD1C,1,158289786,158293630,+,1435,protein_coding,CD1c molecule [Source:HGNC Symbol	Acc:HGNC:1636]
ENSG00000133216,1011.720572,1093.662548,1053.374791,1015.031205,929.7486222,976.1822836,168.0151554,168.7697226,179.0343902,182.9217454,139.4892793,170.5971116,1013.28667,168.1379008,2.593277224,4.03E-276,8.91E-274,EPHB2,1,22710839,22921500,+,12516,protein_coding,EPH receptor B2 [Source:HGNC Symbol	Acc:HGNC:3393]
ENSG00000197766,405.3973787,407.8904786,293.2616458,395.2640732,368.6503274,352.360456,2459.530757,2514.435544,2395.51744,2587.315597,2346.28121,1997.181472,370.4707266,2383.377003,-2.682506906,1.17E-270,2.57E-268,CFD,19,859643,863630,+,1222,protein_coding,complement factor D [Source:HGNC Symbol	Acc:HGNC:2771]
ENSG00000115107,730.4244315,769.1365471,612.8247845,763.6571238,716.0563986,735.2827882,49.26098798,44.33121745,33.56894817,45.97498415,47.39058847,24.99193355,721.2303456,40.91977663,4.126605286,1.34E-268,2.91E-266,STEAP3,2,119223831,119265652,+,4562,protein_coding,STEAP3 metalloreductase [Source:HGNC Symbol	Acc:HGNC:24592]
ENSG00000135503,6145.966091,5913.915722,5558.820524,5935.028748,5873.411995,5728.554045,2434.020602,2564.988687,2418.82921,2333.964089,2468.781411,2302.517704,5859.282854,2420.51695,1.274593338,2.29E-265,4.91E-263,ACVR1B,12,51951667,51997078,+,5690,protein_coding,activin A receptor type 1B [Source:HGNC Symbol	Acc:HGNC:172]
ENSG00000155252,2603.762173,2657.738933,2382.915257,2558.814789,2418.096215,2466.523192,814.5656226,849.2927974,867.1978277,889.1757572,808.3224902,781.2695747,2514.64176,834.9706783,1.590693992,3.62E-262,7.71E-260,PI4K2A,10,97640686,97676434,+,4189,protein_coding,phosphatidylinositol 4-kinase type 2 alpha [Source:HGNC Symbol	Acc:HGNC:30031]
ENSG00000263961,809.6128408,778.0684554,998.1416555,781.8600745,699.8107909,761.3502709,21.99151249,14.77707248,14.91953252,21.52020534,14.30659275,21.73211613,804.807348,18.20783862,5.478483456,2.26E-259,4.76E-257,RHEX,1,206052723,206102459,+,2181,protein_coding,regulator of hemoglobinization and erythroid cell expansion [Source:HGNC Symbol	Acc:HGNC:25341]
ENSG00000143546,4533.831908,5196.385756,3884.730501,3988.179826,4672.486692,4081.808241,23570.50309,23001.67993,19918.50838,22301.78007,24627.01109,25853.61195,4392.903821,23212.18242,-2.401642213,3.07E-257,6.42E-255,S100A8,1,153390032,153391188,-,1006,protein_coding,S100 calcium binding protein A8 [Source:HGNC Symbol	Acc:HGNC:10498]
ENSG00000196924,69821.72054,71600.16172,62488.4019,69972.14263,69383.7406,68668.94049,22584.40367,22845.35406,24845.684,24952.6781,20807.15083,22640.51858,68655.85131,23112.63154,1.57075451,1.09E-251,2.26E-249,FLNA,X,154348524,154374638,-,10585,protein_coding,filamin A [Source:HGNC Symbol	Acc:HGNC:3754]
ENSG00000075391,657.1456051,647.0671339,694.3594125,684.7776706,614.8337663,768.5413006,60.69657447,59.88603059,53.1508346,77.27710101,64.37966736,65.19634838,677.7874815,63.43109273,3.423496552,3.56E-250,7.31E-248,RASAL2,1,178094141,178484147,+,16044,protein_coding,RAS protein activator like 2 [Source:HGNC Symbol	Acc:HGNC:9874]
ENSG00000135272,813.1585905,905.10004,904.7713557,844.2701913,942.2452435,863.8224443,107.318581,90.21791621,133.3433219,99.77549751,126.0768486,129.306091,878.8946442,114.3397093,2.948591418,3.91E-250,7.94E-248,MDFIC,7,114922154,115019202,+,5252,protein_coding,MyoD family inhibitor domain containing [Source:HGNC Symbol	Acc:HGNC:28870]
ENSG00000117450,4731.211973,4672.38047,4919.694247,4738.834842,4861.185673,4705.630069,1731.171863,1750.694219,1615.039395,1677.597826,1961.79153,1742.915713,4771.489545,1746.535091,1.449305443,7.20E-250,1.45E-247,PRDX1,1,45511036,45523047,-,1522,protein_coding,peroxiredoxin 1 [Source:HGNC Symbol	Acc:HGNC:9352]
ENSG00000197629,479.8581217,563.7026565,579.9479184,623.234361,526.1077553,540.2261072,2120.861465,2032.236337,2137.223033,1991.597186,2007.393795,2194.943729,552.1794867,2080.709257,-1.910603088,5.76E-249,1.15E-246,MPEG1,11,59208510,59212951,-,4442,protein_coding,macrophage expressed 1 [Source:HGNC Symbol	Acc:HGNC:29619]
ENSG00000186480,2680.586749,2795.687295,3178.535417,2823.190979,2819.237758,2775.737469,7466.558321,7579.082702,7832.754572,7402.950639,7323.187162,7079.236828,2845.495944,7447.295037,-1.38906177,1.20E-247,2.37E-245,INSIG1,7,155297776,155310235,+,3650,protein_coding,insulin induced gene 1 [Source:HGNC Symbol	Acc:HGNC:6083]
ENSG00000163220,23763.61427,24583.58892,21934.13,20005.04286,21924.07235,20161.84956,94912.72893,95787.31706,95641.66321,99610.1832,114248.873,120746.897,22062.04966,103491.2771,-2.229910182,4.40E-247,8.64E-245,S100A9,1,153357854,153361027,+,577,protein_coding,S100 calcium binding protein A9 [Source:HGNC Symbol	Acc:HGNC:10499]
ENSG00000054654,2024.62306,1996.77772,2175.133463,2082.070841,2734.260733,2960.906484,34.30675948,27.22092299,20.51435721,38.14945493,46.49642643,30.42496258,2328.96205,32.85214727,6.148362305,1.55E-243,3.01E-241,SYNE2,14,63852983,64226433,+,31374,protein_coding,spectrin repeat containing nuclear envelope protein 2 [Source:HGNC Symbol	Acc:HGNC:17084]
ENSG00000163563,2374.470361,2308.402076,3014.151086,2490.337022,2411.847904,2572.59088,8426.267926,8653.14255,8968.503985,8504.393876,8482.915336,8472.265472,2528.633222,8584.581524,-1.764267409,5.66E-243,1.09E-240,MNDA,1,158831317,158849506,+,2059,protein_coding,myeloid cell nuclear differentiation antigen [Source:HGNC Symbol	Acc:HGNC:7183]
ENSG00000090382,889.9831666,1028.161888,941.5934457,822.6000119,823.5273415,855.7325359,3369.099713,3341.173862,3789.56126,3434.429135,3804.659508,3871.576488,893.5997315,3601.749994,-2.011205446,1.27E-238,2.43E-236,LYZ,12,69348341,69354234,+,1764,protein_coding,lysozyme [Source:HGNC Symbol	Acc:HGNC:6740]
ENSG00000167613,700.8765176,616.301672,610.1946352,748.9214018,709.808088,629.2150999,2153.408903,2308.33427,2274.296238,2234.188591,2231.828468,2228.628509,669.2195691,2238.447497,-1.74101482,9.96E-238,1.89E-235,LAIR1,19,54351384,54370558,-,8071,protein_coding,leukocyte associated immunoglobulin like receptor 1 [Source:HGNC Symbol	Acc:HGNC:6477]
ENSG00000148700,1541.219189,1672.251719,1741.15883,1598.392436,1628.309751,1718.656101,3961.11123,3882.48136,3994.704832,3898.091741,4207.032429,3981.323674,1649.998004,3987.457544,-1.27306237,1.24E-237,2.34E-235,ADD3,10,109996368,110135565,+,6541,protein_coding,adducin 3 [Source:HGNC Symbol	Acc:HGNC:245]
ENSG00000229644,1906.431405,1859.821793,2240.887195,1918.244285,1959.470215,2115.061614,493.4895403,455.756025,481.1549237,519.4195017,534.7089039,538.9564799,1999.986084,503.9142291,1.990187764,4.10E-236,7.64E-234,NAMPTP1,10,36521721,36524234,-,2514,processed_pseudogene,nicotinamide phosphoribosyltransferase pseudogene 1 [Source:HGNC Symbol	Acc:HGNC:17633]
ENSG00000139641,7299.516649,7181.254265,7556.41891,7368.72782,7166.812296,7366.311063,3435.953911,3648.381422,3774.641727,3688.758834,3725.079086,3592.318796,7323.1735,3644.188963,1.006823661,6.52E-236,1.21E-233,ESYT1,12,56118250,56144671,+,5493,protein_coding,extended synaptotagmin 1 [Source:HGNC Symbol	Acc:HGNC:29534]
ENSG00000091129,527.1347839,560.7253537,624.6604563,582.4944236,632.3290361,625.6195851,17.59320999,14.77707248,22.37929878,9.78191152,21.45988912,24.99193355,592.1606065,18.49721924,5.013297997,2.85E-235,5.24E-233,NRCAM,7,108147623,108456717,-,8193,protein_coding,neuronal cell adhesion molecule [Source:HGNC Symbol	Acc:HGNC:7994]
ENSG00000052795,2557.667427,2614.071826,2672.231678,2781.584234,2787.996205,2740.681199,961.4689261,1021.951223,1041.569864,1076.010267,981.7899272,1071.393325,2692.372095,1025.697255,1.393776266,1.14E-234,2.08E-232,FNIP2,4,158769138,158908049,+,10868,protein_coding,folliculin interacting protein 2 [Source:HGNC Symbol	Acc:HGNC:29280]
ENSG00000104974,3721.855235,4037.222547,3879.470202,3765.410381,3713.99584,3865.178471,1782.192172,1642.588268,1707.354003,1691.292502,1741.827667,1716.837174,3830.522113,1713.681964,1.160982556,3.77E-232,6.81E-230,LILRA1,19,54593582,54602090,+,3587,protein_coding,leukocyte immunoglobulin like receptor A1 [Source:HGNC Symbol	Acc:HGNC:6602]
ENSG00000204054,2154.633881,2311.379378,2184.338985,2166.151138,2244.39318,2191.466305,871.7435551,929.4000851,919.4161915,912.6523448,870.9138334,871.4578567,2208.727145,895.9306444,1.301094115,9.45E-232,1.69E-229,LINC00963,9,129483451,129513686,+,13171,processed_transcript,long intergenic non-protein coding RNA 963 [Source:HGNC Symbol	Acc:HGNC:48716]
ENSG00000110660,667.7828541,669.8931217,802.1955334,694.3125496,741.0496411,671.4623995,66.85419797,84.77373161,69.0028379,64.56061603,49.17891257,78.23561805,707.7826832,68.76765236,3.359924044,2.75E-231,4.88E-229,SLC35F2,11,107790991,107928293,-,3717,protein_coding,solute carrier family 35 member F2 [Source:HGNC Symbol	Acc:HGNC:23615]
ENSG00000183578,619.3242753,661.9536477,574.6876198,546.0885221,553.6003221,572.5857409,26.38981499,29.55414497,38.23130208,41.08402838,35.76648187,51.0704729,588.0400213,37.01604086,4.010795489,8.17E-231,1.44E-228,TNFAIP8L3,15,51056598,51105276,-,2371,protein_coding,TNF alpha induced protein 8 like 3 [Source:HGNC Symbol	Acc:HGNC:20620]
ENSG00000188042,1787.057833,1651.410599,1596.500619,1692.874419,1693.292182,1653.936834,504.9251268,529.6413874,525.9135213,571.2636328,466.7525883,507.4449116,1679.178747,517.6568614,1.698039008,2.86E-230,5.00E-228,ARL4C,2,234493041,234497053,-,4013,protein_coding,ADP ribosylation factor like GTPase 4C [Source:HGNC Symbol	Acc:HGNC:698]
ENSG00000198829,687.8754355,691.7266753,710.1403082,624.9679753,586.0915374,707.417548,36.06608048,39.66477351,68.07036712,48.9095576,38.44896801,54.33029032,668.03658,47.58167284,3.823628116,1.85E-226,3.21E-224,SUCNR1,3,151873643,151884619,+,4181,protein_coding,succinate receptor 1 [Source:HGNC Symbol	Acc:HGNC:4542]
ENSG00000196878,5647.197304,5826.581508,5140.626787,5459.151607,5346.054578,5148.777275,2225.541064,2283.446569,2314.392482,2342.767809,2185.332042,2241.667778,5428.064843,2265.524624,1.260823738,5.97E-225,1.03E-222,LAMB3,1,209614870,209652466,-,4688,protein_coding,laminin subunit beta 3 [Source:HGNC Symbol	Acc:HGNC:6490]
ENSG00000123405,349.8473005,430.7164664,386.6319456,358.8581717,366.1510031,315.5064287,1703.022727,1818.357656,1809.925789,1576.844137,1958.214882,1780.946917,367.951886,1774.552018,-2.271875083,2.43E-224,4.15E-222,NFE2,12,54292111,54301121,-,2469,protein_coding,"nuclear factor, erythroid 2 [Source:HGNC Symbol	Acc:HGNC:7780]"
ENSG00000169756,6661.281709,6633.430556,7076.416664,6307.755834,6189.576513,6643.612576,2646.018783,2327.000046,2580.146655,2385.80822,2608.27069,2569.822732,6585.345642,2519.511188,1.386195298,9.55E-223,1.62E-220,LIMS1,2,108534355,108687246,+,7771,protein_coding,LIM zinc finger domain containing 1 [Source:HGNC Symbol	Acc:HGNC:6616]
ENSG00000136158,4796.217384,5068.361737,4668.514989,4698.961712,4581.261356,4517.764417,2091.832668,2179.229321,2068.220195,2115.827462,2048.525249,2151.479497,4721.846933,2109.185732,1.162723441,1.40E-222,2.36E-220,SPRY2,13,80335976,80340951,-,3038,protein_coding,sprouty RTK signaling antagonist 2 [Source:HGNC Symbol	Acc:HGNC:11270]
ENSG00000213585,4375.45509,4430.226512,4268.732297,4603.612922,4485.037373,4333.494281,2179.798718,2148.897435,2187.576456,2158.867873,2241.664251,2251.447231,4416.093079,2194.70866,1.009645506,9.06E-222,1.52E-219,VDAC1,5,133971915,134005133,-,3163,protein_coding,voltage dependent anion channel 1 [Source:HGNC Symbol	Acc:HGNC:12669]
ENSG00000255587,1493.942527,1506.515198,1336.115839,1370.422148,1428.363811,1264.722351,343.0675948,319.65141,293.7282965,338.4541386,271.8252622,287.9505387,1400.013646,309.1128735,2.177552891,8.80E-220,1.46E-217,RAB44,6,36697810,36733183,+,4274,protein_coding,"RAB44, member RAS oncogene family [Source:HGNC Symbol	Acc:HGNC:21068]"
ENSG00000130338,5083.423107,4924.45877,5018.324845,4908.729049,5174.850867,5516.418669,1228.885718,1150.278432,1556.293736,1350.881981,1241.991083,1411.500942,5104.367551,1323.305315,1.94883693,1.13E-219,1.87E-217,TULP4,6,158232236,158511828,+,12285,protein_coding,tubby like protein 4 [Source:HGNC Symbol	Acc:HGNC:15530]
ENSG00000276600,884.0735838,867.3875383,746.9623983,798.3294109,782.2884913,731.6872733,115.2355254,75.44084373,96.04449059,84.12443907,77.79209806,107.5739748,801.788116,92.70189529,3.118607277,1.63E-219,2.67E-217,RAB7B,1,205976740,206003461,-,3686,protein_coding,"RAB7B, member RAS oncogene family [Source:HGNC Symbol	Acc:HGNC:30513]"
ENSG00000162594,821.4320063,943.8049759,1130.964195,1025.432892,1038.469227,1120.002878,140.7456799,116.6610985,121.2212017,140.8595259,114.452742,104.3141574,1013.351029,123.0424009,3.040637351,2.89E-219,4.70E-217,IL23R,1,67138907,67259979,+,3267,protein_coding,interleukin 23 receptor [Source:HGNC Symbol	Acc:HGNC:19100]
ENSG00000182487,2486.752434,2328.250761,2357.928838,2648.095929,2359.362095,2335.286899,6540.275815,6649.682617,6351.058499,6711.369494,5933.659342,6094.771968,2419.279493,6380.136289,-1.398543466,6.09E-219,9.84E-217,NCF1B,7,73220624,73235945,+,1902,transcribed_unprocessed_pseudogene,neutrophil cytosolic factor 1B pseudogene [Source:HGNC Symbol	Acc:HGNC:32522]
ENSG00000181631,361.6664661,290.7832365,377.4264231,366.6594363,371.1496516,357.7537282,1491.904207,1417.043477,1439.734888,1342.078261,1356.443825,1332.178719,354.2398236,1396.563896,-1.982524868,4.40E-218,7.06E-216,P2RY13,3,151326312,151329548,-,2764,protein_coding,purinergic receptor P2Y13 [Source:HGNC Symbol	Acc:HGNC:4537]
ENSG00000124334,603.9593601,581.5664731,526.029858,541.7544862,578.5935647,532.1361988,19.35253099,6.999665913,13.98706174,6.847338064,17.88324093,16.29908709,560.6733235,13.56148746,5.382106767,2.14E-215,3.41E-213,IL9R,X,155997581,156010817,+,2504,protein_coding,interleukin 9 receptor [Source:HGNC Symbol	Acc:HGNC:6030]
ENSG00000167106,1633.40868,1484.681645,1261.156584,1568.920992,1417.116852,1401.351915,304.3625329,332.8730012,325.4323031,313.9993598,278.9785586,334.6745883,1461.106111,315.0533906,2.214855107,5.04E-215,7.96E-213,FAM102A,9,127940579,127980513,-,6100,protein_coding,family with sequence similarity 102 member A [Source:HGNC Symbol	Acc:HGNC:31419]
ENSG00000067225,60822.60788,61865.37412,59693.86828,60442.46452,59750.09526,59077.90461,37455.94407,37368.10535,38759.08054,37256.36641,36981.64809,37068.47048,60275.38578,37481.60249,0.685389783,9.22E-214,1.45E-211,PKM,15,72199029,72231822,-,8571,protein_coding,pyruvate kinase M1/2 [Source:HGNC Symbol	Acc:HGNC:9021]
ENSG00000137496,2526.937596,2504.904058,2539.409139,2590.886655,2448.088106,2531.242459,879.6604996,892.8462742,1008.000916,889.1757572,993.4140338,1002.937159,2523.578002,944.3391066,1.419736813,1.97E-213,3.07E-211,IL18BP,11,71998541,72005715,+,4323,protein_coding,interleukin 18 binding protein [Source:HGNC Symbol	Acc:HGNC:5987]
ENSG00000163171,2915.788143,2836.377099,2904.999891,2896.002782,2886.719513,3007.648178,5760.896612,5660.396502,5987.394894,5729.265577,5467.800915,5709.026906,2907.922601,5719.130234,-0.975474084,6.32E-213,9.79E-211,CDC42EP3,2,37641882,37738468,-,10406,protein_coding,CDC42 effector protein 3 [Source:HGNC Symbol	Acc:HGNC:16943]
ENSG00000161921,1014.084405,1024.192151,1040.224044,1004.629519,957.241189,971.68789,248.9439214,279.2088959,266.6866438,302.261066,256.6245074,281.4309038,1002.009866,272.5259897,1.879775456,3.57E-211,5.50E-209,CXCL16,17,4733526,4739922,-,2794,protein_coding,C-X-C motif chemokine ligand 16 [Source:HGNC Symbol	Acc:HGNC:16642]
ENSG00000138678,2341.376697,2367.948131,2556.50511,2457.39835,2628.039452,2511.467127,915.7265801,988.508375,966.9722014,879.3938457,916.5160978,960.5595328,2477.122478,937.9461055,1.400077162,6.68E-211,1.02E-208,GPAT3,4,83535914,83605875,+,3468,protein_coding,glycerol-3-phosphate acyltransferase 3 [Source:HGNC Symbol	Acc:HGNC:28157]
ENSG00000158050,1235.102801,1380.476048,858.7437431,1125.115717,1028.47193,1013.036311,83.56774746,74.66310307,76.46260416,66.51699834,57.22637099,42.37762645,1106.824425,66.80240841,4.041961382,1.40E-210,2.12E-208,DUSP2,2,96143166,96145440,-,1932,protein_coding,dual specificity phosphatase 2 [Source:HGNC Symbol	Acc:HGNC:3068]
ENSG00000087245,550.773115,553.7783139,520.7695594,682.1772491,583.5922132,646.2937955,36.94574098,45.88669876,52.21836382,46.9531753,44.70810233,57.59010773,589.564041,47.38369815,3.648635149,1.11E-208,1.68E-206,MMP2,16,55389700,55506691,+,4933,protein_coding,matrix metallopeptidase 2 [Source:HGNC Symbol	Acc:HGNC:7166]
ENSG00000155368,9274.499214,8990.46191,8303.381308,7273.37903,8782.625426,7358.221154,1463.755071,1549.259389,1357.677459,1519.130859,1759.710908,1898.300344,8330.428007,1591.305672,2.388507751,1.68E-208,2.52E-206,DBI,2,119366921,119372560,+,2509,protein_coding,"diazepam binding inhibitor, acyl-CoA binding protein [Source:HGNC Symbol	Acc:HGNC:2690]"
ENSG00000153157,939.6236619,900.1378687,910.0316543,969.9572322,989.7324043,1022.025098,251.5829029,223.2115686,256.4294652,245.5259792,245.8945628,256.4389703,955.2513199,246.5139081,1.957970264,6.83E-208,1.02E-205,SYCP2L,6,10886831,10979320,+,3962,protein_coding,synaptonemal complex protein 2 like [Source:HGNC Symbol	Acc:HGNC:21537]
ENSG00000119535,2308.283034,2198.241873,1896.337638,2161.817102,2119.426967,2056.634498,6036.230348,6317.587357,6045.208083,5750.785783,5489.260804,5749.231321,2123.456852,5898.050616,-1.47345691,2.80E-207,4.14E-205,CSF3R,1,36466043,36483278,-,8429,protein_coding,colony stimulating factor 3 receptor [Source:HGNC Symbol	Acc:HGNC:2439]
ENSG00000174944,921.8949136,924.9487251,1184.882255,935.284945,911.0036903,994.1598579,142.5050009,118.9943205,113.7614355,156.5105843,144.8542516,113.0070039,978.6957312,131.6054328,2.893093506,3.13E-207,4.60E-205,P2RY14,3,151212117,151278467,-,2815,protein_coding,purinergic receptor P2Y14 [Source:HGNC Symbol	Acc:HGNC:16442]
ENSG00000101255,1756.328002,1651.410599,1721.43271,1680.739118,1577.073604,1557.756812,561.2233987,591.0828993,549.2252909,564.4162947,563.3220894,613.9322806,1657.456808,573.8670423,1.530119345,6.48E-206,9.46E-204,TRIB3,20,362835,397559,+,3434,protein_coding,tribbles pseudokinase 3 [Source:HGNC Symbol	Acc:HGNC:16228]
ENSG00000135144,1255.195382,1214.739527,1066.525537,1162.388426,1223.419222,1180.227752,332.5116688,353.0942583,331.9595985,324.7594625,359.4531428,312.9424722,1183.749308,335.7867672,1.815563773,8.25E-205,1.20E-202,DTX1,12,113056709,113098028,+,4387,protein_coding,deltex E3 ubiquitin ligase 1 [Source:HGNC Symbol	Acc:HGNC:3060]
ENSG00000137312,4778.488635,4817.275871,4459.418121,4558.538949,4610.003585,4228.325471,1889.510753,1849.467282,1985.230296,1916.276467,1947.484938,2034.126069,4575.341772,1937.015968,1.240567741,3.39E-204,4.89E-202,FLOT1,6,30727709,30742733,-,3186,protein_coding,flotillin 1 [Source:HGNC Symbol	Acc:HGNC:3757]
ENSG00000134780,849.7980037,758.2197704,616.7700085,795.7289894,817.2790308,770.339058,79.16944496,79.32954701,55.01577616,89.01539483,80.4745842,56.50350193,768.0224768,73.25137485,3.384797077,5.22E-204,7.47E-202,DAGLA,11,61680433,61747001,+,5757,protein_coding,diacylglycerol lipase alpha [Source:HGNC Symbol	Acc:HGNC:1165]
ENSG00000131042,2171.180713,2186.332662,2043.625998,2080.337227,2020.703659,2103.376191,4594.466789,4453.343002,4271.648654,4495.766535,4713.128148,4664.798727,2100.926075,4532.191976,-1.108459698,4.44E-203,6.32E-201,LILRB2,19,54273821,54281184,-,3810,protein_coding,leukocyte immunoglobulin like receptor B2 [Source:HGNC Symbol	Acc:HGNC:6606]
ENSG00000168003,5000.688948,5330.36438,4613.281854,4905.26182,4694.98061,4294.842496,1760.20066,1742.139072,1754.910013,1713.790898,1747.192639,1801.592427,4806.570018,1753.304285,1.455148939,2.33E-202,3.29E-200,SLC3A2,11,62856102,62888875,+,5178,protein_coding,solute carrier family 3 member 2 [Source:HGNC Symbol	Acc:HGNC:11026]
ENSG00000107819,2786.959239,2853.248481,2860.287353,2767.715319,2835.483365,2742.478957,1356.43649,1392.155776,1361.407342,1316.645291,1311.735722,1281.108246,2807.695452,1336.581478,1.069003996,3.93E-202,5.52E-200,SFXN3,10,101031234,101041244,+,4631,protein_coding,sideroflexin 3 [Source:HGNC Symbol	Acc:HGNC:16087]
ENSG00000251364,635.8711071,530.9523261,660.1674717,591.1624954,604.8364693,630.1139786,45.74234598,76.99632504,51.28589303,44.01860184,54.54388485,48.89726128,608.8506414,53.58071867,3.490841038,6.16E-201,8.61E-199,AC107884.1,11,7427266,7512515,-,7284,antisense,uncharacterized LOC100506258 [Source:NCBI gene	Acc:100506258]
ENSG00000196209,282.4780569,242.1539581,211.7270178,251.3740816,239.9351283,234.6073444,1032.721427,1039.061518,973.4994969,943.9544617,947.8117694,1034.448728,243.7125978,995.2495666,-2.02839791,5.35E-199,7.42E-197,SIRPB2,20,1470741,1491587,-,5034,protein_coding,signal regulatory protein beta 2 [Source:HGNC Symbol	Acc:HGNC:16247]
ENSG00000087253,12822.61271,13117.99597,14463.19094,13909.65478,13711.29285,14186.10387,6579.860537,6302.032544,6570.189133,6264.336138,6285.959188,5989.371204,13701.80852,6331.958124,1.113454759,1.44E-196,1.99E-194,LPCAT2,16,55508998,55586670,+,7439,protein_coding,lysophosphatidylcholine acyltransferase 2 [Source:HGNC Symbol	Acc:HGNC:26032]
ENSG00000112299,29.5479139,35.72763316,32.87686612,46.80758761,42.48851231,52.13496542,559.4640777,566.1951983,487.6822192,489.095576,574.0520339,532.4368451,39.93057975,534.8209917,-3.719911803,7.59E-196,1.04E-193,VNN1,6,132681590,132714049,-,3106,protein_coding,vanin 1 [Source:HGNC Symbol	Acc:HGNC:12705]
ENSG00000185432,621.6881084,662.9460819,714.0855322,655.3062265,673.5678863,683.1478228,1735.570166,1801.247362,1776.356841,1747.049398,1735.568533,1628.822104,668.456943,1737.435734,-1.379820527,1.97E-192,2.68E-190,METTL7A,12,50923472,50932517,+,4083,protein_coding,methyltransferase like 7A [Source:HGNC Symbol	Acc:HGNC:24550]
ENSG00000139629,5306.805336,5347.235763,5604.848137,5261.51957,5356.051875,5466.98034,2588.84085,2609.319904,2777.830461,2538.406039,2477.723031,2729.553785,5390.573503,2620.279012,1.040865743,1.41E-190,1.90E-188,GALNT6,12,51351247,51392867,-,7347,protein_coding,polypeptide N-acetylgalactosaminyltransferase 6 [Source:HGNC Symbol	Acc:HGNC:4128]
ENSG00000108175,28732.39147,28055.12394,24331.51108,27484.722,28848.45019,28951.08563,10526.01754,10352.50589,11073.09054,11667.86406,10220.27219,10847.58576,27733.88072,10781.22266,1.363301216,3.28E-190,4.41E-188,ZMIZ1,10,79069035,79316528,+,11048,protein_coding,zinc finger MIZ-type containing 1 [Source:HGNC Symbol	Acc:HGNC:16493]
ENSG00000154127,1209.100637,1215.731962,1267.731958,1293.27631,1174.682399,1322.250589,435.4319473,410.6470669,434.5313846,411.818475,438.1394029,429.2092935,1247.128976,426.629595,1.549470713,5.48E-190,7.34E-188,UBASH3B,11,122655675,122814473,+,9011,protein_coding,ubiquitin associated and SH3 domain containing B [Source:HGNC Symbol	Acc:HGNC:29884]
ENSG00000141401,453.8559575,424.7618609,385.316871,405.6657593,427.3844473,381.1245748,1444.40254,1368.823556,1412.693235,1429.137273,1359.126311,1241.990437,413.0182451,1376.028892,-1.73852225,8.84E-190,1.18E-187,IMPA2,18,11981025,12030883,+,3825,protein_coding,inositol monophosphatase 2 [Source:HGNC Symbol	Acc:HGNC:6051]
ENSG00000105967,692.6031018,712.5677946,686.4689646,611.9658677,703.5597773,745.170454,116.9948464,143.1042809,140.8030881,128.1430409,120.7118763,139.0855432,692.0559933,131.4737793,2.39579659,2.46E-187,3.26E-185,TFEC,7,115935148,116159896,-,8644,protein_coding,transcription factor EC [Source:HGNC Symbol	Acc:HGNC:11754]
ENSG00000132205,16915.58975,16775.1162,14503.95826,16868.93449,16555.52385,16143.86171,7200.90085,7163.769192,7123.144307,7594.676104,6895.777704,7266.133027,16293.83071,7207.400197,1.17703857,2.19E-186,2.88E-184,EMILIN2,18,2847030,2915993,+,6435,protein_coding,elastin microfibril interfacer 2 [Source:HGNC Symbol	Acc:HGNC:19881]
ENSG00000157873,5643.651554,5818.642033,4533.062301,5112.428736,5432.281265,4643.607437,1399.539855,1499.483987,1311.05392,1523.043624,1353.761339,1275.675217,5197.278888,1393.759657,1.898258658,3.55E-183,4.64E-181,TNFRSF14,1,2555639,2565382,+,6219,protein_coding,TNF receptor superfamily member 14 [Source:HGNC Symbol	Acc:HGNC:11912]
ENSG00000116133,1710.233256,1567.053688,1672.774948,1844.565675,1779.518868,1833.712577,561.2233987,552.9736071,614.4982456,548.7652363,557.0629551,609.5858573,1734.643169,574.0182167,1.597528139,3.71E-183,4.83E-181,DHCR24,1,54849627,54887271,-,6290,protein_coding,24-dehydrocholesterol reductase [Source:HGNC Symbol	Acc:HGNC:2859]
ENSG00000025039,3659.213657,3712.696546,3967.580204,3696.932614,3696.500571,3816.63902,1587.787202,1720.362333,1777.289311,1737.267486,1589.820119,1600.570353,3758.260435,1668.849467,1.170678156,3.78E-183,4.88E-181,RRAGD,6,89364636,89412270,-,5072,protein_coding,Ras related GTP binding D [Source:HGNC Symbol	Acc:HGNC:19903]
ENSG00000175215,9567.61452,9667.302072,9411.989234,9403.991074,9503.680473,9486.765949,14270.73229,14301.0952,14479.40631,14143.66587,14244.0014,14448.59741,9506.890554,14314.58308,-0.590385169,4.12E-182,5.29E-180,CTDSP2,12,57819927,57846739,-,5442,protein_coding,CTD small phosphatase 2 [Source:HGNC Symbol	Acc:HGNC:17077]
ENSG00000104687,5616.467474,5511.979849,6026.987098,5768.601769,5351.053226,5500.238852,2566.849338,2441.327922,2734.936805,2499.278393,2508.124541,2418.784525,5629.221378,2528.216921,1.154571239,6.48E-182,8.29E-180,GSR,8,30678061,30727999,-,3760,protein_coding,glutathione-disulfide reductase [Source:HGNC Symbol	Acc:HGNC:4623]
ENSG00000160883,316.753637,302.6924476,236.7134361,309.4501625,298.6692483,258.8770697,1133.882384,1168.944207,1107.77529,1036.882621,1163.304823,1110.511134,287.1926669,1120.216743,-1.96171629,2.41E-181,3.06E-179,HK3,5,176880869,176899332,-,3290,protein_coding,hexokinase 3 [Source:HGNC Symbol	Acc:HGNC:4925]
ENSG00000161013,15085.98292,14660.23881,12336.71524,14224.30579,13770.02697,12839.58355,5510.193369,5368.743755,5135.116599,5570.798611,5263.931969,5179.849879,13819.47555,5338.105697,1.37232166,1.57E-179,1.98E-177,MGAT4B,5,179797597,179806952,-,5495,protein_coding,"alpha-1,3-mannosyl-glycoprotein 4-beta-N-acetylglucosaminyltransferase B [Source:HGNC Symbol	Acc:HGNC:7048]"
ENSG00000181444,826.1596726,844.5615505,700.9347857,922.2828374,728.5530199,823.3729022,3568.782647,3544.164174,3778.37161,3544.964735,2990.077884,2991.425785,807.644128,3402.964472,-2.072190726,7.33E-179,9.22E-177,ZNF467,7,149764182,149773479,-,2734,protein_coding,zinc finger protein 467 [Source:HGNC Symbol	Acc:HGNC:23154]
ENSG00000248360,397.1239628,457.5121913,536.5504551,455.9405756,501.1145128,585.1700429,16.71354949,17.11029445,22.37929878,12.71648498,16.98907889,18.47229871,488.9019567,17.39683422,4.813445675,9.27E-179,1.16E-176,LINC00504,4,14470465,14888169,-,5095,lincRNA,long intergenic non-protein coding RNA 504 [Source:HGNC Symbol	Acc:HGNC:43555]
ENSG00000143507,1382.84237,1341.771112,1357.157034,1472.705395,1430.863135,1508.318482,487.3319168,510.197871,441.0586801,488.1173849,437.2452408,455.2878328,1415.609588,469.8731544,1.590615559,2.33E-178,2.90E-176,DUSP10,1,221701424,221742176,-,2914,protein_coding,dual specificity phosphatase 10 [Source:HGNC Symbol	Acc:HGNC:3065]
ENSG00000099219,3451.196343,3249.229749,4038.594234,3664.860748,3584.030979,3657.537488,1287.822971,1249.829236,1400.571115,1365.554848,1298.323292,1298.493939,3607.574924,1316.7659,1.45399773,6.69E-177,8.28E-175,ERMP1,9,5765076,5833117,-,6528,protein_coding,endoplasmic reticulum metallopeptidase 1 [Source:HGNC Symbol	Acc:HGNC:23703]
ENSG00000137193,3143.898039,3188.691259,2961.5481,3087.567168,2880.471202,2854.838796,1189.300995,1254.49568,1219.671783,1267.735733,1084.618563,1196.352993,3019.502427,1202.029291,1.328992237,1.36E-176,1.67E-174,PIM1,6,37170203,37175426,+,2977,protein_coding,"Pim-1 proto-oncogene, serine/threonine kinase [Source:HGNC Symbol	Acc:HGNC:8986]"
ENSG00000108582,44473.15617,44114.69504,52434.65624,48844.58448,47664.61284,51161.47977,19297.99204,19273.96896,20629.98359,19436.65819,18564.59241,18169.13569,48115.53076,19228.72181,1.323204326,2.43E-176,2.98E-174,CPD,17,30378905,30469989,+,12532,protein_coding,carboxypeptidase D [Source:HGNC Symbol	Acc:HGNC:2301]
ENSG00000066294,659.5094382,604.3924609,720.6609054,721.1835721,674.8175484,840.4515977,91.48469196,83.99599095,116.5588478,97.8191152,92.99285285,86.92846451,703.5025871,94.96332721,2.891774016,4.24E-176,5.16E-174,CD84,1,160541095,160579516,-,9255,protein_coding,CD84 molecule [Source:HGNC Symbol	Acc:HGNC:1704]
ENSG00000110002,466.8570396,455.5273228,443.1801553,421.2682885,449.8783656,469.2146888,50.14064848,69.21891847,66.20542555,56.73508682,67.95631554,61.93653096,450.9876434,62.0321543,2.858487108,5.70E-176,6.90E-174,VWA5A,11,124115362,124147721,+,6403,protein_coding,von Willebrand factor A domain containing 5A [Source:HGNC Symbol	Acc:HGNC:6658]
ENSG00000007237,5151.974267,5233.105823,5357.614103,5456.551185,5387.293428,5767.20583,10445.96843,10525.16431,11449.80874,11027.14886,10700.43721,11174.65411,5392.290773,10887.19694,-1.013065997,1.78E-175,2.15E-173,GAS7,17,9910609,10198551,-,10100,protein_coding,growth arrest specific 7 [Source:HGNC Symbol	Acc:HGNC:4169]
ENSG00000157514,288.3876396,282.8437625,280.1108994,305.1161266,284.9229649,322.6974584,1042.397692,1014.951557,1093.788228,1099.486855,1218.74287,1027.929093,294.0131419,1082.882716,-1.876636677,1.42E-173,1.70E-171,TSC22D3,X,107713221,107777342,-,4766,protein_coding,TSC22 domain family member 3 [Source:HGNC Symbol	Acc:HGNC:3051]
ENSG00000101439,5979.315856,5618.170314,5177.448877,5902.090075,5523.5066,5546.081666,13466.72259,13640.01564,13542.27317,13585.11872,13283.67136,11832.05063,5624.435565,13224.97535,-1.233277942,1.66E-173,1.97E-171,CST3,20,23626706,23638473,-,3695,protein_coding,cystatin C [Source:HGNC Symbol	Acc:HGNC:2475]
ENSG00000147883,4263.173017,4252.58078,4234.540357,3869.427242,4027.661034,3813.043505,1513.89572,1522.816206,1477.033719,1505.436183,1248.250217,1340.871565,4076.737656,1434.717268,1.505606495,6.54E-173,7.75E-171,CDKN2B,9,22002903,22009363,-,4058,protein_coding,cyclin dependent kinase inhibitor 2B [Source:HGNC Symbol	Acc:HGNC:1788]
ENSG00000100504,2701.861247,2619.033997,2795.848695,2726.108575,2554.309387,2713.714838,5799.601674,5647.17491,5751.479786,5523.845435,6231.415303,6243.636963,2685.146123,5866.192345,-1.127172838,8.64E-172,1.02E-169,PYGL,14,50857891,50944736,-,4798,protein_coding,glycogen phosphorylase L [Source:HGNC Symbol	Acc:HGNC:9725]
ENSG00000169429,6835.023443,6638.392728,8092.969365,6907.586401,7284.280536,7226.085983,2442.817207,2435.883738,2309.730128,2382.873646,2794.256396,2606.767329,7164.056409,2495.388074,1.52129199,1.70E-171,1.99E-169,CXCL8,4,73740506,73743716,+,2274,protein_coding,C-X-C motif chemokine ligand 8 [Source:HGNC Symbol	Acc:HGNC:6025]
ENSG00000183742,553.1369482,525.9901548,566.797172,577.2935805,573.5949161,608.5408895,47.50166698,69.99665913,62.47554242,65.53880719,45.60226438,28.25175096,567.5589435,53.22778184,3.400067613,1.80E-171,2.10E-169,MACC1,7,20134655,20217404,-,9898,protein_coding,"MACC1, MET transcriptional regulator [Source:HGNC Symbol	Acc:HGNC:30215]"
ENSG00000049860,8230.866895,8284.841156,9046.398482,8533.716667,8602.67408,8642.718837,4810.863272,4843.768812,4887.079371,4909.541392,4900.902178,4848.435108,8556.869353,4866.765022,0.81388027,5.38E-171,6.25E-169,HEXB,5,74640023,74722647,+,5067,protein_coding,hexosaminidase subunit beta [Source:HGNC Symbol	Acc:HGNC:4879]
ENSG00000166275,1687.776842,1656.372771,1651.733754,1670.337432,1494.595904,1631.464866,580.5759297,558.4177917,493.2770439,485.1828114,501.6249082,455.2878328,1632.046928,512.3943863,1.668592569,5.49E-171,6.34E-169,BORCS7,10,102854223,102864961,+,2708,protein_coding,BLOC-1 related complex subunit 7 [Source:HGNC Symbol	Acc:HGNC:23516]
ENSG00000159788,479.8581217,486.2927846,431.3444835,436.8708177,481.1199188,377.5290599,32.54743849,41.22025482,35.43388973,44.99679299,25.03653731,29.33835677,448.8358644,34.76221168,3.684294272,1.98E-169,2.28E-167,RGS12,4,3293028,3439913,+,13755,protein_coding,regulator of G protein signaling 12 [Source:HGNC Symbol	Acc:HGNC:9994]
ENSG00000139289,1739.78117,1749.66159,1625.432261,1928.645971,1804.512111,1796.85855,655.3470722,580.9722708,616.3631872,614.3040435,553.4863069,542.2162974,1774.148609,593.7815296,1.57953232,4.57E-169,5.23E-167,PHLDA1,12,76025447,76033932,-,8069,protein_coding,pleckstrin homology like domain family A member 1 [Source:HGNC Symbol	Acc:HGNC:8933]
ENSG00000177606,6947.305516,6808.098985,6115.097099,6892.850679,6108.348475,6128.555073,2538.700202,2470.104327,2480.372281,2683.17833,2258.65333,2347.068542,6500.042638,2463.012835,1.400219161,9.09E-169,1.03E-166,JUN,1,58780788,58784327,-,3540,protein_coding,"Jun proto-oncogene, AP-1 transcription factor subunit [Source:HGNC Symbol	Acc:HGNC:6204]"
ENSG00000174004,3333.004688,3250.222183,3356.070494,3451.626183,3200.384706,3167.648589,1634.409208,1693.14141,1574.943152,1581.735093,1570.148554,1540.807033,3293.159474,1599.197408,1.041092782,2.93E-167,3.31E-165,NRROS,3,196639686,196662004,+,2910,protein_coding,negative regulator of reactive oxygen species [Source:HGNC Symbol	Acc:HGNC:24613]
ENSG00000070961,4376.637006,4440.150854,4723.748124,4673.824304,4496.284332,4676.86595,2503.513782,2426.55085,2375.003083,2391.677367,2328.397969,2427.477371,4564.585095,2408.77007,0.922326629,4.27E-167,4.82E-165,ATP2B1,12,89588049,89709300,-,9493,protein_coding,ATPase plasma membrane Ca2+ transporting 1 [Source:HGNC Symbol	Acc:HGNC:814]
ENSG00000171860,1372.205121,1346.733283,1770.090472,1599.259243,1507.092525,1465.172304,363.2997863,389.6480692,383.2454916,361.9307262,424.7269722,380.3120322,1510.092158,383.8605129,1.974625388,4.83E-167,5.42E-165,C3AR1,12,8058302,8066471,-,2145,protein_coding,complement C3a receptor 1 [Source:HGNC Symbol	Acc:HGNC:1319]
ENSG00000009790,1272.924131,1209.777356,1233.540017,1249.069143,1322.14253,1297.081985,2551.015449,2574.321575,2596.931129,2513.951261,2702.157705,2639.365504,1264.089194,2596.290437,-1.038623343,2.11E-166,2.36E-164,TRAF3IP3,1,209756032,209782320,+,7750,protein_coding,TRAF3 interacting protein 3 [Source:HGNC Symbol	Acc:HGNC:30766]
ENSG00000103042,686.693519,685.7720698,598.3589634,631.0356256,611.0847799,686.7433376,125.7914514,154.7703907,150.127796,144.7722905,147.5367377,144.5185722,649.9480492,144.5862064,2.169285806,3.05E-166,3.38E-164,SLC38A7,16,58665109,58685104,-,6991,protein_coding,solute carrier family 38 member 7 [Source:HGNC Symbol	Acc:HGNC:25582]
ENSG00000083544,1302.472045,1451.931314,1660.939277,1397.293171,1379.626988,1502.92521,416.0794163,403.647401,346.8791311,357.0397705,411.3145415,415.083418,1449.198001,391.6739464,1.886653463,2.06E-164,2.27E-162,TDRD3,13,60396457,60573878,+,7750,protein_coding,tudor domain containing 3 [Source:HGNC Symbol	Acc:HGNC:20612]
ENSG00000121691,4562.197906,4464.96171,4750.049617,4748.369721,4472.540751,4585.180321,8467.611969,8731.694356,8666.383452,8547.434286,9141.912765,9366.54205,4597.216671,8820.263146,-0.939835768,6.49E-164,7.14E-162,CAT,11,34438925,34472062,+,3590,protein_coding,catalase [Source:HGNC Symbol	Acc:HGNC:1516]
ENSG00000135363,392.3962966,399.9510045,286.6862726,340.6552209,318.6638423,311.0120351,1311.573805,1360.268409,1275.62003,1343.056452,1365.385445,1237.644013,341.5607787,1315.591359,-1.943591809,7.20E-164,7.88E-162,LMO2,11,33858576,33892289,-,3109,protein_coding,LIM domain only 2 [Source:HGNC Symbol	Acc:HGNC:6642]
ENSG00000165025,3905.052301,3966.759715,4305.554387,4073.993736,4041.407318,4074.617211,7236.08727,7617.191995,7653.720182,7343.280978,7247.183388,7652.964694,4061.230778,7458.404751,-0.877258883,5.60E-163,6.10E-161,SYK,9,90801787,90898549,+,5210,protein_coding,spleen associated tyrosine kinase [Source:HGNC Symbol	Acc:HGNC:11491]
ENSG00000102265,9528.611274,9573.020818,8734.725791,9712.574429,9196.26359,9144.293159,4983.27673,4978.317945,5156.563427,5060.182829,5234.424621,4990.780468,9314.914844,5067.25767,0.878728975,5.51E-161,5.97E-159,TIMP1,X,47582313,47586789,+,1541,protein_coding,TIMP metallopeptidase inhibitor 1 [Source:HGNC Symbol	Acc:HGNC:11820]
ENSG00000166165,100.4629073,97.25855693,118.356718,128.2874623,126.2158748,115.9553541,644.7911462,642.4137827,640.6074275,654.4098807,549.0154966,584.5939238,114.4228122,619.3052763,-2.435850195,1.15E-159,1.24E-157,CKB,14,103519659,103523111,-,2669,protein_coding,creatine kinase B [Source:HGNC Symbol	Acc:HGNC:1991]
ENSG00000143842,608.6870263,557.748051,574.6876198,655.3062265,578.5935647,558.2036815,124.0321304,83.2182503,102.5717861,108.5792179,88.52204262,95.62131096,588.8710283,100.424123,2.555062507,1.35E-159,1.45E-157,SOX13,1,204073115,204127743,+,7420,protein_coding,SRY-box 13 [Source:HGNC Symbol	Acc:HGNC:11192]
ENSG00000112096,1774.05675,1829.056331,1747.734203,1710.210562,1697.041168,1760.004522,3223.076071,3166.959955,3275.769859,3165.426568,3238.654933,3246.778149,1753.017256,3219.444256,-0.876522344,5.35E-159,5.72E-157,SOD2,6,159669057,159745186,-,16493,protein_coding,superoxide dismutase 2 [Source:HGNC Symbol	Acc:HGNC:11180]
ENSG00000204131,395.9420462,407.8904786,452.3856778,397.8644947,389.8945835,373.9335451,1210.412847,1197.720612,1365.137225,1202.196926,1171.352281,1273.502005,402.9851377,1236.720316,-1.620591914,2.30E-158,2.45E-156,NHSL2,X,71910818,72161750,+,17706,protein_coding,NHS like 2 [Source:HGNC Symbol	Acc:HGNC:33737]
ENSG00000115232,7564.265958,7987.110879,8530.889221,8056.972719,8092.811932,8576.201812,4223.250059,4235.575618,4152.292394,4255.131511,4090.791363,4348.596437,8134.708754,4217.60623,0.947884899,3.33E-157,3.53E-155,ITGA4,2,181457202,181536187,+,7901,protein_coding,integrin subunit alpha 4 [Source:HGNC Symbol	Acc:HGNC:6140]
ENSG00000114626,2184.181795,2094.036277,1843.734652,2120.210357,2043.197577,1930.791478,4597.985431,4973.651501,4492.64423,4619.996811,4648.74848,4510.500702,2036.025356,4640.587859,-1.18823961,3.95E-157,4.16E-155,ABTB1,3,127672935,127680920,+,6149,protein_coding,ankyrin repeat and BTB domain containing 1 [Source:HGNC Symbol	Acc:HGNC:18275]
ENSG00000265972,30955.57652,30548.11878,31585.46282,30795.92542,31656.44099,30972.66385,50162.63999,50870.46089,48606.90448,50052.08487,53118.59054,51986.48159,31085.69806,50799.52706,-0.708636664,5.04E-157,5.29E-155,TXNIP,1,145992435,145996600,-,3625,protein_coding,thioredoxin interacting protein [Source:HGNC Symbol	Acc:HGNC:16952]
ENSG00000196230,14957.15401,14244.40885,15097.05692,15163.92477,14677.28168,15298.01684,7424.334617,7344.205024,8331.626441,7285.5677,7292.785652,7407.391782,14906.30718,7514.318536,0.988267861,3.45E-155,3.60E-153,TUBB,6,30720201,30725426,+,3359,protein_coding,tubulin beta class I [Source:HGNC Symbol	Acc:HGNC:20778]
ENSG00000100985,325.0270529,343.382252,227.5079136,362.3254004,261.1793845,277.7535227,1553.480442,1637.921824,1582.402918,1569.018608,1374.327066,1433.233059,299.5292543,1525.063986,-2.34134462,3.79E-155,3.93E-153,MMP9,20,46008908,46016561,+,2336,protein_coding,matrix metallopeptidase 9 [Source:HGNC Symbol	Acc:HGNC:7176]
ENSG00000106683,5409.632076,5404.796949,5160.352907,5245.917041,5264.82654,4971.698168,2623.14761,2569.655131,2767.573282,2800.561268,2509.912865,2648.05835,5242.870614,2653.151418,0.982919477,7.45E-155,7.71E-153,LIMK1,7,74082933,74122525,+,6902,protein_coding,LIM domain kinase 1 [Source:HGNC Symbol	Acc:HGNC:6613]
ENSG00000100292,1070.8164,1098.62472,903.456281,989.0269901,935.9969329,919.5529246,260.3795079,288.5417837,243.3748742,253.3515084,278.0843965,254.2657587,986.245708,262.9996382,1.905016749,1.14E-154,1.18E-152,HMOX1,22,35380361,35394214,+,2405,protein_coding,heme oxygenase 1 [Source:HGNC Symbol	Acc:HGNC:5013]
ENSG00000130340,2370.924611,2325.273458,2519.68302,2294.4386,2344.36615,2346.073444,1070.546828,1078.726291,1186.102835,1085.792179,1042.592946,1112.684346,2366.793214,1096.074238,1.110191249,2.04E-152,2.09E-150,SNX9,6,157700387,157945077,+,4637,protein_coding,sorting nexin 9 [Source:HGNC Symbol	Acc:HGNC:14973]
ENSG00000260062,403.0335456,310.6319216,370.8510499,315.5178128,383.6462729,357.7537282,18.47287049,16.3325538,16.78447408,14.67286728,23.24821321,15.21248129,356.9057218,17.45391003,4.344636547,1.99E-151,2.03E-149,GOLGA2P11,15,62253730,62270680,-,5272,transcribed_unprocessed_pseudogene,GOLGA2 pseudogene 11 [Source:HGNC Symbol	Acc:HGNC:26788]
ENSG00000162711,135.9204039,141.9180984,172.2747785,166.4269782,141.2118203,154.6071388,696.6911157,696.8556287,683.5010835,686.6901887,643.7966736,814.9543547,152.0598697,703.7481742,-2.207589225,1.96E-149,2.00E-147,NLRP3,1,247416156,247449108,+,4757,protein_coding,NLR family pyrin domain containing 3 [Source:HGNC Symbol	Acc:HGNC:16400]
ENSG00000119655,2567.122759,2702.398475,2622.258842,2564.88244,2543.062428,2367.646533,1127.72476,1107.502696,1002.406091,1027.10071,1169.563957,1075.739748,2561.228579,1085.006327,1.237960315,2.51E-148,2.54E-146,NPC2,14,74476192,74494177,-,2749,protein_coding,NPC intracellular cholesterol transporter 2 [Source:HGNC Symbol	Acc:HGNC:14537]
ENSG00000123933,1545.946855,1402.309601,1316.38972,1343.551126,1284.652666,1238.654868,3779.901167,4075.361043,3973.258004,4342.190524,3573.9657,3673.814231,1355.250806,3903.081778,-1.526593984,2.54E-148,2.56E-146,MXD4,4,2247432,2262294,-,7058,protein_coding,MAX dimerization protein 4 [Source:HGNC Symbol	Acc:HGNC:13906]
ENSG00000011422,3606.027412,3695.825163,3555.96184,3558.243466,3482.808347,3440.907718,1535.007572,1625.477973,1705.489061,1695.205266,1807.995658,1738.56929,3556.628991,1684.624137,1.078758343,2.71E-148,2.72E-146,PLAUR,19,43646095,43670547,-,4457,protein_coding,"plasminogen activator, urokinase receptor [Source:HGNC Symbol	Acc:HGNC:9053]"
ENSG00000266976,323.8451363,373.1552796,393.2073188,424.7355172,362.4020167,430.5629041,24.63049399,31.88736694,36.36636051,39.12764608,25.03653731,36.94459741,384.6513621,32.33216704,3.584826641,2.08E-147,2.08E-145,AC079466.1,19,28606688,28615229,+,4453,lincRNA,uncharacterized LOC102724908 [Source:NCBI gene	Acc:102724908]
ENSG00000141524,23492.95538,24505.18661,18766.11518,22125.25322,21282.99568,19930.83773,8099.03422,7719.853761,7853.26893,8336.144998,7460.888117,7616.020096,21683.89063,7847.53502,1.466384436,6.11E-147,6.07E-145,TMC6,17,78110458,78132407,-,8669,protein_coding,transmembrane channel like 6 [Source:HGNC Symbol	Acc:HGNC:18021]
ENSG00000169403,219.8364794,286.8134995,210.4119432,229.7039022,246.183439,201.348832,910.4486171,882.7356457,922.2136038,889.1757572,845.8772961,864.9382218,232.3830159,885.8981903,-1.929872954,1.41E-145,1.40E-143,PTAFR,1,28147166,28193936,-,4706,protein_coding,platelet activating factor receptor [Source:HGNC Symbol	Acc:HGNC:9582]
ENSG00000163297,4579.926654,4695.206458,4931.529918,4659.088582,4762.462365,4675.068192,8439.462833,7798.405568,8450.05023,8050.513181,8329.119464,8359.258468,4717.213695,8237.801624,-0.804631778,6.08E-145,5.99E-143,ANTXR2,4,79901149,80125454,-,9864,protein_coding,ANTXR cell adhesion molecule 2 [Source:HGNC Symbol	Acc:HGNC:21732]
ENSG00000151136,152.4672357,161.7667835,226.1928389,215.8349873,241.1847904,181.5735003,907.8096356,972.1758212,893.3070096,927.3252121,941.5526351,912.7488773,196.503356,925.8198652,-2.241501289,1.56E-144,1.53E-142,BTBD11,12,107318413,107659642,+,7924,protein_coding,BTB domain containing 11 [Source:HGNC Symbol	Acc:HGNC:23844]
ENSG00000132405,4358.908258,4064.018272,4074.10125,4542.069613,4356.322174,4475.517118,2112.06486,2011.237339,1991.757591,2193.104563,1960.897368,2076.503696,4311.822781,2057.594236,1.068249088,6.97E-144,6.81E-142,TBC1D14,4,6909242,7033118,+,6241,protein_coding,TBC1 domain family member 14 [Source:HGNC Symbol	Acc:HGNC:29246]
ENSG00000185022,898.2565825,850.516156,725.921204,945.6866312,796.0347747,763.1480283,175.0524394,143.1042809,103.5042568,136.9467613,127.8651727,145.605178,829.9272294,138.6796815,2.581350229,7.34E-144,7.14E-142,MAFF,22,38200767,38216511,+,5615,protein_coding,MAF bZIP transcription factor F [Source:HGNC Symbol	Acc:HGNC:6780]
ENSG00000182511,4422.731752,4188.072554,3805.826022,3933.570974,3833.963405,3726.751149,8385.803543,8592.478778,8435.130698,8711.7704,8276.363904,8135.417672,3985.152643,8422.827499,-1.079842944,8.98E-144,8.70E-142,FES,15,90883695,90895776,+,4237,protein_coding,"FES proto-oncogene, tyrosine kinase [Source:HGNC Symbol	Acc:HGNC:3657]"
ENSG00000198736,1902.885655,1959.065218,1722.747785,1940.781271,1717.035762,1865.173332,4229.407682,4146.135442,4084.222027,4143.61772,3793.035402,3928.07999,1851.281504,4054.083044,-1.129193542,2.10E-143,2.03E-141,MSRB1,16,1938210,1943326,-,2157,protein_coding,methionine sulfoxide reductase B1 [Source:HGNC Symbol	Acc:HGNC:14133]
ENSG00000182704,398.3058793,389.0342277,311.6726908,361.4585932,337.4087742,346.9671837,11.43558649,13.99933183,25.17671113,17.60744074,9.835782513,5.433029032,357.4745582,13.91464695,4.673831425,4.10E-143,3.93E-141,TSKU,11,76782251,76798154,+,4131,protein_coding,"tsukushi, small leucine rich proteoglycan [Source:HGNC Symbol	Acc:HGNC:28850]"
ENSG00000131446,27023.34013,27373.3216,22648.21553,26371.74158,25244.42462,23738.48796,10941.21729,11148.13458,11392.92802,11445.81467,10773.7585,10339.05425,25399.92191,11006.81788,1.206438397,5.67E-143,5.43E-141,MGAT1,5,180784782,180815652,-,11576,protein_coding,"mannosyl (alpha-1,3-)-glycoprotein beta-1,2-N-acetylglucosaminyltransferase [Source:HGNC Symbol	Acc:HGNC:7044]"
ENSG00000071073,1239.830467,1271.30828,1501.815244,1377.356606,1289.651315,1332.138254,3011.957551,2894.750725,3051.976871,2955.11547,2878.307628,3040.323046,1335.350028,2972.071882,-1.154732633,1.14E-142,1.08E-140,MGAT4A,2,98619106,98731126,-,9630,protein_coding,"alpha-1,3-mannosyl-glycoprotein 4-beta-N-acetylglucosaminyltransferase A [Source:HGNC Symbol	Acc:HGNC:7047]"
ENSG00000129151,1080.271732,1109.541496,1313.75957,1085.242587,1089.705374,1012.137432,270.9354339,279.9866365,264.8217022,278.7844783,322.7924988,330.3281651,1115.109699,291.2748191,1.937075191,1.16E-142,1.10E-140,BBOX1,11,27040725,27127809,+,2464,protein_coding,gamma-butyrobetaine hydroxylase 1 [Source:HGNC Symbol	Acc:HGNC:964]
ENSG00000005844,2862.601898,2903.862628,2759.026605,2957.546091,2796.743839,2800.906073,4857.485279,5046.759123,5126.724362,5003.447743,4791.814408,4991.867074,2846.781189,4969.682998,-0.802870234,4.67E-142,4.41E-140,ITGAL,16,30472658,30523185,+,6472,protein_coding,integrin subunit alpha L [Source:HGNC Symbol	Acc:HGNC:6148]
ENSG00000189067,8967.20091,9103.599415,9333.084755,9180.354822,8942.582178,9167.664006,5431.023925,5703.172238,5543.538802,5443.633761,5814.735789,5705.767089,9115.747681,5606.978601,0.701138136,7.19E-142,6.76E-140,LITAF,16,11547722,11636381,-,5060,protein_coding,lipopolysaccharide induced TNF factor [Source:HGNC Symbol	Acc:HGNC:16841]
ENSG00000163565,3343.641937,3355.420214,3999.141995,3448.158954,3467.812402,3787.874901,1553.480442,1485.484655,1531.117025,1493.697889,1435.130085,1443.012511,3567.0084,1490.320434,1.258519044,1.38E-141,1.29E-139,IFI16,1,158999968,159055155,+,5294,protein_coding,interferon gamma inducible protein 16 [Source:HGNC Symbol	Acc:HGNC:5395]
ENSG00000159618,215.1088132,194.5171139,274.8506008,224.5030591,248.6827632,199.5510745,859.4283081,1012.618335,939.9305487,1003.624122,881.643778,908.4024541,226.2022374,934.274591,-2.055351538,3.06E-141,2.86E-139,ADGRG5,16,57542421,57591681,+,5852,protein_coding,adhesion G protein-coupled receptor G5 [Source:HGNC Symbol	Acc:HGNC:19010]
ENSG00000100100,232.8375615,296.7378421,192.0008982,233.1711309,271.1766815,246.2927677,1124.206118,1182.943539,1032.245156,1074.053885,1230.366976,1341.958171,245.3694803,1164.295641,-2.242823043,2.74E-140,2.55E-138,PIK3IP1,22,31281593,31292534,-,3805,protein_coding,phosphoinositide-3-kinase interacting protein 1 [Source:HGNC Symbol	Acc:HGNC:24942]
ENSG00000160211,11586.328,11106.33174,11063.72299,11625.61787,10780.83517,11012.16313,5840.066057,5773.168897,6491.861587,5712.636328,5928.294369,5944.820366,11195.83315,5948.474601,0.91256597,5.26E-140,4.87E-138,G6PD,X,154531390,154547572,-,3995,protein_coding,glucose-6-phosphate dehydrogenase [Source:HGNC Symbol	Acc:HGNC:4057]
ENSG00000130827,1027.085487,1158.170775,923.1824007,1042.769035,1042.218214,1040.002672,303.4828724,279.9866365,294.6607672,303.2392571,231.5879701,308.596049,1038.904764,286.9255921,1.859594284,9.00E-139,8.29E-137,PLXNA3,X,154458281,154477779,+,11710,protein_coding,plexin A3 [Source:HGNC Symbol	Acc:HGNC:9101]
ENSG00000271503,1268.196464,1254.436898,1588.610171,1271.60613,1293.400301,1201.800841,282.3710204,297.096931,370.1909006,318.8903156,300.4384477,358.5799161,1313.008468,321.2612552,2.032262515,1.68E-138,1.54E-136,CCL5,17,35871491,35880793,-,1512,protein_coding,C-C motif chemokine ligand 5 [Source:HGNC Symbol	Acc:HGNC:10632]
ENSG00000137575,10138.48022,10149.62512,10549.5288,10527.37318,10315.96086,10658.00491,6075.815071,5750.614418,5505.307499,5533.627347,6056.159542,5924.174856,10389.82885,5807.616455,0.839194101,2.69E-138,2.46E-136,SDCBP,8,58552924,58582860,+,4778,protein_coding,syndecan binding protein [Source:HGNC Symbol	Acc:HGNC:10662]
ENSG00000196782,1376.932788,1287.187228,1391.348974,1387.758292,1425.864487,1399.554158,2784.125481,2748.535482,2833.778708,2854.361782,2574.292532,2769.7582,1378.107654,2760.808698,-1.002816831,5.22E-138,4.75E-136,MAML3,4,139716753,140154184,-,7012,protein_coding,mastermind like transcriptional coactivator 3 [Source:HGNC Symbol	Acc:HGNC:16272]
ENSG00000197872,538.9539495,550.8010112,494.4680665,538.2872575,548.6016736,592.3610726,1301.017879,1275.494677,1297.999329,1333.27454,1358.232149,1270.242188,543.9121718,1306.04346,-1.260226013,1.45E-137,1.32E-135,FAM49A,2,16549459,16666331,-,5448,protein_coding,family with sequence similarity 49 member A [Source:HGNC Symbol	Acc:HGNC:25373]
ENSG00000170458,651.2360223,681.8023328,572.0574705,673.5091773,657.3222786,595.9565875,1636.168529,1745.250034,1546.036557,1728.463766,1782.959121,1782.033522,638.6473115,1703.485255,-1.413679106,3.82E-137,3.45E-135,CD14,5,140631728,140633701,-,1886,protein_coding,CD14 molecule [Source:HGNC Symbol	Acc:HGNC:1628]
ENSG00000161010,1803.604664,1698.055009,1588.610171,1789.090015,1734.531032,1531.689329,564.7420407,604.3044905,516.5888135,493.9865318,457.8109679,491.1458245,1690.930037,521.4297781,1.69493824,4.86E-137,4.37E-135,MRNIP,5,179835133,179862173,-,8496,protein_coding,MRN complex interacting protein [Source:HGNC Symbol	Acc:HGNC:30817]
ENSG00000198715,1060.179151,1080.760903,1301.923898,1083.508972,1098.453009,1114.609606,349.2252183,367.8713308,347.8116018,376.6035935,398.7962728,378.1388206,1123.239257,369.7411396,1.601927368,8.25E-137,7.39E-135,GLMP,1,156290089,156295689,-,3471,protein_coding,glycosylated lysosomal membrane protein [Source:HGNC Symbol	Acc:HGNC:29436]
ENSG00000114999,2424.110856,2500.934321,2624.888991,2571.816897,2575.553643,2626.523603,1366.992416,1303.493341,1328.770865,1231.54266,1308.159074,1265.895764,2553.971385,1300.80902,0.972694661,2.13E-136,1.90E-134,TTL,2,112482154,112541739,+,15732,protein_coding,tubulin tyrosine ligase [Source:HGNC Symbol	Acc:HGNC:21586]
ENSG00000179241,601.5955269,612.331935,731.1815026,648.3717691,647.3249816,631.0128573,108.1982415,128.3272084,168.7772116,115.4265559,124.2885245,123.8730619,645.3030954,128.1484673,2.331008274,2.49E-135,2.21E-133,LDLRAD3,11,35943981,36232136,+,4575,protein_coding,low density lipoprotein receptor class A domain containing 3 [Source:HGNC Symbol	Acc:HGNC:27046]
ENSG00000110880,7176.597327,7161.40558,8279.709964,7509.150583,7123.074122,7782.491907,3618.043635,3438.391445,3797.953497,3442.254664,3597.213914,3536.9019,7505.404914,3571.793176,1.071226274,1.12E-134,9.90E-133,CORO1C,12,108645109,108731596,-,6532,protein_coding,coronin 1C [Source:HGNC Symbol	Acc:HGNC:2254]
ENSG00000108828,7756.918356,7847.177649,7072.47144,7422.469865,7395.500466,7194.625228,3278.494682,3554.274802,3481.845902,3432.472752,3087.541547,2957.741005,7448.193834,3298.728448,1.174538115,1.17E-134,1.03E-132,VAT1,17,43014605,43025123,-,3501,protein_coding,vesicle amine transport 1 [Source:HGNC Symbol	Acc:HGNC:16919]
ENSG00000165732,5573.918478,5792.838743,6301.837698,5916.825797,5820.926186,6416.196262,2965.335544,2855.085952,3116.317355,2916.966015,3008.855287,3029.456988,5970.423861,2982.002857,1.001943927,2.46E-134,2.17E-132,DDX21,10,68956128,68985073,+,5020,protein_coding,DExD-box helicase 21 [Source:HGNC Symbol	Acc:HGNC:2744]
ENSG00000197081,35788.43331,36812.3638,36444.66363,36116.38788,39390.59989,40436.05896,17298.52372,17453.27808,18566.42575,19803.47987,18155.0662,18664.62794,37498.08458,18323.56693,1.033224259,4.04E-134,3.54E-132,IGF2R,6,159969099,160113507,+,17843,protein_coding,insulin like growth factor 2 receptor [Source:HGNC Symbol	Acc:HGNC:5467]
ENSG00000135404,16416.82096,17474.78235,11725.20553,13255.21537,14472.33709,12413.51504,3921.526507,3763.487039,3596.539808,3886.353447,3667.852715,3924.820172,14292.97939,3793.429948,1.913792858,3.02E-133,2.63E-131,CD63,12,55725323,55729707,-,2633,protein_coding,CD63 molecule [Source:HGNC Symbol	Acc:HGNC:1692]
ENSG00000181163,37270.55667,37528.90133,44383.76927,38936.97843,38851.99552,41332.24103,18288.14179,17953.36533,19948.34745,17761.99494,17769.68235,18411.44878,39717.40704,18355.49677,1.113536721,3.65E-132,3.17E-130,NPM1,5,171387116,171411137,+,3828,protein_coding,nucleophosmin 1 [Source:HGNC Symbol	Acc:HGNC:7910]
ENSG00000075426,1846.15366,1979.906338,1678.035247,1689.40719,1745.777991,1671.914408,4607.661697,4328.126756,4765.858169,4740.314323,4085.426391,4149.747574,1768.532472,4446.189152,-1.330039295,8.97E-132,7.76E-130,FOSL2,2,28392448,28417312,+,7157,protein_coding,"FOS like 2, AP-1 transcription factor subunit [Source:HGNC Symbol	Acc:HGNC:3798]"
ENSG00000135077,763.5180951,679.8174643,641.7564267,623.234361,647.3249816,682.248944,172.4134579,167.9919819,205.1435721,163.3579224,160.9491684,168.4239,672.9833788,173.0466671,1.959129214,1.00E-131,8.63E-130,HAVCR2,5,157085832,157142869,-,3804,protein_coding,hepatitis A virus cellular receptor 2 [Source:HGNC Symbol	Acc:HGNC:18437]
ENSG00000136250,759.9723454,815.7809571,913.9768782,850.3378416,842.2722734,877.305625,1885.992111,1918.686201,2029.056423,1847.803086,1910.824294,2039.559098,843.2743201,1938.653535,-1.200733657,1.69E-131,1.45E-129,AOAH,7,36512949,36724549,-,3510,protein_coding,acyloxyacyl hydrolase [Source:HGNC Symbol	Acc:HGNC:548]
ENSG00000188404,117.009739,149.8575724,163.069256,134.3551126,113.7192535,98.87665856,743.3131222,713.1881825,668.581551,645.6061603,813.6874624,762.797276,129.4812653,724.5289591,-2.489320643,2.46E-131,2.10E-129,SELL,1,169690667,169711698,-,2725,protein_coding,selectin L [Source:HGNC Symbol	Acc:HGNC:10720]
ENSG00000113108,3611.936995,3699.7949,3425.76945,3612.852318,3624.020167,3400.458176,6628.241864,6936.66892,6311.894726,6422.803104,6965.522343,6508.76878,3562.472001,6628.98329,-0.896083836,4.39E-131,3.74E-129,APBB3,5,140558268,140564781,-,3660,protein_coding,amyloid beta precursor protein binding family B member 3 [Source:HGNC Symbol	Acc:HGNC:20708]
ENSG00000162390,900.6204156,834.6372079,708.8252336,868.5407923,866.0158538,807.1930853,221.6744459,185.880017,230.3202833,246.5041703,206.5514328,221.6675845,830.9720981,218.7663223,1.929814822,5.66E-131,4.80E-129,ACOT11,1,54542257,54639192,+,9768,protein_coding,acyl-CoA thioesterase 11 [Source:HGNC Symbol	Acc:HGNC:18156]
ENSG00000082996,3890.869302,3980.653794,4711.912453,4274.226195,4195.115759,4403.606821,1867.519241,1905.46461,1890.118276,1733.354721,1942.119965,1883.087862,4242.730721,1870.277446,1.181286337,5.87E-131,4.97E-129,RNF13,3,149812708,149962139,+,3635,protein_coding,ring finger protein 13 [Source:HGNC Symbol	Acc:HGNC:10057]
ENSG00000167468,9919.825654,10041.44979,9839.388493,9875.534179,9102.538931,9129.012221,5283.240961,5416.963676,5293.636632,5366.35666,5619.808463,5415.643339,9651.291544,5399.274955,0.837949874,1.38E-130,1.17E-128,GPX4,19,1103926,1106791,+,2019,protein_coding,glutathione peroxidase 4 [Source:HGNC Symbol	Acc:HGNC:4556]
ENSG00000197746,62347.28024,63294.47944,66062.77479,62281.82935,60404.91822,60531.39149,38820.29751,39100.91153,39533.96376,37788.50239,39780.37529,38232.2253,62487.11225,38876.04596,0.68460412,1.52E-130,1.27E-128,PSAP,10,71816298,71851375,-,3239,protein_coding,prosaposin [Source:HGNC Symbol	Acc:HGNC:9498]
ENSG00000105339,1211.46447,1259.399069,1291.403301,1241.267879,1269.656721,1260.227957,2305.590169,2526.101654,2335.83931,2457.216174,2453.580656,2503.539778,1255.569899,2430.31129,-0.95322601,3.74E-130,3.13E-128,DENND3,8,141117278,141195808,+,14670,protein_coding,DENN domain containing 3 [Source:HGNC Symbol	Acc:HGNC:29134]
ENSG00000187116,1337.929541,1288.179662,1255.896286,1324.481368,1323.392192,1292.587591,2646.018783,2437.439219,2576.416772,2635.246964,2699.475219,2449.209487,1303.74444,2573.967741,-0.981101982,8.47E-130,7.06E-128,LILRA5,19,54307070,54313139,-,1760,protein_coding,leukocyte immunoglobulin like receptor A5 [Source:HGNC Symbol	Acc:HGNC:16309]
ENSG00000135678,424.3080436,460.489494,502.3585144,414.3338311,401.1415427,436.8550551,68.61351897,55.21958665,89.51719511,64.56061603,72.42712578,71.71598322,439.9144135,70.34233763,2.649066418,1.15E-129,9.55E-128,CPM,12,68842197,68971570,-,7535,protein_coding,carboxypeptidase M [Source:HGNC Symbol	Acc:HGNC:2311]
ENSG00000162645,729.242515,667.9082532,710.1403082,623.234361,636.0780225,680.4511866,176.8117604,148.5484655,183.6967441,124.2302763,145.7484136,164.0774768,674.5091077,157.1855228,2.100530261,1.62E-129,1.34E-127,GBP2,1,89106132,89150456,-,6276,protein_coding,guanylate binding protein 2 [Source:HGNC Symbol	Acc:HGNC:4183]
ENSG00000132199,1106.273896,1000.373728,1038.908969,1028.033313,1025.972606,1014.834068,360.6608048,388.8703285,326.3647739,386.385505,413.1028655,387.9182729,1035.732764,377.2170918,1.456308167,4.23E-129,3.49E-127,ENOSF1,18,670324,712676,-,11398,protein_coding,enolase superfamily member 1 [Source:HGNC Symbol	Acc:HGNC:30365]
ENSG00000131724,429.0357098,474.3835736,524.7147833,449.0061182,442.3803928,523.1474116,1247.358588,1328.381042,1462.114187,1355.772937,1298.323292,1358.257258,473.7779982,1341.701217,-1.501073912,9.27E-129,7.62E-127,IL13RA1,X,118727572,118794539,+,4372,protein_coding,interleukin 13 receptor subunit alpha 1 [Source:HGNC Symbol	Acc:HGNC:5974]
ENSG00000109971,55734.45711,53962.62015,67743.44018,58774.72751,57423.22438,61985.77725,23878.38426,24469.27655,26217.34852,23602.77431,25932.48768,26221.97132,59270.70776,25053.70711,1.242293372,1.83E-128,1.50E-126,HSPA8,11,123057489,123063230,-,4849,protein_coding,heat shock protein family A (Hsp70) member 8 [Source:HGNC Symbol	Acc:HGNC:5241]
ENSG00000061273,757.6085123,760.2046389,593.0986648,771.4583884,639.8270089,702.0242758,1894.788716,2027.569893,1913.430046,1991.597186,1841.973816,1998.268078,704.0369148,1944.604622,-1.461595692,2.28E-128,1.86E-126,HDAC7,12,47782722,47833132,-,9928,protein_coding,histone deacetylase 7 [Source:HGNC Symbol	Acc:HGNC:14067]
ENSG00000165731,250.5663098,261.0102089,265.6450783,287.7799831,271.1766815,271.4613717,24.63049399,16.3325538,20.51435721,15.65105843,16.98907889,13.03926968,267.9399389,17.85946867,3.89893737,4.94E-128,4.02E-126,RET,10,43077027,43130351,+,6911,protein_coding,ret proto-oncogene [Source:HGNC Symbol	Acc:HGNC:9967]
ENSG00000002726,111.1001563,111.1526365,131.5074645,133.4883054,132.4641854,136.6295646,504.0454663,520.3084995,570.6721188,569.3072505,525.7672834,499.8386709,126.0570521,531.6565482,-2.074376044,6.39E-128,5.18E-126,AOC1,7,150824627,150861504,+,3824,protein_coding,"amine oxidase, copper containing 1 [Source:HGNC Symbol	Acc:HGNC:80]"
ENSG00000168234,1489.21486,1513.462238,1620.171963,1562.853342,1530.836105,1574.835507,589.3725347,611.3041564,707.7453239,605.5003231,650.94997,559.6019903,1548.562336,620.7457164,1.31780305,2.29E-127,1.85E-125,TTC39C,18,23992773,24135610,+,7188,protein_coding,tetratricopeptide repeat domain 39C [Source:HGNC Symbol	Acc:HGNC:26595]
ENSG00000075303,3868.412887,3695.825163,3939.963636,3644.924183,3806.470838,3737.537693,2094.47165,2118.56555,1990.82512,1971.055171,2162.977991,2009.134136,3782.189067,2057.83827,0.876466135,2.41E-127,1.94E-125,SLC25A40,7,87833568,87876357,-,5081,protein_coding,solute carrier family 25 member 40 [Source:HGNC Symbol	Acc:HGNC:29680]
ENSG00000182578,125.2831549,134.9710586,93.37029979,102.283247,111.2199293,111.4609606,537.4725653,581.7500114,567.8747065,504.7466344,562.4279273,486.7994012,113.0981084,540.178541,-2.254836949,2.82E-127,2.26E-125,CSF1R,5,150053291,150113372,-,5151,protein_coding,colony stimulating factor 1 receptor [Source:HGNC Symbol	Acc:HGNC:2433]
ENSG00000184384,1363.931705,1324.89973,1668.829724,1466.637745,1524.587795,1544.273631,511.9624108,486.8656513,563.2123526,496.9211052,527.5556075,486.7994012,1482.193388,512.2194214,1.531882793,1.15E-126,9.21E-125,MAML2,11,95976598,96343180,-,7109,protein_coding,mastermind like transcriptional coactivator 2 [Source:HGNC Symbol	Acc:HGNC:16259]
ENSG00000120875,849.7980037,783.0306267,737.7568758,774.9256171,826.0266657,792.8110259,233.9896929,207.6567554,251.7671113,276.828096,244.1062387,254.2657587,794.0581358,244.7689422,1.702088025,4.21E-126,3.35E-124,DUSP4,8,29333064,29350668,-,7257,protein_coding,dual specificity phosphatase 4 [Source:HGNC Symbol	Acc:HGNC:3070]
ENSG00000171051,2335.467114,2416.577409,2628.834215,2435.72817,2284.382368,2391.01738,4558.400709,4892.766473,5260.067684,4848.893541,4884.807261,5095.094626,2415.334443,4923.338382,-1.02750087,1.93E-125,1.53E-123,FPR1,19,51745172,51804110,-,2594,protein_coding,formyl peptide receptor 1 [Source:HGNC Symbol	Acc:HGNC:3826]
ENSG00000204592,12698.51148,12982.03248,11619.99956,12175.17362,11789.3125,11177.55681,21783.91261,22131.38814,22625.47106,22704.79483,22019.63456,22982.79941,12073.76441,22374.66677,-0.889921869,7.29E-125,5.76E-123,HLA-E,6,30489467,30494205,+,2975,protein_coding,"major histocompatibility complex, class I, E [Source:HGNC Symbol	Acc:HGNC:4962]"
ENSG00000150995,5194.523263,5030.649235,5241.887535,5233.781741,5614.731935,5846.307157,2529.903597,2500.436212,2674.326204,2721.327785,2563.562588,2744.766267,5360.313478,2622.387109,1.032155896,1.08E-123,8.47E-122,ITPR1,3,4493345,4847840,+,32454,protein_coding,"inositol 1,4,5-trisphosphate receptor type 1 [Source:HGNC Symbol	Acc:HGNC:6180]"
ENSG00000217801,472.7666224,500.1868642,331.3988105,393.5304588,422.3857988,382.9223322,52.77962998,48.99766139,55.94824695,54.77870451,42.91977824,51.0704729,417.1984812,51.08241566,3.032741464,5.63E-123,4.42E-121,AL390719.1,1,1059734,1069355,+,2171,transcribed_unprocessed_pseudogene,uncharacterized LOC100288175 [Source:NCBI gene	Acc:100288175]
ENSG00000183696,1032.99507,870.3648411,888.9904599,929.2172948,985.9834179,851.2381423,279.7320389,269.876008,234.9826372,256.2860818,244.1062387,315.1156838,926.464871,266.6831147,1.797621449,4.27E-122,3.34E-120,UPP1,7,48088628,48108733,+,4577,protein_coding,uridine phosphorylase 1 [Source:HGNC Symbol	Acc:HGNC:12576]
ENSG00000145287,625.2338581,608.3621979,620.7152324,606.7650246,622.3317391,592.3610726,1356.43649,1474.596286,1491.020781,1340.121878,1534.382072,1560.365938,612.6281874,1459.487241,-1.253461295,5.45E-122,4.25E-120,PLAC8,4,83090048,83137075,-,3853,protein_coding,placenta specific 8 [Source:HGNC Symbol	Acc:HGNC:19254]
ENSG00000135709,1556.584104,1496.590856,1538.637335,1659.935746,1550.830699,1622.476079,3282.013324,3311.619717,3506.090142,3329.762681,3016.008583,3097.913154,1570.84247,3257.2346,-1.051195251,2.14E-121,1.66E-119,KIAA0513,16,85027751,85094230,+,8837,protein_coding,KIAA0513 [Source:HGNC Symbol	Acc:HGNC:29058]
ENSG00000186188,423.126127,552.7858797,478.6871707,605.0314102,518.6097826,546.5182582,79.16944496,68.44117781,94.17954903,55.75689567,77.79209806,86.92846451,520.7931047,77.04460501,2.762433932,7.80E-121,6.04E-119,FFAR4,10,93566665,93604480,+,4060,protein_coding,free fatty acid receptor 4 [Source:HGNC Symbol	Acc:HGNC:19061]
ENSG00000154122,1064.906817,838.606945,1041.539119,1082.642165,1062.212808,1046.294823,310.5201564,260.5431201,306.7828874,282.6972429,262.8836417,321.6353187,1022.700446,290.8437279,1.816289392,1.17E-120,9.04E-119,ANKH,5,14704800,14871785,-,12702,protein_coding,ANKH inorganic pyrophosphate transport regulator [Source:HGNC Symbol	Acc:HGNC:15492]
ENSG00000171365,993.9918235,948.7671472,1016.552701,1043.635842,1138.442197,1173.036722,314.0387984,332.8730012,345.0141895,360.9525351,377.3363837,337.9344058,1052.404405,344.6915523,1.611251405,1.57E-120,1.20E-118,CLCN5,X,49922615,50099235,+,11438,protein_coding,chloride voltage-gated channel 5 [Source:HGNC Symbol	Acc:HGNC:2023]
ENSG00000107738,4620.111817,4701.161063,3720.34617,4185.811862,4370.068457,3907.42577,9809.973892,9570.876525,9937.341128,10068.52153,9454.869481,9865.294116,4250.820857,9784.479445,-1.202610894,3.11E-120,2.38E-118,VSIR,10,71747559,71773498,-,5128,protein_coding,V-set immunoregulatory receptor [Source:HGNC Symbol	Acc:HGNC:30085]
ENSG00000151692,711.5137666,789.9776665,804.8256827,780.9932674,681.065859,747.8670902,190.8863284,121.3275425,181.8318026,179.0089808,147.5367377,178.2033522,752.7072221,166.4657907,2.182748128,3.75E-120,2.87E-118,RNF144A,2,6917392,7068286,+,6473,protein_coding,ring finger protein 144A [Source:HGNC Symbol	Acc:HGNC:20457]
ENSG00000096384,31947.20451,31181.29184,34322.13316,33477.82683,31717.67444,34250.87452,17266.85595,17339.72795,18309.06381,17002.9186,18985.74274,18366.89794,32816.16755,17878.5345,0.876237989,4.26E-120,3.24E-118,HSP90AB1,6,44246166,44253888,+,2980,protein_coding,heat shock protein 90 alpha family class B member 1 [Source:HGNC Symbol	Acc:HGNC:5258]
ENSG00000157870,978.6269083,989.4569516,792.9900109,894.5450077,918.5016631,862.0246869,306.1218539,270.6537486,278.8087639,317.9121244,288.8143411,283.6041154,906.0242047,290.9858246,1.640166267,8.20E-120,6.22E-118,PRXL2B,1,2586491,2591469,+,3371,protein_coding,peroxiredoxin like 2B [Source:HGNC Symbol	Acc:HGNC:28390]
ENSG00000176105,345.1196343,376.1325824,320.8782134,377.0611224,397.3925563,397.3043917,61.57623497,60.66377124,57.81318851,51.84413106,72.42712578,70.62937741,368.9814167,62.49230483,2.565897619,1.89E-119,1.43E-117,YES1,18,721588,812546,-,5100,protein_coding,"YES proto-oncogene 1, Src family tyrosine kinase [Source:HGNC Symbol	Acc:HGNC:12841]"
ENSG00000163421,147.7395695,146.8802696,142.0280616,136.0887269,141.2118203,115.0564754,642.1521647,580.9722708,579.9968267,503.7684433,561.5337653,554.1689612,138.1674872,570.432072,-2.052274549,5.76E-119,4.34E-117,PROK2,3,71771656,71785206,-,1612,protein_coding,prokineticin 2 [Source:HGNC Symbol	Acc:HGNC:18455]
ENSG00000124813,2052.989058,2154.574766,2403.956451,2284.903721,2149.418858,2235.511362,1003.69263,916.9562346,1066.746575,1017.318798,1014.873923,964.905956,2213.559036,997.4156861,1.150582054,2.41E-118,1.81E-116,RUNX2,6,45328157,45664349,+,8192,protein_coding,runt related transcription factor 2 [Source:HGNC Symbol	Acc:HGNC:10472]
ENSG00000090339,5514.82265,5733.292688,4529.117077,5000.61061,5158.605259,5047.20398,2189.474984,2194.006393,2057.963017,2353.527912,2060.149355,2152.566102,5163.942044,2167.947961,1.252434396,3.67E-118,2.74E-116,ICAM1,19,10270835,10286615,+,3706,protein_coding,intercellular adhesion molecule 1 [Source:HGNC Symbol	Acc:HGNC:5344]
ENSG00000119899,1272.924131,1254.436898,1269.047032,1338.350283,1372.129015,1300.677499,431.9133053,516.4197962,436.3963262,506.7030167,527.5556075,533.5234509,1301.26081,492.0852505,1.40377473,8.02E-118,5.98E-116,SLC17A5,6,73593379,73654155,-,3604,protein_coding,solute carrier family 17 member 5 [Source:HGNC Symbol	Acc:HGNC:10933]
ENSG00000180871,460.9474568,425.7542951,556.2765748,470.6762976,476.1212703,488.9900205,1276.387385,1258.384383,1413.625706,1213.93522,1278.651727,1348.477806,479.7943192,1298.243704,-1.438896232,2.74E-117,2.04E-115,CXCR2,2,218125289,218137253,+,3231,protein_coding,C-X-C motif chemokine receptor 2 [Source:HGNC Symbol	Acc:HGNC:6027]
ENSG00000183484,833.2511719,787.0003637,769.3186673,826.9340478,883.5111236,803.5975705,1765.478623,1812.135731,1804.330964,1791.067999,1687.283782,1628.822104,817.2688241,1748.186534,-1.098125827,2.89E-117,2.14E-115,GPR132,14,105049389,105065445,-,4200,protein_coding,G protein-coupled receptor 132 [Source:HGNC Symbol	Acc:HGNC:17482]
ENSG00000126351,602.7774435,655.9990421,585.208217,610.2322533,548.6016736,542.9227434,1406.577139,1364.934853,1420.153002,1491.741507,1368.067931,1352.824229,590.9568955,1400.716443,-1.243799263,3.28E-116,2.43E-114,THRA,17,40058290,40093867,+,6959,protein_coding,thyroid hormone receptor alpha [Source:HGNC Symbol	Acc:HGNC:11796]
ENSG00000121797,577.9571958,608.3621979,812.7161305,631.9024327,588.5908617,621.1251915,118.7541674,103.4395074,121.2212017,71.4079541,90.31036671,106.487369,640.1090017,101.9367611,2.647993871,5.00E-116,3.68E-114,CCRL2,3,46407163,46412997,+,3061,protein_coding,C-C motif chemokine receptor like 2 [Source:HGNC Symbol	Acc:HGNC:1612]
ENSG00000167208,1531.763856,1557.129345,1454.472557,1457.102866,1365.880704,1413.037339,2780.606839,2909.527798,3062.23405,2803.495842,2797.833044,2859.946482,1463.231111,2868.940676,-0.971061089,1.06E-115,7.76E-114,SNX20,16,50666300,50681353,-,5754,protein_coding,sorting nexin 20 [Source:HGNC Symbol	Acc:HGNC:30390]
ENSG00000110092,693.7850183,706.6131891,675.9483675,663.1074912,589.8405238,646.2937955,1842.888747,1759.249366,2035.583718,1758.787691,1645.258166,1639.688162,662.5980642,1780.242642,-1.425525781,1.41E-115,1.03E-113,CCND1,11,69641087,69654474,+,4830,protein_coding,cyclin D1 [Source:HGNC Symbol	Acc:HGNC:1582]
ENSG00000133056,1036.54082,964.6460953,1084.936582,976.8916896,1115.948279,1105.620818,331.6320083,373.3155154,379.5156084,400.0801812,317.4275266,358.5799161,1047.430714,360.0917927,1.53990449,1.99E-115,1.45E-113,PIK3C2B,1,204422628,204494724,-,9414,protein_coding,phosphatidylinositol-4-phosphate 3-kinase catalytic subunit type 2 beta [Source:HGNC Symbol	Acc:HGNC:8972]
ENSG00000204394,3689.943487,3414.966269,3379.741837,3538.3069,3480.309023,3426.525658,1931.734457,1907.797832,1963.783468,1771.504176,1950.167424,1799.419215,3488.298863,1887.401095,0.885326763,3.35E-115,2.43E-113,VARS,6,31777518,31795953,-,6081,protein_coding,valyl-tRNA synthetase [Source:HGNC Symbol	Acc:HGNC:12651]
ENSG00000124357,5610.557891,5774.974926,5044.626338,5309.193965,5347.30424,4939.338534,2578.284924,2592.98735,2295.743066,2562.860818,2661.026251,2520.925471,5337.665982,2535.304647,1.073849334,3.55E-115,2.57E-113,NAGK,2,71064344,71079805,+,8894,protein_coding,N-acetylglucosamine kinase [Source:HGNC Symbol	Acc:HGNC:17174]
ENSG00000110911,1302.472045,1169.087552,1219.074196,1249.935951,1274.655369,1293.48647,574.4183062,531.9746094,485.8172776,502.7902521,505.2015564,557.4287786,1251.45193,526.2717967,1.249803054,5.03E-115,3.64E-113,SLC11A2,12,50979401,51028566,-,10145,protein_coding,solute carrier family 11 member 2 [Source:HGNC Symbol	Acc:HGNC:10908]
ENSG00000171777,2106.175303,2012.656668,1921.324056,2069.068734,1983.213795,2026.072622,3410.443757,3481.167181,3596.539808,3553.768455,3522.104302,3358.698547,2019.751863,3487.120342,-0.787035982,5.83E-115,4.20E-113,RASGRP4,19,38409051,38426305,-,4183,protein_coding,RAS guanyl releasing protein 4 [Source:HGNC Symbol	Acc:HGNC:18958]
ENSG00000105514,1395.843453,1354.672757,1265.101808,1403.360821,1259.659424,1299.778621,3976.945119,3859.926881,4068.370024,4028.191164,3153.709539,3298.935228,1329.736147,3731.012992,-1.487926784,8.66E-115,6.22E-113,RAB3D,19,11322046,11346270,-,4417,protein_coding,"RAB3D, member RAS oncogene family [Source:HGNC Symbol	Acc:HGNC:9779]"
ENSG00000175556,712.6956832,634.1654886,700.9347857,671.7755629,654.8229544,679.5523079,220.7947854,160.2145753,206.0760429,193.6818481,209.2339189,171.6837174,675.6577971,193.614148,1.802633278,1.80E-114,1.29E-112,LONRF3,X,118974614,119018355,+,4041,protein_coding,LON peptidase N-terminal domain and ring finger 3 [Source:HGNC Symbol	Acc:HGNC:21152]
ENSG00000188211,819.0681732,690.7342411,798.2503095,732.4520654,866.0158538,889.889927,207.5998779,220.8783466,237.7800495,232.8094942,249.471211,232.5336426,799.4017617,230.1787703,1.7962465,3.01E-114,2.15E-112,NCR3LG1,11,17351726,17377341,+,6438,protein_coding,natural killer cell cytotoxicity receptor 3 ligand 1 [Source:HGNC Symbol	Acc:HGNC:42400]
ENSG00000136689,326.2089694,295.7454078,398.4676174,325.0526917,338.6584363,294.8322182,990.4977225,944.9548982,1012.66327,963.5182847,910.2569635,951.8666863,329.8275568,962.2929708,-1.552224893,3.46E-114,2.46E-112,IL1RN,2,113107214,113134016,+,3256,protein_coding,interleukin 1 receptor antagonist [Source:HGNC Symbol	Acc:HGNC:6000]
ENSG00000245060,793.066009,765.1668101,840.3326981,810.4647114,762.2938973,768.5413006,288.5286439,243.4328256,274.14641,296.3919191,293.2851513,302.0764142,789.9775711,282.976894,1.484361292,6.45E-114,4.57E-112,LINC00847,5,180830957,180835726,+,2453,lincRNA,long intergenic non-protein coding RNA 847 [Source:HGNC Symbol	Acc:HGNC:45050]
ENSG00000144815,546.0454488,486.2927846,540.4956791,572.9595446,519.8594447,572.5857409,1300.138218,1270.828234,1374.461933,1251.106483,1293.852481,1436.492876,539.7064405,1321.146704,-1.288926601,1.35E-113,9.53E-112,NXPE3,3,101779202,101827392,+,8635,protein_coding,neurexophilin and PC-esterase domain family member 3 [Source:HGNC Symbol	Acc:HGNC:28238]
ENSG00000158869,10038.01731,10281.61888,12022.4124,10840.29057,10593.38585,10631.93743,5657.096673,5560.067957,5598.554578,5612.86083,5834.407354,5743.798292,10734.61041,5667.797614,0.921258316,2.75E-113,1.94E-111,FCER1G,1,161215234,161220699,+,964,protein_coding,Fc fragment of IgE receptor Ig [Source:HGNC Symbol	Acc:HGNC:3611]
ENSG00000171488,458.5836237,463.4667968,604.9343367,525.2851499,501.1145128,542.9227434,1452.319485,1302.7156,1458.384304,1394.900583,1354.655501,1448.44554,516.0511939,1401.903502,-1.44251305,7.06E-113,4.96E-111,LRRC8C,1,89633072,89769903,+,11724,protein_coding,leucine rich repeat containing 8 VRAC subunit C [Source:HGNC Symbol	Acc:HGNC:25075]
ENSG00000068831,247.0205602,241.1615238,198.5762714,235.7715524,191.1983054,164.4948047,904.2909936,951.1768235,911.9564252,897.9794776,860.1838889,763.8838818,213.0371696,881.5785818,-2.049223586,1.22E-112,8.52E-111,RASGRP2,11,64726911,64745456,-,6084,protein_coding,RAS guanyl releasing protein 2 [Source:HGNC Symbol	Acc:HGNC:9879]
ENSG00000090376,895.8927494,994.4191229,990.2512076,1015.031205,995.980715,1101.126425,2185.076681,2320.77812,2457.992982,2284.07634,2105.75162,2327.509637,998.7835708,2280.197563,-1.188812414,2.58E-112,1.80E-110,IRAK3,12,66188879,66254622,+,10004,protein_coding,interleukin 1 receptor associated kinase 3 [Source:HGNC Symbol	Acc:HGNC:17020]
ENSG00000160213,3359.006852,3488.406404,2790.588396,2821.457364,3054.174238,2574.388637,957.9502841,853.9592414,931.5383116,971.343814,1054.217053,1031.18891,3014.670315,966.6996024,1.641409305,1.12E-111,7.80E-110,CSTB,21,43772511,43776445,-,3935,protein_coding,cystatin B [Source:HGNC Symbol	Acc:HGNC:2482]
ENSG00000117115,138.284237,147.8727039,159.124032,158.6257136,131.2145233,156.4048963,507.5641083,552.9736071,595.84883,558.5471478,497.1540979,548.7359322,148.5876844,543.4706205,-1.865934055,3.55E-111,2.47E-109,PADI2,1,17066761,17119435,-,5984,protein_coding,peptidyl arginine deiminase 2 [Source:HGNC Symbol	Acc:HGNC:18341]
ENSG00000005381,966.8077427,885.2513549,899.5110571,1035.834578,950.9928784,953.7103157,2088.314026,1939.685199,2079.409845,2014.095582,2045.842763,1879.828045,948.6846544,2007.862577,-1.080227614,8.39E-111,5.81E-109,MPO,17,58269856,58280935,-,3526,protein_coding,myeloperoxidase [Source:HGNC Symbol	Acc:HGNC:7218]
ENSG00000168918,13561.31056,13264.87624,12753.59391,13097.45646,13156.44287,12935.76358,19694.71893,19715.72565,20038.79711,19810.32721,18811.38114,19295.94591,13128.2406,19561.14933,-0.575327236,2.13E-110,1.47E-108,INPP5D,2,233059967,233207903,+,8681,protein_coding,inositol polyphosphate-5-phosphatase D [Source:HGNC Symbol	Acc:HGNC:6079]
ENSG00000187098,619.3242753,648.0595681,668.0579196,654.4394194,633.5786982,691.2377312,150.4219454,167.9919819,223.7929878,177.0525985,152.0075479,178.2033522,652.449602,174.9117356,1.902383654,1.55E-109,1.06E-107,MITF,3,69739435,69968337,+,7181,protein_coding,melanogenesis associated transcription factor [Source:HGNC Symbol	Acc:HGNC:7105]
ENSG00000095319,3145.079955,3254.19192,3680.893931,3442.958111,3449.06747,3392.368267,1734.690505,1777.137401,1756.774954,1874.214247,1773.123338,1793.986186,3394.093276,1784.987772,0.92694728,5.43E-109,3.72E-107,NUP188,9,128947699,129007096,+,8041,protein_coding,nucleoporin 188 [Source:HGNC Symbol	Acc:HGNC:17859]
ENSG00000082397,9086.574482,8887.248748,9998.512525,9280.904455,9220.007171,9064.292954,15628.04844,15436.59656,16148.52901,15567.91218,14945.91861,16265.40231,9256.256722,15665.40119,-0.759335183,9.39E-109,6.42E-107,EPB41L3,18,5392381,5630700,-,12203,protein_coding,erythrocyte membrane protein band 4.1 like 3 [Source:HGNC Symbol	Acc:HGNC:3380]
ENSG00000182287,10254.30804,10078.16985,11997.42599,10355.74536,10322.20917,10775.75803,5723.950871,5532.847034,5650.772942,5319.403485,5584.041981,5518.87089,10630.60274,5554.9812,0.936041982,1.00E-108,6.83E-107,AP1S2,X,15825806,15854931,-,5371,protein_coding,adaptor related protein complex 1 subunit sigma 2 [Source:HGNC Symbol	Acc:HGNC:560]
ENSG00000125347,283.6599734,343.382252,278.7958247,317.2514271,301.1685725,246.2927677,921.0045431,937.1774917,860.6705322,993.8422105,1026.49803,937.7408109,295.0918029,946.155603,-1.679830737,1.33E-108,9.03E-107,IRF1,5,132481609,132490798,-,7799,protein_coding,interferon regulatory factor 1 [Source:HGNC Symbol	Acc:HGNC:6116]
ENSG00000109062,3044.617048,3000.128751,2948.397354,3097.968854,2834.233703,2743.377836,5325.464665,5289.414208,5662.895062,5352.661984,5098.51199,5248.306045,2944.787258,5329.542325,-0.855725948,3.65E-108,2.47E-106,SLC9A3R1,17,74748652,74769353,+,2315,protein_coding,SLC9A3 regulator 1 [Source:HGNC Symbol	Acc:HGNC:11075]
ENSG00000135842,2614.399422,2617.049129,2914.205413,2701.837974,2719.264788,2807.198224,4853.966637,4840.657849,5328.138051,5043.55358,4802.544353,4877.773465,2728.992492,4957.772322,-0.861646569,6.35E-108,4.29E-106,FAM129A,1,184790724,184974550,-,8372,protein_coding,family with sequence similarity 129 member A [Source:HGNC Symbol	Acc:HGNC:16784]
ENSG00000011105,290.7514727,283.8361968,318.2480641,227.1034806,312.4155317,296.6299757,18.47287049,13.22159117,22.37929878,23.47658765,8.04745842,6.519634838,288.1641203,15.35290689,4.223142566,8.48E-108,5.71E-106,TSPAN9,12,3077355,3286564,+,6905,protein_coding,tetraspanin 9 [Source:HGNC Symbol	Acc:HGNC:21640]
ENSG00000168675,900.6204156,950.7520157,1053.374791,975.1580752,1059.713483,1014.834068,2059.28523,2000.34897,2121.37103,2068.874287,1923.342562,2029.779646,992.4088081,2033.833621,-1.036300295,3.59E-107,2.41E-105,LDLRAD4,18,13217498,13652755,+,16759,protein_coding,low density lipoprotein receptor class A domain containing 4 [Source:HGNC Symbol	Acc:HGNC:1224]
ENSG00000081189,235.2013946,207.4187592,266.9601529,236.6383596,309.9162074,241.7983741,868.2249131,807.294802,846.6834704,820.7023765,772.5560083,894.2765786,249.6555413,834.9563582,-1.748466572,5.18E-107,3.47E-105,MEF2C,5,88717117,88904257,-,11755,protein_coding,myocyte enhancer factor 2C [Source:HGNC Symbol	Acc:HGNC:6996]
ENSG00000089159,915.9853308,928.9184621,821.9216531,872.8748282,839.7729491,739.7771818,179.4507419,171.8806852,234.0501664,218.1366269,167.2083027,137.9989374,853.2084008,184.7875768,2.205876719,5.62E-107,3.75E-105,PXN,12,120210439,120265771,-,7460,protein_coding,paxillin [Source:HGNC Symbol	Acc:HGNC:9718]
ENSG00000006704,452.6740409,444.610546,419.5088117,429.9363603,456.1266762,461.1247804,106.4389205,129.1049491,133.3433219,117.3829382,133.2301449,124.9596677,443.9968692,124.0766571,1.839222564,8.79E-107,5.85E-105,GTF2IRD1,7,74453790,74602604,+,6498,protein_coding,GTF2I repeat domain containing 1 [Source:HGNC Symbol	Acc:HGNC:4661]
ENSG00000173511,1658.228928,1562.091516,1459.732856,1493.508768,1344.636448,1333.936012,514.6013923,563.8619763,538.0356415,610.3912789,515.0373389,515.0511522,1475.355755,542.8297967,1.442119372,1.86E-106,1.23E-104,VEGFB,11,64234538,64238793,+,1545,protein_coding,vascular endothelial growth factor B [Source:HGNC Symbol	Acc:HGNC:12681]
ENSG00000117448,2743.228326,2638.882682,2528.888542,2368.11721,2511.820875,2299.331751,1099.575624,1123.835249,1118.964939,1168.938427,1221.425356,1219.171715,2515.044898,1158.651885,1.117929602,2.28E-106,1.51E-104,AKR1A1,1,45550543,45570049,+,3121,protein_coding,aldo-keto reductase family 1 member A1 [Source:HGNC Symbol	Acc:HGNC:380]
ENSG00000128872,840.3426712,824.7128654,1002.086879,1022.83247,930.9982844,950.1148009,2083.915724,2066.456926,2131.628209,2021.921111,2119.164051,2062.37782,928.5146619,2080.91064,-1.163788788,7.08E-106,4.67E-104,TMOD2,15,51751561,51816368,+,11636,protein_coding,tropomodulin 2 [Source:HGNC Symbol	Acc:HGNC:11872]
ENSG00000232810,7200.235658,7505.780266,7335.486369,6875.514536,7437.988978,6843.163651,3675.221567,3810.929219,3810.075617,3871.68058,4214.185726,4062.81911,7199.69491,3907.485303,0.881580669,9.94E-106,6.54E-104,TNF,6,31575567,31578336,+,1676,protein_coding,tumor necrosis factor [Source:HGNC Symbol	Acc:HGNC:11892]
ENSG00000069849,2389.835276,2137.703384,2302.695703,2283.170107,2300.627975,2315.511568,1137.401026,1121.502027,1111.505173,1025.144327,1230.366976,1160.495001,2288.257335,1131.069088,1.016000886,1.68E-105,1.11E-103,ATP1B3,3,141876124,141926514,+,2584,protein_coding,ATPase Na+/K+ transporting subunit beta 3 [Source:HGNC Symbol	Acc:HGNC:806]
ENSG00000162591,156.0129854,202.4565879,138.0828377,187.2303504,174.9526977,163.595926,686.1351897,713.1881825,620.0930703,694.5157179,589.2527887,625.8849444,170.3885642,654.8449823,-1.935248542,2.73E-105,1.78E-103,MEGF6,1,3489920,3611495,-,7039,protein_coding,multiple EGF like domains 6 [Source:HGNC Symbol	Acc:HGNC:3232]
ENSG00000128815,4589.381987,4539.39428,4168.786624,4627.016716,4974.904926,5041.810708,2015.302205,1989.460601,2223.942816,2221.472106,2281.901543,2106.928658,4656.88254,2139.834655,1.122537422,3.64E-105,2.37E-103,WDFY4,10,48684876,48982956,+,13678,protein_coding,WDFY family member 4 [Source:HGNC Symbol	Acc:HGNC:29323]
ENSG00000105520,1002.265239,1011.290505,675.9483675,994.2278331,943.4949056,871.013474,3095.525298,2957.747719,3061.301579,2971.74472,2939.110647,2603.507512,916.3733875,2938.156246,-1.679244807,3.95E-105,2.57E-103,PLPPR2,19,11355386,11365698,+,3273,protein_coding,phospholipid phosphatase related 2 [Source:HGNC Symbol	Acc:HGNC:29566]
ENSG00000134324,1545.946855,1448.954011,1671.459874,1645.200024,1562.077658,1595.509718,707.2470417,656.4131145,741.314272,728.7524083,698.3405584,773.6633341,1578.191357,717.6217882,1.138934344,7.44E-105,4.82E-103,LPIN1,2,11677595,11827409,+,11861,protein_coding,lipin 1 [Source:HGNC Symbol	Acc:HGNC:13345]
ENSG00000120594,781.2468434,742.3408223,919.2371768,848.6042272,872.2641644,902.474229,1977.476803,1938.129717,2071.017608,1888.887115,1867.904515,1864.615564,844.3612439,1934.671887,-1.197215278,1.26E-104,8.15E-103,PLXDC2,10,19816239,20289856,+,12567,protein_coding,plexin domain containing 2 [Source:HGNC Symbol	Acc:HGNC:21013]
ENSG00000053372,1044.814235,1006.328334,1070.470761,1027.166506,979.7351073,992.3621004,465.3404043,405.9806229,414.9494982,393.2328431,456.9168058,386.831667,1020.146174,420.5419736,1.276008739,3.20E-104,2.06E-102,MRTO4,1,19251539,19260128,+,2822,protein_coding,"MRT4 homolog, ribosome maturation factor [Source:HGNC Symbol	Acc:HGNC:18477]"
ENSG00000140465,327.390886,415.8299526,309.0425416,371.8602794,332.4101257,243.5961315,16.71354949,10.11062854,27.04165269,20.54201419,26.8248614,16.29908709,333.3549861,19.58863224,4.098631706,6.04E-104,3.88E-102,CYP1A1,15,74719542,74725610,-,3435,protein_coding,cytochrome P450 family 1 subfamily A member 1 [Source:HGNC Symbol	Acc:HGNC:2595]
ENSG00000133318,3949.96513,4275.406768,4451.527673,4354.839262,4307.585351,4275.966043,7675.037859,7496.642193,7579.12252,7074.278411,7522.585298,7031.426173,4269.215038,7396.515409,-0.793092078,9.96E-104,6.38E-102,RTN3,11,63681446,63759891,+,5792,protein_coding,reticulon 3 [Source:HGNC Symbol	Acc:HGNC:10469]
ENSG00000119321,4036.245038,3990.578137,4139.854982,3839.955798,3948.93232,3892.144832,2211.466496,2302.890085,2380.597908,2250.817841,2215.733552,2450.296093,3974.618518,2301.966996,0.787901111,1.36E-103,8.69E-102,FKBP15,9,113161006,113221361,-,11060,protein_coding,FK506 binding protein 15 [Source:HGNC Symbol	Acc:HGNC:23397]
ENSG00000055163,751.6989295,768.1441129,881.1000121,874.6084426,862.2668674,860.2269294,1785.710814,1812.135731,1961.918526,1929.971143,1761.499232,1779.860311,833.007549,1838.515959,-1.141922236,1.57E-103,1.00E-101,CYFIP2,5,157266079,157395595,+,10498,protein_coding,cytoplasmic FMR1 interacting protein 2 [Source:HGNC Symbol	Acc:HGNC:13760]
ENSG00000140853,618.1423587,722.4921372,683.8388153,615.4330964,653.5732923,605.8442533,1485.746584,1601.368013,1601.984804,1766.613221,1696.225402,1836.363813,649.8873255,1664.716973,-1.357520849,2.35E-103,1.49E-101,NLRC5,16,56989485,57083531,+,12386,protein_coding,NLR family CARD domain containing 5 [Source:HGNC Symbol	Acc:HGNC:29933]
ENSG00000244300,372.3037151,405.90561,414.2485131,338.9216066,416.1374882,447.6415997,69.49317947,82.44050964,55.01577616,75.32071871,50.07307461,67.36955999,399.1930888,66.6188031,2.578905069,2.95E-103,1.87E-101,GATA2-AS1,3,128489212,128502348,+,2283,antisense,GATA2 antisense RNA 1 [Source:HGNC Symbol	Acc:HGNC:51108]
ENSG00000136810,4282.083682,4218.838015,4442.32215,4112.133252,4291.339743,4355.06737,1637.92785,1739.80585,1584.267859,1735.311104,1961.79153,2084.109937,4283.630702,1790.535688,1.259021707,4.28E-103,2.71E-101,TXN,9,110243811,110256640,-,1142,protein_coding,thioredoxin [Source:HGNC Symbol	Acc:HGNC:12435]
ENSG00000134363,310.8440542,237.1917868,298.5219444,318.1182343,266.178033,259.7759484,4.398302498,6.221925256,9.324707824,0.978191152,5.36497228,7.606240644,281.7716668,5.649056609,5.641149004,1.79E-102,1.13E-100,FST,5,53480409,53487134,+,2969,protein_coding,follistatin [Source:HGNC Symbol	Acc:HGNC:3971]
ENSG00000164442,967.9896593,923.9562908,1149.37524,1051.437107,974.7364588,1027.41837,2302.951188,2450.66081,2532.590645,2423.957675,2146.883074,2274.265953,1015.818854,2355.218224,-1.214131239,4.84E-102,3.04E-100,CITED2,6,139371807,139374620,-,2535,protein_coding,Cbp/p300 interacting transactivator with Glu/Asp rich carboxy-terminal domain 2 [Source:HGNC Symbol	Acc:HGNC:1987]
ENSG00000176049,223.3822291,214.3657989,238.0285107,278.2451041,249.9324253,279.5512801,5.277962998,18.66577577,11.18964939,7.825529216,7.153296373,13.03926968,247.2508914,10.52524724,4.540425227,1.10E-101,6.92E-100,JAKMIP2,5,147585439,147782848,-,9275,protein_coding,janus kinase and microtubule interacting protein 2 [Source:HGNC Symbol	Acc:HGNC:29067]
ENSG00000145687,880.5278341,936.8579361,896.8809078,869.4075995,874.7634887,870.1145953,1608.899054,1695.474632,1771.694487,1720.638236,1664.929731,1642.947979,888.0920603,1684.097353,-0.923493098,2.35E-101,1.47E-99,SSBP2,5,81413021,81751797,-,11284,protein_coding,single stranded DNA binding protein 2 [Source:HGNC Symbol	Acc:HGNC:15831]
ENSG00000186827,358.1207164,382.0871879,291.9465712,278.2451041,291.1712755,276.854644,34.30675948,30.33188562,28.90659426,17.60744074,41.13145415,29.33835677,313.0709165,30.27041517,3.362992948,3.10E-101,1.93E-99,TNFRSF4,1,1211326,1214138,-,1721,protein_coding,TNF receptor superfamily member 4 [Source:HGNC Symbol	Acc:HGNC:11918]
ENSG00000185033,1229.193218,1358.642494,1184.882255,1308.012032,1313.394895,1154.160269,2787.644123,2797.533143,2876.672364,2795.670312,2515.277837,2539.397769,1258.047527,2718.699258,-1.111620073,3.85E-101,2.40E-99,SEMA4B,15,90160604,90229679,+,7006,protein_coding,semaphorin 4B [Source:HGNC Symbol	Acc:HGNC:10730]
ENSG00000077585,2653.402668,2687.511961,3210.097208,3060.696145,2876.722216,3008.547056,1384.585626,1293.382713,1441.59983,1345.991025,1348.396366,1352.824229,2916.162876,1361.129965,1.099481963,4.13E-101,2.56E-99,GPR137B,1,236142505,236221865,+,2309,protein_coding,G protein-coupled receptor 137B [Source:HGNC Symbol	Acc:HGNC:11862]
ENSG00000143815,6667.191292,6907.342411,7180.307561,6962.195253,7173.060607,7008.557334,10660.60559,10420.94706,10496.8236,10486.20915,10828.30238,10213.00797,6983.109076,10517.64929,-0.591197761,8.86E-101,5.48E-99,LBR,1,225401502,225428925,-,5257,protein_coding,lamin B receptor [Source:HGNC Symbol	Acc:HGNC:6518]
ENSG00000172375,2091.992304,1832.033634,1816.118085,1975.453559,1893.238122,1890.341936,970.2655311,1004.840929,980.9592631,1006.558695,946.9176074,992.0711012,1916.529606,983.6021878,0.962650839,1.57E-100,9.71E-99,C2CD2L,11,119102198,119118544,+,9216,protein_coding,C2CD2 like [Source:HGNC Symbol	Acc:HGNC:29000]
ENSG00000171867,2822.416735,2707.360646,2908.945115,2669.766108,2599.297223,2538.433489,1157.633217,1196.942871,1284.012267,1170.894809,1382.374524,1316.966237,2707.703219,1251.470654,1.113308024,5.67E-100,3.49E-98,PRNP,20,4686236,4701590,+,2851,protein_coding,prion protein [Source:HGNC Symbol	Acc:HGNC:9449]
ENSG00000125538,5706.293132,5828.566376,6630.60636,5564.902083,5759.692742,5734.846196,2485.920572,2345.665821,2323.71719,2483.627335,2708.416839,2887.111627,5870.817815,2539.076564,1.209500967,6.00E-100,3.68E-98,IL1B,2,112829751,112836903,-,3096,protein_coding,interleukin 1 beta [Source:HGNC Symbol	Acc:HGNC:5992]
ENSG00000100997,2135.723216,2177.400754,1895.022563,2107.20825,2041.947915,2017.083835,1117.168834,1042.17248,1101.247994,1107.312384,1072.994456,1062.700479,2062.397756,1083.932771,0.929266498,6.52E-100,3.99E-98,ABHD12,20,25294743,25390983,-,3429,protein_coding,abhydrolase domain containing 12 [Source:HGNC Symbol	Acc:HGNC:15868]
ENSG00000136854,1466.758446,1369.559271,1689.870919,1617.462194,1438.361108,1514.610633,631.5962387,666.523743,634.0801321,687.6683799,660.7857525,644.3572431,1516.103762,654.1685815,1.212223102,6.79E-100,4.15E-98,STXBP1,9,127579370,127696027,+,9373,protein_coding,syntaxin binding protein 1 [Source:HGNC Symbol	Acc:HGNC:11444]
ENSG00000101160,544.8635323,666.9158189,556.2765748,520.0843068,496.1158643,540.2261072,1402.178836,1372.71226,1389.381466,1331.318158,1353.761339,1338.698353,554.0803674,1364.675069,-1.299380728,6.94E-100,4.23E-98,CTSZ,20,58995185,59007247,-,2038,protein_coding,cathepsin Z [Source:HGNC Symbol	Acc:HGNC:2547]
ENSG00000140961,538.9539495,502.1717327,347.1797063,449.8729254,442.3803928,407.1920575,58.05759297,71.55214044,61.54307164,53.80051336,47.39058847,32.59817419,447.9584607,54.15701351,3.035848257,8.27E-100,5.02E-98,OSGIN1,16,83948282,83966332,+,3460,protein_coding,oxidative stress induced growth inhibitor 1 [Source:HGNC Symbol	Acc:HGNC:30093]
ENSG00000163219,7113.95575,7036.358864,7770.776077,6979.531397,6818.156563,6907.882918,3798.374037,3649.159163,3912.647403,3700.497128,4038.929965,4104.11013,7104.443595,3867.286304,0.877434901,4.63E-99,2.80E-97,ARHGAP25,2,68679601,68826833,+,5452,protein_coding,Rho GTPase activating protein 25 [Source:HGNC Symbol	Acc:HGNC:28951]
ENSG00000121104,202.1077311,173.6759945,222.247615,205.4333012,212.4425615,217.5286488,579.6962692,620.6370443,649.9321354,636.80244,575.840358,603.0662225,205.572642,610.9957449,-1.574111626,3.29E-98,1.98E-96,FAM117A,17,49710332,49789180,-,3836,protein_coding,family with sequence similarity 117 member A [Source:HGNC Symbol	Acc:HGNC:24179]
ENSG00000169252,293.1153059,237.1917868,210.4119432,314.6510056,353.6543818,232.809587,1063.509544,1046.838924,1075.138812,1092.639517,1115.020072,1032.275516,273.6390017,1070.903731,-1.969138329,4.56E-98,2.75E-96,ADRB2,5,148825245,148828687,+,3443,protein_coding,adrenoceptor beta 2 [Source:HGNC Symbol	Acc:HGNC:286]
ENSG00000147010,5751.205961,5850.39993,6288.686952,6016.508622,5894.656252,5890.352214,9508.25034,9356.220104,9948.530778,9300.641473,9157.11352,9265.48771,5948.634988,9422.707321,-0.66385519,5.08E-98,3.05E-96,SH3KBP1,X,19533975,19887601,-,5780,protein_coding,SH3 domain containing kinase binding protein 1 [Source:HGNC Symbol	Acc:HGNC:13867]
ENSG00000102032,941.987495,910.0622113,808.7709066,827.800855,773.5408564,711.0130629,239.2676559,208.4344961,201.413689,184.8781277,236.0587803,158.6444477,828.8625645,204.7828661,2.012332748,5.99E-98,3.59E-96,RENBP,X,153935263,153944691,-,2057,protein_coding,renin binding protein [Source:HGNC Symbol	Acc:HGNC:9959]
ENSG00000140105,5289.076588,5203.332796,5381.285447,5516.360881,5279.822485,5278.21581,3181.732027,3408.8373,3316.798573,3276.940359,3027.63269,3173.97556,5324.682334,3230.986085,0.720506119,8.49E-98,5.07E-96,WARS,14,100333788,100376805,-,6358,protein_coding,tryptophanyl-tRNA synthetase [Source:HGNC Symbol	Acc:HGNC:12729]
ENSG00000084731,459.7655402,506.1414697,502.3585144,508.8158135,443.630055,438.6528125,1228.885718,1242.051829,1451.857008,1290.23413,1225.002004,1136.589673,476.5607009,1262.436727,-1.405185515,1.27E-97,7.55E-96,KIF3C,2,25926596,25982749,-,6403,protein_coding,kinesin family member 3C [Source:HGNC Symbol	Acc:HGNC:6321]
ENSG00000064687,2764.502824,2718.277423,2560.450334,2676.700566,2709.267491,2526.748066,5132.819015,5422.407861,5446.56184,5370.269425,4652.325129,4884.293099,2659.32445,5151.446061,-0.954214136,1.61E-97,9.55E-96,ABCA7,19,1040101,1065572,+,8367,protein_coding,ATP binding cassette subfamily A member 7 [Source:HGNC Symbol	Acc:HGNC:37]
ENSG00000170500,250.5663098,307.6546189,261.6998543,290.3804046,318.6638423,337.9783965,14.07456799,28.77640431,33.56894817,25.43296995,34.87231982,39.11780903,294.4905711,29.30716988,3.341332148,1.69E-97,1.00E-95,LONRF2,2,100273291,100322733,-,13933,protein_coding,LON peptidase N-terminal domain and ring finger 2 [Source:HGNC Symbol	Acc:HGNC:24788]
ENSG00000226777,819.0681732,796.9247063,815.3462798,808.7310971,814.7797066,897.0809567,0,3.888703285,1.864941565,0.978191152,3.576648187,0,825.32182,1.718080698,8.81820264,2.54E-97,1.50E-95,FAM30A,14,105917979,105932642,+,9884,lincRNA,family with sequence similarity 30 member A [Source:HGNC Symbol	Acc:HGNC:19955]
ENSG00000112773,971.5354089,1010.298071,1117.813448,1052.303914,1152.188481,1097.53091,2181.558039,2162.896767,2287.350829,2107.023741,2095.915837,2047.165339,1066.945039,2146.985092,-1.010207725,2.58E-97,1.52E-95,TENT5A,6,81491439,81752774,-,6053,protein_coding,terminal nucleotidyltransferase 5A [Source:HGNC Symbol	Acc:HGNC:18345]
ENSG00000072694,236.3833112,285.8210653,240.65866,282.57914,236.1861419,261.5737058,36.06608048,22.55447905,30.77153582,35.21488147,34.87231982,40.20441483,257.2003374,33.28061858,2.968260046,2.93E-97,1.73E-95,FCGR2B,1,161663147,161678654,+,6651,protein_coding,Fc fragment of IgG receptor IIb [Source:HGNC Symbol	Acc:HGNC:3618]
ENSG00000103313,107.5544066,141.9180984,109.1511955,135.2219198,182.4506705,121.3486264,527.7962998,527.3081654,566.9422357,565.3944859,541.8622003,545.4761148,132.9408195,545.7965836,-2.038165912,3.29E-97,1.93E-95,MEFV,16,3242028,3256627,-,4819,protein_coding,"MEFV, pyrin innate immunity regulator [Source:HGNC Symbol	Acc:HGNC:6998]"
ENSG00000080546,328.5728025,372.1628454,369.5359752,364.0590147,383.6462729,328.0907307,855.0300056,957.3987488,862.5354737,963.5182847,988.0490615,1000.763948,357.6779402,937.882587,-1.391966819,3.34E-97,1.95E-95,SESN1,6,108986437,109094819,-,5121,protein_coding,sestrin 1 [Source:HGNC Symbol	Acc:HGNC:21595]
ENSG00000115652,1685.413009,1737.752379,1914.748683,1659.068939,1670.798263,1702.476285,810.1673201,850.8482787,839.2237042,826.5715235,912.9394496,858.418587,1728.37626,849.6948105,1.023183959,4.03E-97,2.35E-95,UXS1,2,106093303,106194339,-,7023,protein_coding,UDP-glucuronate decarboxylase 1 [Source:HGNC Symbol	Acc:HGNC:17729]
ENSG00000133639,1207.91872,1162.140512,1299.293749,1201.394749,1178.431385,1099.328667,2550.135788,2438.21696,2283.620946,2321.247604,2590.387449,2331.85606,1191.417964,2419.244135,-1.024183205,2.49E-96,1.45E-94,BTG1,12,92140278,92145897,-,4854,protein_coding,BTG anti-proliferation factor 1 [Source:HGNC Symbol	Acc:HGNC:1130]
ENSG00000238164,744.6074302,745.318125,603.619262,642.3041189,622.3317391,639.1027658,105.55926,148.5484655,176.2369779,141.837717,102.8286354,123.8730619,666.2139068,133.1473529,2.322797879,4.74E-96,2.75E-94,TNFRSF14-AS1,1,2549920,2557031,-,6137,antisense,TNFRSF14 antisense RNA 1 [Source:HGNC Symbol	Acc:HGNC:26966]
ENSG00000105738,919.5310805,929.9108964,849.5382206,914.4815728,940.9955814,1012.137432,1992.431032,2004.237673,2025.326539,2150.064152,1831.243872,1867.875381,927.7657973,1978.529775,-1.090845602,5.29E-96,3.07E-94,SIPA1L3,19,37907228,38208372,+,10335,protein_coding,signal induced proliferation associated 1 like 3 [Source:HGNC Symbol	Acc:HGNC:23801]
ENSG00000185112,497.58687,592.4832499,449.7555286,505.3485848,512.3614719,453.0348719,1438.244917,1298.049157,1284.012267,1380.227716,1266.133458,1238.730619,501.7617628,1317.566356,-1.391749198,6.82E-96,3.94E-94,FAM43A,3,194686544,194689037,+,2494,protein_coding,family with sequence similarity 43 member A [Source:HGNC Symbol	Acc:HGNC:26888]
ENSG00000012779,1777.6025,1758.593499,1634.637784,1777.821522,1710.787451,1616.183928,2926.630482,3003.634417,2893.456838,2916.966015,2838.070336,2938.1821,1712.604447,2919.490031,-0.769203241,8.96E-96,5.17E-94,ALOX5,10,45374176,45446119,+,3730,protein_coding,arachidonate 5-lipoxygenase [Source:HGNC Symbol	Acc:HGNC:435]
ENSG00000257093,315.5717204,306.6621846,311.6726908,282.57914,239.9351283,295.731097,764.4249742,737.2981428,783.2754572,840.2661996,779.7093047,785.615998,292.0253269,781.7650127,-1.419274846,1.05E-95,6.03E-94,KIAA1147,7,141656728,141702153,-,7356,protein_coding,KIAA1147 [Source:HGNC Symbol	Acc:HGNC:29472]
ENSG00000030582,24060.27533,23234.87076,22903.34002,24526.3091,22296.47166,21927.24735,14310.31701,14483.08651,14954.96641,14161.27331,14725.06058,14395.35372,23158.0857,14505.00959,0.675000462,1.50E-95,8.58E-94,GRN,17,44345086,44353102,+,3680,protein_coding,granulin precursor [Source:HGNC Symbol	Acc:HGNC:4601]
ENSG00000111666,680.7839362,776.0835869,735.1267265,708.1814644,757.2952488,665.1702485,1669.595628,1674.475634,1612.241983,1667.815914,1509.345535,1458.224992,720.4402019,1598.616614,-1.151871328,1.52E-95,8.70E-94,CHPT1,12,101696947,101744140,+,6004,protein_coding,choline phosphotransferase 1 [Source:HGNC Symbol	Acc:HGNC:17852]
ENSG00000159433,719.7871825,730.4316112,672.0031435,669.1751414,712.3074122,773.9345729,258.6201869,237.2109004,270.4165269,292.4791545,263.7778038,275.9978748,712.939844,266.4170745,1.424477993,2.33E-95,1.33E-93,STARD9,15,42575659,42720981,+,20706,protein_coding,StAR related lipid transfer domain containing 9 [Source:HGNC Symbol	Acc:HGNC:19162]
ENSG00000164674,1157.096308,1252.452029,1196.717927,1263.804865,1192.177669,1292.587591,2242.254613,2220.449576,2246.322115,2181.366269,2340.022076,2127.574169,1225.806065,2226.33147,-0.858900486,3.89E-95,2.21E-93,SYTL3,6,158650014,158764876,+,2896,protein_coding,synaptotagmin like 3 [Source:HGNC Symbol	Acc:HGNC:15587]
ENSG00000165178,6884.663938,6755.49997,5433.888433,7524.753112,6420.764007,6448.555895,16297.47008,16565.09825,14845.86733,15588.4542,15658.56576,14602.89543,6578.020892,15593.05851,-1.244762174,5.46E-95,3.10E-93,NCF1C,7,75156639,75172044,-,1427,unprocessed_pseudogene,neutrophil cytosolic factor 1C pseudogene [Source:HGNC Symbol	Acc:HGNC:32523]
ENSG00000129353,1027.085487,1057.934915,944.223595,1147.652704,1057.214159,1023.822855,1991.551371,1940.462939,2043.043484,2006.270053,2029.747846,1987.40202,1042.988953,1999.746286,-0.936053286,7.70E-95,4.36E-93,SLC44A2,19,10602457,10644559,+,5216,protein_coding,solute carrier family 44 member 2 [Source:HGNC Symbol	Acc:HGNC:17292]
ENSG00000071553,9918.643737,10022.59354,9409.359084,10117.37338,9237.50244,9200.922518,5303.473152,5597.399508,5632.123526,5350.705602,5165.574143,4882.119888,9651.065783,5321.899303,0.858561625,8.66E-95,4.89E-93,ATP6AP1,X,154428632,154436516,+,4884,protein_coding,ATPase H+ transporting accessory protein 1 [Source:HGNC Symbol	Acc:HGNC:868]
ENSG00000138166,1249.2858,1136.337221,1320.334943,1364.354498,1162.185778,1282.699925,500.5268243,485.31017,566.9422357,476.379091,536.497228,502.0118825,1252.533028,511.2779052,1.293387985,1.01E-94,5.71E-93,DUSP5,10,110497838,110511544,+,2615,protein_coding,dual specificity phosphatase 5 [Source:HGNC Symbol	Acc:HGNC:3071]
ENSG00000102575,492.8592038,433.6937692,389.2620949,436.0040105,457.3763384,402.6976639,90.60503146,61.4415119,92.31460746,100.7536887,96.56950104,101.05434,435.3155134,90.45644675,2.275340004,1.08E-94,6.05E-93,ACP5,19,11574660,11579008,-,2919,protein_coding,"acid phosphatase 5, tartrate resistant [Source:HGNC Symbol	Acc:HGNC:124]"
ENSG00000152229,419.5803773,420.7921239,386.6319456,438.6044321,379.8972865,457.5292655,928.0418271,1007.174151,975.3644384,956.6709467,941.5526351,1017.063035,417.1725718,970.9778388,-1.212553941,1.18E-94,6.61E-93,PSTPIP2,18,45983536,46072272,-,4120,protein_coding,proline-serine-threonine phosphatase interacting protein 2 [Source:HGNC Symbol	Acc:HGNC:9581]
ENSG00000070190,772.9734276,679.8174643,743.0171744,688.2448993,697.3114667,668.7657633,1448.800843,1438.820215,1460.249245,1453.592052,1498.61559,1341.958171,708.3550326,1440.339353,-1.027683239,1.98E-94,1.11E-92,DAPP1,4,99816833,99870154,+,4548,protein_coding,dual adaptor of phosphotyrosine and 3-phosphoinositides 1 [Source:HGNC Symbol	Acc:HGNC:16500]
ENSG00000091490,631.1434408,649.0520024,827.1819516,739.3865228,767.2925458,675.0579143,235.7490139,201.4348302,231.252754,232.8094942,217.2813773,220.5809787,714.8523963,223.1847414,1.678903414,2.70E-94,1.51E-92,SEL1L3,4,25747427,25863760,-,7489,protein_coding,SEL1L family member 3 [Source:HGNC Symbol	Acc:HGNC:29108]
ENSG00000010818,176.1055668,127.0315846,153.8637335,161.2261351,174.9526977,176.180228,547.1488308,499.3095018,533.3732876,570.2854416,565.1104135,524.8306045,161.5599909,540.0096799,-1.742054866,5.03E-94,2.80E-92,HIVEP2,6,142751467,142956698,-,10682,protein_coding,human immunodeficiency virus type I enhancer binding protein 2 [Source:HGNC Symbol	Acc:HGNC:4921]
ENSG00000109265,176.1055668,215.3582332,241.9737347,263.5093821,273.6760057,216.6297701,11.43558649,10.8883692,10.25717861,10.76010267,6.259134326,5.433029032,231.2087821,9.172233388,4.638497127,5.81E-94,3.22E-92,KIAA1211,4,56049073,56328625,+,6745,protein_coding,KIAA1211 [Source:HGNC Symbol	Acc:HGNC:29219]
ENSG00000137996,2575.396175,2492.994847,2340.832868,2391.521004,2371.858716,2489.894038,1317.731428,1399.155442,1346.48781,1286.321365,1365.385445,1441.925905,2443.749608,1359.501233,0.846647333,7.24E-94,4.01E-92,RTCA,1,100266207,100292769,+,3037,protein_coding,RNA 3'-terminal phosphate cyclase [Source:HGNC Symbol	Acc:HGNC:17981]
ENSG00000115008,686.693519,818.7582599,957.3743415,846.0038057,882.2614614,894.3843206,160.0982109,199.1016082,214.46828,163.3579224,163.6316545,247.7461238,847.5792847,191.4006333,2.149708951,2.19E-93,1.21E-91,IL1A,2,112773915,112784590,-,2124,protein_coding,interleukin 1 alpha [Source:HGNC Symbol	Acc:HGNC:5991]
ENSG00000159840,35117.10471,35198.6657,28575.25696,34758.96784,31896.37612,31127.27099,15317.52828,15664.47457,16199.8149,15449.55106,13815.69778,14264.96103,32778.94039,15118.67127,1.116463018,2.56E-93,1.41E-91,ZYX,7,143381080,143391111,+,3482,protein_coding,zyxin [Source:HGNC Symbol	Acc:HGNC:13200]
ENSG00000134698,1847.335577,1693.092838,1839.789428,1641.732795,1732.031708,1938.881386,3308.403139,3173.181881,3300.014099,3316.068005,3243.125743,3363.044971,1782.143955,3283.972973,-0.882111869,4.65E-93,2.56E-91,AGO4,1,35808172,35857890,+,7267,protein_coding,"argonaute 4, RISC catalytic component [Source:HGNC Symbol	Acc:HGNC:18424]"
ENSG00000147168,815.5224236,833.6447737,837.7025488,856.4054918,867.2655159,733.4850308,314.0387984,311.0962628,281.6061763,285.6318164,287.920179,357.4933103,824.0042974,306.2977572,1.428603192,1.73E-92,9.51E-91,IL2RG,X,71107404,71112108,-,2760,protein_coding,interleukin 2 receptor subunit gamma [Source:HGNC Symbol	Acc:HGNC:6010]
ENSG00000156869,1193.735721,1254.436898,1272.992256,1301.077574,1243.413816,1339.329284,523.3979973,497.7540205,595.84883,598.652985,601.7710574,550.9091438,1267.497592,561.3890057,1.177497198,2.11E-91,1.15E-89,FRRS1,1,99708632,99766631,-,3958,protein_coding,ferric chelate reductase 1 [Source:HGNC Symbol	Acc:HGNC:27622]
ENSG00000172164,443.2187085,429.7240321,373.4811992,454.2069613,457.3763384,444.9449635,1023.045161,920.8449379,1008.933387,1001.66774,982.6840893,963.8193502,433.8253671,983.4991108,-1.177127812,5.70E-91,3.11E-89,SNTB1,8,120535745,120813273,-,6868,protein_coding,syntrophin beta 1 [Source:HGNC Symbol	Acc:HGNC:11168]
ENSG00000124496,3518.565587,3767.28043,4030.703787,3775.812067,3850.209012,3901.133619,2208.827514,2178.45158,2248.187056,2152.020534,2041.371952,2039.559098,3807.284084,2144.736289,0.827381633,1.05E-90,5.73E-89,TRERF1,6,42224931,42452051,-,7732,protein_coding,transcriptional regulating factor 1 [Source:HGNC Symbol	Acc:HGNC:18273]
ENSG00000136869,1209.100637,1237.565515,1123.073747,1117.314452,1158.436791,1247.643655,2194.752947,2236.004389,2193.17128,2103.110977,2077.138434,2265.573106,1182.189133,2178.291855,-0.880692979,1.67E-90,9.08E-89,TLR4,9,117704175,117724730,+,13272,protein_coding,toll like receptor 4 [Source:HGNC Symbol	Acc:HGNC:11850]
ENSG00000150093,9515.610191,9512.482328,10625.80313,10101.77085,9727.369994,10279.57698,5783.767785,5775.502119,5704.856247,5437.764614,6018.604736,6103.464814,9960.435579,5803.993386,0.779224806,2.09E-90,1.13E-88,ITGB1,10,32900319,33005792,-,6011,protein_coding,integrin subunit beta 1 [Source:HGNC Symbol	Acc:HGNC:6153]
ENSG00000134108,5785.481541,5979.416383,6723.976659,6254.880596,6209.571107,6390.128779,3636.516505,3617.271796,3626.378873,3544.964735,3658.016933,3354.352124,6223.909178,3572.916828,0.800182146,3.90E-90,2.11E-88,ARL8B,3,5122220,5180912,+,3576,protein_coding,ADP ribosylation factor like GTPase 8B [Source:HGNC Symbol	Acc:HGNC:25564]
ENSG00000107719,460.9474568,410.8677813,405.0429906,475.0103335,479.8702566,471.9113249,128.4304329,111.2169139,147.3303836,132.0558055,130.5476588,128.2194851,450.6083573,129.6334467,1.801860956,5.21E-90,2.81E-88,PALD1,10,70478821,70568449,+,4555,protein_coding,"phosphatase domain containing, paladin 1 [Source:HGNC Symbol	Acc:HGNC:23530]"
ENSG00000112062,2998.522302,3065.629412,2844.506457,3097.968854,2975.445524,3012.142571,5117.864787,5274.637136,4683.80074,4971.167435,5203.128949,4945.143025,2999.035853,5032.623679,-0.746247211,6.95E-90,3.74E-88,MAPK14,6,36027677,36111236,+,6860,protein_coding,mitogen-activated protein kinase 14 [Source:HGNC Symbol	Acc:HGNC:6876]
ENSG00000102471,2651.038835,2754.99749,2606.477946,2550.146718,2576.803305,2727.198019,1614.177017,1497.150765,1509.670197,1524.021815,1620.221629,1513.641888,2644.443719,1546.480552,0.774173763,1.41E-89,7.59E-88,NDFIP2,13,79481124,79556075,+,4994,protein_coding,Nedd4 family interacting protein 2 [Source:HGNC Symbol	Acc:HGNC:18537]
ENSG00000166535,308.4802211,310.6319216,255.1244811,322.4522702,412.3885018,386.5178471,39.58472248,55.21958665,43.82612677,49.88774875,46.49642643,43.46423225,332.5992072,46.41314056,2.838416734,2.49E-89,1.33E-87,A2ML1,12,8822472,8887001,+,7303,protein_coding,alpha-2-macroglobulin like 1 [Source:HGNC Symbol	Acc:HGNC:23336]
ENSG00000169442,2256.278705,2140.680687,1067.840612,2148.814994,2353.113785,2045.847953,163.6168529,149.3262061,119.3562602,125.2084675,175.2557611,148.8649955,2002.096123,146.9380905,3.767833123,3.95E-89,2.11E-87,CD52,1,26317957,26320523,+,935,protein_coding,CD52 molecule [Source:HGNC Symbol	Acc:HGNC:1804]
ENSG00000117461,219.8364794,171.691126,232.7682121,224.5030591,214.9418858,229.2140721,679.9775662,606.6377124,686.2984959,652.4534984,598.1944092,689.994687,215.4924724,652.2593949,-1.598286252,5.01E-89,2.67E-87,PIK3R3,1,46040140,46133036,-,7410,protein_coding,phosphoinositide-3-kinase regulatory subunit 3 [Source:HGNC Symbol	Acc:HGNC:8981]
ENSG00000134256,789.5202593,691.7266753,906.0864303,804.3970612,764.7932215,800.0020556,1933.493778,1719.584593,2057.030546,1926.058378,1745.404315,1875.481622,792.7542839,1876.175539,-1.24408222,5.35E-88,2.84E-86,CD101,1,117001750,117036476,+,3828,protein_coding,CD101 molecule [Source:HGNC Symbol	Acc:HGNC:5949]
ENSG00000010610,15186.44583,15642.74872,14985.27558,15625.933,15304.61207,14538.46432,22231.65981,22066.83566,22253.41522,21232.61715,22515.8945,22382.993,15213.91325,22113.90256,-0.53952653,5.36E-88,2.84E-86,CD4,12,6786858,6820808,+,4583,protein_coding,CD4 molecule [Source:HGNC Symbol	Acc:HGNC:1678]
ENSG00000142669,19600.90416,19209.55743,17628.57561,18792.37962,17926.40321,16624.76182,10625.41917,10503.38757,9551.298224,9843.537563,10142.4801,9923.970829,18297.09697,10098.34891,0.857372773,1.06E-87,5.63E-86,SH3BGRL3,1,26279176,26281522,+,1786,protein_coding,SH3 domain binding glutamate rich protein like 3 [Source:HGNC Symbol	Acc:HGNC:15568]
ENSG00000137309,11299.12227,11090.45279,8699.218776,9865.9993,9966.05546,9246.765333,4382.468609,4231.686915,4522.483295,4554.458004,3853.838421,4063.905716,10027.93566,4268.14016,1.232386107,1.07E-87,5.66E-86,HMGA1,6,34236873,34246231,+,2327,protein_coding,high mobility group AT-hook 1 [Source:HGNC Symbol	Acc:HGNC:5010]
ENSG00000164111,11373.58302,11671.02683,12355.12629,11628.21829,12156.71317,11836.43491,5983.450718,6178.371779,6274.595895,5857.408618,7092.493354,6689.145344,11836.85042,6345.910951,0.899370029,1.16E-87,6.11E-86,ANXA5,4,121667955,121697113,-,3034,protein_coding,annexin A5 [Source:HGNC Symbol	Acc:HGNC:543]
ENSG00000176390,1220.919802,1256.421766,1397.924348,1347.885162,1177.181723,1298.879742,2383.000293,2379.88641,2390.855086,2289.945487,2428.544119,2297.084675,1283.20209,2361.552678,-0.879683439,1.31E-87,6.87E-86,CRLF3,17,30769388,30824776,-,4472,protein_coding,cytokine receptor like factor 3 [Source:HGNC Symbol	Acc:HGNC:17177]
ENSG00000071127,13053.08644,13570.54599,13971.35303,13637.47733,12862.77227,13273.74197,8972.537096,9187.450381,9291.138876,9070.766553,8874.558313,8781.948127,13394.82951,9029.733224,0.568835473,2.30E-87,1.21E-85,WDR1,4,10074339,10116949,-,7827,protein_coding,WD repeat domain 1 [Source:HGNC Symbol	Acc:HGNC:12754]
ENSG00000119729,2012.803895,1972.959298,2401.326302,2056.066626,2044.447239,2213.938273,1010.729914,1056.949553,1072.3414,1033.948048,1026.49803,980.1184373,2116.923605,1030.097564,1.03790299,2.63E-87,1.38E-85,RHOQ,2,46541806,46583121,+,4619,protein_coding,ras homolog family member Q [Source:HGNC Symbol	Acc:HGNC:17736]
ENSG00000167895,15519.7463,15936.50926,12962.69077,15341.62024,14938.46106,14244.53098,7376.83295,7117.104752,7200.539382,7423.492653,6251.98103,6457.698307,14823.92644,6971.274846,1.088462445,5.01E-87,2.62E-85,TMC8,17,78130770,78142968,+,5459,protein_coding,transmembrane channel like 8 [Source:HGNC Symbol	Acc:HGNC:20474]
ENSG00000179899,271.8408079,296.7378421,244.603884,260.0421534,302.4182347,276.854644,54.53895098,56.77506796,51.28589303,46.9531753,42.02561619,64.10974257,275.416261,52.61474101,2.391307766,6.49E-87,3.38E-85,PHC1P1,12,55411727,55414787,-,3061,processed_pseudogene,polyhomeotic homolog 1 pseudogene 1 [Source:HGNC Symbol	Acc:HGNC:34502]
ENSG00000125148,499.9507031,706.6131891,643.0715014,675.2427916,584.8418753,599.5521023,175.0524394,167.2142413,199.5487474,178.0307897,160.0550063,166.2506884,618.2120271,174.3586521,1.828128882,7.21E-87,3.75E-85,MT2A,16,56608199,56609497,+,1299,protein_coding,metallothionein 2A [Source:HGNC Symbol	Acc:HGNC:7406]
ENSG00000085415,1580.222435,1532.318489,1550.473006,1607.927315,1573.324617,1479.554364,891.0960861,815.0722085,854.1432367,848.0917288,888.7970744,863.851616,1553.970038,860.1753251,0.85342321,8.01E-87,4.15E-85,SEH1L,18,12947133,12987536,+,10481,protein_coding,SEH1 like nucleoporin [Source:HGNC Symbol	Acc:HGNC:30379]
ENSG00000167703,3331.822771,3323.662318,2793.218546,3506.235035,3239.124232,3280.008428,7580.914186,7520.752153,7842.07928,7598.588869,6559.572774,6491.383087,3245.678555,7265.548391,-1.161931498,2.04E-86,1.05E-84,SLC43A2,17,1569267,1628886,-,10606,protein_coding,solute carrier family 43 member 2 [Source:HGNC Symbol	Acc:HGNC:23087]
ENSG00000128340,29290.25609,27799.0759,26212.06782,27848.78101,27695.01205,26941.19282,18376.9875,18507.89441,18810.73309,18980.82111,18662.05608,18408.18896,27631.06428,18624.44686,0.569123991,2.95E-86,1.52E-84,RAC2,22,37225261,37244448,-,2532,protein_coding,Rac family small GTPase 2 [Source:HGNC Symbol	Acc:HGNC:9802]
ENSG00000140749,2557.667427,2543.608994,2981.27422,2774.649777,2449.337768,2715.512595,1323.889052,1270.050493,1422.017943,1310.776144,1332.301449,1253.9431,2670.341797,1318.829697,1.017629622,4.44E-86,2.28E-84,IGSF6,16,21639537,21652660,-,3532,protein_coding,immunoglobulin superfamily member 6 [Source:HGNC Symbol	Acc:HGNC:5953]
ENSG00000145555,1588.495851,1658.357639,1588.610171,1692.007611,1813.259746,1675.509923,744.1927827,717.8546264,750.6389799,772.7710101,668.8332109,867.1114334,1669.37349,753.5670072,1.149846971,5.04E-86,2.59E-84,MYO10,5,16661914,16936276,-,13963,protein_coding,myosin X [Source:HGNC Symbol	Acc:HGNC:7593]
ENSG00000157193,1034.176986,901.130303,1095.457179,1026.299699,999.7297013,1080.452214,449.5065153,433.2015459,393.5026702,392.254652,446.1868613,454.201227,1022.874347,428.1422453,1.255811941,1.15E-85,5.88E-84,LRP8,1,53242364,53328070,-,10263,protein_coding,LDL receptor related protein 8 [Source:HGNC Symbol	Acc:HGNC:6700]
ENSG00000167604,1628.681014,1810.20008,1280.882704,1698.942069,1725.783397,1540.678116,540.9912073,560.7510137,517.5212842,577.1327797,573.1578719,645.443849,1614.194563,569.1663343,1.505991859,1.37E-85,7.00E-84,NFKBID,19,35887653,35902303,-,3198,protein_coding,NFKB inhibitor delta [Source:HGNC Symbol	Acc:HGNC:15671]
ENSG00000183688,2256.278705,2375.887605,2403.956451,2492.937444,2460.584727,2506.972734,4561.03969,4651.666869,5167.753076,4720.7505,4384.970677,4248.628703,2416.102944,4622.468253,-0.93563895,2.03E-85,1.03E-83,RFLNB,17,439978,445939,-,3621,protein_coding,refilin B [Source:HGNC Symbol	Acc:HGNC:28705]
ENSG00000150681,339.2100515,389.0342277,377.4264231,353.6573286,392.3939078,389.2144832,779.3792026,880.4024237,854.1432367,862.7645961,892.3737225,861.6784044,373.4894037,855.1235977,-1.195249485,2.29E-85,1.16E-83,RGS18,1,192158457,192185815,+,2806,protein_coding,regulator of G protein signaling 18 [Source:HGNC Symbol	Acc:HGNC:14261]
ENSG00000152932,144.1938198,138.9407956,165.6994053,161.2261351,162.4560765,175.2813493,507.5641083,454.2005437,541.7655246,476.379091,495.3657738,478.1065548,157.9662636,492.230266,-1.638277165,2.87E-85,1.46E-83,RAB3C,5,58582221,58859394,+,9656,protein_coding,"RAB3C, member RAS oncogene family [Source:HGNC Symbol	Acc:HGNC:30269]"
ENSG00000174125,767.0638448,781.0457582,938.9632965,871.1412139,798.5340989,911.4630162,1923.817513,1761.582588,2020.664186,1883.017968,1761.499232,1850.489688,844.7018714,1866.845196,-1.143400056,3.29E-85,1.67E-83,TLR1,4,38790677,38856817,-,4535,protein_coding,toll like receptor 1 [Source:HGNC Symbol	Acc:HGNC:11847]
ENSG00000001084,2898.059395,2830.422494,2735.355261,2917.672961,2782.997556,3004.052663,1724.134579,1767.804513,1681.244821,1589.560622,1648.834814,1609.263199,2861.426722,1670.140425,0.776654089,3.70E-85,1.87E-83,GCLC,6,53497341,53616970,-,8646,protein_coding,glutamate-cysteine ligase catalytic subunit [Source:HGNC Symbol	Acc:HGNC:4311]
ENSG00000126759,4152.072861,4047.146889,3131.192729,3503.634613,3751.485704,3233.266735,8501.918729,8529.481785,8411.818928,8802.742177,8025.104369,8075.654353,3636.466589,8391.120057,-1.206419559,6.29E-85,3.17E-83,CFP,X,47623172,47630305,-,5617,protein_coding,complement factor properdin [Source:HGNC Symbol	Acc:HGNC:8864]
ENSG00000126217,236.3833112,203.4490221,193.3159728,217.5686017,171.2037114,182.472379,4.398302498,10.11062854,5.594824695,1.956382304,9.835782513,13.03926968,200.7321664,7.489198371,4.748368087,9.08E-85,4.57E-83,MCF2L,13,112894378,113099739,+,23148,protein_coding,MCF.2 cell line derived transforming sequence like [Source:HGNC Symbol	Acc:HGNC:14576]
ENSG00000128487,358.1207164,373.1552796,332.7138852,371.8602794,383.6462729,384.7200897,842.7147586,797.9619141,897.9693635,926.347021,811.0049763,881.2373089,367.3694205,859.5392237,-1.222174173,1.85E-84,9.28E-83,SPECC1,17,20009344,20319026,+,13676,protein_coding,sperm antigen with calponin homology and coiled-coil domains 1 [Source:HGNC Symbol	Acc:HGNC:30615]
ENSG00000158488,322.6632198,296.7378421,361.6455273,359.7249789,317.4141802,313.7086712,21.11185199,13.99933183,24.24424034,12.71648498,49.17891257,24.99193355,328.6490699,24.37379254,3.75593105,1.88E-84,9.42E-83,CD1E,1,158353696,158357553,+,2203,protein_coding,CD1e molecule [Source:HGNC Symbol	Acc:HGNC:1638]
ENSG00000185104,1922.978236,1732.790208,1889.762265,1837.631217,1808.261097,1848.094636,1090.77902,1012.618335,1034.110098,974.2783874,972.8483067,1006.196977,1839.91961,1015.138521,0.856949143,3.74E-84,1.87E-82,FAF1,1,50437028,50960263,-,7545,protein_coding,Fas associated factor 1 [Source:HGNC Symbol	Acc:HGNC:3578]
ENSG00000110876,2256.278705,2517.805703,2485.491079,2376.785282,2254.390477,2400.905046,4034.123051,4149.246405,4563.512009,4073.187957,4284.824528,4142.141334,2381.942715,4207.839214,-0.820556208,5.77E-84,2.88E-82,SELPLG,12,108622277,108633959,-,2494,protein_coding,selectin P ligand [Source:HGNC Symbol	Acc:HGNC:10722]
ENSG00000154237,892.3469997,837.6145107,920.5522514,935.284945,958.4908512,912.3618949,1583.388899,1676.808856,1643.013519,1673.685061,1639.893194,1737.482684,909.4419088,1659.045369,-0.867594084,1.24E-83,6.15E-82,LRRK1,15,100919215,101078254,+,17600,protein_coding,leucine rich repeat kinase 1 [Source:HGNC Symbol	Acc:HGNC:18608]
ENSG00000115091,11094.65071,10917.76923,11562.13628,11177.47856,11100.74867,11174.86017,7094.461929,7014.442985,7257.4201,6771.039154,7678.169495,7338.935616,11171.27394,7192.411546,0.635183497,1.58E-83,7.83E-82,ACTR3,2,113889960,113962596,+,12049,protein_coding,ARP3 actin related protein 3 homolog [Source:HGNC Symbol	Acc:HGNC:170]
ENSG00000071246,694.9669349,740.3559538,533.9203058,655.3062265,614.8337663,641.7994019,211.9981804,213.8786807,212.6033384,199.550995,227.1171598,190.1560161,646.8637649,209.2173951,1.628481047,2.54E-83,1.26E-81,VASH1,14,76762189,76783015,+,6502,protein_coding,vasohibin 1 [Source:HGNC Symbol	Acc:HGNC:19964]
ENSG00000148842,1336.747625,1440.022103,1201.978225,1363.487691,1400.871244,1365.396767,672.9402822,629.9699322,633.1476613,613.3258523,565.1104135,559.6019903,1351.417276,612.3493553,1.141760387,3.09E-83,1.53E-81,CNNM2,10,102918293,103090221,+,16324,protein_coding,cyclin and CBS domain divalent metal cation transport mediator 2 [Source:HGNC Symbol	Acc:HGNC:103]
ENSG00000184584,113.4639894,126.0391503,89.42507585,109.2177044,107.4709429,91.68562884,397.6065458,384.2038846,397.2325533,385.4073139,361.2414668,361.8397335,106.2170819,381.2552497,-1.841559778,4.01E-83,1.98E-81,TMEM173,5,139475534,139482935,-,3850,protein_coding,transmembrane protein 173 [Source:HGNC Symbol	Acc:HGNC:27962]
ENSG00000153561,2582.487675,2615.06426,2939.191831,2806.721642,2676.776275,2709.220444,4736.97179,4752.773155,5218.106498,4711.946779,4630.86524,4628.940735,2721.577021,4779.934033,-0.812865404,5.83E-83,2.87E-81,RMND5A,2,86720173,86778041,+,6804,protein_coding,required for meiotic nuclear division 5 homolog A [Source:HGNC Symbol	Acc:HGNC:25850]
ENSG00000089220,2043.533725,2040.444827,1818.748234,1963.318258,2051.945212,1982.027565,1058.231581,963.620674,1059.286809,1043.729959,1123.067531,1086.605806,1983.336303,1055.75706,0.911084927,6.95E-83,3.42E-81,PEBP1,12,118135858,118145584,+,1780,protein_coding,phosphatidylethanolamine binding protein 1 [Source:HGNC Symbol	Acc:HGNC:8630]
ENSG00000196576,273.0227244,216.3506675,195.9461221,259.1753462,254.9310738,238.2028593,685.2555292,725.632033,780.4780449,856.8954492,714.4354753,696.5143219,239.6047989,743.2018089,-1.630790744,7.18E-83,3.52E-81,PLXNB2,22,50274979,50307627,-,7257,protein_coding,plexin B2 [Source:HGNC Symbol	Acc:HGNC:9104]
ENSG00000090861,1651.137429,1717.903694,1653.048829,1685.073154,1633.3084,1505.621846,866.4655921,853.9592414,901.6992466,903.8486245,900.421181,926.8747528,1641.015559,892.2114397,0.879989552,7.80E-83,3.81E-81,AARS,16,70252295,70289543,-,4498,protein_coding,alanyl-tRNA synthetase [Source:HGNC Symbol	Acc:HGNC:20]
ENSG00000006634,1083.817482,1204.815185,1462.363005,1227.398964,1217.170911,1237.755989,449.5065153,426.20188,521.2511674,489.095576,446.1868613,499.8386709,1238.886923,472.0134451,1.393230887,7.81E-83,3.81E-81,DBF4,7,87876216,87909541,+,4583,protein_coding,DBF4 zinc finger [Source:HGNC Symbol	Acc:HGNC:17364]
ENSG00000197405,3140.352289,3171.819877,3154.864073,3448.158954,3185.388761,3161.356438,5098.512256,4989.984055,5156.563427,5032.793477,4968.858493,4829.962809,3210.323399,5012.779086,-0.642168941,1.13E-82,5.53E-81,C5AR1,19,47290023,47322066,+,2951,protein_coding,complement C5a receptor 1 [Source:HGNC Symbol	Acc:HGNC:1338]
ENSG00000172301,846.252254,817.7658256,896.8809078,800.0630253,766.0428837,722.6984862,226.9524089,243.4328256,234.9826372,281.7190518,304.9092579,299.9032025,808.2838971,265.316564,1.608786214,1.20E-82,5.82E-81,COPRS,17,31851864,31859337,-,1432,protein_coding,coordinator of PRMT5 and differentiation stimulator [Source:HGNC Symbol	Acc:HGNC:28848]
ENSG00000137752,348.665384,407.8904786,428.7143342,434.2703962,366.1510031,371.2369089,1101.334945,1077.948551,941.7954903,1061.3374,1264.345134,1086.605806,392.8214175,1088.894554,-1.469887517,1.23E-82,5.95E-81,CASP1,11,105025443,105035250,-,3698,protein_coding,caspase 1 [Source:HGNC Symbol	Acc:HGNC:1499]
ENSG00000113716,3474.834674,3644.218582,3943.90886,3686.530928,3657.761045,3684.503849,1889.510753,1903.131388,2048.638309,1910.40732,1994.875526,2225.368691,3681.959656,1995.321998,0.884611286,1.91E-82,9.27E-81,HMGXB3,5,150000046,150053142,+,6263,protein_coding,HMG-box containing 3 [Source:HGNC Symbol	Acc:HGNC:28982]
ENSG00000154803,978.6269083,1006.328334,821.9216531,937.0185594,929.7486222,876.4067463,360.6608048,419.9799548,363.6636051,396.1674166,349.6173602,374.8790032,925.0084705,377.4946908,1.292806441,2.00E-82,9.68E-81,FLCN,17,17212212,17237188,-,9786,protein_coding,folliculin [Source:HGNC Symbol	Acc:HGNC:27310]
ENSG00000078124,2961.882889,2855.23335,3458.646316,3022.55663,3082.916467,3332.143393,1530.609269,1535.260057,1626.229045,1480.003213,1664.929731,1583.18466,3118.896507,1570.035996,0.989873962,2.62E-82,1.27E-80,ACER3,11,76860867,77026797,+,8442,protein_coding,alkaline ceramidase 3 [Source:HGNC Symbol	Acc:HGNC:16066]
ENSG00000257335,2451.294937,2528.72248,2474.970482,2451.330699,2730.511747,2640.006783,4108.894194,4061.361711,4304.285132,4278.608099,4356.357491,4427.918661,2546.139521,4256.237548,-0.74102838,3.10E-82,1.49E-80,MGAM,7,141907813,142106747,+,10767,protein_coding,maltase-glucoamylase [Source:HGNC Symbol	Acc:HGNC:7043]
ENSG00000122223,1129.912227,1270.315846,1220.38927,1163.255233,1325.891516,1182.025509,490.8505588,538.1965346,488.61469,563.4381036,531.1322557,599.8064051,1215.298267,535.339758,1.183838456,3.73E-82,1.79E-80,CD244,1,160830160,160862855,-,2857,protein_coding,CD244 molecule [Source:HGNC Symbol	Acc:HGNC:18171]
ENSG00000196208,178.4693999,182.6079028,193.3159728,195.8984222,234.9364798,193.2589235,1.759320999,3.888703285,5.594824695,5.869146912,6.259134326,9.779452257,196.4145169,5.525097079,5.195247208,8.54E-82,4.09E-80,GREB1,2,11482341,11642788,+,12361,protein_coding,growth regulating estrogen receptor binding 1 [Source:HGNC Symbol	Acc:HGNC:24885]
ENSG00000132274,48.45857879,32.75033039,64.4386576,43.3403589,33.74087742,53.03384414,313.1591379,334.4284825,260.1593483,311.0647863,380.0188698,371.6191858,45.96044121,328.4083018,-2.84375491,8.85E-82,4.23E-80,TRIM22,11,5689689,5737089,+,6020,protein_coding,tripartite motif containing 22 [Source:HGNC Symbol	Acc:HGNC:16379]
ENSG00000109756,2174.726463,2129.76391,2256.668091,2309.174322,2195.656357,2233.713605,1273.748403,1203.942537,1270.025206,1370.445804,1248.250217,1319.139449,2216.617124,1280.925269,0.792816439,1.45E-81,6.93E-80,RAPGEF2,4,159103013,159360174,+,13275,protein_coding,Rap guanine nucleotide exchange factor 2 [Source:HGNC Symbol	Acc:HGNC:16854]
ENSG00000125691,27607.20691,26675.64032,28612.07905,26793.87668,27442.5803,26173.5504,17349.54403,17792.37301,17334.63185,17551.68384,18766.67303,18501.63706,27217.48894,17882.75714,0.605846327,6.47E-81,3.08E-79,RPL23,17,38847865,38853843,-,5979,protein_coding,ribosomal protein L23 [Source:HGNC Symbol	Acc:HGNC:10316]
ENSG00000160796,3243.179029,3271.063302,3119.357058,3427.355582,3201.634369,3125.401289,5171.524077,5133.866077,5060.518936,5320.381676,4961.705197,4903.852004,3231.331771,5091.974661,-0.655509974,1.29E-80,6.11E-79,NBEAL2,3,46979683,47009703,+,9819,protein_coding,neurobeachin like 2 [Source:HGNC Symbol	Acc:HGNC:31928]
ENSG00000125910,759.9723454,799.902009,557.5916494,809.5979042,791.0361262,747.8670902,2201.79023,2047.013409,2055.165604,2280.163575,1974.309799,1823.324543,744.3278541,2063.62786,-1.468846415,1.57E-80,7.43E-79,S1PR4,19,3172346,3180332,+,1664,protein_coding,sphingosine-1-phosphate receptor 4 [Source:HGNC Symbol	Acc:HGNC:3170]
ENSG00000276085,777.7010938,838.606945,860.0588178,763.6571238,763.5435594,745.170454,350.1048788,373.3155154,323.5673615,333.5631828,349.6173602,340.1076174,791.4563323,345.045986,1.194181252,1.61E-80,7.64E-79,CCL3L1,17,36194869,36196758,-,1469,protein_coding,C-C motif chemokine ligand 3 like 1 [Source:HGNC Symbol	Acc:HGNC:10628]
ENSG00000095015,1872.155825,1919.367848,1958.146146,2034.396447,2005.707713,2004.499533,3619.802956,3441.502407,3288.82445,3483.338692,3163.545321,3283.722747,1965.712252,3380.122762,-0.781690216,2.81E-80,1.32E-78,MAP3K1,5,56815574,56896152,+,7716,protein_coding,mitogen-activated protein kinase kinase kinase 1 [Source:HGNC Symbol	Acc:HGNC:6848]
ENSG00000128524,3940.509797,3959.812675,2974.698847,3855.558328,3775.229285,3665.627396,1519.173683,1519.705244,1515.265021,1587.60424,1666.718055,1741.829108,3695.239388,1591.715892,1.216182849,2.96E-80,1.40E-78,ATP6V1F,7,128862826,128865844,+,789,protein_coding,ATPase H+ transporting V1 subunit F [Source:HGNC Symbol	Acc:HGNC:16832]
ENSG00000165029,300.2068052,320.5562642,330.0837359,322.4522702,367.4006652,370.3380302,43.98302498,43.55347679,51.28589303,71.4079541,60.80301917,81.49543547,335.1729618,58.75480059,2.52778529,7.53E-80,3.54E-78,ABCA1,9,104781002,104928237,-,11350,protein_coding,ATP binding cassette subfamily A member 1 [Source:HGNC Symbol	Acc:HGNC:29]
ENSG00000172840,1163.005891,1065.874389,1316.38972,1172.790112,1187.17902,1268.317866,590.2521952,546.7516819,571.6045896,538.9833248,555.274631,543.3029032,1195.592833,557.6948876,1.098810766,1.24E-79,5.83E-78,PDP2,16,66878589,66895754,+,8364,protein_coding,pyruvate dehyrogenase phosphatase catalytic subunit 2 [Source:HGNC Symbol	Acc:HGNC:30263]
ENSG00000196352,2952.427557,2894.93072,3530.975422,3101.436083,2965.448227,2953.715455,1522.692325,1598.25705,1570.280798,1500.545227,1667.612217,1513.641888,3066.48891,1562.171584,0.97185042,1.29E-79,6.03E-78,CD55,1,207321376,207386804,+,5908,protein_coding,CD55 molecule (Cromer blood group) [Source:HGNC Symbol	Acc:HGNC:2665]
ENSG00000124126,16699.29902,17212.77971,16009.71873,16455.46747,16649.24851,16380.26681,23618.88441,24164.40221,24628.41831,24962.46001,23222.28251,23427.22118,16567.79671,24003.94477,-0.534821281,1.62E-79,7.57E-78,PREX1,20,48624252,48827883,-,7393,protein_coding,"phosphatidylinositol-3,4,5-trisphosphate dependent Rac exchange factor 1 [Source:HGNC Symbol	Acc:HGNC:32594]"
ENSG00000248124,556.6826978,608.3621979,583.8931423,572.0927375,599.8378208,603.1476172,236.6286744,187.4354983,189.2915688,163.3579224,160.9491684,157.5578419,587.3360356,182.536779,1.682206111,1.71E-79,7.96E-78,RRN3P1,16,21796106,21820410,-,5253,transcribed_unprocessed_pseudogene,"RRN3 homolog, RNA polymerase I transcription factor pseudogene 1 [Source:HGNC Symbol	Acc:HGNC:30548]"
ENSG00000109606,4133.162196,4117.609721,4513.336181,4378.243056,4283.84177,4310.123434,2563.330696,2608.542164,2696.705503,2675.352801,2826.446229,2589.381636,4289.38606,2659.959838,0.689131922,1.96E-79,9.13E-78,DHX15,4,24517441,24584550,-,8162,protein_coding,DEAH-box helicase 15 [Source:HGNC Symbol	Acc:HGNC:2738]
ENSG00000196923,7591.450038,7337.066443,5803.424408,7124.288196,6874.391359,6562.713492,3414.842059,3452.390776,3335.447989,3227.052611,3147.450404,3090.306913,6882.222323,3277.915125,1.07004669,2.60E-79,1.21E-77,PDLIM7,5,177483394,177497606,-,4407,protein_coding,PDZ and LIM domain 7 [Source:HGNC Symbol	Acc:HGNC:22958]
ENSG00000087266,4563.379822,4296.247887,3912.347069,4068.792893,3998.918805,3937.987647,7636.332797,7517.64119,7752.562085,7795.20529,7005.759635,7030.339567,4129.612354,7456.306761,-0.8525579,4.67E-79,2.16E-77,SH3BP2,4,2793023,2841098,+,13968,protein_coding,SH3 domain binding protein 2 [Source:HGNC Symbol	Acc:HGNC:10825]
ENSG00000204282,1900.521822,1594.841847,1638.583008,1828.096338,1809.510759,1822.027154,833.9181536,799.5173954,815.9119346,840.2661996,929.0343665,768.2303051,1765.596821,831.1463925,1.086737988,5.88E-79,2.72E-77,TNRC6C-AS1,17,78107398,78111799,-,4402,processed_transcript,TNRC6C antisense RNA 1 [Source:HGNC Symbol	Acc:HGNC:44360]
ENSG00000109321,218.6545628,244.1388266,167.0144799,188.9639648,168.7043871,197.7533171,2.638981499,7.77740657,6.527295477,9.78191152,7.153296373,1.086605806,197.5382564,5.827582874,5.059590053,9.27E-79,4.28E-77,AREG,4,74445134,74455009,+,1648,protein_coding,amphiregulin [Source:HGNC Symbol	Acc:HGNC:651]
ENSG00000135486,48875.79534,50232.05979,47518.90722,44398.73046,47054.77772,45178.54305,29195.93198,29356.59884,30370.57338,29532.56907,31162.44149,30711.82651,47209.80226,30054.99021,0.65145331,9.55E-79,4.40E-77,HNRNPA1,12,54280193,54287088,+,5093,protein_coding,heterogeneous nuclear ribonucleoprotein A1 [Source:HGNC Symbol	Acc:HGNC:5031]
ENSG00000135446,921.8949136,991.4418201,1021.812999,833.001698,973.4867967,903.3731077,388.8099408,338.3171858,361.7986636,298.3483014,396.1137867,365.0995509,940.8352225,358.0812382,1.391500886,1.37E-78,6.28E-77,CDK4,12,57747727,57756013,-,3168,protein_coding,cyclin dependent kinase 4 [Source:HGNC Symbol	Acc:HGNC:1773]
ENSG00000084070,3777.405313,3757.356087,4032.018861,3761.943152,4028.910696,3759.110783,5936.828712,5686.839684,5816.752741,5731.22196,5679.71732,5765.530408,3852.790815,5769.481804,-0.58371394,1.37E-78,6.28E-77,SMAP2,1,40344850,40423326,+,3631,protein_coding,small ArfGAP2 [Source:HGNC Symbol	Acc:HGNC:25082]
ENSG00000139626,522.4071177,591.4908156,528.6600072,556.4902083,586.0915374,558.2036815,192.6456494,189.7687203,244.307345,195.6382304,197.6098123,185.8095929,557.2238946,200.9632251,1.472189349,1.61E-78,7.38E-77,ITGB7,12,53191318,53207307,-,4481,protein_coding,integrin subunit beta 7 [Source:HGNC Symbol	Acc:HGNC:6162]
ENSG00000104765,1122.820728,1106.564194,1221.704345,1170.18969,1083.457064,1103.823061,2009.144581,1900.798166,1931.14699,1918.232849,2034.218656,1933.071729,1134.759847,1954.435495,-0.785097448,1.71E-78,7.83E-77,BNIP3L,8,26382898,26505636,+,4307,protein_coding,BCL2 interacting protein 3 like [Source:HGNC Symbol	Acc:HGNC:1085]
ENSG00000123700,151.2853192,153.8273094,192.0008982,139.5559557,148.7097931,138.427322,530.4352813,496.9762798,563.2123526,458.7716503,464.0701022,486.7994012,153.9677662,500.0441779,-1.709113027,1.16E-77,5.30E-76,KCNJ2,17,70168673,70180048,+,5577,protein_coding,potassium voltage-gated channel subfamily J member 2 [Source:HGNC Symbol	Acc:HGNC:6263]
ENSG00000111261,57.91391124,51.60658123,76.2743294,73.67861013,69.98107909,52.13496542,298.2049094,294.763709,276.9438224,284.6536252,264.6719658,297.7299909,63.59824609,286.1613371,-2.178643344,1.26E-77,5.72E-76,MANSC1,12,12326056,12350541,-,6015,protein_coding,MANSC domain containing 1 [Source:HGNC Symbol	Acc:HGNC:25505]
ENSG00000104870,78.00649269,86.34178013,74.95925476,73.67861013,73.73006547,78.20244813,299.0845699,291.6527464,293.7282965,269.980758,295.9676374,316.2022896,77.48644189,294.4360496,-1.923278255,1.35E-77,6.14E-76,FCGRT,19,49506816,49526333,+,4173,protein_coding,Fc fragment of IgG receptor and transporter [Source:HGNC Symbol	Acc:HGNC:3621]
ENSG00000126821,189.1066489,210.3960619,188.0556742,216.7017945,183.7003326,178.8768641,27.26947549,17.88803511,27.04165269,16.62924958,28.61318549,30.42496258,194.4728961,24.64442682,2.992148825,1.80E-77,8.14E-76,SGPP1,14,63684214,63728039,-,3312,protein_coding,sphingosine-1-phosphate phosphatase 1 [Source:HGNC Symbol	Acc:HGNC:17720]
ENSG00000185905,894.7108328,869.3724068,749.5925476,832.1348909,843.5219355,775.7323303,1742.60745,1746.027775,1890.118276,1803.784484,1554.947799,1689.672029,827.510824,1737.859635,-1.07023202,2.06E-77,9.31E-76,C16orf54,16,29742463,29746006,-,2585,protein_coding,chromosome 16 open reading frame 54 [Source:HGNC Symbol	Acc:HGNC:26649]
ENSG00000083845,14055.35168,13651.9256,14189.65542,14983.62888,13987.46818,13971.27185,9336.716543,9539.766899,9423.549727,9468.890352,9852.771592,8969.930931,14139.8836,9431.937674,0.584073329,3.23E-77,1.46E-75,RPS5,19,58386400,58394806,+,3617,protein_coding,ribosomal protein S5 [Source:HGNC Symbol	Acc:HGNC:10426]
ENSG00000197461,384.1228807,423.7694266,430.0294089,396.9976875,351.1550576,456.6303868,73.89148197,97.99532278,86.71978277,106.6228356,55.43804689,74.97580064,407.1174747,82.60721177,2.300914981,3.72E-77,1.68E-75,PDGFA,7,497258,520296,-,4151,protein_coding,platelet derived growth factor subunit A [Source:HGNC Symbol	Acc:HGNC:8799]
ENSG00000106546,1841.425994,1839.973108,1783.241218,1790.82363,1762.023599,1821.128275,1022.165501,1011.840595,1146.006592,1029.057092,1007.720627,998.590736,1806.435971,1035.896857,0.802590394,3.93E-77,1.77E-75,AHR,7,16916359,17346152,+,8081,protein_coding,aryl hydrocarbon receptor [Source:HGNC Symbol	Acc:HGNC:348]
ENSG00000100302,179.6513165,194.5171139,194.6310474,213.2345658,173.7030356,163.595926,5.277962998,10.8883692,6.527295477,2.934573456,4.470810233,0,186.5555009,5.016501894,5.137377384,4.13E-77,1.85E-75,RASD2,22,35540868,35554001,+,3412,protein_coding,RASD family member 2 [Source:HGNC Symbol	Acc:HGNC:18229]
ENSG00000162066,1248.103883,1310.013216,911.3467289,1183.191798,1167.184426,1120.901757,409.9217928,324.317854,363.6636051,431.382298,344.252388,389.0048787,1156.790301,377.0904694,1.61992397,5.95E-77,2.67E-75,AMDHD2,16,2520357,2531422,+,4366,protein_coding,amidohydrolase domain containing 2 [Source:HGNC Symbol	Acc:HGNC:24262]
ENSG00000105851,1491.578694,1459.870788,1521.541364,1587.123943,1615.81313,1556.857933,2979.410112,2975.635754,3111.655001,2781.975636,2610.059014,2755.632325,1538.797642,2869.061307,-0.898998239,7.60E-77,3.40E-75,PIK3CG,7,106865278,106907145,+,5930,protein_coding,"phosphatidylinositol-4,5-bisphosphate 3-kinase catalytic subunit gamma [Source:HGNC Symbol	Acc:HGNC:8978]"
ENSG00000197226,9968.284232,10334.21789,9389.632965,9683.969792,9718.622359,9606.316818,6460.226709,6492.579005,6842.470601,6739.737037,6547.948668,6558.752647,9783.507343,6606.952445,0.56662094,1.37E-76,6.12E-75,TBC1D9B,5,179862066,179907859,-,11473,protein_coding,TBC1 domain family member 9B [Source:HGNC Symbol	Acc:HGNC:29097]
ENSG00000271856,226.9279787,259.0253404,264.3300036,250.5072744,243.6841147,223.8207998,22.87117299,22.55447905,17.71694487,35.21488147,41.13145415,10.86605806,244.7159186,25.0591651,3.277299736,1.68E-76,7.48E-75,LINC01215,3,108125821,108138610,+,2592,lincRNA,long intergenic non-protein coding RNA 1215 [Source:HGNC Symbol	Acc:HGNC:49651]
ENSG00000186442,439.6729588,373.1552796,348.4947809,387.4628086,384.895935,373.9335451,0,0,0.932470782,8.803720368,2.68248614,0,384.6025513,2.069779548,7.597912347,1.75E-76,7.79E-75,KRT3,12,52789685,52796117,-,2319,protein_coding,keratin 3 [Source:HGNC Symbol	Acc:HGNC:6440]
ENSG00000213445,3411.01118,3389.162979,2770.862277,3342.408478,3172.89214,2923.153578,6654.631679,6883.004814,7050.411586,7184.814012,6223.367845,6052.394341,3168.248439,6674.770713,-1.074750811,3.34E-76,1.48E-74,SIPA1,11,65638097,65650930,+,4668,protein_coding,signal-induced proliferation-associated 1 [Source:HGNC Symbol	Acc:HGNC:10885]
ENSG00000177663,23073.375,22945.07996,22781.03807,23613.56114,23207.47535,23084.10426,32707.5367,33454.51436,35847.90676,34758.0662,32387.44349,33154.51636,23117.43897,33718.33065,-0.544479228,8.20E-76,3.63E-74,IL17RA,22,17084954,17115694,+,9036,protein_coding,interleukin 17 receptor A [Source:HGNC Symbol	Acc:HGNC:5985]
ENSG00000185215,19238.05578,19730.58541,16258.26783,18066.86201,17941.39915,16695.77324,9623.485866,9880.417306,9543.838458,9918.858282,8799.448701,8890.608707,17988.49057,9442.77622,0.92975145,1.05E-75,4.65E-74,TNFAIP2,14,103123442,103137439,+,5029,protein_coding,TNF alpha induced protein 2 [Source:HGNC Symbol	Acc:HGNC:11895]
ENSG00000103257,4127.252613,4354.801508,3605.934676,4390.378356,3903.944484,4044.055335,2142.852977,2087.455923,2122.303501,2070.830669,1814.254793,1929.811912,4071.061162,2027.918296,1.005889804,3.29E-75,1.45E-73,SLC7A5,16,87830023,87869488,-,4745,protein_coding,solute carrier family 7 member 5 [Source:HGNC Symbol	Acc:HGNC:11063]
ENSG00000176871,1790.603582,1599.804018,1601.760917,1802.092123,1792.01549,1872.364362,942.9960556,886.624349,948.3227857,879.3938457,872.7021575,868.1980392,1743.106749,899.7062055,0.954721015,9.51E-75,4.19E-73,WSB2,12,118032694,118062430,-,4616,protein_coding,WD repeat and SOCS box containing 2 [Source:HGNC Symbol	Acc:HGNC:19222]
ENSG00000170909,458.5836237,434.6862034,351.1249302,458.5409971,436.1320822,438.6528125,1171.707785,1193.054168,1089.125874,1179.698529,1009.508951,965.9925618,429.6201082,1101.514645,-1.355956301,9.78E-75,4.30E-73,OSCAR,19,54094668,54102692,-,2084,protein_coding,"osteoclast associated, immunoglobulin-like receptor [Source:HGNC Symbol	Acc:HGNC:29960]"
ENSG00000166016,358.1207164,387.0493592,372.1661245,355.390943,332.4101257,319.1019435,805.7690176,752.0752153,827.101584,833.4188615,756.4610915,776.9231515,354.0398687,791.9581536,-1.162226052,1.15E-74,5.03E-73,ABTB2,11,34150988,34358008,-,4973,protein_coding,ankyrin repeat and BTB domain containing 2 [Source:HGNC Symbol	Acc:HGNC:23842]
ENSG00000128016,761.154262,721.4997029,603.619262,747.1877874,749.797276,601.3498598,1629.131245,1681.4753,1699.894236,1810.631822,1543.323693,1539.720428,697.4346917,1650.696121,-1.24298701,1.30E-74,5.70E-73,ZFP36,19,39406813,39409412,+,2010,protein_coding,ZFP36 ring finger protein [Source:HGNC Symbol	Acc:HGNC:12862]
ENSG00000115607,158.3768185,157.7970464,174.9049278,156.025292,181.2010084,158.2026537,464.4607438,475.9772821,424.274206,525.2886486,529.3439316,473.7601316,164.4179578,482.1841573,-1.557708713,2.26E-74,9.86E-73,IL18RAP,2,102418689,102452565,+,2966,protein_coding,interleukin 18 receptor accessory protein [Source:HGNC Symbol	Acc:HGNC:5989]
ENSG00000040487,933.7140792,936.8579361,933.7029979,943.9530168,853.5192325,864.721323,462.7014228,466.6443942,480.222453,466.5971795,454.2343197,458.5476503,911.0780976,464.8245699,0.970977988,2.34E-74,1.02E-72,PQLC2,1,19312326,19329300,+,2686,protein_coding,PQ loop repeat containing 2 [Source:HGNC Symbol	Acc:HGNC:26001]
ENSG00000167074,215.1088132,177.6457315,164.3843306,204.566494,154.9581037,169.888077,503.1658058,510.197871,554.8201155,528.2232221,526.6614455,494.4056419,181.091925,519.579017,-1.516329495,3.05E-74,1.33E-72,TEF,22,41367333,41399326,+,4715,protein_coding,"TEF, PAR bZIP transcription factor [Source:HGNC Symbol	Acc:HGNC:11722]"
ENSG00000257838,296.6610555,336.4352122,226.1928389,238.3719739,276.17533,179.7757428,18.47287049,10.11062854,20.51435721,21.52020534,4.470810233,14.12587548,258.9353589,14.86912455,4.134102652,3.52E-74,1.53E-72,OTOAP1,16,22545698,22576865,+,2661,transcribed_unprocessed_pseudogene,OTOA pseudogene 1 [Source:HGNC Symbol	Acc:HGNC:53869]
ENSG00000087086,201139.7414,199533.869,171099.1017,206571.419,197067.9684,193579.8232,108353.0617,112003.9875,112162.2481,113922.0979,116963.549,119144.1535,194831.9871,113758.1829,0.776286762,4.01E-74,1.74E-72,FTL,19,48965301,48966878,+,878,protein_coding,ferritin light chain [Source:HGNC Symbol	Acc:HGNC:3999]
ENSG00000198121,75.64265958,93.28881991,85.47985192,79.74626037,92.47499737,87.19123527,290.2879649,303.3188562,320.7699492,309.108404,350.5115223,356.4067045,85.63730407,321.7339002,-1.908603599,7.79E-74,3.37E-72,LPAR1,9,110873263,111038458,-,4159,protein_coding,lysophosphatidic acid receptor 1 [Source:HGNC Symbol	Acc:HGNC:3166]
ENSG00000179163,3998.423709,3877.440632,3968.895278,3921.435673,3786.476244,3766.301812,5489.961178,5474.516485,5463.346314,5457.328437,5600.136898,5427.596003,3886.495558,5485.480886,-0.497652149,1.05E-73,4.55E-72,FUCA1,1,23845077,23868294,-,2047,protein_coding,alpha-L-fucosidase 1 [Source:HGNC Symbol	Acc:HGNC:4006]
ENSG00000163221,86.27990858,86.34178013,134.1376138,97.08240393,92.47499737,93.48338627,397.6065458,371.760034,398.1650241,431.382298,474.8000468,519.3975754,98.30001501,432.185254,-2.142534491,1.33E-73,5.74E-72,S100A12,1,153373706,153375649,-,518,protein_coding,S100 calcium binding protein A12 [Source:HGNC Symbol	Acc:HGNC:10489]
ENSG00000130164,2002.166646,1821.116857,1825.323607,1876.63754,1813.259746,1775.28546,1023.045161,1114.502361,1077.003754,1106.334193,1054.217053,1039.881757,1852.298309,1069.164046,0.791947391,2.49E-73,1.07E-71,LDLR,19,11089362,11133816,+,7718,protein_coding,low density lipoprotein receptor [Source:HGNC Symbol	Acc:HGNC:6547]
ENSG00000081985,234.0194781,185.5852056,259.069705,238.3719739,243.6841147,247.1916464,39.58472248,41.99799548,38.23130208,47.93136645,43.81394029,51.0704729,234.6536873,43.77163328,2.426795243,3.10E-73,1.33E-71,IL12RB2,1,67307364,67397090,+,4423,protein_coding,interleukin 12 receptor subunit beta 2 [Source:HGNC Symbol	Acc:HGNC:5972]
ENSG00000126602,1349.748707,1398.339864,1383.458526,1418.096543,1367.130367,1274.610017,744.1927827,770.7409911,775.815691,762.0109074,695.6580723,699.7741393,1365.230671,741.3654306,0.879686706,4.56E-73,1.96E-71,TRAP1,16,3651639,3717597,-,5227,protein_coding,TNF receptor associated protein 1 [Source:HGNC Symbol	Acc:HGNC:16264]
ENSG00000015285,3270.36311,3362.367254,3073.329445,3160.378971,3099.162074,2918.659185,4983.27673,5314.301909,5017.62528,5152.132798,4936.66866,5215.70787,3147.376673,5103.285541,-0.697369829,5.28E-73,2.26E-71,WAS,X,48676596,48691427,+,2381,protein_coding,Wiskott-Aldrich syndrome [Source:HGNC Symbol	Acc:HGNC:12731]
ENSG00000083799,2802.324154,2823.475454,3340.289598,2954.94567,2889.218837,3002.254905,4973.600465,5164.975703,5397.140889,5009.31689,5397.162114,5078.795539,2968.751436,5170.165266,-0.801016421,1.25E-72,5.33E-71,CYLD,16,50742050,50801935,+,12954,protein_coding,CYLD lysine 63 deubiquitinase [Source:HGNC Symbol	Acc:HGNC:2584]
ENSG00000138829,258.8397257,302.6924476,316.9329894,292.114019,323.6624908,344.2705475,830.3995116,720.1878484,835.4938211,847.1135377,854.8189166,972.5121967,306.4187033,843.420972,-1.458349146,1.43E-72,6.07E-71,FBN2,5,128257909,128659185,-,13196,protein_coding,fibrillin 2 [Source:HGNC Symbol	Acc:HGNC:3604]
ENSG00000081087,4678.025728,4593.978164,4548.843197,4522.999855,4476.289738,4455.741786,3160.620175,2918.860686,3027.732631,2940.442603,3115.260571,2877.332175,4545.979744,3006.70814,0.59591713,2.31E-72,9.82E-71,OSTM1,6,108041409,108165854,-,5325,protein_coding,osteopetrosis associated transmembrane protein 1 [Source:HGNC Symbol	Acc:HGNC:21652]
ENSG00000116990,423.126127,392.0115305,330.0837359,393.5304588,384.895935,349.6638198,828.6401906,861.7366479,881.1848894,939.0635059,881.643778,803.0016909,378.8852678,865.8784505,-1.191681101,7.28E-72,3.09E-70,MYCL,1,39895426,39902256,-,5063,protein_coding,"MYCL proto-oncogene, bHLH transcription factor [Source:HGNC Symbol	Acc:HGNC:7555]"
ENSG00000112851,9281.590713,9109.554021,10532.43283,9272.236383,9627.397024,9961.37391,6089.889639,5924.828325,6031.221021,5657.857623,5723.531261,5970.898906,9630.764147,5899.704462,0.706708653,7.56E-72,3.20E-70,ERBIN,5,65926475,66082549,+,10216,protein_coding,erbb2 interacting protein [Source:HGNC Symbol	Acc:HGNC:15842]
ENSG00000158517,13829.60562,13595.35685,11068.98329,14064.81327,13227.67361,12957.33666,26939.6028,27762.23049,27313.00169,26948.18805,24221.95568,24066.1454,13123.96155,26208.52068,-0.997684159,7.87E-72,3.33E-70,NCF1,7,74773962,74789315,+,3462,protein_coding,neutrophil cytosolic factor 1 [Source:HGNC Symbol	Acc:HGNC:7660]
ENSG00000109099,397.1239628,409.8753471,491.8379172,438.6044321,418.6368124,485.3945056,146.9033034,141.5487996,129.6134388,164.3361135,141.2776034,147.7783897,440.2454962,145.2429414,1.60166056,1.10E-71,4.63E-70,PMP22,17,15229777,15265357,-,3222,protein_coding,peripheral myelin protein 22 [Source:HGNC Symbol	Acc:HGNC:9118]
ENSG00000184588,374.6675482,408.8829128,464.2213496,390.9300373,427.3844473,394.6077555,906.0503146,872.6250171,819.6418178,837.3316261,881.643778,859.5051928,410.1156751,862.7996244,-1.077844975,1.19E-71,5.03E-70,PDE4B,1,65792514,66374579,+,8644,protein_coding,phosphodiesterase 4B [Source:HGNC Symbol	Acc:HGNC:8781]
ENSG00000151702,3159.262954,3316.715278,2937.876757,3104.903312,3084.166129,2986.973967,4632.292191,4668.777164,4786.372526,4688.470192,4790.026084,4757.16022,3098.316399,4720.516396,-0.60689578,1.39E-71,5.83E-70,FLI1,11,128686535,128813267,+,8172,protein_coding,"Fli-1 proto-oncogene, ETS transcription factor [Source:HGNC Symbol	Acc:HGNC:3749]"
ENSG00000158715,387.6686303,353.3065946,276.1656754,409.132988,339.9080985,342.4727901,78.28978446,64.55247453,69.93530868,89.99358599,90.31036671,61.93653096,351.4424628,75.83634189,2.214999655,1.59E-71,6.68E-70,SLC45A3,1,205657851,205680459,-,3702,protein_coding,solute carrier family 45 member 3 [Source:HGNC Symbol	Acc:HGNC:8642]
ENSG00000163947,239.9290608,212.3809304,244.603884,243.572817,232.4371556,240.0006167,45.74234598,28.77640431,53.1508346,51.84413106,32.18983368,33.68478,235.4874107,40.89805494,2.531370095,2.12E-71,8.88E-70,ARHGEF3,3,56727418,57079329,-,6594,protein_coding,Rho guanine nucleotide exchange factor 3 [Source:HGNC Symbol	Acc:HGNC:683]
ENSG00000071242,112.2820728,132.9861901,115.7265688,149.9576418,122.4668884,124.9441413,475.8963303,417.6467328,437.328797,512.5721637,376.4422216,450.9414096,126.3939172,445.1379425,-1.806985849,2.21E-71,9.25E-70,RPS6KA2,6,166409364,166906451,-,8243,protein_coding,ribosomal protein S6 kinase A2 [Source:HGNC Symbol	Acc:HGNC:10431]
ENSG00000273812,465.675123,420.7921239,448.4404539,455.0737684,553.6003221,467.4169314,158.3388899,154.7703907,128.680968,114.4483648,114.452742,119.5266387,468.4997871,131.702999,1.823732451,3.07E-71,1.28E-69,BX640514.2,20,62596732,62603115,-,625,lincRNA,novel transcript
ENSG00000177674,1047.178069,1067.859258,958.6894161,989.8937972,983.4840937,975.2834049,1660.799023,1682.253041,1636.486223,1664.881341,1704.272861,1707.057722,1003.73134,1675.958368,-0.739001508,4.18E-71,1.74E-69,AGTRAP,1,11736084,11754802,+,2435,protein_coding,angiotensin II receptor associated protein [Source:HGNC Symbol	Acc:HGNC:13539]
ENSG00000138744,748.1531799,706.6131891,774.5789658,807.8642899,772.2911943,773.9345729,1344.121243,1391.378035,1315.716274,1323.492629,1385.05701,1332.178719,763.9058986,1348.657318,-0.820040553,5.19E-71,2.16E-69,NAAA,4,75913657,75941051,-,4459,protein_coding,N-acylethanolamine acid amidase [Source:HGNC Symbol	Acc:HGNC:736]
ENSG00000164292,928.9864129,903.1151715,1042.854193,1080.041744,1018.474633,996.856494,481.1742933,409.0915856,435.4638554,415.7312396,439.9277269,365.0995509,995.0547748,424.4147086,1.227573995,6.64E-71,2.76E-69,RHOBTB3,5,95713522,95824383,+,8833,protein_coding,Rho related BTB domain containing 3 [Source:HGNC Symbol	Acc:HGNC:18757]
ENSG00000168389,310.8440542,302.6924476,309.0425416,247.9068529,219.9405343,272.3602504,51.89996948,60.66377124,56.88071773,58.69146912,66.16799145,56.50350193,277.1311135,58.46790349,2.242292182,1.09E-70,4.52E-69,MFSD2A,1,39955112,39969968,+,4007,protein_coding,major facilitator superfamily domain containing 2A [Source:HGNC Symbol	Acc:HGNC:25897]
ENSG00000136026,53.18624502,47.63684421,34.19194077,68.47776706,38.73952593,59.32599513,360.6608048,351.538777,345.9466603,343.3450944,238.7412665,318.3755013,50.25971969,326.434684,-2.67582165,1.58E-70,6.55E-69,CKAP4,12,106237877,106304279,-,3638,protein_coding,cytoskeleton associated protein 4 [Source:HGNC Symbol	Acc:HGNC:16991]
ENSG00000043591,157.1949019,88.32664864,142.0280616,162.0929423,149.9594552,114.1575967,625.4386152,664.9682617,685.3660251,636.80244,547.2271725,502.0118825,135.6266011,610.3023995,-2.174973393,1.89E-70,7.79E-69,ADRB1,10,114044056,114046908,+,2853,protein_coding,adrenoceptor beta 1 [Source:HGNC Symbol	Acc:HGNC:285]
ENSG00000108679,152.4672357,132.9861901,144.6582109,155.1584849,112.4695914,149.2138666,402.8845088,407.5361043,400.9624364,393.2328431,425.6211342,429.2092935,141.1589299,409.9077201,-1.531506523,1.92E-70,7.90E-69,LGALS3BP,17,78971238,78980109,-,3584,protein_coding,galectin 3 binding protein [Source:HGNC Symbol	Acc:HGNC:6564]
ENSG00000259959,27.18408079,24.81085636,30.24671683,26.87102252,26.24290466,26.96636142,175.0524394,178.8803511,165.0473285,188.7908923,178.8324093,174.9435348,27.0536571,176.9244926,-2.71436235,1.99E-70,8.18E-69,AC107068.1,4,47840122,47844339,-,4218,lincRNA,novel transcript
ENSG00000178695,11269.57436,11792.10381,11392.49165,11231.22061,11130.74056,11308.7931,17173.61193,16736.97894,17927.68326,17219.09885,16026.06636,16234.97735,11354.15401,16886.40278,-0.572616424,2.00E-70,8.20E-69,KCTD12,13,76880166,76886390,-,6225,protein_coding,potassium channel tetramerization domain containing 12 [Source:HGNC Symbol	Acc:HGNC:14678]
ENSG00000121057,989.2641573,1006.328334,1052.059716,986.4265685,943.4949056,972.5867687,445.1082128,528.8636468,490.4796316,418.6658131,449.7635095,482.452978,991.6934083,469.2222986,1.077663525,2.32E-70,9.52E-69,AKAP1,17,57085092,57121349,+,5399,protein_coding,A-kinase anchoring protein 1 [Source:HGNC Symbol	Acc:HGNC:367]
ENSG00000163235,109.9182397,124.0542818,152.5486588,156.025292,103.7219565,142.9217156,416.9590768,430.0905833,429.8690307,433.3386803,425.6211342,407.4771774,131.5316907,423.8926138,-1.680583421,2.77E-70,1.14E-68,TGFA,2,70447280,70554193,-,4963,protein_coding,transforming growth factor alpha [Source:HGNC Symbol	Acc:HGNC:11765]
ENSG00000106348,1964.345316,1950.13331,1833.214055,1965.051872,1759.524274,1785.173126,3261.781133,3208.957951,3455.73672,3303.35152,3117.048895,3038.149834,1876.240326,3230.837675,-0.783557848,2.88E-70,1.18E-68,IMPDH1,7,128392277,128410252,-,3662,protein_coding,inosine monophosphate dehydrogenase 1 [Source:HGNC Symbol	Acc:HGNC:6052]
ENSG00000153201,16685.11602,16271.95203,18956.80101,18189.94863,18363.78495,19697.12926,9903.217904,9913.860155,10554.63679,10246.55232,10073.62962,10716.10646,18027.45532,10234.66721,0.816853065,3.19E-70,1.30E-68,RANBP2,2,108719481,108785811,+,12302,protein_coding,RAN binding protein 2 [Source:HGNC Symbol	Acc:HGNC:9848]
ENSG00000168386,1764.601418,1548.197437,2108.064656,1781.288751,1802.012787,2014.387198,774.9809001,664.1905211,807.5196976,745.3816578,739.4720126,816.0409605,1836.425374,757.9309583,1.277443263,4.05E-70,1.65E-68,FILIP1L,3,99830141,100114513,-,5903,protein_coding,filamin A interacting protein 1 like [Source:HGNC Symbol	Acc:HGNC:24589]
ENSG00000154889,585.0486952,641.1125283,594.4137395,533.9532216,564.8472813,571.6868622,1211.292508,1335.380708,1096.58564,1194.371397,1289.381671,1232.210984,581.8437213,1226.537151,-1.077476803,5.25E-70,2.13E-68,MPPE1,18,11882622,11909223,-,7630,protein_coding,metallophosphoesterase 1 [Source:HGNC Symbol	Acc:HGNC:15988]
ENSG00000156508,501548.6543,498322.0802,490280.8688,516584.1394,512346.476,520041.7857,349851.5366,351633.6613,361452.7169,344362.4132,377423.1174,359645.8764,506520.6674,357394.887,0.503108369,5.79E-70,2.35E-68,EEF1A1,6,73515750,73523797,-,5948,protein_coding,eukaryotic translation elongation factor 1 alpha 1 [Source:HGNC Symbol	Acc:HGNC:3189]
ENSG00000134802,2009.258145,1758.593499,1675.405098,2095.072949,1879.491839,1888.544178,863.8266106,974.5090432,892.3745388,973.3001963,868.2313473,899.7096076,1884.394285,911.9918906,1.047748483,7.16E-70,2.90E-68,SLC43A3,11,57406954,57427580,-,4517,protein_coding,solute carrier family 43 member 3 [Source:HGNC Symbol	Acc:HGNC:17466]
ENSG00000113013,4857.677045,4936.367981,5089.338876,4809.046223,4879.930605,4822.484301,3465.862368,3418.947928,3482.778372,3376.715857,3244.914067,3379.344058,4899.140839,3394.760442,0.528612538,8.50E-70,3.44E-68,HSPA9,5,138553756,138575724,-,8254,protein_coding,heat shock protein family A (Hsp70) member 9 [Source:HGNC Symbol	Acc:HGNC:5244]
ENSG00000157259,2175.908379,2252.825757,2197.489732,2284.903721,2261.888449,2244.500149,1264.951798,1406.155108,1222.469196,1308.819761,1377.009552,1210.478868,2236.252698,1298.314047,0.783381263,2.07E-69,8.36E-68,GATAD1,7,92447448,92459432,+,5728,protein_coding,GATA zinc finger domain containing 1 [Source:HGNC Symbol	Acc:HGNC:29941]
ENSG00000137154,24184.37657,25460.9008,28521.3389,23317.97989,24360.9135,24476.46739,13540.61407,13804.89666,13460.21574,14687.54015,14438.92873,14882.15312,25053.66284,14135.72475,0.825628548,2.77E-69,1.12E-67,RPS6,9,19375715,19380254,-,2714,protein_coding,ribosomal protein S6 [Source:HGNC Symbol	Acc:HGNC:10429]
ENSG00000119487,3492.563423,3386.185676,3679.578856,3542.640936,3462.813753,3583.829433,2251.051218,2363.553857,2329.312015,2235.166782,2378.471044,2390.532774,3524.602013,2324.681282,0.600238459,3.41E-69,1.37E-67,MAPKAP1,9,125437393,125707234,-,6741,protein_coding,mitogen-activated protein kinase associated protein 1 [Source:HGNC Symbol	Acc:HGNC:18752]
ENSG00000166226,3056.436214,3150.978758,3153.548998,3183.782765,3194.136396,3203.603737,2084.795384,1941.24068,2032.786306,1993.553568,2179.96707,2047.165339,3157.081145,2046.584724,0.625855537,4.05E-69,1.62E-67,CCT2,12,69585334,69601570,+,4322,protein_coding,chaperonin containing TCP1 subunit 2 [Source:HGNC Symbol	Acc:HGNC:1615]
ENSG00000141076,1043.632319,1068.851692,995.5115062,990.7606044,1008.477336,1043.598187,583.2149112,545.9739412,552.0227032,582.0237355,574.946196,558.5153844,1025.138607,566.1161453,0.85749524,5.06E-69,2.03E-67,UTP4,16,69131291,69231130,+,5681,protein_coding,"UTP4, small subunit processome component [Source:HGNC Symbol	Acc:HGNC:1983]"
ENSG00000165209,2354.377779,2439.403397,2723.51959,2548.413103,2440.590133,2615.737058,1269.350101,1366.490334,1493.818193,1417.398979,1408.305223,1433.233059,2520.340177,1398.099315,0.850771335,6.28E-69,2.51E-67,STRBP,9,123109500,123268576,-,8097,protein_coding,spermatid perinuclear RNA binding protein [Source:HGNC Symbol	Acc:HGNC:16462]
ENSG00000005022,16557.46903,16646.09975,15775.63544,16405.19265,16804.20662,17272.85337,10959.69016,11159.80069,10947.20699,10467.62352,11752.86594,11282.22809,16576.90948,11094.90256,0.5793811,7.74E-69,3.09E-67,SLC25A5,X,119468400,119471319,+,1500,protein_coding,solute carrier family 25 member 5 [Source:HGNC Symbol	Acc:HGNC:10991]
ENSG00000075420,5170.884932,4851.018635,5698.218436,5268.454028,5476.019439,5646.756082,3143.026965,3180.181546,3339.177872,3250.529198,3186.793534,3272.856689,5351.891925,3228.760967,0.72895312,7.76E-69,3.09E-67,FNDC3B,3,172039628,172401665,+,13270,protein_coding,fibronectin type III domain containing 3B [Source:HGNC Symbol	Acc:HGNC:24670]
ENSG00000035720,273.0227244,198.4868509,286.6862726,234.0379381,259.9297223,235.5062231,25.51015449,45.88669876,47.5560099,44.01860184,33.08399573,44.55083806,247.9449552,40.1010498,2.627544656,1.50E-68,5.95E-67,STAP1,4,67558728,67607337,+,1655,protein_coding,signal transducing adaptor family member 1 [Source:HGNC Symbol	Acc:HGNC:24133]
ENSG00000181481,1204.37297,1058.927349,1083.621507,1207.462399,1167.184426,1079.553336,1975.717482,2054.790816,2037.44866,2044.419508,1917.083428,1911.339613,1133.520331,1990.133251,-0.812487818,2.08E-68,8.25E-67,RNF135,17,30968785,30999911,+,3580,protein_coding,ring finger protein 135 [Source:HGNC Symbol	Acc:HGNC:21158]
ENSG00000148840,1330.838042,1385.438219,1503.130319,1452.76883,1514.590498,1499.329695,653.5877512,646.302486,792.6001651,725.8178348,702.8113687,756.2776412,1447.682601,712.8995411,1.023719446,9.03E-68,3.58E-66,PPRC1,10,102132994,102150331,+,6095,protein_coding,"peroxisome proliferator-activated receptor gamma, coactivator-related 1 [Source:HGNC Symbol	Acc:HGNC:30025]"
ENSG00000184640,15435.83022,15509.76253,13084.99272,15176.92688,14469.83776,14382.95831,8526.549223,8135.945013,8913.488209,8516.13217,7631.673068,8007.198187,14676.71807,8288.497645,0.824508948,1.09E-67,4.30E-66,9-Sep,17,77280569,77500596,+,12844,protein_coding,septin 9 [Source:HGNC Symbol	Acc:HGNC:7323]
ENSG00000130775,3076.528795,3061.659675,2928.671234,2761.647669,2729.262085,2643.602298,4780.075155,4930.875765,5160.29331,4869.435555,4768.566195,4697.396901,2866.895293,4867.773813,-0.764479379,1.29E-67,5.09E-66,THEMIS2,1,27872543,27886685,+,4621,protein_coding,thymocyte selection associated family member 2 [Source:HGNC Symbol	Acc:HGNC:16839]
ENSG00000165322,183.1970662,171.691126,186.7405996,166.4269782,154.9581037,174.3824705,470.6183673,413.7580295,427.0716184,470.5099441,452.4459956,466.1538909,172.8993907,450.0929743,-1.380706414,2.69E-67,1.06E-65,ARHGAP12,10,31805404,31928876,-,5938,protein_coding,Rho GTPase activating protein 12 [Source:HGNC Symbol	Acc:HGNC:16348]
ENSG00000100350,751.6989295,747.3029936,862.6889671,765.3907382,766.0428837,773.9345729,346.5862368,328.9842979,353.4064265,372.6908289,401.4787589,346.6272522,777.8431808,358.2956336,1.117589343,3.19E-67,1.26E-65,FOXRED2,22,36487190,36507101,-,5577,protein_coding,FAD dependent oxidoreductase domain containing 2 [Source:HGNC Symbol	Acc:HGNC:26264]
ENSG00000122406,29659.01405,30309.93456,33201.68956,30295.77768,30483.00826,30768.61839,18869.59738,19045.31321,18505.81515,18336.19314,20971.67664,19825.12294,30786.34042,19258.95308,0.676707185,3.37E-67,1.32E-65,RPL5,1,92831983,92841924,+,3717,protein_coding,ribosomal protein L5 [Source:HGNC Symbol	Acc:HGNC:10360]
ENSG00000197958,23843.9846,25105.60933,22450.95434,21941.4901,22972.53887,21475.11136,10279.7126,10515.05368,10018.46609,10501.86021,12515.58617,12651.3514,22964.9481,11080.33836,1.051514381,6.36E-67,2.49E-65,RPL12,9,127447674,127451405,-,2452,protein_coding,ribosomal protein L12 [Source:HGNC Symbol	Acc:HGNC:10302]
ENSG00000186469,2070.717806,2149.612595,2473.655407,2116.743129,2103.181359,2175.286488,3630.358882,3628.160165,3905.187637,3710.27904,3717.92579,3945.465683,2181.532797,3756.229533,-0.784602765,7.61E-67,2.98E-65,GNG2,14,51826195,51979342,+,6379,protein_coding,G protein subunit gamma 2 [Source:HGNC Symbol	Acc:HGNC:4404]
ENSG00000125633,1980.892148,1939.216533,2098.859133,1988.455666,2060.692847,2043.151317,1298.378897,1263.050827,1302.661683,1255.997439,1189.235522,1250.683283,2018.544607,1260.001275,0.678967136,1.09E-66,4.26E-65,CCDC93,2,117915478,118014133,-,8065,protein_coding,coiled-coil domain containing 93 [Source:HGNC Symbol	Acc:HGNC:25611]
ENSG00000103540,1225.647468,1386.430653,1722.747785,1440.63353,1513.340835,1548.768024,618.4013312,609.7486751,671.3789634,617.2386169,671.515697,623.7117328,1472.928049,635.3325027,1.212532808,1.29E-66,5.04E-65,CCP110,16,19523811,19553408,+,10142,protein_coding,centriolar coiled-coil protein 110 [Source:HGNC Symbol	Acc:HGNC:24342]
ENSG00000185187,458.5836237,438.6559404,376.1113484,355.390943,411.1388397,363.1470005,916.6062406,932.5110477,847.6159412,918.5214917,935.2935008,866.0248276,400.504616,902.762175,-1.176316564,1.85E-66,7.22E-65,SIGIRR,11,405716,417455,-,3496,protein_coding,single Ig and TIR domain containing [Source:HGNC Symbol	Acc:HGNC:30575]
ENSG00000189241,1504.579776,1657.365205,1683.295545,1509.978104,1577.073604,1631.464866,2865.054247,2687.09397,3157.346069,2763.390004,2737.030025,2784.970682,1593.959517,2832.480833,-0.829700842,2.03E-66,7.89E-65,TSPYL1,6,116276578,116279903,-,3326,protein_coding,TSPY like 1 [Source:HGNC Symbol	Acc:HGNC:12382]
ENSG00000170921,1932.433569,1936.23923,2279.02436,2053.466205,2175.661763,2253.488936,1106.612908,1057.727294,1061.15175,1194.371397,1041.698784,1119.203981,2105.052344,1096.794352,0.940826401,3.64E-66,1.41E-64,TANC2,17,63009556,63427699,+,22866,protein_coding,"tetratricopeptide repeat, ankyrin repeat and coiled-coil containing 2 [Source:HGNC Symbol	Acc:HGNC:30212]"
ENSG00000120705,4056.33762,4188.072554,4250.321252,4056.657593,4000.168467,4062.032909,2671.528937,2771.867701,2779.695402,2543.296995,2736.135863,2836.041154,4102.265066,2723.094342,0.591043734,4.18E-66,1.62E-64,ETF1,5,138506095,138543300,-,4601,protein_coding,eukaryotic translation termination factor 1 [Source:HGNC Symbol	Acc:HGNC:3477]
ENSG00000111252,6645.916794,6583.808844,6489.893373,6751.561109,6528.23495,6445.859259,4170.470429,4259.685578,4630.649906,4435.118683,4029.988344,4174.739508,6574.212388,4283.442075,0.618223803,4.42E-66,1.71E-64,SH2B3,12,111405948,111451623,+,5682,protein_coding,SH2B adaptor protein 3 [Source:HGNC Symbol	Acc:HGNC:29605]
ENSG00000142784,2889.785979,2850.271179,2651.190484,2806.721642,2810.490123,2853.939917,4238.204287,4405.123081,4518.753412,4147.530485,4185.57254,4156.267209,2810.399887,4275.241836,-0.60490013,4.44E-66,1.71E-64,WDTC1,1,27234516,27308633,+,6024,protein_coding,WD and tetratricopeptide repeats 1 [Source:HGNC Symbol	Acc:HGNC:29175]
ENSG00000146072,530.6805336,574.6194333,543.1258283,573.8263518,523.6084311,519.5518968,211.9981804,232.5444564,254.5645236,216.1802446,248.577049,227.1006135,544.2354125,231.8275113,1.231828977,6.94E-66,2.68E-64,TNFRSF21,6,47231532,47309905,-,3595,protein_coding,TNF receptor superfamily member 21 [Source:HGNC Symbol	Acc:HGNC:13469]
ENSG00000137955,2831.872068,2899.892891,2393.435854,2622.958521,2690.522559,2725.400261,1523.571985,1606.034457,1498.480547,1446.744714,1529.0171,1452.791963,2694.013692,1509.440128,0.835542151,8.20E-66,3.16E-64,RABGGTB,1,75786197,75795079,+,5913,protein_coding,Rab geranylgeranyltransferase subunit beta [Source:HGNC Symbol	Acc:HGNC:9796]
ENSG00000127418,2032.896476,2159.536938,2104.119432,2109.808671,2015.70501,1688.993104,946.5146976,1016.507039,859.7380614,918.5214917,949.6000935,805.1749025,2018.509938,916.0093809,1.137854129,1.11E-65,4.26E-64,FGFRL1,4,1009936,1026897,+,4145,protein_coding,fibroblast growth factor receptor like 1 [Source:HGNC Symbol	Acc:HGNC:3693]
ENSG00000138623,599.2316938,673.8628587,516.8243354,568.6255088,691.0631561,559.1025602,179.4507419,203.7680521,207.0085137,208.3547154,195.8214882,144.5185722,601.4516855,189.8203473,1.660204449,1.31E-65,5.01E-64,SEMA7A,15,74409289,74433958,-,3800,protein_coding,semaphorin 7A (John Milton Hagen blood group) [Source:HGNC Symbol	Acc:HGNC:10741]
ENSG00000135535,10075.83864,9954.115571,10972.98284,10469.2971,10043.53451,10639.12846,7276.551653,6977.111434,7095.170184,6782.777448,6936.909158,7155.299235,10359.14952,7037.303185,0.557801717,1.53E-65,5.87E-64,CD164,6,109366514,109382812,-,7206,protein_coding,CD164 molecule [Source:HGNC Symbol	Acc:HGNC:1632]
ENSG00000168906,11955.08596,11760.34591,12462.96241,11922.93273,11788.06284,11665.64795,8316.310363,8438.486128,7688.221601,7582.93781,8138.662949,7960.474137,11925.83964,8020.848831,0.571823624,1.57E-65,5.99E-64,MAT2A,2,85539165,85545280,+,4487,protein_coding,methionine adenosyltransferase 2A [Source:HGNC Symbol	Acc:HGNC:6904]
ENSG00000104998,1883.97499,1958.072784,1683.295545,1722.345863,1750.776639,1579.329901,826.8808696,874.1804985,885.8472433,869.6119341,932.6110146,950.7800805,1762.965954,889.9852735,0.986602359,1.57E-65,6.00E-64,IL27RA,19,14031748,14053216,+,2962,protein_coding,interleukin 27 receptor subunit alpha [Source:HGNC Symbol	Acc:HGNC:17290]
ENSG00000101294,4634.294816,4639.630139,4485.719614,4978.94043,4661.239732,4687.652494,3127.193076,3242.400799,3125.642063,3082.28032,3193.052669,2993.598996,4681.246204,3127.36132,0.582100748,3.37E-65,1.29E-63,HM13,20,31514410,31577923,+,10805,protein_coding,histocompatibility minor 13 [Source:HGNC Symbol	Acc:HGNC:16435]
ENSG00000111674,206.8353973,233.2220498,245.9189586,253.107696,248.6827632,240.8994954,41.34404348,29.55414497,60.61060086,45.97498415,27.71902345,35.85799161,238.11106,40.17679808,2.57432809,5.27E-65,2.00E-63,ENO2,12,6913745,6923698,+,4281,protein_coding,enolase 2 [Source:HGNC Symbol	Acc:HGNC:3353]
ENSG00000119522,590.9582779,608.3621979,649.6468746,689.1117065,739.799979,673.2601569,1235.043341,1360.268409,1367.934638,1350.881981,1262.55681,1266.98237,658.5231988,1307.277925,-0.989402786,5.71E-65,2.17E-63,DENND1A,9,123379654,123930152,-,10256,protein_coding,DENN domain containing 1A [Source:HGNC Symbol	Acc:HGNC:29324]
ENSG00000102317,4078.794034,4009.434388,3847.908411,3528.772022,3935.186037,3799.560325,2365.407083,2375.997707,2388.057674,2332.985898,2462.522276,2508.972807,3866.609203,2405.657241,0.684209945,6.05E-65,2.29E-63,RBM3,X,48574449,48579066,+,3731,protein_coding,RNA binding motif protein 3 [Source:HGNC Symbol	Acc:HGNC:9900]
ENSG00000260997,549.5911985,593.4756841,662.797621,584.228038,531.1064038,533.0350775,1089.019699,1119.168805,1201.954839,1129.810781,1128.432503,1186.573541,575.7056705,1142.493361,-0.990092201,7.99E-65,3.03E-63,AC004847.1,7,44958999,44960909,-,1911,sense_overlapping,"novel transcript, overlapping MYO1G"
ENSG00000177189,4694.57256,4806.359094,5326.052312,5176.572467,4962.408305,5268.328144,7664.481933,7522.307634,7847.674105,7565.33037,7779.209806,7750.759216,5039.048814,7688.293844,-0.609283176,8.69E-65,3.29E-63,RPS6KA3,X,20149911,20267519,-,9925,protein_coding,ribosomal protein S6 kinase A3 [Source:HGNC Symbol	Acc:HGNC:10432]
ENSG00000112406,1964.345316,2087.089237,1962.09137,2056.933433,1959.470215,2068.319921,3243.308262,3071.297854,3317.731044,3264.223874,3195.735155,2972.953486,2016.374915,3177.541613,-0.654963225,8.87E-65,3.35E-63,HECA,6,139135112,139180802,+,5614,protein_coding,"hdc homolog, cell cycle regulator [Source:HGNC Symbol	Acc:HGNC:21041]"
ENSG00000110047,5991.135022,6041.939741,4947.310814,5869.151402,5567.244774,5507.429882,9817.890836,10238.17801,10549.04196,10471.53628,9673.939183,9412.179494,5654.035272,10027.12763,-0.826183237,1.08E-64,4.08E-63,EHD1,11,64851642,64888296,-,7101,protein_coding,EH domain containing 1 [Source:HGNC Symbol	Acc:HGNC:3242]
ENSG00000196189,572.0476131,558.7404852,551.0162762,581.6276164,558.5989706,549.2148944,1213.051829,1048.394406,1173.048244,1053.511871,1044.38127,1214.825291,561.8743093,1124.535485,-0.999618764,1.43E-64,5.38E-63,SEMA4A,1,156147366,156177752,+,6822,protein_coding,semaphorin 4A [Source:HGNC Symbol	Acc:HGNC:10729]
ENSG00000175567,349.8473005,405.90561,424.7691103,494.0800914,413.6381639,440.4505699,1027.443464,1101.28077,1100.315523,930.2597856,963.9066863,983.3782547,421.4484744,1017.764081,-1.268672068,2.81E-64,1.05E-62,UCP2,11,73974667,73983307,-,3237,protein_coding,uncoupling protein 2 [Source:HGNC Symbol	Acc:HGNC:12518]
ENSG00000068097,1489.21486,1390.40039,1449.212259,1440.63353,1465.853675,1468.767819,775.8605606,763.7413252,889.5771264,720.926879,813.6874624,741.0651599,1450.680422,784.1430856,0.886616359,3.18E-64,1.19E-62,HEATR6,17,60043194,60078931,-,4868,protein_coding,HEAT repeat containing 6 [Source:HGNC Symbol	Acc:HGNC:24076]
ENSG00000141101,1411.208368,1515.447106,1437.376587,1490.908346,1417.116852,1390.565371,864.7062711,863.2921293,836.4262918,853.9608757,845.8772961,916.0086947,1443.770438,863.3785931,0.743326974,3.89E-64,1.46E-62,NOB1,16,69741867,69754940,-,2119,protein_coding,NIN1 (RPN12) binding protein 1 homolog [Source:HGNC Symbol	Acc:HGNC:29540]
ENSG00000225968,179.6513165,167.721389,194.6310474,179.4290858,198.6962781,140.2250794,1.759320999,3.888703285,7.459766259,1.956382304,2.68248614,1.086605806,176.7256994,3.138877466,5.783721083,3.96E-64,1.48E-62,ELFN1,7,1688119,1747954,+,3845,protein_coding,extracellular leucine rich repeat and fibronectin type III domain containing 1 [Source:HGNC Symbol	Acc:HGNC:33154]
ENSG00000124299,2582.487675,2683.542224,2336.887644,2623.825328,2590.549589,2519.557036,1570.193992,1602.923494,1574.010681,1570.97499,1529.0171,1435.40627,2556.141582,1547.087754,0.724371448,4.02E-64,1.50E-62,PEPD,19,33386950,33521794,-,4157,protein_coding,peptidase D [Source:HGNC Symbol	Acc:HGNC:8840]
ENSG00000160223,606.3231932,588.5135129,451.0706032,518.3506924,651.073968,728.0917585,131.9490749,179.6580918,162.2499161,129.1212321,161.8433304,135.8257258,590.5706214,150.1078952,1.97373168,4.05E-64,1.51E-62,ICOSLG,21,44217014,44240966,-,9341,protein_coding,inducible T cell costimulator ligand [Source:HGNC Symbol	Acc:HGNC:17087]
ENSG00000142405,469.2208727,456.519757,448.4404539,439.4712392,426.1347852,442.2483274,953.5519816,956.6210081,839.2237042,950.8017998,870.9138334,837.7730767,447.0059059,901.4809006,-1.013359668,4.79E-64,1.78E-62,NLRP12,19,53793603,53824394,-,5088,protein_coding,NLR family pyrin domain containing 12 [Source:HGNC Symbol	Acc:HGNC:22938]
ENSG00000100316,55092.67642,55941.53405,55255.49135,52330.01614,52539.54479,50481.92747,36167.24144,36566.25473,35911.31477,35885.9206,38184.29604,37705.22148,53606.86504,36736.70818,0.545153139,5.17E-64,1.92E-62,RPL3,22,39312882,39320389,-,4787,protein_coding,ribosomal protein L3 [Source:HGNC Symbol	Acc:HGNC:10332]
ENSG00000100380,8620.899359,8391.031621,10178.67775,9101.475369,8418.973747,8841.371032,5049.251268,4892.766473,5260.067684,4942.799891,5291.650992,5336.321115,8925.404813,5128.80957,0.799267229,5.65E-64,2.09E-62,ST13,22,40824535,40857022,-,4147,protein_coding,"ST13, Hsp70 interacting protein [Source:HGNC Symbol	Acc:HGNC:11343]"
ENSG00000071967,408.9431283,402.9283073,353.7550795,404.7989521,442.3803928,447.6415997,877.0215181,865.6253512,893.3070096,801.1385535,823.523245,844.2927115,410.0745766,850.8180648,-1.050570588,7.45E-64,2.76E-62,CYBRD1,2,171522247,171558133,+,5176,protein_coding,cytochrome b reductase 1 [Source:HGNC Symbol	Acc:HGNC:20797]
ENSG00000135049,1261.104965,1251.459595,1442.636885,1444.967566,1377.127664,1406.745188,2463.049399,2466.215623,2471.980044,2290.923678,2498.288758,2264.4865,1364.006977,2409.157334,-0.820991646,1.03E-63,3.79E-62,AGTPBP1,9,85546539,85742029,-,4939,protein_coding,ATP/GTP binding protein 1 [Source:HGNC Symbol	Acc:HGNC:17258]
ENSG00000155719,203.2896476,186.5776398,126.2471659,167.2937853,161.2064143,121.3486264,13.19490749,9.332887884,10.25717861,4.89095576,7.153296373,11.95266387,160.9938799,9.463648331,4.089410865,1.28E-63,4.71E-62,OTOA,16,21663971,21761935,+,7538,protein_coding,otoancorin [Source:HGNC Symbol	Acc:HGNC:16378]
ENSG00000231500,34529.69218,36477.91345,31806.39536,30800.25945,34668.12672,31008.619,19412.34791,19252.19222,18776.23168,20215.29835,20690.90976,19790.35155,33215.1677,19689.55524,0.754378209,1.45E-63,5.33E-62,RPS18,6,33272010,33276510,+,1898,protein_coding,ribosomal protein S18 [Source:HGNC Symbol	Acc:HGNC:10401]
ENSG00000115896,362.8483827,437.6635062,386.6319456,376.1943152,371.1496516,389.2144832,124.0321304,142.3265402,124.0186141,156.5105843,123.3943624,141.2587548,387.2837141,135.2568311,1.520504668,3.02E-63,1.11E-61,PLCL1,2,197804702,198572581,+,8013,protein_coding,phospholipase C like 1 (inactive) [Source:HGNC Symbol	Acc:HGNC:9063]
ENSG00000130304,869.8905851,858.45563,721.97598,848.6042272,784.7878156,817.0807512,375.6150333,370.2045527,374.8532545,425.5131511,402.372921,385.7450612,816.7991649,389.0506623,1.07326132,3.36E-63,1.23E-61,SLC27A1,19,17468769,17506168,+,8249,protein_coding,solute carrier family 27 member 1 [Source:HGNC Symbol	Acc:HGNC:10995]
ENSG00000102780,354.5749668,317.5789614,451.0706032,384.862387,382.3966108,398.2032704,91.48469196,124.4385051,114.6939062,112.4919825,119.8177143,108.6605806,381.4477999,111.9312301,1.765259345,4.33E-63,1.59E-61,DGKH,13,42040036,42256578,+,19637,protein_coding,diacylglycerol kinase eta [Source:HGNC Symbol	Acc:HGNC:2854]
ENSG00000168461,3368.462184,3409.011664,3541.496019,3453.359797,3375.337404,3660.234124,5370.32735,5400.631122,5646.110588,5019.098801,5158.420847,5280.904219,3467.983532,5312.582154,-0.615091564,5.57E-63,2.04E-61,RAB31,18,9708165,9862551,+,5586,protein_coding,"RAB31, member RAS oncogene family [Source:HGNC Symbol	Acc:HGNC:9771]"
ENSG00000214212,841.5245878,875.3270124,654.9071732,686.511285,758.5449109,652.5859465,1707.42103,1705.585261,1723.206006,1958.338686,1910.824294,2064.551032,744.9001526,1844.987718,-1.308404352,6.01E-63,2.19E-61,C19orf38,19,10836575,10869790,+,1565,protein_coding,chromosome 19 open reading frame 38 [Source:HGNC Symbol	Acc:HGNC:34073]
ENSG00000031081,243.4748105,254.0631691,197.2611967,289.5135974,277.4249921,275.0568865,42.22370398,39.66477351,60.61060086,31.30211686,30.40150959,51.0704729,256.1324421,42.54552962,2.598006664,6.17E-63,2.25E-61,ARHGAP31,3,119294373,119420714,+,9384,protein_coding,Rho GTPase activating protein 31 [Source:HGNC Symbol	Acc:HGNC:29216]
ENSG00000241839,6130.601175,6261.267711,5524.628583,5803.274057,5944.642737,5866.981367,3776.382525,3702.823268,3870.686218,4059.493281,3805.553671,3672.727625,5921.899272,3814.611098,0.634803755,7.80E-63,2.84E-61,PLEKHO2,15,64841883,64868007,+,3726,protein_coding,pleckstrin homology domain containing O2 [Source:HGNC Symbol	Acc:HGNC:30026]
ENSG00000084652,4387.274255,4213.875844,4434.431703,4000.315126,4147.628598,4005.40355,2746.30008,2830.198251,2806.737055,2779.041063,2713.781812,2792.576922,4198.154846,2778.105864,0.594533676,1.02E-62,3.69E-61,TXLNA,1,32179686,32198285,+,5103,protein_coding,taxilin alpha [Source:HGNC Symbol	Acc:HGNC:30685]
ENSG00000134686,2545.848261,2786.755386,2317.161524,2461.732385,2589.299926,2322.702597,4180.146694,4195.910844,4170.94181,4495.766535,4237.433939,4399.66691,2503.91668,4279.977789,-0.773127107,1.10E-62,4.00E-61,PHC2,1,33323623,33431052,-,4975,protein_coding,polyhomeotic homolog 2 [Source:HGNC Symbol	Acc:HGNC:3183]
ENSG00000205269,573.2295296,608.3621979,582.5780677,591.1624954,603.5868072,628.3162212,1092.538341,1056.949553,1144.14165,1036.882621,1034.545488,1135.503068,597.8725532,1083.426787,-0.855408412,1.35E-62,4.90E-61,TMEM170B,6,11538278,11583524,+,8362,protein_coding,transmembrane protein 170B [Source:HGNC Symbol	Acc:HGNC:34244]
ENSG00000087269,1749.236503,1731.797774,1667.51465,1866.235854,1842.001975,1814.836124,1051.194297,1109.058177,1099.383052,1045.686342,997.8848441,1011.630006,1778.603813,1052.472786,0.757098131,1.61E-62,5.83E-61,NOP14,4,2937933,2963385,-,3538,protein_coding,NOP14 nucleolar protein [Source:HGNC Symbol	Acc:HGNC:16821]
ENSG00000170632,1835.516411,1702.024746,1703.021665,1789.956823,1658.301642,1756.409007,1066.148526,1063.949219,949.2552565,1023.187945,1050.640405,959.472927,1740.871716,1018.775713,0.772194015,1.81E-62,6.53E-61,ARMC10,7,103074881,103099764,+,4580,protein_coding,armadillo repeat containing 10 [Source:HGNC Symbol	Acc:HGNC:21706]
ENSG00000274180,568.5018634,485.3003504,399.782692,438.6044321,436.1320822,359.5514857,1162.03152,1132.390397,1181.440481,1121.00706,1139.162447,1253.9431,447.9788176,1164.995834,-1.380125974,1.82E-62,6.58E-61,NATD1,17,21238870,21253410,-,4931,protein_coding,N-acetyltransferase domain containing 1 [Source:HGNC Symbol	Acc:HGNC:30770]
ENSG00000183486,104.0086569,127.0315846,109.1511955,84.08029626,119.9675642,121.3486264,378.2540148,397.4254757,364.5960759,323.7812713,390.7488144,419.4298412,110.9313206,379.0392489,-1.775754964,1.96E-62,7.05E-61,MX2,21,41361943,41409390,+,13047,protein_coding,MX dynamin like GTPase 2 [Source:HGNC Symbol	Acc:HGNC:7533]
ENSG00000108984,46.09474568,84.35691162,98.63059837,50.27481632,69.98107909,50.33720799,372.9760518,318.8736694,422.4092644,334.541374,410.4203794,405.3039658,66.61255985,377.4207841,-2.516420915,3.95E-62,1.42E-60,MAP2K6,17,69414698,69553861,+,16655,protein_coding,mitogen-activated protein kinase kinase 6 [Source:HGNC Symbol	Acc:HGNC:6846]
ENSG00000203710,7080.862086,7091.935182,7018.55338,7262.110537,7591.69742,7635.974677,11110.99177,11078.13792,11366.81884,11665.90768,11756.44259,12832.81457,7280.18888,11635.18556,-0.676086899,5.64E-62,2.02E-60,CR1,1,207496147,207641765,+,12583,protein_coding,complement C3b/C4b receptor 1 (Knops blood group) [Source:HGNC Symbol	Acc:HGNC:2334]
ENSG00000185621,397.1239628,381.0947537,436.6047821,405.6657593,376.1483001,382.0234535,148.6626244,132.9936523,146.3979128,173.1398339,134.124307,136.9123316,396.4435019,145.371777,1.448185572,5.65E-62,2.02E-60,LMLN,3,197960200,198043720,+,8692,protein_coding,leishmanolysin like peptidase [Source:HGNC Symbol	Acc:HGNC:15991]
ENSG00000187764,4908.499457,4745.820604,4995.968576,4968.538744,4824.945471,4731.697551,6980.106064,7008.22106,7315.233288,7041.998103,6639.153196,6827.144281,4862.578401,6968.642666,-0.519480142,9.31E-62,3.33E-60,SEMA4D,9,89360787,89498130,-,14160,protein_coding,semaphorin 4D [Source:HGNC Symbol	Acc:HGNC:10732]
ENSG00000133246,1971.436815,1760.578367,1818.748234,1770.020257,1654.552656,1631.464866,3457.065763,3674.824604,3472.521194,3381.606813,3107.213112,3049.015893,1767.800199,3357.04123,-0.926316973,2.02E-61,7.22E-60,PRAM1,19,8490056,8503112,-,3763,protein_coding,PML-RARA regulated adaptor molecule 1 [Source:HGNC Symbol	Acc:HGNC:30091]
ENSG00000101493,4757.214137,4608.864677,4141.170057,4315.832939,4488.786359,4462.932816,7586.192149,7344.982765,7306.841051,8189.416325,6906.507648,7300.904413,4462.466831,7439.140725,-0.737144702,2.50E-61,8.94E-60,ZNF516,18,76358190,76495190,-,8217,protein_coding,zinc finger protein 516 [Source:HGNC Symbol	Acc:HGNC:28990]
ENSG00000103811,264.7493085,307.6546189,311.6726908,251.3740816,258.6800602,302.9221267,77.41012396,75.44084373,83.92237042,83.14624792,75.10961192,93.44809934,282.8421478,81.41288288,1.801881403,2.77E-61,9.88E-60,CTSH,15,78921058,78949574,-,5892,protein_coding,cathepsin H [Source:HGNC Symbol	Acc:HGNC:2535]
ENSG00000156398,230.4737284,203.4490221,232.7682121,240.1055883,231.1874934,196.8544384,52.77962998,52.88636468,57.81318851,50.86593991,64.37966736,55.41689612,222.4730805,55.69028109,1.996027922,4.56E-61,1.62E-59,SFXN2,10,102714538,102743492,+,8034,protein_coding,sideroflexin 2 [Source:HGNC Symbol	Acc:HGNC:16086]
ENSG00000100422,1486.851027,1545.220134,1517.59614,1488.307925,1400.871244,1436.408185,2211.466496,2246.892758,2388.057674,2352.549721,2319.456349,2284.045405,1479.209109,2300.4114,-0.636626329,5.83E-61,2.07E-59,CERK,22,46684411,46738261,-,4938,protein_coding,ceramide kinase [Source:HGNC Symbol	Acc:HGNC:19256]
ENSG00000172794,1243.376217,1216.724396,963.9497147,1061.838793,977.2357831,986.0699494,2233.458008,2194.006393,2138.155504,2191.148181,2132.576481,2194.943729,1074.865809,2180.714716,-1.020022462,6.38E-61,2.26E-59,RAB37,17,74670578,74747335,+,5074,protein_coding,"RAB37, member RAS oncogene family [Source:HGNC Symbol	Acc:HGNC:30268]"
ENSG00000217128,1553.038354,1567.053688,1950.255698,1605.326894,1742.029005,1685.397589,897.2537096,837.6266876,895.1719511,817.7678031,836.9356757,788.8758154,1683.850205,845.6052737,0.991604097,6.88E-61,2.43E-59,FNIP1,5,131641714,131797063,-,7942,protein_coding,folliculin interacting protein 1 [Source:HGNC Symbol	Acc:HGNC:29418]
ENSG00000113369,1304.835878,1393.377693,1653.048829,1529.047862,1442.110094,1567.644477,2794.681407,2754.757407,3224.483966,2747.738946,3065.187496,2880.591993,1481.677472,2911.240202,-0.974250529,8.81E-61,3.11E-59,ARRDC3,5,91368724,91383359,-,4934,protein_coding,arrestin domain containing 3 [Source:HGNC Symbol	Acc:HGNC:29263]
ENSG00000142207,1479.759528,1371.54414,1511.020767,1427.631422,1534.585092,1579.329901,694.9317947,773.074213,794.4651066,859.8300226,768.9793601,700.8607451,1483.978475,765.3568737,0.954590389,1.09E-60,3.86E-59,URB1,21,32311018,32393026,-,11461,protein_coding,URB1 ribosome biogenesis 1 homolog (S. cerevisiae) [Source:HGNC Symbol	Acc:HGNC:17344]
ENSG00000135632,432.5814595,466.4440996,426.0841849,447.2725038,447.3790413,372.1357877,166.2558344,170.3252039,179.966861,170.2052605,170.7849509,158.6444477,431.9828461,169.3637597,1.348757927,1.24E-60,4.38E-59,SMYD5,2,73214222,73227237,+,3380,protein_coding,SMYD family member 5 [Source:HGNC Symbol	Acc:HGNC:16258]
ENSG00000144381,6028.956352,6218.593038,6429.399939,6390.102516,6289.549484,6661.590151,3826.523173,3957.922203,4089.816852,3632.023747,4255.31718,4084.551226,6336.365246,3974.359064,0.67313426,1.28E-60,4.50E-59,HSPD1,2,197486581,197516737,-,4245,protein_coding,heat shock protein family D (Hsp60) member 1 [Source:HGNC Symbol	Acc:HGNC:5261]
ENSG00000133657,5870.579533,5910.938419,6397.838147,6162.999035,5868.413347,6371.252326,4295.38222,4160.134774,4035.733546,4045.798605,4154.276869,4041.086994,6097.003468,4122.068835,0.56462447,1.57E-60,5.52E-59,ATP13A3,3,194402672,194498364,-,13254,protein_coding,ATPase 13A3 [Source:HGNC Symbol	Acc:HGNC:24113]
ENSG00000116852,1618.043765,1546.212568,1392.664049,1568.920992,1588.320563,1576.633265,2494.717177,2583.654463,2852.428123,2853.38359,2622.577283,2830.608125,1548.465867,2706.228127,-0.803993872,2.00E-60,7.03E-59,KIF21B,1,200969390,201023700,-,12150,protein_coding,kinesin family member 21B [Source:HGNC Symbol	Acc:HGNC:29442]
ENSG00000162139,862.7990858,856.4707615,852.1683699,913.6147656,857.2682189,950.1148009,463.5810833,488.4211326,492.3445731,479.3136645,447.0810233,456.3744387,882.0726671,471.1859859,0.906176075,2.24E-60,7.86E-59,NEU3,11,74988134,75018893,+,7556,protein_coding,neuraminidase 3 [Source:HGNC Symbol	Acc:HGNC:7760]
ENSG00000138363,2242.095707,2381.842211,2565.710632,2428.793713,2234.395882,2283.151934,1362.594114,1260.717605,1360.474872,1240.346381,1392.210307,1438.666088,2355.998346,1342.501561,0.811990762,2.30E-60,8.03E-59,ATIC,2,215311817,215349773,+,3928,protein_coding,5-aminoimidazole-4-carboxamide ribonucleotide formyltransferase/IMP cyclohydrolase [Source:HGNC Symbol	Acc:HGNC:794]
ENSG00000240065,137.1023205,114.1299393,114.4114941,136.9555341,118.717902,140.2250794,480.2946328,368.6490714,357.1363097,427.4695334,477.4825329,428.1226877,126.9237116,423.1924613,-1.731691649,2.32E-60,8.10E-59,PSMB9,6,32844136,32859585,+,3072,protein_coding,proteasome subunit beta 9 [Source:HGNC Symbol	Acc:HGNC:9546]
ENSG00000136235,524.7709508,518.0506808,678.5785168,524.4183427,563.5976191,610.3386469,0,0.777740657,2.797412347,0,2.68248614,0,569.9591262,1.042939857,9.058955423,2.45E-60,8.56E-59,GPNMB,7,23235967,23275108,+,6040,protein_coding,glycoprotein nmb [Source:HGNC Symbol	Acc:HGNC:4462]
ENSG00000138660,1750.418419,1665.304679,1742.473904,1685.939961,1540.833402,1691.68974,862.0672896,919.2894566,861.603003,802.1167447,912.0452876,1015.976429,1679.443351,895.5163684,0.90798002,3.77E-60,1.31E-58,AP1AR,4,112231737,112270047,+,3444,protein_coding,adaptor related protein complex 1 associated regulatory protein [Source:HGNC Symbol	Acc:HGNC:28808]
ENSG00000130812,269.4769747,282.8437625,240.65866,251.3740816,283.6733028,258.8770697,88.84571046,71.55214044,63.40801321,84.12443907,63.48550531,73.88919483,264.4839752,74.21750055,1.834080602,4.36E-60,1.52E-58,ANGPTL6,19,10092338,10102796,-,2181,protein_coding,angiopoietin like 6 [Source:HGNC Symbol	Acc:HGNC:23140]
ENSG00000104907,1355.65829,1504.53033,1399.239422,1358.286848,1229.667533,1235.958232,649.1894487,664.9682617,609.8358917,711.1449675,583.8878165,692.1678986,1347.223442,651.8657141,1.048243906,5.71E-60,1.98E-58,TRMT1,19,13104902,13117567,-,3364,protein_coding,tRNA methyltransferase 1 [Source:HGNC Symbol	Acc:HGNC:25980]
ENSG00000135912,1139.36756,1036.101362,1226.964644,1171.056497,1148.439494,1230.56496,634.2352202,591.86064,662.9867263,594.7402204,606.2418676,603.0662225,1158.749086,615.5218162,0.912476542,5.81E-60,2.01E-58,TTLL4,2,218710845,218755416,+,7685,protein_coding,tubulin tyrosine ligase like 4 [Source:HGNC Symbol	Acc:HGNC:28976]
ENSG00000125772,1150.004809,1221.686567,1162.525986,1226.532157,1168.434088,1150.564754,1956.364951,1862.688873,1907.835221,1778.351514,1947.484938,1993.921655,1179.95806,1907.774525,-0.691807884,5.88E-60,2.04E-58,GPCPD1,20,5544404,5611026,-,7527,protein_coding,glycerophosphocholine phosphodiesterase 1 [Source:HGNC Symbol	Acc:HGNC:26957]
ENSG00000126262,102.8267404,85.34934588,71.01403082,71.07818859,63.73276846,73.70805456,271.8150944,272.9869706,263.8892314,289.544581,303.1209338,314.029078,77.95152145,285.8976482,-1.874369884,6.93E-60,2.39E-58,FFAR2,19,35443907,35451767,+,2149,protein_coding,free fatty acid receptor 2 [Source:HGNC Symbol	Acc:HGNC:4501]
ENSG00000013619,154.8310688,126.0391503,140.712987,144.7567987,126.2158748,179.7757428,8.796604996,4.666443942,12.12212017,2.934573456,6.259134326,17.3856929,145.3886037,8.694094966,4.105566047,8.58E-60,2.96E-58,MAMLD1,X,150361422,150514178,+,5958,protein_coding,mastermind like domain containing 1 [Source:HGNC Symbol	Acc:HGNC:2568]
ENSG00000166401,1892.248406,1835.010936,1952.885848,1893.973684,1840.752313,1923.600448,2749.818722,2781.97833,2747.991396,2736.000652,2922.121568,2748.026084,1889.745272,2780.989459,-0.557758732,1.01E-59,3.49E-58,SERPINB8,18,63969925,64019779,+,5868,protein_coding,serpin family B member 8 [Source:HGNC Symbol	Acc:HGNC:8952]
ENSG00000196182,7953.116505,8008.944433,6438.605461,7693.780512,7383.003844,7174.849896,4388.626233,4352.236716,4432.033629,4293.280966,4192.725837,4170.393085,7442.050109,4304.882744,0.789937724,1.04E-59,3.56E-58,STK40,1,36339624,36385896,-,5590,protein_coding,serine/threonine kinase 40 [Source:HGNC Symbol	Acc:HGNC:21373]
ENSG00000073849,1382.84237,1511.477369,1468.938378,1295.876731,1363.38138,1469.666698,726.5995727,827.516059,791.6676943,744.4034667,798.4867077,749.7580064,1415.363821,773.0719178,0.871140942,1.10E-59,3.78E-58,ST6GAL1,3,186930485,187078553,+,9151,protein_coding,"ST6 beta-galactoside alpha-2,6-sialyltransferase 1 [Source:HGNC Symbol	Acc:HGNC:10860]"
ENSG00000135905,2110.902969,1977.921469,2410.531824,2252.831856,2229.397234,2322.702597,3815.087587,3702.823268,3852.969273,3670.173202,3622.250451,3994.362944,2217.381325,3776.277788,-0.768298254,1.18E-59,4.05E-58,DOCK10,2,224765090,225042445,-,11265,protein_coding,dedicator of cytokinesis 10 [Source:HGNC Symbol	Acc:HGNC:23479]
ENSG00000087903,504.6783694,474.3835736,520.7695594,543.4881006,533.6057281,576.1812558,206.7202174,192.1019423,236.8475787,228.8967296,222.6463496,229.2738251,525.5177645,219.4144405,1.26484685,1.42E-59,4.87E-58,RFX2,19,5993164,6199572,-,9094,protein_coding,regulatory factor X2 [Source:HGNC Symbol	Acc:HGNC:9983]
ENSG00000136286,3941.691714,4050.124192,3751.907962,4099.131145,3883.94989,3718.66124,6752.273995,6774.898863,6893.756495,6980.372061,5867.49135,6265.369079,3907.57769,6589.026974,-0.753588697,1.43E-59,4.88E-58,MYO1G,7,44962662,44979098,-,8727,protein_coding,myosin IG [Source:HGNC Symbol	Acc:HGNC:13880]
ENSG00000102226,1815.42383,1741.722116,1706.966889,1865.369047,1597.068198,1613.487292,936.8384321,958.1764894,1026.650331,927.3252121,959.435876,871.4578567,1723.339562,946.6473663,0.864014279,1.65E-59,5.63E-58,USP11,X,47232690,47248328,+,5269,protein_coding,ubiquitin specific peptidase 11 [Source:HGNC Symbol	Acc:HGNC:12609]
ENSG00000213523,4012.606707,4158.299526,3503.358854,3940.505431,3832.713743,3512.818015,6674.863871,6847.228744,6133.792807,6636.048775,7164.92048,7040.119019,3826.717046,6749.495616,-0.818428548,1.65E-59,5.63E-58,SRA1,5,140537340,140558252,-,3396,protein_coding,steroid receptor RNA activator 1 [Source:HGNC Symbol	Acc:HGNC:11281]
ENSG00000105875,1282.379463,1320.929993,1245.375689,1283.741431,1342.137124,1201.800841,729.2385542,748.186512,775.815691,777.6619659,721.5887716,772.5767283,1279.39409,754.1780372,0.76275794,1.88E-59,6.38E-58,WDR91,7,135183839,135211534,-,6032,protein_coding,WD repeat domain 91 [Source:HGNC Symbol	Acc:HGNC:24997]
ENSG00000198520,1423.027533,1438.037235,1171.731509,1319.280525,1254.660775,1231.463838,523.3979973,661.8572991,562.2798818,636.80244,568.6870617,519.3975754,1306.366902,578.7370425,1.173678386,2.53E-59,8.60E-58,ARMH1,1,44674692,44725591,+,3290,protein_coding,armadillo-like helical domain containing 1 [Source:HGNC Symbol	Acc:HGNC:34345]
ENSG00000248905,151.2853192,155.8121779,145.9732856,134.3551126,179.9513462,154.6071388,16.71354949,9.332887884,23.31176956,13.69467613,15.20075479,27.16514516,153.6640634,17.56979717,3.154209549,4.19E-59,1.42E-57,FMN1,15,32765545,33194733,-,20084,protein_coding,formin 1 [Source:HGNC Symbol	Acc:HGNC:3768]
ENSG00000114686,1843.789827,1891.579689,1943.680325,1843.698868,1924.479675,1795.959671,1097.816304,1046.061184,1148.804004,1107.312384,1117.702558,1237.644013,1873.864676,1125.890074,0.735827386,4.84E-59,1.64E-57,MRPL3,3,131462212,131502983,-,2715,protein_coding,mitochondrial ribosomal protein L3 [Source:HGNC Symbol	Acc:HGNC:10379]
ENSG00000136378,516.4975349,398.9585703,366.9058259,410.8666024,382.3966108,436.8550551,0,0,0.932470782,3.912764608,1.788324093,1.086605806,418.7466999,1.286694215,8.42183481,5.79E-59,1.96E-57,ADAMTS7,15,78759203,78811431,-,7730,protein_coding,ADAM metallopeptidase with thrombospondin type 1 motif 7 [Source:HGNC Symbol	Acc:HGNC:223]
ENSG00000065911,2782.231573,2816.528414,2602.532722,2768.582126,2723.013774,2930.344608,1776.034549,1722.695555,1794.073785,1821.391925,1883.999432,1733.136261,2770.53887,1788.555251,0.632541766,7.12E-59,2.40E-57,MTHFD2,2,74198562,74217565,+,4870,protein_coding,"methylenetetrahydrofolate dehydrogenase (NADP+ dependent) 2, methenyltetrahydrofolate cyclohydrolase [Source:HGNC Symbol	Acc:HGNC:7434]"
ENSG00000123143,6076.233014,6086.599282,5174.818728,6124.85952,5508.510654,5464.283703,9802.056947,9678.204736,10545.31208,10106.67098,9559.486441,9253.535047,5739.217483,9824.211039,-0.775085376,7.12E-59,2.40E-57,PKN1,19,14433053,14471867,+,4606,protein_coding,protein kinase N1 [Source:HGNC Symbol	Acc:HGNC:9405]
ENSG00000123329,2821.234819,2770.876438,2393.435854,2611.690027,2706.768166,2456.635526,4529.371912,4216.132102,4224.092644,4529.025034,4225.809832,4381.194611,2626.773472,4350.937689,-0.72792262,9.21E-59,3.10E-57,ARHGAP9,12,57472255,57488814,-,5127,protein_coding,Rho GTPase activating protein 9 [Source:HGNC Symbol	Acc:HGNC:14130]
ENSG00000143801,490.4953707,468.4289681,480.0022454,435.1372033,398.6422184,416.1808447,141.6253404,145.4375029,119.3562602,149.6632463,104.6169595,172.7703232,448.1478084,138.9116054,1.692712383,1.00E-58,3.36E-57,PSEN2,1,226870184,226896105,+,3752,protein_coding,presenilin 2 [Source:HGNC Symbol	Acc:HGNC:9509]
ENSG00000006007,3868.412887,3726.590625,4214.814237,4140.737889,3863.955296,4109.673481,2621.388289,2658.317566,2644.487139,2579.490068,2606.482366,2505.712989,3987.364069,2602.646403,0.615132194,1.02E-58,3.41E-57,GDE1,16,19501689,19522145,-,4416,protein_coding,glycerophosphodiester phosphodiesterase 1 [Source:HGNC Symbol	Acc:HGNC:29644]
ENSG00000169826,5871.76145,5601.298932,6383.372326,6085.853197,6083.355233,6080.015623,3877.543482,3693.49038,3626.378873,3373.781283,3959.349543,3590.145584,6017.60946,3686.781524,0.706285635,1.24E-58,4.15E-57,CSGALNACT2,10,43138486,43185308,+,3730,protein_coding,chondroitin sulfate N-acetylgalactosaminyltransferase 2 [Source:HGNC Symbol	Acc:HGNC:24292]
ENSG00000101265,18304.3417,18021.61363,18166.44114,17991.44979,18095.10759,18292.18183,22813.99506,22677.36208,23437.65312,22644.14698,22344.21538,22827.41478,18145.18928,22790.7979,-0.328874597,2.00E-58,6.70E-57,RASSF2,20,4780023,4823645,-,5759,protein_coding,Ras association domain family member 2 [Source:HGNC Symbol	Acc:HGNC:9883]
ENSG00000281398,321.4813032,228.2598785,294.5767205,317.2514271,316.164518,240.0006167,46.62200648,47.44218008,31.7040066,66.51699834,65.2738294,52.1570787,286.2890773,51.61934993,2.472168981,2.04E-58,6.82E-57,SNHG4,5,139274102,139284899,+,4469,lincRNA,small nucleolar RNA host gene 4 [Source:HGNC Symbol	Acc:HGNC:32964]
ENSG00000110799,147.7395695,143.9029669,168.3295545,117.8857762,124.9662127,171.6858344,11.43558649,6.221925256,13.98706174,12.71648498,18.77740298,6.519634838,145.7516524,11.60968271,3.649464724,2.57E-58,8.59E-57,VWF,12,5948874,6124770,-,10391,protein_coding,von Willebrand factor [Source:HGNC Symbol	Acc:HGNC:12726]
ENSG00000169032,2041.169892,2041.437261,1987.077788,1965.051872,1929.478324,1970.342141,2993.48468,2939.859683,2808.601997,3023.588851,2925.698217,2831.694731,1989.09288,2920.488027,-0.554355191,3.07E-58,1.02E-56,MAP2K1,15,66386817,66492312,+,3759,protein_coding,mitogen-activated protein kinase kinase 1 [Source:HGNC Symbol	Acc:HGNC:6840]
ENSG00000164530,150.1034026,159.781915,103.8908969,128.2874623,152.4587795,117.7531116,10.555926,12.44385051,7.459766259,3.912764608,6.259134326,5.433029032,135.3792613,7.677411789,4.10349187,3.14E-58,1.04E-56,PI16,6,36948263,36964837,+,2378,protein_coding,peptidase inhibitor 16 [Source:HGNC Symbol	Acc:HGNC:21245]
ENSG00000105223,1584.950101,1686.145798,1517.59614,1700.675683,1550.830699,1463.374547,2873.850852,2847.308545,2930.755669,2706.654918,2720.935108,2514.405836,1583.928828,2765.651821,-0.803809413,3.61E-58,1.20E-56,PLD3,19,40348456,40380439,+,5184,protein_coding,phospholipase D family member 3 [Source:HGNC Symbol	Acc:HGNC:17158]
ENSG00000135048,902.9842487,838.606945,928.4426993,887.6105502,935.9969329,873.7101102,1507.738096,1547.703907,1592.660096,1602.277107,1481.626511,1753.781771,894.558581,1580.964582,-0.822333912,4.86E-58,1.61E-56,CEMIP2,9,71683366,71816690,-,9625,protein_coding,cell migration inducing hyaluronidase 2 [Source:HGNC Symbol	Acc:HGNC:11869]
ENSG00000153395,629.9615243,715.5450974,644.386576,642.3041189,704.8094394,565.3947112,1315.972107,1270.828234,1395.908761,1298.059659,1196.388818,1238.730619,650.4002445,1285.981366,-0.985235069,5.78E-58,1.92E-56,LPCAT1,5,1456480,1523977,-,6494,protein_coding,lysophosphatidylcholine acyltransferase 1 [Source:HGNC Symbol	Acc:HGNC:25718]
ENSG00000103152,1769.329084,1773.480013,1140.169717,1604.460086,1569.575631,1333.037133,584.0945717,545.1962005,525.9135213,563.4381036,525.7672834,593.2867703,1531.675277,556.2827418,1.462220912,7.27E-58,2.41E-56,MPG,16,77007,85853,+,1661,protein_coding,N-methylpurine DNA glycosylase [Source:HGNC Symbol	Acc:HGNC:7211]
ENSG00000104972,833.2511719,885.2513549,919.2371768,773.1920028,776.0401807,723.5973649,317.5574404,294.763709,345.0141895,271.9371403,346.9348741,377.0522148,818.4282087,325.5432613,1.330540733,1.38E-57,4.55E-56,LILRB1,19,54617158,54637528,+,5008,protein_coding,leukocyte immunoglobulin like receptor B1 [Source:HGNC Symbol	Acc:HGNC:6605]
ENSG00000186815,920.712997,1013.275374,919.2371768,1041.035421,851.0199083,913.2607736,1727.653221,1768.582254,1806.195906,1812.588205,1648.834814,1617.956046,943.090275,1730.301741,-0.87323199,1.41E-57,4.64E-56,TPCN1,12,113221050,113298585,+,8728,protein_coding,two pore segment channel 1 [Source:HGNC Symbol	Acc:HGNC:18182]
ENSG00000184602,1419.481784,1461.855657,1368.992705,1340.950704,1472.101985,1306.070772,2251.051218,2197.895097,2128.830796,2246.905076,2340.916238,2319.903396,1394.908934,2247.583637,-0.689314059,1.51E-57,4.97E-56,SNN,16,11668414,11679159,+,3312,protein_coding,stannin [Source:HGNC Symbol	Acc:HGNC:11149]
ENSG00000143669,4365.999757,4421.294603,5190.599623,4830.716403,5162.354245,5452.59828,8647.942372,8649.253846,8999.275521,9047.289965,9208.080756,9922.884223,4903.927152,9079.121114,-0.88850403,1.52E-57,5.00E-56,LYST,1,235661041,235883640,-,19614,protein_coding,lysosomal trafficking regulator [Source:HGNC Symbol	Acc:HGNC:1968]
ENSG00000167552,1635.772513,1588.887241,1684.61062,1615.72858,1502.093876,1612.588413,2811.394957,2859.752396,2503.684051,2687.091095,3053.563389,2996.858814,1606.613541,2818.724117,-0.811011121,1.65E-57,5.42E-56,TUBA1A,12,49184796,49189324,-,3421,protein_coding,tubulin alpha 1a [Source:HGNC Symbol	Acc:HGNC:20766]
ENSG00000109787,1729.143921,1612.705663,1856.885399,1713.677791,1639.55671,1736.633676,2706.715357,2601.542498,2761.045987,2699.80758,2616.318148,2602.420906,1714.767193,2664.641746,-0.636771882,2.67E-57,8.77E-56,KLF3,4,38664196,38701042,+,6297,protein_coding,Kruppel like factor 3 [Source:HGNC Symbol	Acc:HGNC:16516]
ENSG00000153071,120.5554887,116.1148078,209.0968685,131.7546911,148.7097931,152.8093814,10.555926,6.221925256,9.324707824,3.912764608,11.62410661,10.86605806,146.5068384,8.750914726,4.067895409,2.96E-57,9.68E-56,DAB2,5,39371675,39462300,-,7717,protein_coding,"DAB2, clathrin adaptor protein [Source:HGNC Symbol	Acc:HGNC:2662]"
ENSG00000156515,433.763376,482.3230476,511.5640369,390.9300373,404.890529,431.4617828,866.4655921,942.6216763,921.281133,941.0198882,990.7315477,1012.716611,442.4888016,945.8060748,-1.09833826,4.44E-57,1.45E-55,HK1,10,69269984,69401884,+,6296,protein_coding,hexokinase 1 [Source:HGNC Symbol	Acc:HGNC:4922]
ENSG00000112576,3385.009016,3279.002776,2686.6975,3040.75958,2729.262085,2819.782526,5551.537413,5483.849372,5509.037383,5322.338058,5406.997896,5266.778343,2990.085581,5423.423078,-0.858609943,4.56E-57,1.49E-55,CCND3,6,41934933,42050357,-,5802,protein_coding,cyclin D3 [Source:HGNC Symbol	Acc:HGNC:1585]
ENSG00000013810,1081.453649,1181.989197,1057.320014,1120.781681,1069.71078,1024.721734,1689.82782,1789.581252,1768.897074,1849.759468,1817.831441,1803.765638,1089.329509,1786.610449,-0.712620728,4.74E-57,1.54E-55,TACC3,4,1721490,1745176,+,6528,protein_coding,transforming acidic coiled-coil containing protein 3 [Source:HGNC Symbol	Acc:HGNC:11524]
ENSG00000112561,333.3004688,337.4276465,335.3440344,360.591786,329.9108014,311.0120351,681.7368872,698.41111,754.368863,678.8646595,627.7017567,699.7741393,334.5977954,690.1429026,-1.043507718,4.96E-57,1.62E-55,TFEB,6,41683978,41736259,-,5648,protein_coding,transcription factor EB [Source:HGNC Symbol	Acc:HGNC:11753]
ENSG00000105281,2580.123842,2420.547146,2169.873164,2694.903516,2506.822226,2546.523397,1363.473774,1378.156444,1433.207593,1362.620275,1192.81217,1313.70642,2486.465549,1340.662779,0.891995758,5.79E-57,1.88E-55,SLC1A5,19,46774883,46788594,-,3332,protein_coding,solute carrier family 1 member 5 [Source:HGNC Symbol	Acc:HGNC:10943]
ENSG00000158104,63.82349402,107.1828995,42.08238864,110.9513188,111.2199293,97.07890113,403.7641693,454.2005437,473.6951575,468.5535618,458.7051299,498.7520651,88.72315522,459.6117712,-2.358376392,6.22E-57,2.02E-55,HPD,12,121839527,121863596,-,2223,protein_coding,4-hydroxyphenylpyruvate dioxygenase [Source:HGNC Symbol	Acc:HGNC:5147]
ENSG00000125510,971.5354089,1099.617154,960.0044908,1066.172829,1013.475985,947.4181647,1664.317665,1725.028777,1703.62412,1806.719058,1701.590375,1660.333672,1009.704005,1710.268944,-0.758830967,6.37E-57,2.07E-55,OPRL1,20,64080173,64100643,+,3549,protein_coding,opioid related nociceptin receptor 1 [Source:HGNC Symbol	Acc:HGNC:8155]
ENSG00000172175,3266.81736,3065.629412,3533.605571,3357.1442,3207.882679,3537.986619,2025.858131,2139.564547,2026.25901,2063.00514,2165.660477,2074.330484,3328.17764,2082.446298,0.676226976,6.39E-57,2.07E-55,MALT1,18,58671386,58754477,+,11527,protein_coding,MALT1 paracaspase [Source:HGNC Symbol	Acc:HGNC:6819]
ENSG00000179456,1084.999398,946.7822787,1112.55315,1104.312345,1030.971255,1065.171276,1967.800538,1952.129049,1960.053585,2053.223228,1856.280409,1709.230933,1057.46495,1916.452957,-0.85876323,6.67E-57,2.16E-55,ZBTB18,1,244048939,244057476,+,3906,protein_coding,zinc finger and BTB domain containing 18 [Source:HGNC Symbol	Acc:HGNC:13030]
ENSG00000245532,5610.557891,5804.747954,5065.667532,5117.629579,5093.622828,4737.090824,2862.415266,2690.982673,2393.652499,2547.20976,2309.620566,2101.495629,5238.219435,2484.229399,1.075635038,7.60E-57,2.45E-55,NEAT1,11,65422774,65445540,+,22767,lincRNA,nuclear paraspeckle assembly transcript 1 [Source:HGNC Symbol	Acc:HGNC:30815]
ENSG00000143409,1126.366478,1250.467161,1295.348525,1232.599807,1150.938819,1178.429994,2033.775075,2151.230657,2258.444235,2037.57217,2061.93768,1924.378883,1205.691797,2077.889783,-0.785747709,9.45E-57,3.05E-55,MINDY1,1,150996086,151008375,-,3792,protein_coding,MINDY lysine 48 deubiquitinase 1 [Source:HGNC Symbol	Acc:HGNC:25648]
ENSG00000171045,608.6870263,659.9687792,548.3861269,644.0377332,506.1131613,560.0014389,209.3591989,224.7670499,242.4424034,253.3515084,191.350678,202.10868,587.865711,220.5632531,1.416513723,9.79E-57,3.15E-55,TSNARE1,8,142212080,142403240,-,4070,protein_coding,t-SNARE domain containing 1 [Source:HGNC Symbol	Acc:HGNC:26437]
ENSG00000130598,803.703258,693.7115438,768.0035926,572.9595446,682.3155212,607.6420108,231.3507114,236.4331597,240.5774619,248.4605526,279.8727206,275.9978748,688.0559118,252.1154135,1.446962322,1.01E-56,3.25E-55,TNNI2,11,1838989,1841680,+,1082,protein_coding,"troponin I2, fast skeletal type [Source:HGNC Symbol	Acc:HGNC:11946]"
ENSG00000127528,288.3876396,279.8664597,211.7270178,371.8602794,254.9310738,270.562493,2070.720816,2226.671501,2195.968693,2228.319444,1579.090174,1248.510071,279.5558272,1924.880117,-2.781274758,1.27E-56,4.06E-55,KLF2,19,16324817,16327874,+,2018,protein_coding,Kruppel like factor 2 [Source:HGNC Symbol	Acc:HGNC:6347]
ENSG00000170315,1.181916556,15.87894807,17.09597038,21.67017945,13.74628339,15.28093814,143.3846614,156.3258721,147.3303836,140.8595259,182.4090575,155.3846303,14.14237267,154.2823551,-3.414338354,1.31E-56,4.20E-55,UBB,17,16380798,16382745,+,1621,protein_coding,ubiquitin B [Source:HGNC Symbol	Acc:HGNC:12463]
ENSG00000169047,387.6686303,397.966136,430.0294089,351.0569071,393.6435699,426.0685105,151.3016059,126.7717271,156.6550914,137.9249524,104.6169595,129.306091,397.7388605,134.4294046,1.564396632,1.76E-56,5.64E-55,IRS1,2,226731317,226799759,-,9953,protein_coding,insulin receptor substrate 1 [Source:HGNC Symbol	Acc:HGNC:6125]
ENSG00000002822,3031.615966,2890.960983,2352.66854,2675.833758,2621.791142,2639.107905,1523.571985,1491.70658,1550.698911,1448.701096,1472.684891,1492.996378,2701.996382,1496.72664,0.852637215,2.68E-56,8.57E-55,MAD1L1,7,1815793,2233243,-,7230,protein_coding,mitotic arrest deficient 1 like 1 [Source:HGNC Symbol	Acc:HGNC:6762]
ENSG00000180817,1120.456895,1044.040836,1324.280167,1202.261556,1178.431385,1188.31766,563.8623802,619.8593036,633.1476613,579.089162,632.172567,575.9010773,1176.298083,600.6720252,0.967706377,3.64E-56,1.16E-54,PPA1,10,70202830,70233911,-,5171,protein_coding,pyrophosphatase (inorganic) 1 [Source:HGNC Symbol	Acc:HGNC:9226]
ENSG00000140479,475.1304555,512.0960753,416.8786624,442.0716608,434.8824201,448.5404784,135.4677169,144.6597622,199.5487474,167.270687,170.7849509,153.2114187,454.9332921,161.8238805,1.494170521,4.00E-56,1.27E-54,PCSK6,15,101297142,101525202,-,13239,protein_coding,proprotein convertase subtilisin/kexin type 6 [Source:HGNC Symbol	Acc:HGNC:8569]
ENSG00000107957,833.2511719,873.3421439,886.3603107,792.2617607,798.5340989,942.0248924,290.2879649,265.9873047,335.6894817,366.821682,346.9348741,396.6111193,854.2957297,333.7220711,1.360789171,5.13E-56,1.63E-54,SH3PXD2A,10,103594027,103855543,-,11756,protein_coding,SH3 and PX domains 2A [Source:HGNC Symbol	Acc:HGNC:23664]
ENSG00000166340,10972.9133,10964.41364,14743.30184,12466.42083,11519.38548,12412.61616,6221.838714,6379.028869,6558.999484,5874.037868,6169.718122,6145.842441,12179.84188,6224.910916,0.968203119,5.35E-56,1.70E-54,TPP1,11,6612763,6619485,-,6544,protein_coding,tripeptidyl peptidase 1 [Source:HGNC Symbol	Acc:HGNC:2073]
ENSG00000196730,306.116388,364.2233714,433.9746328,402.1985306,328.6611393,322.6974584,102.040618,66.8856965,98.84190294,95.8627329,107.2994456,80.40882967,359.6452534,91.88987093,1.969886377,5.66E-56,1.80E-54,DAPK1,9,87497228,87708633,+,8907,protein_coding,death associated protein kinase 1 [Source:HGNC Symbol	Acc:HGNC:2674]
ENSG00000196535,1148.822892,1239.550384,1028.388372,1161.521618,1059.713483,1150.564754,1949.327667,1910.131054,2063.557842,1953.447731,1833.032196,1986.315414,1131.426917,1949.301984,-0.781886858,6.99E-56,2.22E-54,MYO18A,17,29071124,29180412,-,15047,protein_coding,myosin XVIIIA [Source:HGNC Symbol	Acc:HGNC:31104]
ENSG00000142599,2347.28628,2330.235629,2380.285107,2397.588654,2339.367501,2461.129919,4020.928144,4003.031162,4137.372862,4194.48366,3460.407121,3803.120322,2375.982182,3936.557212,-0.728110852,7.18E-56,2.27E-54,RERE,1,8352397,8817643,-,11503,protein_coding,arginine-glutamic acid dipeptide repeats [Source:HGNC Symbol	Acc:HGNC:9965]
ENSG00000134061,161.9225682,217.3431017,224.8777643,221.9026376,199.9459403,203.1465894,38.70506198,32.66510759,49.42095147,51.84413106,35.76648187,46.72404967,204.8564336,42.52096394,2.280591622,8.14E-56,2.57E-54,CD180,5,67179613,67196799,-,5668,protein_coding,CD180 molecule [Source:HGNC Symbol	Acc:HGNC:6726]
ENSG00000068971,209.1992304,220.3204045,192.0008982,183.7631217,218.6908722,191.4611661,511.9624108,501.6427238,441.0586801,473.4445176,489.1066395,559.6019903,202.5726155,496.1361603,-1.294464764,1.08E-55,3.39E-54,PPP2R5B,11,64917553,64934473,+,3376,protein_coding,protein phosphatase 2 regulatory subunit B'beta [Source:HGNC Symbol	Acc:HGNC:9310]
ENSG00000198814,1289.470962,1169.087552,1091.511955,1242.134686,1247.162802,1275.508895,475.8963303,571.6393829,517.5212842,400.0801812,522.1906352,380.3120322,1219.146142,477.9399743,1.348170777,1.27E-55,4.00E-54,GK,X,30653359,30731456,+,5359,protein_coding,glycerol kinase [Source:HGNC Symbol	Acc:HGNC:4289]
ENSG00000162739,217.4726463,192.5322454,213.0420925,180.295893,184.9499947,195.9555597,33.42709898,36.55381088,58.74565929,40.10583723,39.34313005,47.81065548,197.3747386,42.66436532,2.215593148,1.49E-55,4.68E-54,SLAMF6,1,160485030,160523262,-,2746,protein_coding,SLAM family member 6 [Source:HGNC Symbol	Acc:HGNC:21392]
ENSG00000145911,203.2896476,284.828631,268.2752276,288.6467903,311.1658695,271.4613717,49.26098798,24.88770102,13.98706174,27.38935226,42.02561619,16.29908709,271.2779229,28.97496771,3.216659165,1.51E-55,4.75E-54,N4BP3,5,178113443,178126087,+,6080,protein_coding,NEDD4 binding protein 3 [Source:HGNC Symbol	Acc:HGNC:29852]
ENSG00000080608,706.7861004,702.6434521,875.8397135,716.8495362,688.5638318,749.6648476,350.1048788,356.9829616,361.7986636,331.6068005,353.1940084,334.6745883,740.0579136,348.0603169,1.085359711,1.61E-55,5.05E-54,PUM3,9,2720469,2844241,-,2707,protein_coding,pumilio RNA binding family member 3 [Source:HGNC Symbol	Acc:HGNC:29676]
ENSG00000010404,8820.643257,9347.738242,10128.70491,10264.7306,9841.089248,9574.856063,6522.682605,6455.247453,6366.910502,6227.164874,6064.207,6216.471818,9662.960388,6308.780709,0.615027403,1.92E-55,6.03E-54,IDS,X,149476990,149521096,-,9292,protein_coding,iduronate 2-sulfatase [Source:HGNC Symbol	Acc:HGNC:5389]
ENSG00000107249,57.91391124,53.59144974,59.17835902,61.54330964,54.98513357,65.61814613,235.7490139,217.767384,203.2786306,228.8967296,200.2922984,249.9193355,58.80505156,222.6505653,-1.913849595,2.55E-55,7.99E-54,GLIS3,9,3824127,4348392,-,11826,protein_coding,GLIS family zinc finger 3 [Source:HGNC Symbol	Acc:HGNC:28510]
ENSG00000060982,403.0335456,316.5865271,398.4676174,328.5199205,351.1550576,380.2256961,105.55926,100.3285448,124.9510848,112.4919825,87.62788057,69.5427716,362.9980607,100.0835874,1.852984383,2.57E-55,8.03E-54,BCAT1,12,24810022,24949459,-,11775,protein_coding,branched chain amino acid transaminase 1 [Source:HGNC Symbol	Acc:HGNC:976]
ENSG00000131389,13289.46975,13950.64831,13187.56854,13366.16668,13586.32664,13395.98948,9722.887502,9664.983144,9583.002231,9650.833906,9255.471345,10334.70782,13462.6949,9701.980992,0.47291141,2.63E-55,8.23E-54,SLC6A6,3,14402576,14489349,+,8254,protein_coding,solute carrier family 6 member 6 [Source:HGNC Symbol	Acc:HGNC:11052]
ENSG00000182199,3419.284596,3406.034361,3090.425416,3207.186559,3251.620854,3228.772341,1998.588655,2181.562543,2084.072199,2172.562549,2223.78101,2160.172343,3267.220688,2136.789883,0.612868351,2.66E-55,8.29E-54,SHMT2,12,57229327,57234935,+,4838,protein_coding,serine hydroxymethyltransferase 2 [Source:HGNC Symbol	Acc:HGNC:10852]
ENSG00000101347,1249.2858,1336.808941,1595.185544,1510.844911,1419.616176,1448.992487,2585.322208,2516.768766,2898.119192,2511.016687,2688.745274,2713.254698,1426.788976,2652.204471,-0.894333236,4.25E-55,1.32E-53,SAMHD1,20,36889773,36951901,-,11261,protein_coding,SAM and HD domain containing deoxynucleoside triphosphate triphosphohydrolase 1 [Source:HGNC Symbol	Acc:HGNC:15925]
ENSG00000130766,256.4758926,298.7227106,205.1516446,263.5093821,247.4331011,252.5849187,555.0657752,661.8572991,715.2050901,676.9082772,611.6068399,662.8295419,253.9796083,647.2454706,-1.343785166,4.27E-55,1.33E-53,SESN2,1,28259527,28282491,+,3453,protein_coding,sestrin 2 [Source:HGNC Symbol	Acc:HGNC:20746]
ENSG00000082074,3821.136225,3893.31958,4704.022005,4139.004275,3916.441105,4202.257989,6923.807792,6699.458019,7050.411586,6610.615805,6664.189734,6907.553111,4112.696863,6809.339341,-0.727709682,6.21E-55,1.93E-53,FYB1,5,39105255,39274528,-,8850,protein_coding,FYN binding protein 1 [Source:HGNC Symbol	Acc:HGNC:4036]
ENSG00000072310,928.9864129,834.6372079,783.7844884,881.5429,848.520584,800.0020556,393.2082433,404.4251416,341.2843064,435.2950626,328.1574711,339.0210116,846.2456081,373.5652061,1.178599085,1.16E-54,3.59E-53,SREBF1,17,17810399,17837002,-,8030,protein_coding,sterol regulatory element binding transcription factor 1 [Source:HGNC Symbol	Acc:HGNC:11289]
ENSG00000125089,2829.508235,2673.617881,2063.352118,2573.550511,2486.827632,2471.916464,1322.129731,1214.053166,1352.082635,1198.284161,1235.731948,1270.242188,2516.46214,1265.420638,0.992515674,1.40E-54,4.34E-53,SH3TC1,4,8182072,8241803,+,10593,protein_coding,SH3 domain and tetratricopeptide repeats 1 [Source:HGNC Symbol	Acc:HGNC:26009]
ENSG00000003393,1483.305278,1610.720795,1835.844204,1551.584849,1624.560765,1527.194935,840.0757771,815.8499492,830.8314671,738.5343198,777.0268185,925.788147,1605.535138,821.3510798,0.966595511,2.17E-54,6.70E-53,ALS2,2,201700554,201781189,-,10384,protein_coding,"ALS2, alsin Rho guanine nucleotide exchange factor [Source:HGNC Symbol	Acc:HGNC:443]"
ENSG00000084774,1488.032944,1580.947767,1588.610171,1776.954715,1763.273261,1678.206559,818.9639251,821.2941338,979.0943216,882.3284191,874.4904816,807.3481141,1646.004236,863.9198992,0.930755626,2.17E-54,6.70E-53,CAD,2,27217390,27243943,+,8422,protein_coding,"carbamoyl-phosphate synthetase 2, aspartate transcarbamylase, and dihydroorotase [Source:HGNC Symbol	Acc:HGNC:1424]"
ENSG00000105193,23086.37609,22960.95891,20486.23282,22842.96956,21654.14533,21156.9083,13939.10028,14346.9819,14783.39178,14223.87754,15482.41584,14720.24886,22031.26517,14582.66937,0.595416426,2.20E-54,6.80E-53,RPS16,19,39433207,39435948,-,2603,protein_coding,ribosomal protein S16 [Source:HGNC Symbol	Acc:HGNC:10396]
ENSG00000204640,219.8364794,180.6230343,139.3979124,143.8899915,143.7111446,154.6071388,16.71354949,10.8883692,18.64941565,20.54201419,25.93069935,22.81872193,163.6776168,19.2571283,3.102533577,2.24E-54,6.89E-53,NMS,2,100470482,100483280,+,485,protein_coding,neuromedin S [Source:HGNC Symbol	Acc:HGNC:32203]
ENSG00000148175,1308.381627,1169.087552,1282.197779,1320.147332,1174.682399,1273.711138,720.4419492,658.7463365,622.8904827,653.4316896,731.4245542,719.3330438,1254.701304,684.3780093,0.875341583,2.58E-54,7.94E-53,STOM,9,121338988,121370304,-,3198,protein_coding,stomatin [Source:HGNC Symbol	Acc:HGNC:3383]
ENSG00000136720,2057.716724,2056.323775,1833.214055,1956.383801,1933.22731,1857.083423,1175.226427,1161.166801,1179.57554,1240.346381,1060.476187,1178.9673,1948.991515,1165.959773,0.741944827,2.85E-54,8.76E-53,HS6ST1,2,128236716,128318577,-,4683,protein_coding,heparan sulfate 6-O-sulfotransferase 1 [Source:HGNC Symbol	Acc:HGNC:5201]
ENSG00000092621,60.27774435,70.46283206,39.45223935,67.61095988,69.98107909,65.61814613,260.3795079,229.4334938,210.7383968,254.3296995,243.2120767,246.659518,62.23383348,240.7921155,-1.938047097,3.91E-54,1.20E-52,PHGDH,1,119648411,119744226,+,9217,protein_coding,phosphoglycerate dehydrogenase [Source:HGNC Symbol	Acc:HGNC:8923]
ENSG00000168394,625.2338581,625.2335803,564.1670227,664.8411055,691.0631561,613.0352831,1327.407694,1161.944542,1148.804004,1326.427202,1295.640806,1148.542337,630.5956676,1234.794431,-0.968701943,4.00E-54,1.23E-52,TAP1,6,32845209,32853978,-,4805,protein_coding,"transporter 1, ATP binding cassette subfamily B member [Source:HGNC Symbol	Acc:HGNC:43]"
ENSG00000163412,156.0129854,112.1450707,128.8773152,107.4840901,102.4722944,101.5732947,363.2997863,342.9836297,397.2325533,380.5163581,422.044486,343.3674348,118.0941751,374.9073747,-1.675051705,4.20E-54,1.29E-52,EIF4E3,3,71675416,71754773,-,10779,protein_coding,eukaryotic translation initiation factor 4E family member 3 [Source:HGNC Symbol	Acc:HGNC:31837]
ENSG00000174130,745.7893468,721.4997029,919.2371768,767.1243525,786.0374777,828.7661745,1466.394053,1441.153437,1594.525038,1508.370756,1402.940251,1466.917839,794.7423719,1480.050229,-0.898883616,4.94E-54,1.51E-52,TLR6,4,38823715,38856817,-,6035,protein_coding,toll like receptor 6 [Source:HGNC Symbol	Acc:HGNC:16711]
ENSG00000132341,5234.708426,5225.166349,5798.164109,5296.191857,5436.030251,5554.171575,3714.80629,3611.827611,3515.41485,3610.503542,3872.615824,3673.814231,5424.072095,3666.497058,0.564553621,5.36E-54,1.64E-52,RAN,12,130871879,130877678,+,4825,protein_coding,"RAN, member RAS oncogene family [Source:HGNC Symbol	Acc:HGNC:9846]"
ENSG00000140474,2174.726463,2382.834645,1842.419577,2105.474635,2164.414803,1985.62308,1147.077291,1114.502361,1183.305423,1062.315591,1180.293902,1156.148578,2109.248867,1140.607191,0.88750749,5.71E-54,1.74E-52,ULK3,15,74836116,74843346,-,3516,protein_coding,unc-51 like kinase 3 [Source:HGNC Symbol	Acc:HGNC:19703]
ENSG00000043462,5214.615845,5087.217988,5892.849484,5661.117679,5416.035657,5686.306746,3412.203078,3055.743041,3549.916269,3310.198858,3482.761172,3280.462929,5493.0239,3348.547558,0.714198317,7.58E-54,2.31E-52,LCP2,5,170246237,170298227,-,7244,protein_coding,lymphocyte cytosolic protein 2 [Source:HGNC Symbol	Acc:HGNC:6529]
ENSG00000071051,920.712997,876.3194466,992.8813569,896.278622,851.0199083,910.5641374,1652.002418,1731.250702,1610.377041,1561.193079,1495.933104,1492.996378,907.9627447,1590.625454,-0.810945674,8.06E-54,2.45E-52,NCK2,2,105744897,105894274,+,2990,protein_coding,NCK adaptor protein 2 [Source:HGNC Symbol	Acc:HGNC:7665]
ENSG00000106976,125.2831549,118.0996763,82.84970263,137.8223413,114.9689157,136.6295646,353.6235208,446.4231371,364.5960759,423.5567688,361.2414668,428.1226877,119.2755592,396.2606095,-1.719820339,9.79E-54,2.97E-52,DNM1,9,128191655,128255248,+,10775,protein_coding,dynamin 1 [Source:HGNC Symbol	Acc:HGNC:2972]
ENSG00000229855,224.5641456,221.3128387,311.6726908,221.0358304,231.1874934,228.3151934,50.14064848,42.77573613,25.17671113,44.99679299,25.93069935,54.33029032,239.6813654,40.55847973,2.565609866,1.07E-53,3.24E-52,AC008568.1,5,121199704,121357398,+,2713,lincRNA,uncharacterized LOC102467226 [Source:NCBI gene	Acc:102467226]
ENSG00000162377,824.977756,772.1138499,900.8261318,764.523931,823.5273415,861.1258082,432.7929658,464.3111722,416.8144397,424.53496,410.4203794,422.6896587,824.515803,428.5939293,0.940476505,1.11E-53,3.35E-52,COA7,1,52684451,52698366,-,4165,protein_coding,cytochrome c oxidase assembly factor 7 (putative) [Source:HGNC Symbol	Acc:HGNC:25716]
ENSG00000069956,2224.366958,2114.877396,2343.463017,2279.702878,2199.405343,2375.736442,1380.187324,1404.599627,1497.548077,1463.373963,1390.421983,1492.996378,2256.258672,1438.187892,0.650684977,1.62E-53,4.91E-52,MAPK6,15,51952106,52067372,+,6388,protein_coding,mitogen-activated protein kinase 6 [Source:HGNC Symbol	Acc:HGNC:6879]
ENSG00000051620,379.3952144,370.1779769,385.316871,351.0569071,399.8918805,343.3716688,876.1418576,883.5133863,866.2653569,977.2129609,743.0486608,736.7187367,371.5350865,847.1501599,-1.193095471,2.46E-53,7.44E-52,HEBP2,6,138403531,138422197,+,10356,protein_coding,heme binding protein 2 [Source:HGNC Symbol	Acc:HGNC:15716]
ENSG00000004399,3199.448117,3088.4554,2744.560784,3047.694038,2950.452281,3021.131358,1808.581987,1718.029111,1790.343902,1928.014761,1634.528221,1591.877506,3008.623663,1745.229248,0.785988046,3.40E-53,1.03E-51,PLXND1,3,129555175,129606818,-,9738,protein_coding,plexin D1 [Source:HGNC Symbol	Acc:HGNC:9107]
ENSG00000120306,466.8570396,467.4365338,443.1801553,411.7334095,509.8621477,407.1920575,151.3016059,149.3262061,127.7484972,125.2084675,195.8214882,145.605178,451.0435572,149.1685738,1.591979366,4.20E-53,1.26E-51,CYSTM1,5,140174642,140282052,+,2371,protein_coding,cysteine rich transmembrane module containing 1 [Source:HGNC Symbol	Acc:HGNC:30239]
ENSG00000064601,9743.720087,10029.54057,8742.616239,10197.98645,9662.387563,9371.709474,6317.721708,6578.908217,6430.318516,6532.360513,6133.057478,6212.125395,9624.660064,6367.415305,0.596285312,5.12E-53,1.54E-51,CTSA,20,45890144,45898820,+,5856,protein_coding,cathepsin A [Source:HGNC Symbol	Acc:HGNC:9251]
ENSG00000170571,2562.395093,2633.920511,2773.492426,2586.552619,2624.290466,2772.141954,1760.20066,1693.14141,1778.221782,1710.856325,1867.904515,1779.860311,2658.798845,1765.030834,0.591223577,5.27E-53,1.58E-51,EMB,5,50396192,50443248,-,5257,protein_coding,embigin [Source:HGNC Symbol	Acc:HGNC:30465]
ENSG00000183864,1862.700492,1638.508954,1567.568977,1650.400867,1708.288127,1580.228779,3295.208232,3090.741371,3344.772697,3194.772303,2734.347539,2845.820607,1667.949366,3084.277124,-0.88746863,6.45E-53,1.93E-51,TOB2,22,41433492,41447023,-,4565,protein_coding,"transducer of ERBB2, 2 [Source:HGNC Symbol	Acc:HGNC:11980]"
ENSG00000128595,4165.073943,4283.346242,4853.940514,4464.923774,4450.046833,4502.483479,2251.930879,2328.555527,2503.684051,2164.737019,2592.175773,2754.545719,4453.302464,2432.604828,0.872681102,6.52E-53,1.95E-51,CALU,7,128739292,128771807,+,4537,protein_coding,calumenin [Source:HGNC Symbol	Acc:HGNC:1458]
ENSG00000057657,206.8353973,206.4263249,230.1380629,179.4290858,197.446616,234.6073444,579.6962692,541.3074973,593.0514176,546.808854,465.8584263,484.6261896,209.1471386,535.2247757,-1.358232228,8.84E-53,2.64E-51,PRDM1,6,106086320,106109939,+,6392,protein_coding,PR/SET domain 1 [Source:HGNC Symbol	Acc:HGNC:9346]
ENSG00000148843,3083.620294,2889.968549,2952.342578,2994.8188,2997.939442,3086.749504,1754.043036,1750.694219,1964.715939,2047.354081,1900.094349,1899.386949,3000.906528,1886.048096,0.670997567,9.27E-53,2.77E-51,PDCD11,10,103396626,103446292,+,7670,protein_coding,programmed cell death 11 [Source:HGNC Symbol	Acc:HGNC:13408]
ENSG00000099875,6417.806898,6407.155546,5503.587389,6001.7729,5735.949161,5606.30654,11807.68289,11871.43339,11266.11199,12010.23096,9634.596053,10168.45714,5945.429739,11126.41874,-0.904106013,9.56E-53,2.85E-51,MKNK2,19,2037465,2051244,-,5221,protein_coding,MAP kinase interacting serine/threonine kinase 2 [Source:HGNC Symbol	Acc:HGNC:7111]
ENSG00000115762,9390.327037,9198.873104,10080.04715,9481.136913,9193.764266,9422.945561,6870.148502,6977.889174,7098.900067,6774.951919,6801.890689,6728.263153,9461.182339,6875.340584,0.460194082,1.10E-52,3.29E-51,PLEKHB2,2,131104847,131353709,+,6728,protein_coding,pleckstrin homology domain containing B2 [Source:HGNC Symbol	Acc:HGNC:19236]
ENSG00000076108,4064.611036,4193.034725,3938.648561,4049.723135,4295.088729,4379.337095,6003.68291,6169.038891,6255.946479,6675.176421,5948.860096,6357.730573,4153.407214,6235.072562,-0.585527758,1.13E-52,3.37E-51,BAZ2A,12,56595596,56636816,-,10918,protein_coding,bromodomain adjacent to zinc finger domain 2A [Source:HGNC Symbol	Acc:HGNC:962]
ENSG00000156261,5920.220028,5958.575263,6017.781575,6005.240129,6045.865369,6204.959764,4081.624718,4373.235714,4308.015015,4263.935232,4540.554873,4411.619574,6025.440355,4329.830854,0.476974881,1.57E-52,4.67E-51,CCT8,21,29055805,29073797,-,3341,protein_coding,chaperonin containing TCP1 subunit 8 [Source:HGNC Symbol	Acc:HGNC:1623]
ENSG00000270231,745.7893468,794.9398378,848.223146,717.7163434,861.0172053,764.9457857,394.0879038,341.4281484,368.3259591,401.0583723,415.7853517,361.8397335,788.7719441,380.4209115,1.050076252,1.94E-52,5.77E-51,NBPF8,1,120436353,120467739,+,5330,unprocessed_pseudogene,NBPF member 8 [Source:HGNC Symbol	Acc:HGNC:31990]
ENSG00000149428,3829.409641,3873.470895,3661.167811,3676.996049,3750.236042,3542.481012,2631.064554,2522.212951,2624.905253,2639.159728,2644.931334,2666.530649,3722.293575,2621.467411,0.505937358,2.17E-52,6.43E-51,HYOU1,11,119044189,119057202,-,7694,protein_coding,hypoxia up-regulated 1 [Source:HGNC Symbol	Acc:HGNC:16931]
ENSG00000175197,449.1282912,513.0885095,489.2077679,439.4712392,494.8662022,417.9786021,138.9863589,184.3245357,109.0990815,151.6196286,138.5951172,176.0301406,467.290102,149.7758104,1.639688433,2.44E-52,7.24E-51,DDIT3,12,57516588,57521737,-,1307,protein_coding,DNA damage inducible transcript 3 [Source:HGNC Symbol	Acc:HGNC:2726]
ENSG00000103512,3479.562341,3066.621846,3258.75497,2957.546091,3294.109366,2966.299757,2012.663223,1933.463273,2017.866773,1962.251451,1963.579854,1901.560161,3170.482395,1965.230789,0.688483517,2.56E-52,7.57E-51,NOMO1,16,14833681,14896160,+,5819,protein_coding,NODAL modulator 1 [Source:HGNC Symbol	Acc:HGNC:30060]
ENSG00000249992,269.4769747,329.4881725,159.124032,266.1098036,257.4303981,221.1241637,51.89996948,45.10895811,41.02871443,31.30211686,36.66064391,38.03120322,250.4589241,40.67193433,2.619574966,2.98E-52,8.80E-51,TMEM158,3,45224466,45226278,-,1813,protein_coding,transmembrane protein 158 (gene/pseudogene) [Source:HGNC Symbol	Acc:HGNC:30293]
ENSG00000139679,321.4813032,345.3671205,307.7274669,287.7799831,323.6624908,374.8324238,811.0469806,696.8556287,683.5010835,780.5965393,759.1435776,670.4357825,326.8084647,733.5965987,-1.16524337,4.66E-52,1.37E-50,LPAR6,13,48389567,48444704,-,4348,protein_coding,lysophosphatidic acid receptor 6 [Source:HGNC Symbol	Acc:HGNC:15520]
ENSG00000119508,138.284237,172.6835603,197.2611967,156.8920992,163.7057386,187.8656513,23.75083349,12.44385051,28.90659426,16.62924958,31.29567163,10.86605806,169.4487472,20.64870959,3.031144327,5.70E-52,1.68E-50,NR4A3,9,99821855,99866891,+,6314,protein_coding,nuclear receptor subfamily 4 group A member 3 [Source:HGNC Symbol	Acc:HGNC:7982]
ENSG00000176463,1194.917638,1053.965178,1087.566731,1109.513188,1152.188481,1005.845281,1988.91239,2151.230657,2214.618108,2198.97371,1829.455547,1913.512825,1100.666083,2049.45054,-0.898378708,6.12E-52,1.80E-50,SLCO3A1,15,91853695,92172435,+,9435,protein_coding,solute carrier organic anion transporter family member 3A1 [Source:HGNC Symbol	Acc:HGNC:10952]
ENSG00000178623,161.9225682,195.5095481,107.8361209,191.5643863,179.9513462,189.6634087,605.2064237,546.7516819,517.5212842,605.5003231,473.9058847,544.389509,171.0745631,548.8791844,-1.672010415,6.23E-52,1.83E-50,GPR35,2,240605431,240631259,+,5089,protein_coding,G protein-coupled receptor 35 [Source:HGNC Symbol	Acc:HGNC:4492]
ENSG00000166002,561.410364,629.2033173,529.9750819,548.6889437,499.8648507,498.8776864,224.3134274,245.7660476,204.2111014,200.5291862,168.1024648,205.3684974,544.6700407,208.0484541,1.386546112,6.64E-52,1.95E-50,SMCO4,11,93478472,93543508,-,1223,protein_coding,single-pass membrane protein with coiled-coil domains 4 [Source:HGNC Symbol	Acc:HGNC:24810]
ENSG00000163359,108.7363231,129.0164531,110.4662702,104.0168614,122.4668884,105.1688096,4.398302498,10.8883692,0,4.89095576,3.576648187,7.606240644,113.3119343,5.226752714,4.412501339,1.02E-51,2.98E-50,COL6A3,2,237324003,237414375,-,19633,protein_coding,collagen type VI alpha 3 chain [Source:HGNC Symbol	Acc:HGNC:2213]
ENSG00000164691,1564.85752,1449.946446,1681.980471,1516.045754,1453.357053,1498.430817,2350.452855,2345.665821,2398.314852,2326.13856,2305.149756,2307.950733,1527.436343,2338.94543,-0.616507343,1.38E-51,4.03E-50,TAGAP,6,159034468,159045152,-,4089,protein_coding,T cell activation RhoGTPase activating protein [Source:HGNC Symbol	Acc:HGNC:15669]
ENSG00000109323,6435.535647,5930.787104,6483.317999,6600.73666,6374.526508,6423.387291,4502.102437,4465.786852,4561.647068,4253.175129,4544.131521,4249.715309,6374.715202,4429.426386,0.524857211,1.43E-51,4.18E-50,MANBA,4,102630770,102760994,-,11743,protein_coding,mannosidase beta [Source:HGNC Symbol	Acc:HGNC:6831]
ENSG00000100823,5322.170251,5634.049262,5707.423959,5154.902287,5166.103232,4942.03517,3209.881163,3275.065907,3472.521194,3506.81528,3531.940084,3414.115443,5321.114027,3401.723179,0.64524722,1.61E-51,4.70E-50,APEX1,14,20455191,20457772,+,1886,protein_coding,apurinic/apyrimidinic endodeoxyribonuclease 1 [Source:HGNC Symbol	Acc:HGNC:587]
ENSG00000123095,2463.114102,2425.509318,2618.313618,2577.884547,2365.610406,2401.803924,1236.802662,1266.93953,1367.934638,1277.517645,1048.852081,973.5988025,2475.372653,1195.274226,1.049364059,1.66E-51,4.84E-50,BHLHE41,12,26120026,26125127,-,3948,protein_coding,basic helix-loop-helix family member e41 [Source:HGNC Symbol	Acc:HGNC:16617]
ENSG00000028137,12898.25537,13087.23051,12345.92077,12537.49902,11820.55406,11918.23287,16776.00539,17346.72761,17887.58702,17479.2977,17201.88945,17543.25074,12434.61543,17372.45965,-0.482335696,2.61E-51,7.60E-50,TNFRSF1B,1,12167003,12209228,+,3766,protein_coding,TNF receptor superfamily member 1B [Source:HGNC Symbol	Acc:HGNC:11917]
ENSG00000115271,886.4374169,888.2286577,844.277922,893.6782005,872.2641644,825.1706596,1659.039702,1589.701903,1482.628544,1511.30533,1908.141808,1680.979182,868.3428369,1638.632745,-0.916085454,3.39E-51,9.87E-50,GCA,2,162318840,162371595,+,3664,protein_coding,grancalcin [Source:HGNC Symbol	Acc:HGNC:15990]
ENSG00000273749,2894.513645,2808.58894,3165.38467,3008.687715,2966.697889,3088.547262,1729.412542,1870.46628,2034.651247,1917.254658,1813.360631,1848.316477,2988.736687,1868.910306,0.677340182,3.80E-51,1.10E-49,CYFIP1,15,22867052,22981063,-,10414,protein_coding,cytoplasmic FMR1 interacting protein 1 [Source:HGNC Symbol	Acc:HGNC:13759]
ENSG00000266094,11997.63496,11732.55776,12335.40017,12127.49923,11413.1642,11436.43388,8445.620457,8335.824362,8920.015505,8084.749871,8434.630586,8579.839447,11840.44837,8466.780038,0.483795979,4.14E-51,1.20E-49,RASSF5,1,206507530,206589448,+,6976,protein_coding,Ras association domain family member 5 [Source:HGNC Symbol	Acc:HGNC:17609]
ENSG00000101361,2535.211012,2658.731368,2317.161524,2520.675274,2653.032695,2488.99516,1634.409208,1707.140742,1624.364103,1618.906357,1611.280008,1697.278269,2528.967839,1648.896448,0.617462731,5.44E-51,1.58E-49,NOP56,20,2652145,2658393,+,5398,protein_coding,NOP56 ribonucleoprotein [Source:HGNC Symbol	Acc:HGNC:15911]
ENSG00000125520,862.7990858,774.0987184,627.2906056,749.7882089,653.5732923,665.1702485,1564.036368,1691.585929,1538.576791,1671.728679,1470.896567,1409.327731,722.1200266,1557.692011,-1.108531568,5.63E-51,1.63E-49,SLC2A4RG,20,63739861,63743505,+,2244,protein_coding,SLC2A4 regulator [Source:HGNC Symbol	Acc:HGNC:15930]
ENSG00000116741,538.9539495,445.6029802,556.2765748,507.9490063,523.6084311,521.3496542,918.3655616,951.9545642,970.7020845,979.1693432,1070.31197,1056.180844,515.6234327,991.1140612,-0.944754856,7.42E-51,2.14E-49,RGS2,1,192809039,192812283,+,2096,protein_coding,regulator of G protein signaling 2 [Source:HGNC Symbol	Acc:HGNC:9998]
ENSG00000162783,820.2500898,911.0546455,640.4413521,713.3823075,772.2911943,760.4513922,1816.498932,1905.46461,1532.981966,1808.67544,1595.185091,1610.349805,769.6451636,1711.525974,-1.152437499,8.75E-51,2.52E-49,IER5,1,181088712,181092899,+,4188,protein_coding,immediate early response 5 [Source:HGNC Symbol	Acc:HGNC:5393]
ENSG00000116857,230.4737284,245.1312608,238.0285107,247.0400457,218.6908722,203.1465894,458.3031203,531.1968687,506.3316349,539.9615159,515.0373389,563.9484135,230.4185012,519.1298154,-1.170699491,9.55E-51,2.75E-49,TMEM9,1,201134772,201171574,-,3915,protein_coding,transmembrane protein 9 [Source:HGNC Symbol	Acc:HGNC:18823]
ENSG00000178538,215.1088132,238.1842211,234.0832868,174.2282428,177.452022,171.6858344,29.90845699,42.77573613,28.90659426,24.4547788,39.34313005,48.89726128,201.7904034,35.71432625,2.496974265,9.66E-51,2.78E-49,CA8,8,60187347,60281412,-,5783,protein_coding,carbonic anhydrase 8 [Source:HGNC Symbol	Acc:HGNC:1382]
ENSG00000112992,913.6214977,877.3118809,911.3467289,926.6168733,912.2533525,872.8112314,1551.721121,1513.483318,1485.425956,1366.533039,1413.670196,1423.453606,902.3269274,1459.047873,-0.694772281,9.81E-51,2.82E-49,NNT,5,43602692,43707405,+,8245,protein_coding,nicotinamide nucleotide transhydrogenase [Source:HGNC Symbol	Acc:HGNC:7863]
ENSG00000164163,1915.886737,1849.89745,2062.037043,2063.001084,1995.710416,2241.803513,1220.968773,1137.834581,1265.362852,1144.483648,1125.750017,1139.849491,2021.389374,1172.374894,0.786469848,1.45E-50,4.16E-49,ABCE1,4,145097932,145129179,+,6265,protein_coding,ATP binding cassette subfamily E member 1 [Source:HGNC Symbol	Acc:HGNC:69]
ENSG00000136830,5805.574123,6280.123962,4661.939616,5934.16194,5627.228556,5353.721622,3091.126996,3173.181881,3116.317355,3143.906363,2914.968272,2905.583926,5610.458303,3057.514132,0.876023671,1.56E-50,4.47E-49,FAM129B,9,127505339,127578989,-,4629,protein_coding,family with sequence similarity 129 member B [Source:HGNC Symbol	Acc:HGNC:25282]
ENSG00000183723,211.5630635,283.8361968,234.0832868,263.5093821,272.4263436,231.9107083,517.2403738,573.9726049,552.0227032,570.2854416,608.9243538,606.3260399,249.5548302,571.4619195,-1.192417314,1.90E-50,5.43E-49,CMTM4,16,66614750,66696707,-,8117,protein_coding,CKLF like MARVEL transmembrane domain containing 4 [Source:HGNC Symbol	Acc:HGNC:19175]
ENSG00000121966,959.7162434,897.160566,998.1416555,1087.843008,967.238486,1085.845487,1770.756586,1709.473964,1735.328126,1651.186665,1765.970042,1879.828045,999.324241,1752.090571,-0.807712994,2.41E-50,6.89E-49,CXCR4,2,136114349,136118165,-,2224,protein_coding,C-X-C motif chemokine receptor 4 [Source:HGNC Symbol	Acc:HGNC:2561]
ENSG00000112759,222.2003125,326.5108697,190.6858235,274.7778754,229.9378313,240.8994954,649.1894487,675.0788903,685.3660251,646.5843515,637.5375393,685.6482638,247.5020346,663.2340864,-1.413915944,3.11E-50,8.89E-49,SLC29A1,6,44219505,44234151,+,4408,protein_coding,solute carrier family 29 member 1 (Augustine blood group) [Source:HGNC Symbol	Acc:HGNC:11003]
ENSG00000277117,280.1142237,293.7605393,230.1380629,283.4459472,253.6814117,279.5512801,77.41012396,83.99599095,64.34048399,97.8191152,95.67533899,78.23561805,270.1152442,82.91277853,1.707029632,5.69E-50,1.62E-48,FP565260.3,21,5022493,5040666,+,3357,protein_coding,"Homo sapiens ICOS ligand (LOC102723996), mRNA. [Source:RefSeq mRNA	Acc:NM_001363770]"
ENSG00000175155,512.9517853,597.4454211,632.5509042,531.3528001,526.1077553,515.9563819,1006.331612,1078.726291,1187.967777,1145.461839,1020.238895,1076.826354,552.727508,1085.925461,-0.975952112,7.27E-50,2.07E-48,YPEL2,17,59331689,59401729,+,8667,protein_coding,yippee like 2 [Source:HGNC Symbol	Acc:HGNC:18326]
ENSG00000176438,696.1488514,505.1490355,572.0574705,517.4838853,586.0915374,604.9453746,1166.429822,1120.724287,1183.305423,1313.710717,1204.436277,1239.817225,580.3126925,1204.737292,-1.055629786,8.57E-50,2.44E-48,SYNE3,14,95407266,95475836,-,18164,protein_coding,spectrin repeat containing nuclear envelope family member 3 [Source:HGNC Symbol	Acc:HGNC:19861]
ENSG00000021355,1953.708067,2031.512919,1983.132565,1953.783379,2080.687441,1988.319716,2941.584711,2898.639429,2819.791646,2738.935226,2946.263944,2799.096557,1998.524014,2857.385252,-0.516741009,1.17E-49,3.31E-48,SERPINB1,6,2832332,2842006,-,3094,protein_coding,serpin family B member 1 [Source:HGNC Symbol	Acc:HGNC:3311]
ENSG00000147889,984.5364911,1024.192151,887.6753853,963.8895819,849.7702461,963.5979816,429.2743238,466.6443942,453.1808003,538.0051336,444.3985372,397.6977251,945.6103061,454.866819,1.056622174,1.24E-49,3.51E-48,CDKN2A,9,21967753,21995301,-,4329,protein_coding,cyclin dependent kinase inhibitor 2A [Source:HGNC Symbol	Acc:HGNC:1787]
ENSG00000171490,6868.117106,6971.850637,7551.158611,7041.074707,7254.288645,7578.446439,5113.466484,4930.098025,5219.97144,4927.148833,5183.457384,5020.118825,7210.822691,5065.710165,0.509291798,1.46E-49,4.13E-48,RSL1D1,16,11833850,11851585,-,6167,protein_coding,ribosomal L1 domain containing 1 [Source:HGNC Symbol	Acc:HGNC:24534]
ENSG00000144713,22228.30467,22754.53258,20678.23372,21964.02708,21875.33553,21025.672,14827.55738,15185.38633,15235.64011,15395.75054,15820.40909,16349.07096,21754.35093,15468.96907,0.492108538,1.50E-49,4.25E-48,RPL32,3,12834485,12841588,-,3720,protein_coding,ribosomal protein L32 [Source:HGNC Symbol	Acc:HGNC:10336]
ENSG00000092200,63.82349402,53.59144974,64.4386576,52.87523786,54.98513357,44.04505699,188.2473469,234.0999378,220.0631047,225.9621561,185.0915437,216.2345555,55.62650496,211.6164408,-1.941330349,1.75E-49,4.96E-48,RPGRIP1,14,21287939,21351301,+,5470,protein_coding,RPGR interacting protein 1 [Source:HGNC Symbol	Acc:HGNC:13436]
ENSG00000171612,917.1672474,805.8566146,844.277922,864.2067564,943.4949056,878.2045037,418.7183978,508.6423897,468.1003328,433.3386803,435.4569167,404.21736,875.5346583,444.7456795,0.973571184,2.19E-49,6.18E-48,SLC25A33,1,9539482,9585179,+,3854,protein_coding,solute carrier family 25 member 33 [Source:HGNC Symbol	Acc:HGNC:29681]
ENSG00000113532,1823.697246,1875.700741,1880.556742,1814.227424,1765.772585,1936.18475,2695.279771,2708.870708,2869.212598,2591.228362,2730.77089,2700.215429,1849.356581,2715.929626,-0.553873925,2.79E-49,7.88E-48,ST8SIA4,5,100806935,100903266,-,7794,protein_coding,"ST8 alpha-N-acetyl-neuraminide alpha-2,8-sialyltransferase 4 [Source:HGNC Symbol	Acc:HGNC:10871]"
ENSG00000166012,1875.701574,2060.293512,2190.914358,2049.998976,1950.72258,2044.050196,1213.931489,1276.272418,1279.349913,1200.240544,1341.24307,1189.833358,2028.613533,1250.145132,0.697650671,3.07E-49,8.64E-48,TAF1D,11,93729948,93784391,-,8420,protein_coding,"TATA-box binding protein associated factor, RNA polymerase I subunit D [Source:HGNC Symbol	Acc:HGNC:28759]"
ENSG00000142192,10197.57604,10347.11954,10661.31015,10723.2716,9993.548027,10131.26199,7404.102425,7369.870466,7781.468679,7264.047495,7756.855755,7723.594071,10342.34789,7549.989815,0.454215651,3.81E-49,1.07E-47,APP,21,25880550,26171128,-,6316,protein_coding,amyloid beta precursor protein [Source:HGNC Symbol	Acc:HGNC:620]
ENSG00000165802,1342.657207,1139.314524,1080.991358,1229.999386,1132.193887,1050.789217,607.8454052,602.7490092,556.6850571,644.6279692,575.840358,548.7359322,1162.657596,589.4139552,0.97936719,4.55E-49,1.28E-47,NSMF,9,137447573,137459334,-,4912,protein_coding,NMDA receptor synaptonuclear signaling and neuronal migration factor [Source:HGNC Symbol	Acc:HGNC:29843]
ENSG00000132589,4585.836237,4603.902506,4639.583347,4522.133047,4352.573187,4321.808858,6273.738683,6393.805941,6973.016511,6579.313688,6324.408156,6299.053859,4504.306197,6473.889473,-0.523526342,4.87E-49,1.37E-47,FLOT2,17,28879335,28897679,-,3336,protein_coding,flotillin 2 [Source:HGNC Symbol	Acc:HGNC:3758]
ENSG00000180357,2434.748105,2474.138596,2204.065105,2351.647874,2489.326956,2386.522986,3467.621689,3633.604349,3806.345734,3733.755627,3452.359662,3813.98638,2390.074937,3651.278907,-0.610660252,5.45E-49,1.53E-47,ZNF609,15,64460742,64686068,+,12112,protein_coding,zinc finger protein 609 [Source:HGNC Symbol	Acc:HGNC:29003]
ENSG00000130513,180.8332331,158.7894807,96.00044908,110.0845116,117.4682399,104.2699308,7.037283997,3.110962628,8.392237042,3.912764608,9.835782513,7.606240644,127.9076409,6.649211905,4.27931647,5.50E-49,1.54E-47,GDF15,19,18374731,18389176,+,2087,protein_coding,growth differentiation factor 15 [Source:HGNC Symbol	Acc:HGNC:30142]
ENSG00000127084,3026.8883,3316.715278,2745.875859,3117.038612,2926.708701,2940.232274,4957.766576,4748.106711,4635.312259,4660.102648,4582.580489,5034.244701,3012.243171,4769.685564,-0.66194969,5.86E-49,1.64E-47,FGD3,9,92947451,93036236,+,5890,protein_coding,"FYVE, RhoGEF and PH domain containing 3 [Source:HGNC Symbol	Acc:HGNC:16027]"
ENSG00000233369,1152.368642,815.7809571,1003.401954,1047.969878,1027.222268,1035.508279,2323.183379,1995.682526,2239.794819,2091.372683,1858.068733,2186.250882,1013.708663,2115.725504,-1.061898309,6.42E-49,1.79E-47,GTF2IP4,7,73154938,73207283,+,3609,transcribed_processed_pseudogene,general transcription factor IIi pseudogene 4 [Source:HGNC Symbol	Acc:HGNC:51716]
ENSG00000100554,1005.810989,987.4720831,1112.55315,996.8282547,1040.968552,1009.440796,491.7302193,526.5304248,488.61469,501.812061,629.4900808,533.5234509,1025.512304,528.6168211,0.95445915,7.47E-49,2.08E-47,ATP6V1D,14,67294371,67360265,-,4251,protein_coding,ATPase H+ transporting V1 subunit D [Source:HGNC Symbol	Acc:HGNC:13527]
ENSG00000101336,4037.426955,4193.034725,3371.85139,3788.814175,3817.717797,3784.279387,6015.118496,6149.595375,5889.485462,6157.713302,6082.090241,6446.832249,3832.187405,6123.472521,-0.675534553,1.10E-48,3.08E-47,HCK,20,32052188,32101856,+,3092,protein_coding,"HCK proto-oncogene, Src family tyrosine kinase [Source:HGNC Symbol	Acc:HGNC:4840]"
ENSG00000109452,101.6448238,98.25099118,93.37029979,91.01475369,88.72601099,107.8654457,297.3252489,265.9873047,242.4424034,280.7408606,270.9311001,282.5175096,96.81205419,273.3240712,-1.493568138,1.33E-48,3.70E-47,INPP4B,4,142023160,142847432,-,14153,protein_coding,inositol polyphosphate-4-phosphatase type II B [Source:HGNC Symbol	Acc:HGNC:6075]
ENSG00000169926,11505.95767,11864.55151,10775.72164,11472.193,11042.01455,10990.59004,16615.90718,16557.32085,17340.22667,17824.59917,15547.68967,16037.2151,11275.1714,16653.82644,-0.562543073,1.34E-48,3.72E-47,KLF13,15,31326855,31435665,+,9409,protein_coding,Kruppel like factor 13 [Source:HGNC Symbol	Acc:HGNC:13672]
ENSG00000138442,930.1683295,865.4026698,1116.498374,933.5513307,923.5003116,1007.643039,405.5234903,394.3145131,404.6923196,386.385505,526.6614455,407.4771774,962.7940089,420.8424085,1.192685214,1.91E-48,5.30E-47,WDR12,2,202874782,203014798,-,9098,protein_coding,WD repeat domain 12 [Source:HGNC Symbol	Acc:HGNC:14098]
ENSG00000268758,785.9745097,750.2802963,773.2638912,790.5281463,791.0361262,840.4515977,351.8641998,335.2062232,210.7383968,273.8935226,307.591744,336.8478,788.5890946,302.6903144,1.380938175,1.94E-48,5.37E-47,ADGRE4P,19,6952500,6997872,-,3321,transcribed_unprocessed_pseudogene,"adhesion G protein-coupled receptor E4, pseudogene [Source:HGNC Symbol	Acc:HGNC:19240]"
ENSG00000178035,3851.866056,3545.967591,3600.674378,3551.309008,3442.819159,3600.908129,2353.091836,2421.884406,2444.938392,2272.338046,2487.558814,2562.216491,3598.924053,2423.671331,0.570527385,2.74E-48,7.59E-47,IMPDH2,3,49024325,49029408,-,2773,protein_coding,inosine monophosphate dehydrogenase 2 [Source:HGNC Symbol	Acc:HGNC:6053]
ENSG00000187037,147.7395695,103.2131625,123.6170166,134.3551126,117.4682399,129.4385348,316.6777799,336.7617045,362.7311344,327.6940359,321.0041747,317.2888954,125.9719393,330.3596208,-1.391059399,3.07E-48,8.48E-47,GPR141,7,37683796,37833788,+,2312,protein_coding,G protein-coupled receptor 141 [Source:HGNC Symbol	Acc:HGNC:19997]
ENSG00000137177,1329.656125,1349.710586,1359.787183,1485.707503,1440.860432,1411.239581,2070.720816,2162.896767,2396.449911,2229.297635,2179.96707,2243.84099,1396.160235,2213.862198,-0.663692327,3.15E-48,8.69E-47,KIF13A,6,17759183,17987623,-,11126,protein_coding,kinesin family member 13A [Source:HGNC Symbol	Acc:HGNC:14566]
ENSG00000100368,14876.78369,14990.71941,12522.14077,14151.49399,13736.2861,13768.12526,9331.43858,8752.693354,9181.107324,9428.784514,8746.69314,8989.489836,14007.59154,9071.701125,0.626995523,3.41E-48,9.41E-47,CSF2RB,22,36913628,36940449,+,5000,protein_coding,colony stimulating factor 2 receptor beta common subunit [Source:HGNC Symbol	Acc:HGNC:2436]
ENSG00000133030,2138.08705,2293.515562,1951.570773,2209.491497,2184.409397,2188.769669,3486.97422,3492.833291,3522.874616,4129.923044,3467.560417,3740.097185,2160.973991,3640.043796,-0.750943561,3.95E-48,1.09E-46,MPRIP,17,17042545,17217679,+,18153,protein_coding,myosin phosphatase Rho interacting protein [Source:HGNC Symbol	Acc:HGNC:30321]
ENSG00000138801,6752.289284,6437.921008,6797.620839,6778.432132,6535.732923,6383.836628,4542.56682,4562.226694,4163.482044,4276.651717,4661.266749,4765.853067,6614.305469,4495.341182,0.55705155,3.95E-48,1.09E-46,PAPSS1,4,107590276,107720452,-,3478,protein_coding,3'-phosphoadenosine 5'-phosphosulfate synthase 1 [Source:HGNC Symbol	Acc:HGNC:8603]
ENSG00000172243,809.6128408,851.5085903,1062.580313,898.0122364,896.0077448,880.9011399,1605.380412,1630.144417,1783.816607,1545.54202,1667.612217,1611.436411,899.7704775,1640.655347,-0.868680636,4.05E-48,1.11E-46,CLEC7A,12,10116777,10130258,-,4190,protein_coding,C-type lectin domain containing 7A [Source:HGNC Symbol	Acc:HGNC:14558]
ENSG00000253230,455.037874,362.2385029,369.5359752,414.3338311,358.6530304,342.4727901,970.2655311,870.2917952,756.2338046,802.1167447,920.986908,857.3319812,383.7120006,862.8711274,-1.170043033,4.52E-48,1.24E-46,LINC00599,8,9900064,9905366,-,4136,lincRNA,long intergenic non-protein coding RNA 599 [Source:HGNC Symbol	Acc:HGNC:27231]
ENSG00000109861,10155.02705,10133.74617,10337.80178,10095.7032,10159.75309,10120.47544,6958.994212,7487.309305,6818.226361,6871.792843,7546.727674,7542.130902,10167.08446,7204.196883,0.496884575,4.69E-48,1.29E-46,CTSC,11,88293592,88337787,-,11421,protein_coding,cathepsin C [Source:HGNC Symbol	Acc:HGNC:2528]
ENSG00000146278,4128.43453,3865.531421,4326.595582,4158.074033,3674.006652,4074.617211,6856.953594,7060.329684,7514.782036,6831.687006,6310.101563,6194.739702,4037.876571,6794.765597,-0.750977884,4.93E-48,1.35E-46,PNRC1,6,89080751,89085160,+,2992,protein_coding,proline rich nuclear receptor coactivator 1 [Source:HGNC Symbol	Acc:HGNC:17278]
ENSG00000158485,94.55332447,95.27368842,127.5622406,110.0845116,116.2185778,83.59572042,5.277962998,6.221925256,2.797412347,8.803720368,6.259134326,2.173211613,104.5480105,5.255561151,4.290216277,5.11E-48,1.40E-46,CD1B,1,158327951,158331531,-,1395,protein_coding,CD1b molecule [Source:HGNC Symbol	Acc:HGNC:1635]
ENSG00000085514,1004.629073,1314.975387,1000.771805,1048.836685,1013.475985,1058.879125,1941.410723,2047.013409,1967.513351,2096.263639,2190.697014,2227.541903,1073.594677,2078.406673,-0.951220651,5.12E-48,1.40E-46,PILRA,7,100367530,100400099,+,2006,protein_coding,paired immunoglobin like type 2 receptor alpha [Source:HGNC Symbol	Acc:HGNC:20396]
ENSG00000197119,1671.23001,1781.419487,1294.033451,1657.335324,1624.560765,1562.251205,774.1012396,808.8502833,713.3401486,714.079541,625.9134326,603.0662225,1598.471707,706.5584779,1.177074634,5.34E-48,1.46E-46,SLC25A29,14,100291111,100306547,-,7451,protein_coding,solute carrier family 25 member 29 [Source:HGNC Symbol	Acc:HGNC:20116]
ENSG00000096070,1079.089816,1113.511233,1058.635089,1120.781681,1167.184426,1100.227546,1645.844795,1678.364338,1681.244821,1730.420148,1686.38962,1587.531083,1106.571632,1668.299134,-0.592227604,1.11E-47,3.03E-46,BRPF3,6,36196744,36232790,+,6613,protein_coding,bromodomain and PHD finger containing 3 [Source:HGNC Symbol	Acc:HGNC:14256]
ENSG00000173825,66.18732713,36.72006741,56.54820973,45.94078043,59.98378208,40.44954214,196.1642914,216.9896433,198.6162767,224.0057738,190.4565159,195.5890451,50.97161815,203.6369244,-2.020961759,1.16E-47,3.15E-46,TIGD3,11,65354767,65357613,+,2012,protein_coding,tigger transposable element derived 3 [Source:HGNC Symbol	Acc:HGNC:18334]
ENSG00000099785,722.1510156,708.5980576,665.4277703,742.8537515,717.3060607,690.3388525,1097.816304,1154.167135,1229.928962,1176.763956,1131.114989,1146.369126,707.7792514,1156.026745,-0.706184494,1.34E-47,3.64E-46,2-Mar,19,8413270,8439017,+,2216,protein_coding,membrane associated ring-CH-type finger 2 [Source:HGNC Symbol	Acc:HGNC:28038]
ENSG00000146090,107.5544066,95.27368842,127.5622406,110.0845116,112.4695914,132.135171,14.07456799,13.22159117,13.05459095,19.56382304,12.51826865,5.433029032,114.1799349,12.97764514,3.124800518,1.66E-47,4.52E-46,RASGEF1C,5,180100791,180209153,-,2961,protein_coding,RasGEF domain family member 1C [Source:HGNC Symbol	Acc:HGNC:27400]
ENSG00000166548,894.7108328,812.8036543,770.6337419,906.6803082,772.2911943,844.9459913,1388.983929,1441.931178,1476.101249,1393.922392,1518.287155,1352.824229,833.6776205,1428.675022,-0.774942979,1.67E-47,4.54E-46,TK2,16,66508003,66552544,-,7169,protein_coding,"thymidine kinase 2, mitochondrial [Source:HGNC Symbol	Acc:HGNC:11831]"
ENSG00000081791,4001.969458,4106.692945,4072.786175,4160.674454,3923.939078,3972.145038,2887.04576,2720.536818,2889.726955,2618.617714,2893.508383,2908.843744,4039.701191,2819.713229,0.519203432,1.79E-47,4.85E-46,DELE1,5,141923808,141942047,+,6047,protein_coding,DAP3 binding cell death enhancer 1 [Source:HGNC Symbol	Acc:HGNC:28969]
ENSG00000154217,362.8483827,365.2158056,305.0973176,351.0569071,321.1631666,319.1019435,643.0318252,724.8542923,710.5427362,689.6247622,625.0192706,649.7902722,337.4139205,673.8105264,-0.996003847,1.94E-47,5.26E-46,PITPNC1,17,67377281,67697261,+,7819,protein_coding,phosphatidylinositol transfer protein cytoplasmic 1 [Source:HGNC Symbol	Acc:HGNC:21045]
ENSG00000177575,87.46182514,106.1904652,96.00044908,118.7525834,106.2212808,99.77553727,7.916944496,14.77707248,6.527295477,7.825529216,9.835782513,5.433029032,102.4003568,8.719275536,3.521887718,2.14E-47,5.78E-46,CD163,12,7470813,7503893,-,5813,protein_coding,CD163 molecule [Source:HGNC Symbol	Acc:HGNC:1631]
ENSG00000115718,450.3102078,475.3760079,352.4400048,367.5262435,323.6624908,328.9896094,132.8287354,97.99532278,112.8289647,108.5792179,111.7702558,129.306091,383.0507607,115.5514313,1.732343929,2.55E-47,6.89E-46,PROC,2,127418427,127429246,+,2495,protein_coding,"protein C, inactivator of coagulation factors Va and VIIIa [Source:HGNC Symbol	Acc:HGNC:9451]"
ENSG00000164684,517.6794515,620.271409,603.619262,550.422558,617.3330906,630.1139786,246.3049399,208.4344961,247.1047573,291.5009633,220.8580255,273.8246632,589.9066249,248.0046409,1.25459399,2.92E-47,7.89E-46,ZNF704,8,80628451,80874781,-,15008,protein_coding,zinc finger protein 704 [Source:HGNC Symbol	Acc:HGNC:32291]
ENSG00000122376,648.8721892,639.1276598,672.0031435,617.1667107,657.3222786,644.4960381,368.5777493,356.9829616,374.8532545,355.0833882,327.2633091,353.1468871,646.4980033,355.9845916,0.85887765,3.09E-47,8.32E-46,SHLD2,10,87094161,87191468,+,4242,protein_coding,shieldin complex subunit 2 [Source:HGNC Symbol	Acc:HGNC:28773]
ENSG00000077044,2472.569435,2566.434982,2489.436303,2646.362314,2470.582024,2394.612895,3434.19459,3618.049536,3524.739558,3494.098795,3468.454579,3554.287592,2506.666325,3515.637442,-0.487450965,3.96E-47,1.06E-45,DGKD,2,233354507,233472104,+,9771,protein_coding,diacylglycerol kinase delta [Source:HGNC Symbol	Acc:HGNC:2851]
ENSG00000122644,283.6599734,288.798368,269.5903022,298.1816692,242.4344526,255.2815548,85.32706846,64.55247453,82.98989964,76.29890986,88.52204262,110.8337922,272.9910534,84.75403122,1.698456199,4.36E-47,1.17E-45,ARL4A,7,12686856,12690934,+,3561,protein_coding,ADP ribosylation factor like GTPase 4A [Source:HGNC Symbol	Acc:HGNC:695]
ENSG00000176658,894.7108328,863.4178013,954.7441922,1009.830362,878.5124751,975.2834049,467.0997253,478.310504,540.8330538,531.1577955,512.3548527,511.7913348,929.4165114,506.9245444,0.877414119,5.48E-47,1.47E-45,MYO1D,17,32492522,32877177,-,8188,protein_coding,myosin ID [Source:HGNC Symbol	Acc:HGNC:7598]
ENSG00000170004,524.7709508,647.0671339,498.4132904,579.0271949,606.0861314,545.6193795,1022.165501,1075.615329,1178.643069,1086.77037,1030.96884,1113.770951,566.8306802,1084.655677,-0.933701071,6.10E-47,1.64E-45,CHD3,17,7884806,7912760,+,9758,protein_coding,chromodomain helicase DNA binding protein 3 [Source:HGNC Symbol	Acc:HGNC:1918]
ENSG00000175727,3311.73019,3033.871516,2722.204515,3043.360002,3077.917818,3095.738292,4700.026049,4674.999089,4970.06927,4982.905728,4518.200822,4649.586245,3047.470389,4749.297867,-0.639592169,6.45E-47,1.73E-45,MLXIP,12,122078722,122147347,+,13905,protein_coding,MLX interacting protein [Source:HGNC Symbol	Acc:HGNC:17055]
ENSG00000116497,445.5825416,429.7240321,401.0977667,455.0737684,447.3790413,478.2034759,783.7775051,807.294802,781.4105157,770.8146278,823.523245,884.4971263,442.8434377,808.5529703,-0.86426634,6.88E-47,1.84E-45,S100PBP,1,32816767,32858879,+,9194,protein_coding,S100P binding protein [Source:HGNC Symbol	Acc:HGNC:25768]
ENSG00000275395,195.0162317,198.4868509,152.5486588,193.2980007,191.1983054,198.6521958,386.1709593,497.7540205,490.4796316,506.7030167,488.2124775,551.9957496,188.2000406,486.8859759,-1.365187525,8.19E-47,2.19E-45,FCGBP,19,39863323,39934626,-,12961,protein_coding,Fc fragment of IgG binding protein [Source:HGNC Symbol	Acc:HGNC:13572]
ENSG00000164236,1017.630155,969.6082665,881.1000121,924.8832589,1015.975309,990.564343,1594.824486,1529.038132,1584.267859,1643.361135,1462.849108,1573.405208,966.6268907,1564.624321,-0.694296567,8.73E-47,2.33E-45,ANKRD33B,5,10564330,10657816,+,9783,protein_coding,ankyrin repeat domain 33B [Source:HGNC Symbol	Acc:HGNC:35240]
ENSG00000172795,2802.324154,2929.665919,3020.726459,2813.6561,2840.482014,3066.974173,4178.387373,4105.692928,4390.072444,4145.574102,4267.835449,4004.142396,2912.304803,4181.950782,-0.52206151,9.46E-47,2.52E-45,DCP2,5,112976702,113020970,+,9951,protein_coding,decapping mRNA 2 [Source:HGNC Symbol	Acc:HGNC:24452]
ENSG00000117308,406.5792952,511.103641,481.31732,426.4691316,412.3885018,360.4503644,138.9863589,124.4385051,166.9122701,174.1180251,155.5841961,152.1248129,433.0513757,152.0273614,1.512586837,1.14E-46,3.02E-45,GALE,1,23795599,23800804,-,3978,protein_coding,UDP-galactose-4-epimerase [Source:HGNC Symbol	Acc:HGNC:4116]
ENSG00000073060,1158.278225,1236.573081,888.9904599,1087.843008,1208.423276,1086.744365,584.0945717,512.531093,524.9810505,546.808854,515.0373389,493.3190361,1111.142069,529.4619907,1.069812254,1.27E-46,3.39E-45,SCARB1,12,124776856,124882668,-,7741,protein_coding,scavenger receptor class B member 1 [Source:HGNC Symbol	Acc:HGNC:1664]
ENSG00000248323,553.1369482,512.0960753,639.1262774,547.8221365,612.3344421,613.9341618,248.9439214,248.0992696,289.9984133,236.7222588,288.8143411,237.9666716,579.7416735,258.424146,1.162769994,1.29E-46,3.44E-45,LUCAT1,5,91054834,91314547,-,16538,antisense,lung cancer associated transcript 1 [Source:HGNC Symbol	Acc:HGNC:48498]
ENSG00000179388,113.4639894,149.8575724,99.94567301,122.2198121,116.2185778,114.1575967,21.11185199,18.66577577,17.71694487,15.65105843,12.51826865,10.86605806,119.3105369,16.0883263,2.879930943,1.43E-46,3.79E-45,EGR3,8,22687659,22693302,-,4855,protein_coding,early growth response 3 [Source:HGNC Symbol	Acc:HGNC:3240]
ENSG00000143612,5911.946613,5701.534791,6037.507695,5713.992917,5600.985652,5545.182788,3865.228235,3852.927215,3819.400325,4214.047483,4005.845969,4183.432354,5751.858409,3990.14693,0.52769378,1.52E-46,4.04E-45,C1orf43,1,154206696,154220637,-,2670,protein_coding,chromosome 1 open reading frame 43 [Source:HGNC Symbol	Acc:HGNC:29876]
ENSG00000135365,1263.468798,1356.657626,1480.77405,1328.815404,1318.393544,1397.756401,2251.930879,2184.673505,2281.756005,2190.169989,2052.996059,2035.212675,1357.644304,2166.123185,-0.674788951,2.00E-46,5.30E-45,PHF21A,11,45929323,46121178,-,11190,protein_coding,PHD finger protein 21A [Source:HGNC Symbol	Acc:HGNC:24156]
ENSG00000196684,178.4693999,156.8046122,157.8089574,130.8878839,164.9554007,144.719473,386.1709593,376.426478,341.2843064,377.5817847,359.4531428,392.2646961,155.6076212,372.1968945,-1.266585007,2.02E-46,5.34E-45,HSH2D,19,16134028,16158575,+,3398,protein_coding,hematopoietic SH2 domain containing [Source:HGNC Symbol	Acc:HGNC:24920]
ENSG00000147162,12225.74485,11986.62092,13737.26974,13066.2514,12744.05437,12953.74115,9021.798084,8895.019894,8413.68387,8094.531783,8871.875827,8535.288609,12785.61374,8638.699678,0.565389135,2.24E-46,5.90E-45,OGT,X,71533083,71575897,+,9812,protein_coding,O-linked N-acetylglucosamine (GlcNAc) transferase [Source:HGNC Symbol	Acc:HGNC:8127]
ENSG00000087074,3025.706383,3239.305406,2231.681672,2600.421534,2776.749245,2540.231246,1265.831459,1210.164462,1283.079797,1224.695322,1267.921782,1466.917839,2735.682581,1286.43511,1.08941059,2.68E-46,7.06E-45,PPP1R15A,19,48872392,48876057,+,3093,protein_coding,protein phosphatase 1 regulatory subunit 15A [Source:HGNC Symbol	Acc:HGNC:14375]
ENSG00000110841,195.0162317,165.7365205,214.3571671,179.4290858,169.9540492,170.7869557,48.38132748,34.22058891,55.01577616,35.21488147,49.17891257,42.37762645,182.5466683,44.06485217,2.049099449,3.33E-46,8.77E-45,PPFIBP1,12,27523431,27695564,+,11690,protein_coding,PPFIA binding protein 1 [Source:HGNC Symbol	Acc:HGNC:9249]
ENSG00000065135,4446.370083,4451.067631,4669.830064,4542.069613,4666.238381,4468.326088,3087.608354,3257.955612,3300.014099,3081.302129,3413.016532,3235.912091,4540.65031,3229.301469,0.491117709,3.35E-46,8.82E-45,GNAI3,1,109548611,109618321,+,27174,protein_coding,G protein subunit alpha i3 [Source:HGNC Symbol	Acc:HGNC:4387]
ENSG00000164120,1516.398941,1529.341186,1604.391067,1519.512983,1472.101985,1579.329901,2406.751127,2421.884406,2230.470112,2198.97371,2505.442055,2450.296093,1536.84601,2368.969584,-0.624434549,4.67E-46,1.23E-44,HPGD,4,174490177,174523154,-,5529,protein_coding,15-hydroxyprostaglandin dehydrogenase [Source:HGNC Symbol	Acc:HGNC:5154]
ENSG00000074800,26052.98664,26221.10544,23454.35629,25180.74852,24991.99287,24098.03945,17999.61314,18176.57689,18260.57533,17934.15658,18836.41767,18093.07328,24999.87153,18216.73548,0.456699495,4.87E-46,1.28E-44,ENO1,1,8861000,8879250,-,5276,protein_coding,enolase 1 [Source:HGNC Symbol	Acc:HGNC:3350]
ENSG00000175538,847.4341706,764.1743759,754.8528462,709.9150788,802.2830853,649.8893103,1651.122758,1447.375363,1310.121449,1491.741507,1521.863803,1657.073855,754.7581445,1513.216456,-1.005720086,4.94E-46,1.30E-44,KCNE3,11,74454841,74467729,-,3677,protein_coding,potassium voltage-gated channel subfamily E regulatory subunit 3 [Source:HGNC Symbol	Acc:HGNC:6243]
ENSG00000119514,326.2089694,272.91942,206.4667192,279.1119113,256.180736,243.5961315,82.68808696,81.66276898,81.12495807,65.53880719,83.15707034,68.4561658,264.0806479,77.10464289,1.773011724,7.81E-46,2.05E-44,GALNT12,9,98807699,98850081,+,3137,protein_coding,polypeptide N-acetylgalactosaminyltransferase 12 [Source:HGNC Symbol	Acc:HGNC:19877]
ENSG00000169891,40.1851629,58.55362101,34.19194077,61.54330964,57.48445783,51.23608671,214.6371619,194.4351642,205.1435721,233.7876853,195.8214882,178.2033522,50.53242981,203.671404,-1.994194747,9.02E-46,2.36E-44,REPS2,X,16946691,17153280,+,11311,protein_coding,RALBP1 associated Eps domain containing 2 [Source:HGNC Symbol	Acc:HGNC:9963]
ENSG00000185551,291.9333893,254.0631691,278.7958247,288.6467903,228.6881692,260.6748271,78.28978446,67.66343716,69.0028379,109.557409,84.94539443,78.23561805,267.1336949,81.28241351,1.721768166,1.49E-45,3.91E-44,NR2F2,15,96325938,96340263,+,6459,protein_coding,nuclear receptor subfamily 2 group F member 2 [Source:HGNC Symbol	Acc:HGNC:7976]
ENSG00000138964,4811.582299,5167.605163,4089.882146,4529.067505,4653.74176,4417.98888,2668.010295,2792.866699,2638.892314,2821.103282,2914.968272,2893.631262,4611.644625,2788.245354,0.726340606,1.64E-45,4.28E-44,PARVG,22,44172956,44219533,+,8656,protein_coding,parvin gamma [Source:HGNC Symbol	Acc:HGNC:14654]
ENSG00000125485,514.1337018,461.4819283,523.3997087,533.9532216,571.0955919,460.2259016,254.2218844,230.9889751,247.1047573,244.547788,230.693808,242.3130948,510.715009,241.6450513,1.077730528,1.69E-45,4.40E-44,DDX31,9,132592997,132670401,-,5546,protein_coding,DEAD-box helicase 31 [Source:HGNC Symbol	Acc:HGNC:16715]
ENSG00000122694,1551.856438,1544.2277,1440.006736,1444.967566,1432.112797,1365.396767,2152.529243,2236.004389,2140.020446,2328.094942,2321.244673,2269.919529,1463.094667,2241.302204,-0.615656175,1.70E-45,4.42E-44,GLIPR2,9,36136536,36163913,+,3055,protein_coding,GLI pathogenesis related 2 [Source:HGNC Symbol	Acc:HGNC:18007]
ENSG00000113732,4529.104242,4381.597233,5314.21664,4740.568456,4458.794468,4679.562586,2867.693229,2950.748053,2983.906504,2850.449017,3117.943057,3009.898084,4683.973938,2963.439657,0.660105307,1.72E-45,4.49E-44,ATP6V0E1,5,172983757,173035445,+,1623,protein_coding,ATPase H+ transporting V0 subunit e1 [Source:HGNC Symbol	Acc:HGNC:863]
ENSG00000198125,300.2068052,233.2220498,219.6174657,188.0971576,201.1956024,192.3600448,0,2.333221971,0,0,4.470810233,0,222.4498543,1.134005367,7.511440701,2.01E-45,5.23E-44,MB,22,35606764,35637951,-,2168,protein_coding,myoglobin [Source:HGNC Symbol	Acc:HGNC:6915]
ENSG00000140564,5051.51136,5006.830813,4643.528571,4832.450017,4856.187024,4809.001121,7068.951775,7120.993455,7295.651402,7109.493293,6466.579921,6721.743518,4866.584818,6963.902227,-0.516947743,2.26E-45,5.86E-44,FURIN,15,90868592,90883458,+,4728,protein_coding,"furin, paired basic amino acid cleaving enzyme [Source:HGNC Symbol	Acc:HGNC:8568]"
ENSG00000107833,855.7075865,686.764504,802.1955334,760.1898951,806.0320717,702.9231545,392.3285828,353.0942583,362.7311344,409.8620927,405.9495692,393.3513019,768.9687909,386.2194899,0.99215444,2.48E-45,6.43E-44,NPM3,10,101781325,101783413,-,928,protein_coding,nucleophosmin/nucleoplasmin 3 [Source:HGNC Symbol	Acc:HGNC:7931]
ENSG00000042980,122.9193218,97.25855693,78.90447869,89.28113933,91.22533525,107.8654457,260.3795079,298.6524123,285.3360594,261.1770376,294.1793133,282.5175096,97.90904629,280.37364,-1.515528724,2.61E-45,6.75E-44,ADAM28,8,24294040,24359018,+,9351,protein_coding,ADAM metallopeptidase domain 28 [Source:HGNC Symbol	Acc:HGNC:206]
ENSG00000120694,3931.054465,3711.704111,4447.582449,4160.674454,4015.164413,4106.077966,2589.720511,2553.322577,2823.521529,2612.748567,2566.245074,2608.940541,4062.042976,2625.7498,0.62926836,2.65E-45,6.86E-44,HSPH1,13,31134974,31162388,-,8390,protein_coding,heat shock protein family H (Hsp110) member 1 [Source:HGNC Symbol	Acc:HGNC:16969]
ENSG00000101187,275.3865575,242.1539581,177.5350771,208.9005299,201.1956024,210.3376191,53.65929048,63.77473387,37.2988313,34.23669032,37.55480596,46.72404967,219.2515573,45.54140027,2.259212872,3.46E-45,8.93E-44,SLCO4A1,20,62642445,62685785,+,4051,protein_coding,solute carrier organic anion transporter family member 4A1 [Source:HGNC Symbol	Acc:HGNC:10953]
ENSG00000166523,43.73091257,73.44013482,88.11000121,49.40800914,79.97837611,47.64057185,265.6574709,298.6524123,268.5515853,233.7876853,331.7341193,305.3362316,63.71800095,283.9532508,-2.172813234,4.11E-45,1.06E-43,CLEC4E,12,8533305,8540963,-,2422,protein_coding,C-type lectin domain family 4 member E [Source:HGNC Symbol	Acc:HGNC:14555]
ENSG00000175857,2935.880725,2992.189277,3821.606918,3146.510056,3079.16748,3244.952158,5525.147598,5661.174242,5879.228283,5146.263651,5653.786621,5920.915039,3203.384436,5631.085906,-0.814347598,4.28E-45,1.10E-43,GAPT,5,58491435,58497090,+,3273,protein_coding,"GRB2 binding adaptor protein, transmembrane [Source:HGNC Symbol	Acc:HGNC:26588]"
ENSG00000004864,936.0779123,1013.275374,1019.18285,930.9509091,988.4827422,1044.497066,532.1946023,512.531093,504.4666933,512.5721637,488.2124775,630.2313677,988.7444755,530.0347329,0.901939225,4.56E-45,1.17E-43,SLC25A13,7,96120220,96322147,-,3710,protein_coding,solute carrier family 25 member 13 [Source:HGNC Symbol	Acc:HGNC:10983]
ENSG00000122034,4510.193577,4293.270584,4767.145588,4940.800914,4628.748517,4725.4054,3200.204898,3045.632413,3283.229625,3081.302129,3253.855688,3193.534465,4644.260764,3176.293203,0.548450631,5.35E-45,1.38E-43,GTF3A,13,27424544,27435823,+,3001,protein_coding,general transcription factor IIIA [Source:HGNC Symbol	Acc:HGNC:4662]
ENSG00000184347,221.018396,192.5322454,193.3159728,219.302216,181.2010084,193.2589235,0.8796605,0.777740657,0,3.912764608,1.788324093,0,200.1047937,1.226414976,7.358465532,5.42E-45,1.39E-43,SLIT3,5,168661733,169301129,-,14260,protein_coding,slit guidance ligand 3 [Source:HGNC Symbol	Acc:HGNC:11087]
ENSG00000046604,2.363833112,0,2.63014929,5.200843068,3.74898638,5.393272285,138.9863589,110.4391733,144.5329713,94.88454175,131.4418209,109.7471864,3.222847356,121.6720088,-5.191625248,5.57E-45,1.43E-43,DSG2,18,31498043,31549008,+,6190,protein_coding,desmoglein 2 [Source:HGNC Symbol	Acc:HGNC:3049]
ENSG00000177732,524.7709508,576.6043018,407.6731399,475.8771407,526.1077553,401.7987852,1444.40254,1518.927503,1509.670197,1541.629256,1090.877697,1087.692412,485.4720123,1365.533267,-1.492583867,8.06E-45,2.07E-43,SOX12,20,325595,330224,+,4630,protein_coding,SRY-box 12 [Source:HGNC Symbol	Acc:HGNC:11198]
ENSG00000185344,1683.049176,1708.971786,1925.26928,1678.138697,1733.28137,1671.01553,1112.770532,1078.726291,1156.26377,1055.468253,1080.147752,1019.236246,1733.28764,1083.768808,0.675176704,8.27E-45,2.12E-43,ATP6V0A2,12,123712318,123761755,+,13729,protein_coding,ATPase H+ transporting V0 subunit a2 [Source:HGNC Symbol	Acc:HGNC:18481]
ENSG00000042493,11280.21161,12077.92488,9358.071173,9834.794241,10374.69498,9394.181442,5836.547415,5578.733733,5701.126364,5805.564487,6034.699653,6246.896781,10386.64639,5867.261405,0.824104725,1.07E-44,2.73E-43,CAPG,2,85394748,85418432,-,2607,protein_coding,"capping actin protein, gelsolin like [Source:HGNC Symbol	Acc:HGNC:1474]"
ENSG00000145217,576.7752793,536.9069316,508.9338876,639.7036973,609.8351178,532.1361988,287.6489834,269.876008,262.9567606,264.111611,289.7085031,249.9193355,567.3818521,270.7035336,1.067060603,1.40E-44,3.57E-43,SLC26A1,4,979073,993440,-,4293,protein_coding,solute carrier family 26 member 1 [Source:HGNC Symbol	Acc:HGNC:10993]
ENSG00000083123,600.4136104,663.9385162,721.97598,585.0948451,621.082077,568.0913473,267.4167919,257.4321575,197.6838059,247.4823615,308.4859061,241.226489,626.7660627,253.2879186,1.303744913,1.46E-44,3.72E-43,BCKDHB,6,80106647,80346270,+,4071,protein_coding,branched chain keto acid dehydrogenase E1 subunit beta [Source:HGNC Symbol	Acc:HGNC:987]
ENSG00000170006,4773.760969,4723.987051,5623.259182,5185.240539,4922.419117,5235.069631,3232.752336,3233.845652,3333.583047,3347.370122,3379.932536,3424.981502,5077.289415,3325.410866,0.610620205,1.63E-44,4.15E-43,TMEM154,4,152618632,152680165,-,11587,protein_coding,transmembrane protein 154 [Source:HGNC Symbol	Acc:HGNC:26489]
ENSG00000112079,1907.613321,1765.540539,2240.887195,1969.385908,1934.476972,1913.712782,3246.826904,3331.063234,3413.775534,3047.065439,3322.706165,3658.60175,1955.269453,3336.673171,-0.771922358,1.70E-44,4.32E-43,STK38,6,36493892,36547470,-,3576,protein_coding,serine/threonine kinase 38 [Source:HGNC Symbol	Acc:HGNC:17847]
ENSG00000158769,1032.99507,1107.556628,1216.444047,1117.314452,1118.447603,1095.733153,1888.631093,1819.913137,1665.392817,1837.042983,1917.97759,1717.92378,1114.748492,1807.813567,-0.698971043,1.72E-44,4.37E-43,F11R,1,160995211,161021348,-,5066,protein_coding,F11 receptor [Source:HGNC Symbol	Acc:HGNC:14685]
ENSG00000078596,81.55224236,114.1299393,122.301942,136.0887269,123.7165505,118.6519903,8.796604996,17.88803511,7.459766259,5.869146912,6.259134326,15.21248129,116.0735652,10.24752815,3.493322223,1.77E-44,4.50E-43,ITM2A,X,79360384,79367667,-,2051,protein_coding,integral membrane protein 2A [Source:HGNC Symbol	Acc:HGNC:6173]
ENSG00000143110,458.5836237,433.6937692,511.5640369,492.3464771,496.1158643,477.3045972,821.6029066,913.845272,913.8213668,806.0295093,833.3590275,847.5525289,478.2680614,856.0351018,-0.842195878,2.54E-44,6.44E-43,C1orf162,1,111473792,111478512,+,2768,protein_coding,chromosome 1 open reading frame 162 [Source:HGNC Symbol	Acc:HGNC:28344]
ENSG00000239672,365.2122158,290.7832365,320.8782134,343.2556425,333.6597878,324.4952158,98.52197596,94.1066195,78.32754572,89.99358599,94.78117694,148.8649955,329.714052,100.7659833,1.717374012,2.56E-44,6.49E-43,NME1,17,51153536,51162428,+,3438,protein_coding,NME/NM23 nucleoside diphosphate kinase 1 [Source:HGNC Symbol	Acc:HGNC:7849]
ENSG00000136270,2102.629553,2017.618839,1933.159728,2089.005299,1866.995217,2050.342347,1382.826305,1302.7156,1309.188979,1292.190512,1383.268686,1334.35193,2009.958497,1334.090335,0.592595929,2.66E-44,6.74E-43,TBRG4,7,45100100,45112047,-,5803,protein_coding,transforming growth factor beta regulator 4 [Source:HGNC Symbol	Acc:HGNC:17443]
ENSG00000013725,93.37140792,99.24342544,78.90447869,107.4840901,109.9702671,91.68562884,7.037283997,2.333221971,0.932470782,4.89095576,4.470810233,1.086605806,96.77654968,3.458558092,4.789755815,2.76E-44,6.98E-43,CD6,11,60971680,61020377,+,5958,protein_coding,CD6 molecule [Source:HGNC Symbol	Acc:HGNC:1691]
ENSG00000050393,950.2609109,918.0016853,973.1552372,1020.232048,993.4813907,869.2157166,538.3522258,544.4184599,552.0227032,569.3072505,583.8878165,511.7913348,954.0578315,549.9632984,0.793138173,2.96E-44,7.48E-43,MCUR1,6,13786557,13814568,-,6057,protein_coding,mitochondrial calcium uniporter regulator 1 [Source:HGNC Symbol	Acc:HGNC:21097]
ENSG00000163788,1369.841288,1349.710586,1591.24032,1542.916777,1434.612121,1496.633059,2395.31554,2307.556529,2341.434135,2311.465692,2171.919611,2290.56504,1464.159025,2303.042758,-0.653526429,2.97E-44,7.49E-43,SNRK,3,43286512,43424764,+,6981,protein_coding,SNF related kinase [Source:HGNC Symbol	Acc:HGNC:30598]
ENSG00000183621,247.0205602,206.4263249,284.0561233,265.2429965,236.1861419,262.4725845,95.00333396,83.2182503,80.19248729,69.45157179,85.83955648,78.23561805,250.2341219,81.99013631,1.605624554,3.16E-44,7.97E-43,ZNF438,10,30820207,31031937,-,4267,protein_coding,zinc finger protein 438 [Source:HGNC Symbol	Acc:HGNC:21029]
ENSG00000169105,336.8462184,298.7227106,278.7958247,333.7207635,289.9216134,324.4952158,643.9114857,627.6367102,595.84883,613.3258523,607.1360297,553.0823554,310.4170577,606.8235439,-0.963910378,3.44E-44,8.67E-43,CHST14,15,40470998,40474571,+,3574,protein_coding,carbohydrate sulfotransferase 14 [Source:HGNC Symbol	Acc:HGNC:24464]
ENSG00000127022,20396.33401,19894.33706,24067.18108,21726.52192,21395.46527,23062.53117,13566.12422,13603.46183,14865.44921,13066.67741,13582.32149,13934.63286,21757.06175,13769.77784,0.659949657,3.66E-44,9.21E-43,CANX,5,179678628,179730925,+,6235,protein_coding,calnexin [Source:HGNC Symbol	Acc:HGNC:1473]
ENSG00000147274,7165.960078,7496.848358,8563.766088,7504.816547,7334.267021,8161.818725,4839.892069,4738.773823,4971.001741,4682.601045,5082.417073,5187.456119,7704.579469,4917.023645,0.648028876,4.79E-44,1.20E-42,RBMX,X,136848004,136880764,-,5882,protein_coding,RNA binding motif protein X-linked [Source:HGNC Symbol	Acc:HGNC:9910]
ENSG00000160593,10916.18131,10547.59126,10671.83074,10691.19973,10844.56794,10299.35231,14260.17636,14171.21251,13780.98569,13402.19697,14552.48731,14537.69908,10661.78721,14117.45965,-0.405252244,5.10E-44,1.28E-42,JAML,11,118193740,118225094,-,8587,protein_coding,junction adhesion molecule like [Source:HGNC Symbol	Acc:HGNC:19084]
ENSG00000119801,1352.11254,1397.34743,1395.294198,1338.350283,1269.656721,1445.396972,1997.708995,1958.350974,2049.57078,2088.43811,2021.700387,1988.488626,1366.359691,2017.376312,-0.560756733,5.77E-44,1.45E-42,YPEL5,2,30146941,30160533,+,3421,protein_coding,yippee like 5 [Source:HGNC Symbol	Acc:HGNC:18329]
ENSG00000066027,2963.064806,2921.726445,2983.904369,2969.681392,2781.747894,2871.018613,4170.470429,4154.69059,3951.811176,4209.156527,3935.207167,3900.914845,2915.190586,4053.708456,-0.475856972,6.93E-44,1.74E-42,PPP2R5A,1,212285537,212361863,+,3825,protein_coding,protein phosphatase 2 regulatory subunit B'alpha [Source:HGNC Symbol	Acc:HGNC:9309]
ENSG00000136161,3811.680893,3758.348521,3763.743634,3551.309008,3682.754287,3592.81822,5477.645931,5371.854718,5058.653995,5059.204638,5655.574945,5673.168915,3693.442427,5382.683857,-0.543844762,7.12E-44,1.78E-42,RCBTB2,13,48488959,48533256,-,3545,protein_coding,RCC1 and BTB domain containing protein 2 [Source:HGNC Symbol	Acc:HGNC:1914]
ENSG00000196937,1789.421666,1912.420808,1521.541364,1620.929423,1906.984405,1670.116651,851.5113636,923.1781598,839.2237042,968.4092405,993.4140338,971.4255908,1736.902386,924.5270155,0.910107505,7.75E-44,1.94E-42,FAM3C,7,121348851,121396364,-,3422,protein_coding,family with sequence similarity 3 member C [Source:HGNC Symbol	Acc:HGNC:18664]
ENSG00000159314,2867.329565,2885.006378,2719.574366,2824.924593,2725.513098,2521.354793,4002.455273,4391.123749,4188.658755,4315.779363,3980.809432,4005.229002,2757.283799,4147.342596,-0.589326216,7.93E-44,1.98E-42,ARHGAP27,17,45393902,45434421,-,10426,protein_coding,Rho GTPase activating protein 27 [Source:HGNC Symbol	Acc:HGNC:31813]
ENSG00000139173,191.4704821,244.1388266,266.9601529,231.4375165,228.6881692,195.056681,53.65929048,41.99799548,28.90659426,64.56061603,33.08399573,57.59010773,226.2919714,46.63309995,2.285190065,8.01E-44,2.00E-42,TMEM117,12,43835967,44389762,+,3440,protein_coding,transmembrane protein 117 [Source:HGNC Symbol	Acc:HGNC:25308]
ENSG00000140044,315.5717204,273.9118542,245.9189586,264.3761893,229.9378313,293.9333395,584.0945717,663.4127804,636.8775444,764.9454809,597.3002472,587.8537412,270.6083156,639.0807276,-1.237068644,8.59E-44,2.14E-42,JDP2,14,75427716,75474111,+,6235,protein_coding,Jun dimerization protein 2 [Source:HGNC Symbol	Acc:HGNC:17546]
ENSG00000187239,4939.229287,5022.709761,5291.860371,5118.496386,4979.903575,5058.889403,6703.892667,6674.570318,7121.279365,6954.939091,6566.726071,6803.238953,5068.514797,6804.107744,-0.424800012,1.06E-43,2.63E-42,FNBP1,9,129887187,130043194,-,6600,protein_coding,formin binding protein 1 [Source:HGNC Symbol	Acc:HGNC:17069]
ENSG00000164180,1113.365396,1036.101362,1111.238075,1028.033313,968.4881482,1057.980247,623.6792942,631.5254135,609.8358917,633.8678665,609.8185158,527.0038161,1052.534423,605.955133,0.79400139,1.09E-43,2.71E-42,TMEM161B,5,88189633,88269476,-,9598,protein_coding,transmembrane protein 161B [Source:HGNC Symbol	Acc:HGNC:28483]
ENSG00000196935,275.3865575,283.8361968,348.4947809,305.1161266,333.6597878,298.4277331,73.01182147,91.77339752,110.0315523,94.88454175,123.3943624,76.06240644,307.4868638,94.85968032,1.692332458,1.16E-43,2.89E-42,SRGAP1,12,63844293,64162221,+,26641,protein_coding,SLIT-ROBO Rho GTPase activating protein 1 [Source:HGNC Symbol	Acc:HGNC:17382]
ENSG00000175471,2239.731873,2165.491543,2421.052421,2174.81921,2225.648248,2168.095459,1543.804177,1327.603301,1421.085472,1438.919185,1435.130085,1492.996378,2232.473126,1443.256433,0.628876528,1.17E-43,2.90E-42,MCTP1,5,94703741,95284575,-,12089,protein_coding,multiple C2 and transmembrane domain containing 1 [Source:HGNC Symbol	Acc:HGNC:26183]
ENSG00000163938,1462.03078,1328.869467,1504.445394,1407.694857,1362.131718,1454.38576,882.2994811,928.6223444,924.0785454,914.6087271,918.3044219,950.7800805,1419.926329,919.7822668,0.626149259,1.35E-43,3.34E-42,GNL3,3,52681156,52694492,+,3318,protein_coding,G protein nucleolar 3 [Source:HGNC Symbol	Acc:HGNC:29931]
ENSG00000153485,582.6848621,534.9220631,428.7143342,517.4838853,526.1077553,462.0236591,153.0609269,191.3242016,150.127796,148.6850551,219.0697014,208.6283148,508.6560932,178.482666,1.511438121,1.67E-43,4.13E-42,TMEM251,14,93184951,93187089,+,1365,protein_coding,transmembrane protein 251 [Source:HGNC Symbol	Acc:HGNC:20218]
ENSG00000182162,629.9615243,642.1049626,643.0715014,618.9003251,604.8364693,541.1249859,1054.712939,1051.505368,1200.089897,1101.443237,1106.972614,1001.850553,613.3332948,1086.095768,-0.826555672,2.00E-43,4.95E-42,P2RY8,X,1462572,1537107,-,4459,protein_coding,P2Y receptor family member 8 [Source:HGNC Symbol	Acc:HGNC:15524]
ENSG00000170837,296.6610555,300.7075791,270.9053768,299.9152836,271.1766815,300.2254905,766.1842952,791.7399888,885.8472433,720.926879,614.289326,583.507318,289.9319112,727.0825084,-1.325214952,2.07E-43,5.10E-42,GPR27,3,71754050,71756496,+,2447,protein_coding,G protein-coupled receptor 27 [Source:HGNC Symbol	Acc:HGNC:4482]
ENSG00000141447,525.9528674,565.687525,660.1674717,558.2238226,583.5922132,583.3722855,295.5659279,260.5431201,291.8633549,288.5663898,239.6354285,296.6433851,579.4993642,278.8029344,1.056066525,2.14E-43,5.27E-42,OSBPL1A,18,24162044,24397880,-,8030,protein_coding,oxysterol binding protein like 1A [Source:HGNC Symbol	Acc:HGNC:16398]
ENSG00000108840,2136.905133,2123.809304,1925.26928,2063.001084,1904.485081,1876.858755,3164.138817,3185.625731,3259.917855,3362.042989,2872.942656,3242.431726,2005.054773,3181.183296,-0.665342669,2.39E-43,5.90E-42,HDAC5,17,44076746,44123702,-,7618,protein_coding,histone deacetylase 5 [Source:HGNC Symbol	Acc:HGNC:14068]
ENSG00000155959,1908.795238,1896.54186,2152.777194,1901.774948,1864.495893,1993.712988,1328.287354,1261.495346,1243.916024,1253.062866,1295.640806,1196.352993,1953.016354,1263.125898,0.627220559,2.62E-43,6.44E-42,VBP1,X,155197007,155239817,+,2018,protein_coding,VHL binding protein 1 [Source:HGNC Symbol	Acc:HGNC:12662]
ENSG00000198034,29499.45532,29123.97563,32734.83806,29331.8881,28129.89447,28205.91517,16995.04085,17238.62166,17472.63752,16840.53887,20465.58092,18980.83022,29504.32779,17998.87501,0.712993753,3.10E-43,7.61E-42,RPS4X,X,72255679,72277300,-,2982,protein_coding,ribosomal protein S4 X-linked [Source:HGNC Symbol	Acc:HGNC:10424]
ENSG00000145416,159.558735,171.691126,164.3843306,150.824449,182.4506705,190.5622874,351.8641998,381.0929219,419.6118521,380.5163581,395.2196246,377.0522148,169.9119331,384.2261952,-1.177099176,3.41E-43,8.38E-42,1-Mar,4,163524298,164384050,-,10421,protein_coding,membrane associated ring-CH-type finger 1 [Source:HGNC Symbol	Acc:HGNC:26077]
ENSG00000203880,977.4449917,1029.154322,986.3059837,994.2278331,1054.714835,1066.070155,1699.504085,1651.143415,1512.467609,1602.277107,1522.757965,1542.980245,1017.986353,1588.521738,-0.641932852,3.73E-43,9.15E-42,PCMTD2,20,64255695,64287821,+,5997,protein_coding,protein-L-isoaspartate (D-aspartate) O-methyltransferase domain containing 2 [Source:HGNC Symbol	Acc:HGNC:15882]
ENSG00000198355,3932.236381,3992.563005,3068.069147,3683.930506,3822.716445,3328.547879,2099.749613,2116.232328,2022.529127,2078.656198,1882.211108,1898.300344,3638.010561,2016.279786,0.851323937,4.08E-43,9.99E-42,PIM3,22,49960513,49964080,+,2461,protein_coding,"Pim-3 proto-oncogene, serine/threonine kinase [Source:HGNC Symbol	Acc:HGNC:19310]"
ENSG00000155508,3075.346878,2886.991246,3135.137953,3071.097832,3092.913764,3175.738497,4341.124566,4443.232373,4105.668855,4243.393217,4399.277269,4159.527027,3072.871028,4282.037218,-0.479339136,4.52E-43,1.11E-41,CNOT8,5,154857553,154876793,+,3930,protein_coding,CCR4-NOT transcription complex subunit 8 [Source:HGNC Symbol	Acc:HGNC:9207]
ENSG00000108298,40500.73462,40682.85739,36139.56632,37666.23911,38898.23302,37166.83707,22840.38487,23063.12144,23729.51647,23566.58123,26037.9988,27191.2237,38509.07792,24404.80442,0.658111523,5.15E-43,1.26E-41,RPL19,17,39200283,39204732,+,1761,protein_coding,ribosomal protein L19 [Source:HGNC Symbol	Acc:HGNC:10312]
ENSG00000145012,2168.81688,2100.983317,2164.612865,2176.552824,2433.092161,2516.8604,1304.536521,1223.386053,1385.651583,1367.511231,1191.023846,1377.816162,2260.153074,1308.320899,0.789778804,7.13E-43,1.74E-41,LPP,3,188153284,188890671,+,25535,protein_coding,LIM domain containing preferred translocation partner in lipoma [Source:HGNC Symbol	Acc:HGNC:6679]
ENSG00000012174,1451.393531,1519.416843,1797.70704,1592.324786,1694.541844,1701.577406,950.0333396,868.7363139,832.6964087,877.4374634,988.9432236,948.6068689,1626.160242,911.075603,0.835496307,7.24E-43,1.77E-41,MBTPS2,X,21839636,21885424,+,8927,protein_coding,"membrane bound transcription factor peptidase, site 2 [Source:HGNC Symbol	Acc:HGNC:15455]"
ENSG00000138670,125.2831549,95.27368842,123.6170166,106.6172829,108.720605,125.84302,21.99151249,15.55481314,21.446828,11.73829382,8.04745842,13.03926968,114.2257946,15.30302926,2.891660287,8.77E-43,2.14E-41,RASGEF1B,4,81426393,82044244,-,10183,protein_coding,RasGEF domain family member 1B [Source:HGNC Symbol	Acc:HGNC:24881]
ENSG00000050767,3439.377178,3258.161657,2524.943318,2992.218378,3079.16748,2830.569071,5244.535899,5325.968019,5164.955664,5436.786423,5044.862267,5309.15597,3020.739514,5254.377374,-0.798367837,9.30E-43,2.26E-41,COL23A1,5,178237618,178590555,-,3766,protein_coding,collagen type XXIII alpha 1 chain [Source:HGNC Symbol	Acc:HGNC:22990]
ENSG00000163597,1249.2858,1149.238867,1069.155686,1223.064928,1054.714835,1043.598187,606.9657447,593.4161213,673.2439049,659.3008365,648.2674838,629.1447619,1131.509717,635.0564755,0.83488343,9.48E-43,2.31E-41,SNHG16,17,76557766,76565348,+,5362,processed_transcript,small nucleolar RNA host gene 16 [Source:HGNC Symbol	Acc:HGNC:44352]
ENSG00000110090,963.2619931,928.9184621,892.9356839,948.2870527,1014.725647,968.0923751,1501.580473,1410.821552,1530.184554,1484.894169,1406.516899,1438.666088,952.7035356,1462.110622,-0.617556095,1.02E-42,2.48E-41,CPT1A,11,68754620,68844410,-,6565,protein_coding,carnitine palmitoyltransferase 1A [Source:HGNC Symbol	Acc:HGNC:2328]
ENSG00000136261,815.5224236,757.2273361,991.5662823,837.3357339,759.794573,804.4964492,359.7811443,403.647401,386.9753747,445.0769742,413.1028655,348.8004638,827.657133,392.8973706,1.072663986,1.03E-42,2.50E-41,BZW2,7,16646131,16706523,+,3662,protein_coding,basic leucine zipper and W2 domains 2 [Source:HGNC Symbol	Acc:HGNC:18808]
ENSG00000236719,115.8278225,126.0391503,140.712987,126.553848,131.2145233,125.84302,29.90845699,27.99866365,25.17671113,30.32392571,30.40150959,32.59817419,127.6985585,29.40124021,2.120813301,1.15E-42,2.78E-41,OVAAL,1,180552749,180566520,+,1604,lincRNA,ovarian adenocarcinoma amplified long non-coding RNA [Source:HGNC Symbol	Acc:HGNC:49422]
ENSG00000132965,10159.75471,10604.16001,12103.94703,10173.71585,9746.114926,9646.76636,5790.805069,5878.941626,5732.83037,5770.349606,6499.663917,6670.673045,10405.74315,6057.210606,0.780596274,1.16E-42,2.80E-41,ALOX5AP,13,30713478,30764426,+,1715,protein_coding,arachidonate 5-lipoxygenase activating protein [Source:HGNC Symbol	Acc:HGNC:436]
ENSG00000011304,7810.104601,8249.113522,7021.183529,7842.004539,7514.218368,7284.5131,5159.20883,5325.190278,4895.471608,5201.042355,4807.015163,4811.49051,7620.18961,5033.236457,0.598374017,1.24E-42,2.99E-41,PTBP1,19,797075,812327,+,6883,protein_coding,polypyrimidine tract binding protein 1 [Source:HGNC Symbol	Acc:HGNC:9583]
ENSG00000129187,1674.77576,1692.100404,1889.762265,1772.620679,1679.545898,1687.195346,1076.704452,1098.947548,1147.871533,1190.458632,1149.892392,1105.078105,1732.666725,1128.158777,0.618722818,1.36E-42,3.29E-41,DCTD,4,182890060,182917936,-,3466,protein_coding,dCMP deaminase [Source:HGNC Symbol	Acc:HGNC:2710]
ENSG00000107263,16909.68017,16870.38989,15072.07051,16669.56884,16144.38501,16167.23255,10985.20032,11299.01626,11672.66925,11964.25598,10459.01346,11098.59171,16305.55449,11246.45783,0.536077723,1.75E-42,4.23E-41,RAPGEF1,9,131576770,131740074,-,7002,protein_coding,Rap guanine nucleotide exchange factor 1 [Source:HGNC Symbol	Acc:HGNC:4568]
ENSG00000166886,2993.794636,3092.425137,1876.611518,2455.664735,2483.078646,2226.522575,1026.563803,1139.390062,914.7538376,991.8858282,1016.662247,1059.440661,2521.349541,1024.78274,1.298907604,1.82E-42,4.38E-41,NAB2,12,57088894,57095476,+,3010,protein_coding,NGFI-A binding protein 2 [Source:HGNC Symbol	Acc:HGNC:7627]
ENSG00000135821,4237.170853,4149.367618,4338.431254,4432.851908,4320.081972,4432.37094,5694.042414,5492.40452,5741.222607,5638.2938,5694.023913,5639.484135,4318.379091,5649.911898,-0.387235362,1.85E-42,4.45E-41,GLUL,1,182381704,182392206,-,9032,protein_coding,glutamate-ammonia ligase [Source:HGNC Symbol	Acc:HGNC:4341]
ENSG00000111364,700.8765176,650.0444366,614.1398592,664.8411055,721.0550471,728.0917585,367.6980888,383.4261439,376.7181961,372.6908289,395.2196246,364.0129451,679.8414541,376.6276379,0.852011463,2.23E-42,5.36E-41,DDX55,12,123602077,123620941,+,5714,protein_coding,DEAD-box helicase 55 [Source:HGNC Symbol	Acc:HGNC:20085]
ENSG00000147119,546.0454488,530.9523261,491.8379172,609.3654461,483.619243,511.4619884,267.4167919,244.988307,207.0085137,195.6382304,193.1390021,199.9354684,528.8803949,218.0210522,1.277062323,2.32E-42,5.58E-41,CHST7,X,46573784,46598408,+,2289,protein_coding,carbohydrate sulfotransferase 7 [Source:HGNC Symbol	Acc:HGNC:13817]
ENSG00000158555,806.0670911,804.8641803,698.3046364,879.8092856,809.7810581,758.6536347,379.1336753,455.756025,415.881969,350.1924324,387.1721662,369.4459741,792.9133144,392.9303737,1.011811901,2.90E-42,6.96E-41,GDPD5,11,75434640,75525903,-,9867,protein_coding,glycerophosphodiester phosphodiesterase domain containing 5 [Source:HGNC Symbol	Acc:HGNC:28804]
ENSG00000102595,1115.729229,1176.034591,1311.129421,1086.109394,1232.166857,1231.463838,620.1606522,654.8576332,725.4622687,607.4567054,679.5631554,707.3803799,1192.105555,665.8134658,0.839600521,4.00E-42,9.59E-41,UGGT2,13,95801580,96053482,-,8105,protein_coding,UDP-glucose glycoprotein glucosyltransferase 2 [Source:HGNC Symbol	Acc:HGNC:15664]
ENSG00000153823,29.5479139,27.78815912,13.15074645,44.20716608,29.99189104,30.56187628,154.8202479,157.1036127,172.5070947,140.8595259,143.0659275,154.2980245,29.20795881,153.7757389,-2.364681608,4.43E-42,1.06E-40,PID1,2,228850526,229271285,-,3364,protein_coding,phosphotyrosine interaction domain containing 1 [Source:HGNC Symbol	Acc:HGNC:26084]
ENSG00000072121,958.5343268,945.7898444,1042.854193,972.5576537,964.7391618,1034.6094,570.8996642,594.1938619,525.9135213,555.6125743,614.289326,628.0581561,986.5140967,581.4945173,0.762771385,5.14E-42,1.23E-40,ZFYVE26,14,67727374,67816590,-,15706,protein_coding,zinc finger FYVE-type containing 26 [Source:HGNC Symbol	Acc:HGNC:20761]
ENSG00000235109,81.55224236,64.50822654,57.86328438,42.47355172,77.47905185,53.93272285,226.9524089,234.8776784,248.9696989,301.2828748,209.2339189,260.7853935,62.96817995,247.0169956,-1.985853238,5.45E-42,1.30E-40,ZSCAN31,6,28324693,28356271,-,4957,protein_coding,zinc finger and SCAN domain containing 31 [Source:HGNC Symbol	Acc:HGNC:14097]
ENSG00000140199,16140.25249,16057.58624,17953.39905,16852.46515,16922.92452,17120.04399,12410.25033,12193.41802,12728.22618,12624.53501,12224.08934,12731.76023,16841.11191,12485.37985,0.431730076,6.11E-42,1.46E-40,SLC12A6,15,34229996,34338060,-,10056,protein_coding,solute carrier family 12 member 6 [Source:HGNC Symbol	Acc:HGNC:10914]
ENSG00000110104,404.2154621,405.90561,326.1385119,377.0611224,396.1428942,362.2481218,163.6168529,147.7707248,148.2628544,182.9217454,174.3615991,171.6837174,378.6186204,164.7695823,1.204151149,7.37E-42,1.76E-40,CCDC86,11,60842071,60851081,+,3384,protein_coding,coiled-coil domain containing 86 [Source:HGNC Symbol	Acc:HGNC:28359]
ENSG00000198663,2452.476853,2551.548468,2770.862277,2699.237552,2711.766815,2611.242665,3729.760518,3599.383761,3701.909006,3840.378463,3645.498664,3810.726563,2632.855772,3721.276162,-0.499177602,7.41E-42,1.77E-40,C6orf89,6,36871870,36928964,+,7340,protein_coding,chromosome 6 open reading frame 89 [Source:HGNC Symbol	Acc:HGNC:21114]
ENSG00000131778,1302.472045,1341.771112,1697.761367,1572.388221,1492.096579,1446.295851,814.5656226,862.5143886,825.2366425,795.2694066,828.8882172,822.5605954,1475.464196,824.8391455,0.837871754,1.29E-41,3.08E-40,CHD1L,1,147242641,147295766,+,3376,protein_coding,chromodomain helicase DNA binding protein 1 like [Source:HGNC Symbol	Acc:HGNC:1916]
ENSG00000114853,221.018396,185.5852056,185.4255249,229.7039022,169.9540492,175.2813493,481.1742933,531.9746094,524.0485797,478.3354733,422.9386481,425.9494761,194.4947379,477.4035133,-1.293914479,1.40E-41,3.33E-40,ZBTB47,3,42653684,42665854,+,3781,protein_coding,zinc finger and BTB domain containing 47 [Source:HGNC Symbol	Acc:HGNC:26955]
ENSG00000153179,2435.930022,2413.600107,2385.545406,2321.309623,2279.383719,2324.500355,3372.618355,3289.065238,3503.29273,3312.155241,3142.085432,3231.565668,2360.044872,3308.463777,-0.487645466,1.44E-41,3.43E-40,RASSF3,12,64507001,64697567,+,4226,protein_coding,Ras association domain family member 3 [Source:HGNC Symbol	Acc:HGNC:14271]
ENSG00000162244,19343.24635,19030.91926,18709.56697,17845.82618,17681.46943,17554.20241,12724.28913,12494.40365,12863.43444,12684.20467,13219.2917,13978.09709,18360.87177,12993.95345,0.498856433,1.46E-41,3.47E-40,RPL29,3,51993522,51995942,-,2058,protein_coding,ribosomal protein L29 [Source:HGNC Symbol	Acc:HGNC:10331]
ENSG00000234741,3863.685221,4178.148211,3600.674378,3631.055269,3898.945835,3620.683461,2397.074861,2402.440889,2298.540479,2401.459278,2672.650357,2451.382699,3798.865396,2437.258094,0.640228869,1.79E-41,4.25E-40,GAS5,1,173863900,173868882,-,3631,processed_transcript,growth arrest specific 5 [Source:HGNC Symbol	Acc:HGNC:16355]
ENSG00000105516,349.8473005,353.3065946,216.9873164,262.6425749,346.1564091,340.6750327,912.2079381,873.4027578,913.8213668,861.7864049,846.7714582,674.7822057,311.602538,847.1286886,-1.442183497,1.93E-41,4.58E-40,DBP,19,48630030,48637438,-,6544,protein_coding,D-box binding PAR bZIP transcription factor [Source:HGNC Symbol	Acc:HGNC:2697]
ENSG00000153208,50.8224119,96.26612268,69.69895618,51.1416235,76.22938973,55.73048028,214.6371619,242.655085,246.1722866,261.1770376,257.5186694,252.0925471,66.64816404,245.7087979,-1.887529571,2.41E-41,5.69E-40,MERTK,2,111898479,112029561,+,4700,protein_coding,"MER proto-oncogene, tyrosine kinase [Source:HGNC Symbol	Acc:HGNC:7027]"
ENSG00000151176,3217.176865,2951.499473,3608.564826,3279.998361,3097.912412,3129.895683,1797.146401,1957.573234,1930.21452,2003.335479,1589.820119,1759.2148,3214.174603,1839.550759,0.804495345,2.42E-41,5.72E-40,PLBD2,12,113358566,113391625,+,5260,protein_coding,phospholipase B domain containing 2 [Source:HGNC Symbol	Acc:HGNC:27283]
ENSG00000118564,3467.743175,3202.585339,3566.482437,3518.370335,3487.806996,3644.953186,4915.542872,4874.100697,4773.317935,4754.98719,5133.38431,4899.505581,3481.323578,4891.806431,-0.490852903,2.65E-41,6.25E-40,FBXL5,4,15604539,15681679,-,4573,protein_coding,F-box and leucine rich repeat protein 5 [Source:HGNC Symbol	Acc:HGNC:13602]
ENSG00000136630,1055.451484,931.8957649,802.1955334,1047.969878,922.2506495,910.5641374,1992.431032,2089.011405,1908.767692,1949.534966,1673.871351,1644.034585,945.0545746,1876.275172,-0.988648568,2.68E-41,6.33E-40,HLX,1,220879400,220885059,+,5660,protein_coding,H2.0 like homeobox [Source:HGNC Symbol	Acc:HGNC:4978]
ENSG00000182158,3879.050136,3744.454442,4185.882595,4026.319342,4088.894478,4115.965632,2608.193381,2624.096977,2933.553082,2707.633109,2743.289159,2828.434914,4006.761104,2740.86677,0.548035082,3.04E-41,7.16E-40,CREB3L2,7,137874979,138002067,-,8788,protein_coding,cAMP responsive element binding protein 3 like 2 [Source:HGNC Symbol	Acc:HGNC:23720]
ENSG00000242732,1724.416255,1428.112892,1529.431812,1731.013934,1504.593201,1557.756812,922.7638641,967.5093773,909.1590129,966.4528582,839.6181618,922.5283296,1579.220818,921.3386006,0.777808234,3.91E-41,9.20E-40,RTL5,X,72127110,72131901,-,4779,protein_coding,retrotransposon Gag like 5 [Source:HGNC Symbol	Acc:HGNC:29430]
ENSG00000170776,4003.151375,4003.479782,4154.320803,4097.39753,4448.797171,4543.8319,6183.133652,6141.040228,6597.230786,7048.845441,6427.236791,7069.457376,4208.496427,6577.824046,-0.643928703,4.00E-41,9.40E-40,AKAP13,15,85380571,85749358,+,20280,protein_coding,A-kinase anchoring protein 13 [Source:HGNC Symbol	Acc:HGNC:371]
ENSG00000197157,8945.926412,8669.905646,9018.781915,8916.84544,8538.941312,8893.505998,5997.525286,6144.928931,6870.444725,5882.841588,6255.557678,6084.992515,8830.65112,6206.048454,0.508816094,4.25E-41,9.99E-40,SND1,7,127652180,128092609,+,6500,protein_coding,staphylococcal nuclease and tudor domain containing 1 [Source:HGNC Symbol	Acc:HGNC:30646]
ENSG00000257923,2550.575928,2428.48662,2522.313169,2586.552619,2694.271545,2761.35541,4019.168823,3908.146801,4239.012177,4389.143699,3741.174003,3823.765832,2590.592549,4020.068556,-0.633661903,4.33E-41,1.02E-39,CUX1,7,101815904,102283958,+,17789,protein_coding,cut like homeobox 1 [Source:HGNC Symbol	Acc:HGNC:2557]
ENSG00000260078,205.6534807,180.6230343,168.3295545,191.5643863,212.4425615,159.1015324,431.9133053,425.4241394,368.3259591,432.3604892,466.7525883,453.1146212,186.2857583,429.6485171,-1.208752362,4.58E-41,1.07E-39,AC007342.3,16,53364982,53373083,-,4322,transcribed_unprocessed_pseudogene,M-phase phosphoprotein 10 (U3 small nucleolar ribonucleoprotein) (MPHOSPH10) pseudogene
ENSG00000162881,41.36707946,37.71250167,43.39746328,45.94078043,54.98513357,29.66299757,204.0812359,201.4348302,178.1019194,287.5881987,192.24484,165.1640826,42.17765933,204.7691845,-2.290457677,4.74E-41,1.11E-39,OXER1,2,42762481,42764261,-,1781,protein_coding,oxoeicosanoid receptor 1 [Source:HGNC Symbol	Acc:HGNC:24884]
ENSG00000227039,196.1981483,164.7440862,176.2200024,158.6257136,153.7084416,168.9891983,376.4946938,419.9799548,375.7857253,372.6908289,367.5006012,461.8074677,169.7475984,395.7098786,-1.222740452,5.14E-41,1.20E-39,ITGB2-AS1,21,44921051,44929678,+,2438,antisense,ITGB2 antisense RNA 1 [Source:HGNC Symbol	Acc:HGNC:44304]
ENSG00000229807,1.181916556,3.969737018,17.09597038,7.801264602,7.49797276,9.887665856,309.6404959,288.5417837,320.7699492,699.4066737,603.5593815,687.8214754,7.905754529,484.9566266,-5.952371232,5.53E-41,1.29E-39,XIST,X,73820651,73852723,-,25264,lincRNA,X inactive specific transcript [Source:HGNC Symbol	Acc:HGNC:12810]
ENSG00000183828,538.9539495,492.2473902,435.2897075,504.4817776,429.8837716,459.3270229,235.7490139,235.6554191,218.1981631,193.6818481,234.2704562,209.7149206,476.6972699,221.2116368,1.106464847,6.10E-41,1.42E-39,NUDT14,14,105172938,105181323,-,1916,protein_coding,nudix hydrolase 14 [Source:HGNC Symbol	Acc:HGNC:20141]
ENSG00000163602,2773.958157,2765.914267,3128.56258,2948.878019,2997.939442,3110.120351,4464.277035,4373.235714,4446.953161,4270.78257,4384.076515,4054.126263,2954.228803,4332.241876,-0.552850578,6.75E-41,1.57E-39,RYBP,3,72371825,72446621,-,7215,protein_coding,RING1 and YY1 binding protein [Source:HGNC Symbol	Acc:HGNC:10480]
ENSG00000162613,3428.739929,3628.339634,3354.755419,3504.501421,3519.048549,3512.818015,2472.725664,2358.109672,2366.610846,2169.627975,2408.872554,2563.303097,3491.367161,2389.874968,0.547561585,7.23E-41,1.68E-39,FUBP1,1,77944055,77979110,-,5666,protein_coding,far upstream element binding protein 1 [Source:HGNC Symbol	Acc:HGNC:4004]
ENSG00000101104,629.9615243,660.9612134,577.3177691,704.7142357,604.8364693,611.2375256,330.7523478,325.0955946,336.6219525,365.8434909,346.0407121,317.2888954,631.5047896,336.9404989,0.909518051,7.90E-41,1.84E-39,PABPC1L,20,44910062,44959035,+,4984,protein_coding,poly(A) binding protein cytoplasmic 1 like [Source:HGNC Symbol	Acc:HGNC:15797]
ENSG00000183779,151.2853192,136.9559271,110.4662702,139.5559557,138.7124961,128.5396561,458.3031203,485.31017,436.3963262,529.2014132,343.3582259,322.7219245,134.252604,429.2151967,-1.676328581,8.03E-41,1.87E-39,ZNF703,8,37695751,37700021,+,3349,protein_coding,zinc finger protein 703 [Source:HGNC Symbol	Acc:HGNC:25883]
ENSG00000155380,1057.815318,980.5250433,1099.402403,971.6908465,953.4922027,1079.553336,515.4810528,512.531093,593.0514176,540.9397071,630.3842429,583.507318,1023.746525,562.6491385,0.86420786,8.03E-41,1.87E-39,SLC16A1,1,112911847,112957013,-,5312,protein_coding,solute carrier family 16 member 1 [Source:HGNC Symbol	Acc:HGNC:10922]
ENSG00000012822,1294.198629,1381.468482,1328.225391,1201.394749,1220.919898,1310.565165,2103.268255,2065.679185,1836.034971,2037.57217,1985.039744,2090.629571,1289.462052,2019.703982,-0.647574203,8.12E-41,1.88E-39,CALCOCO1,12,53708517,53727745,-,8898,protein_coding,calcium binding and coiled-coil domain 1 [Source:HGNC Symbol	Acc:HGNC:29306]
ENSG00000145675,3457.105926,3380.23107,3941.278711,3462.027869,3472.81105,3662.031881,2362.768102,2302.112345,2533.523116,2376.026308,2255.076682,2338.375695,3562.581085,2361.313708,0.592941034,8.83E-41,2.05E-39,PIK3R1,5,68215720,68301821,+,10767,protein_coding,phosphoinositide-3-kinase regulatory subunit 1 [Source:HGNC Symbol	Acc:HGNC:8979]
ENSG00000065923,464.4932065,456.519757,548.3861269,464.6086474,462.3749869,533.0350775,204.9608964,203.7680521,179.0343902,156.5105843,239.6354285,157.5578419,488.2363004,190.2445323,1.354650073,9.47E-41,2.19E-39,SLC9A7,X,46599252,46759172,-,10033,protein_coding,solute carrier family 9 member A7 [Source:HGNC Symbol	Acc:HGNC:17123]
ENSG00000134086,2867.329565,2828.437625,2912.890338,2889.068324,2879.22154,2857.535432,4474.832961,4156.246071,4539.267769,4228.72035,3892.287389,3995.44955,2872.413804,4214.467348,-0.553373682,1.10E-40,2.53E-39,VHL,3,10141008,10152220,+,4213,protein_coding,von Hippel-Lindau tumor suppressor [Source:HGNC Symbol	Acc:HGNC:12687]
ENSG00000115756,7371.613559,7284.467427,6354.440684,7650.440153,6913.130885,6874.624406,4060.512866,4165.578959,4116.858504,4149.486867,3359.366809,3261.990631,7074.786186,3852.299106,0.876873394,1.48E-40,3.43E-39,HPCAL1,2,10302889,10427617,+,6237,protein_coding,hippocalcin like 1 [Source:HGNC Symbol	Acc:HGNC:5145]
ENSG00000111412,4175.711192,4245.63374,4391.034239,4613.147801,4328.829607,4512.371145,3172.055762,3139.739032,3322.393398,3216.292508,3176.957752,3100.086365,4377.787954,3187.920803,0.458219948,1.51E-40,3.49E-39,C12orf49,12,116710185,116738070,-,8664,protein_coding,chromosome 12 open reading frame 49 [Source:HGNC Symbol	Acc:HGNC:26128]
ENSG00000112306,17622.37585,18710.363,17344.51949,17186.18592,17452.78126,15158.69064,9985.026331,10362.61651,8530.242718,9609.749877,11343.33972,9799.011161,17245.81936,9938.331054,0.795039351,1.72E-40,3.96E-39,RPS12,6,132814441,132817564,+,767,protein_coding,ribosomal protein S12 [Source:HGNC Symbol	Acc:HGNC:10385]
ENSG00000177699,115.8278225,127.0315846,81.53462798,127.4206552,116.2185778,159.1015324,0,3.888703285,3.72988313,1.956382304,0,1.086605806,121.1891334,1.776929088,6.058753861,1.77E-40,4.07E-39,AC011944.1,15,78978889,78985926,+,1900,antisense,uncharacterized LOC100129540 [Source:NCBI gene	Acc:100129540]
ENSG00000135472,100.4629073,130.0088873,86.79492656,91.88156087,134.9635097,97.07890113,1.759320999,1.555481314,2.797412347,1.956382304,4.470810233,0,106.8651155,2.0899012,5.645959387,1.78E-40,4.09E-39,FAIM2,12,49866896,49904217,-,6057,protein_coding,Fas apoptotic inhibitory molecule 2 [Source:HGNC Symbol	Acc:HGNC:17067]
ENSG00000197323,3764.404231,3675.976478,4577.774839,4074.860544,3861.455971,4168.999476,2427.862979,2370.553522,2520.468525,2503.191158,2440.168225,2664.357437,4020.57859,2487.766974,0.692789397,2.17E-40,4.98E-39,TRIM33,1,114392777,114511160,-,9574,protein_coding,tripartite motif containing 33 [Source:HGNC Symbol	Acc:HGNC:16290]
ENSG00000178921,496.4049535,474.3835736,448.4404539,427.3359387,427.3844473,421.5741169,211.9981804,221.6560872,224.7254586,233.7876853,237.8471044,223.8407961,449.253914,225.642552,0.992546086,2.18E-40,5.01E-39,PFAS,17,8247618,8270491,+,6471,protein_coding,phosphoribosylformylglycinamidine synthase [Source:HGNC Symbol	Acc:HGNC:8863]
ENSG00000154447,651.2360223,580.5740388,653.5920985,643.1709261,537.3547145,611.2375256,301.7235514,254.3211948,314.2426537,301.2828748,227.1171598,243.3997006,612.8608876,273.6811892,1.163308791,2.29E-40,5.27E-39,SH3RF1,4,169094256,169271105,-,5624,protein_coding,SH3 domain containing ring finger 1 [Source:HGNC Symbol	Acc:HGNC:17650]
ENSG00000117525,126.4650715,171.691126,144.6582109,132.6214982,143.7111446,127.6407774,36.94574098,35.77607022,33.56894817,25.43296995,35.76648187,31.51156838,141.1313048,33.16696326,2.082228069,2.32E-40,5.32E-39,F3,1,94529225,94541800,-,2875,protein_coding,"coagulation factor III, tissue factor [Source:HGNC Symbol	Acc:HGNC:3541]"
ENSG00000134905,2075.445472,1958.072784,1783.241218,1985.855245,1837.003326,1741.128069,1139.160347,1154.167135,1135.749413,1198.284161,1173.140605,1271.328793,1896.791019,1178.638409,0.687599828,2.39E-40,5.46E-39,CARS2,13,110641412,110713603,-,10460,protein_coding,"cysteinyl-tRNA synthetase 2, mitochondrial [Source:HGNC Symbol	Acc:HGNC:25695]"
ENSG00000091106,417.2165442,370.1779769,362.960602,462.0082259,374.898638,434.1584189,780.2588631,755.1861779,825.2366425,705.2758206,817.2641106,808.4347199,403.5700677,781.9427224,-0.94889522,2.42E-40,5.54E-39,NLRC4,2,32224453,32265854,-,3624,protein_coding,NLR family CARD domain containing 4 [Source:HGNC Symbol	Acc:HGNC:16412]
ENSG00000196305,1889.884573,1908.451071,2269.818837,2115.009514,1961.969539,1928.094842,1263.192477,1237.385385,1204.752251,1179.698529,1325.148153,1244.163648,2012.204729,1242.390074,0.694800677,2.82E-40,6.44E-39,IARS,9,92210207,92293756,-,7401,protein_coding,isoleucyl-tRNA synthetase [Source:HGNC Symbol	Acc:HGNC:5330]
ENSG00000214160,1134.639894,1202.830316,1242.745539,1249.069143,1140.941522,1100.227546,675.5792637,705.4107759,707.7453239,778.640157,721.5887716,645.443849,1178.408993,705.7346902,0.739147633,3.26E-40,7.45E-39,ALG3,3,184242301,184249548,-,3464,protein_coding,"ALG3, alpha-1,3- mannosyltransferase [Source:HGNC Symbol	Acc:HGNC:23056]"
ENSG00000239521,96.91715758,88.32664864,99.94567301,111.818126,108.720605,88.9889927,252.4625634,241.0996037,291.8633549,255.3078907,261.9894797,248.8327296,99.11953382,258.5926037,-1.384797567,4.03E-40,9.20E-39,CASTOR3,7,100200653,100272232,-,4874,protein_coding,CASTOR family member 3 [Source:HGNC Symbol	Acc:HGNC:29954]
ENSG00000090674,1395.843453,1491.628684,1117.813448,1328.815404,1234.666181,1191.014296,667.6623192,635.4141168,710.5427362,682.7774241,579.4170062,560.6885961,1293.296911,639.4170331,1.01647514,5.26E-40,1.20E-38,MCOLN1,19,7522626,7534009,+,3956,protein_coding,mucolipin 1 [Source:HGNC Symbol	Acc:HGNC:13356]
ENSG00000137161,2972.520138,3027.91691,2694.587947,2478.201722,2755.504989,2478.208615,4474.832961,4412.900488,4402.194564,4554.458004,4162.324327,4716.955805,2734.490054,4453.944358,-0.704357486,8.76E-40,1.99E-38,CNPY3,6,42929192,42939287,+,1712,protein_coding,canopy FGF signaling regulator 3 [Source:HGNC Symbol	Acc:HGNC:11968]
ENSG00000178996,1302.472045,1193.898408,1407.12987,1360.887269,1267.157396,1298.879742,2244.893595,2145.786473,2278.026121,2242.01412,1983.251419,1939.591364,1305.070788,2138.927182,-0.713589055,8.94E-40,2.03E-38,SNX18,5,54517759,54546585,+,6653,protein_coding,sorting nexin 18 [Source:HGNC Symbol	Acc:HGNC:19245]
ENSG00000196502,108.7363231,120.0845448,89.42507585,110.9513188,124.9662127,113.258718,283.2506809,283.0975991,251.7671113,288.5663898,312.0625543,334.6745883,111.2370322,292.2364873,-1.388039731,9.03E-40,2.05E-38,SULT1A1,16,28605196,28623625,-,8909,protein_coding,sulfotransferase family 1A member 1 [Source:HGNC Symbol	Acc:HGNC:11453]
ENSG00000160255,40156.7969,39893.87216,36872.06289,38808.69097,36941.26213,35787.05825,54396.44597,54906.9349,55167.7689,54801.20291,50630.13757,51399.71446,38076.62388,53550.36745,-0.491994951,1.12E-39,2.54E-38,ITGB2,21,44885953,44931989,-,6797,protein_coding,integrin subunit beta 2 [Source:HGNC Symbol	Acc:HGNC:6155]
ENSG00000138942,1510.489358,1616.6754,1464.993154,1621.79623,1689.543195,1602.700747,950.9130001,959.7319707,1045.299747,925.3688298,1065.84116,1017.063035,1584.366348,994.0362903,0.673700478,1.13E-39,2.55E-38,RNF185,22,31160183,31207019,+,3447,protein_coding,ring finger protein 185 [Source:HGNC Symbol	Acc:HGNC:26783]
ENSG00000138095,5629.468556,5483.199255,6876.525318,6083.252775,6095.851854,6562.713492,3716.565611,3642.937237,4011.489306,3468.665825,3736.703193,3775.955177,6121.835208,3725.386058,0.716450187,1.30E-39,2.94E-38,LRPPRC,2,43886508,43996005,-,9760,protein_coding,leucine rich pentatricopeptide repeat containing [Source:HGNC Symbol	Acc:HGNC:15714]
ENSG00000094916,822.6139229,784.023061,724.6061293,730.718451,793.5354504,882.6988973,1254.395872,1298.049157,1377.259346,1328.383584,1255.403513,1286.541275,789.6993187,1300.005458,-0.717813766,1.52E-39,3.43E-38,CBX5,12,54230940,54280133,-,15040,protein_coding,chromobox 5 [Source:HGNC Symbol	Acc:HGNC:1555]
ENSG00000111276,988.0822407,1070.83656,941.5934457,896.278622,919.7513252,929.4405904,1483.987263,1478.484989,1463.046658,1525.978197,1458.378298,1534.287399,957.6637974,1490.693801,-0.638171915,1.56E-39,3.52E-38,CDKN1B,12,12715058,12722371,+,2811,protein_coding,cyclin dependent kinase inhibitor 1B [Source:HGNC Symbol	Acc:HGNC:1785]
ENSG00000105419,98.09907414,108.1753337,82.84970263,114.4185475,111.2199293,82.6968417,298.2049094,323.5401133,311.4452413,352.1488147,245.8945628,266.2184225,99.57657149,299.575344,-1.586966148,1.64E-39,3.71E-38,MEIS3,19,47403124,47419523,-,5122,protein_coding,Meis homeobox 3 [Source:HGNC Symbol	Acc:HGNC:29537]
ENSG00000205339,9278.044964,9179.024419,11508.21822,10275.13229,9581.159525,10552.8361,5982.571058,6039.933942,6737.101403,5959.140498,6062.418676,6168.661162,10062.40259,6158.304457,0.708337429,1.67E-39,3.78E-38,IPO7,11,9384622,9448126,+,7245,protein_coding,importin 7 [Source:HGNC Symbol	Acc:HGNC:9852]
ENSG00000161533,1411.208368,1356.657626,1617.541813,1524.713826,1513.340835,1522.700542,2301.191867,2370.553522,2334.906839,2355.484294,2237.193441,2134.093804,1491.027168,2288.903961,-0.619555527,2.19E-39,4.94E-38,ACOX1,17,75941507,75979363,-,8472,protein_coding,acyl-CoA oxidase 1 [Source:HGNC Symbol	Acc:HGNC:119]
ENSG00000234745,21981.28411,22301.98256,22845.47673,21693.58324,21865.33823,21315.11095,29645.4385,30412.77065,29972.40836,30943.12071,33948.65042,33667.3943,22000.46264,31431.63049,-0.51470578,2.20E-39,4.96E-38,HLA-B,6,31269491,31357188,-,3051,protein_coding,"major histocompatibility complex, class I, B [Source:HGNC Symbol	Acc:HGNC:4932]"
ENSG00000196693,562.5922806,551.7934454,578.6328438,527.8855714,473.621946,593.2599513,922.7638641,1000.952226,1041.569864,885.2629926,990.7315477,996.4175244,547.9643398,972.9496697,-0.827367423,2.24E-39,5.04E-38,ZNF33B,10,42574185,42638568,-,8307,protein_coding,zinc finger protein 33B [Source:HGNC Symbol	Acc:HGNC:13097]
ENSG00000224660,281.2961403,330.4806067,356.3852288,356.2577501,428.6341094,355.0570921,145.1439824,139.2155776,124.9510848,128.1430409,150.2192238,126.0462735,351.3518212,135.6198639,1.369880865,2.44E-39,5.48E-38,SH3BP5-AS1,3,15254184,15264493,+,5733,antisense,SH3BP5 antisense RNA 1 [Source:HGNC Symbol	Acc:HGNC:44501]
ENSG00000026950,256.4758926,219.3279702,284.0561233,264.3761893,262.4290466,225.6185573,526.0369788,494.6430578,525.9135213,459.7498415,511.4606907,522.6573928,252.0472965,506.7435805,-1.01291571,2.48E-39,5.56E-38,BTN3A1,6,26402237,26415216,+,5547,protein_coding,butyrophilin subfamily 3 member A1 [Source:HGNC Symbol	Acc:HGNC:1138]
ENSG00000170385,2815.325236,2800.649466,2811.629591,2736.510261,2801.742488,2785.625135,3881.941785,3796.929887,3879.078455,3750.384877,3656.228609,3552.114381,2791.913696,3752.779666,-0.427582039,2.70E-39,6.06E-38,SLC30A1,1,211571568,211578742,-,5474,protein_coding,solute carrier family 30 member 1 [Source:HGNC Symbol	Acc:HGNC:11012]
ENSG00000166669,1113.365396,1189.928671,1468.938378,1166.722462,1130.944225,1213.486264,668.5419797,672.7456683,686.2984959,616.2604258,669.7273729,684.561658,1213.897566,666.3559334,0.863941763,2.90E-39,6.50E-38,ATF7IP2,16,10326434,10483638,+,6391,protein_coding,activating transcription factor 7 interacting protein 2 [Source:HGNC Symbol	Acc:HGNC:20397]
ENSG00000155265,108.7363231,98.25099118,61.80850831,107.4840901,99.97297013,90.78675013,6.157623497,1.555481314,0,0.978191152,3.576648187,4.346423225,94.50660549,2.769061229,5.10724379,2.91E-39,6.50E-38,GOLGA7B,10,97850239,97871580,+,6458,protein_coding,golgin A7 family member B [Source:HGNC Symbol	Acc:HGNC:31668]
ENSG00000070371,800.1575083,766.1592444,706.1950843,783.5936889,863.5165295,729.8895159,1291.341613,1221.830572,1322.243569,1207.087882,1234.837786,1233.29759,774.9185952,1251.773169,-0.692754703,3.17E-39,7.10E-38,CLTCL1,22,19179473,19291716,-,10049,protein_coding,clathrin heavy chain like 1 [Source:HGNC Symbol	Acc:HGNC:2093]
ENSG00000136280,1977.346398,1932.269493,1692.501068,1909.576213,1913.232716,1696.184134,2714.632302,2786.644774,2754.518691,2820.125091,2799.621368,2899.064291,1853.518337,2795.767753,-0.592641986,3.20E-39,7.16E-38,CCM2,7,44999475,45076469,+,8196,protein_coding,CCM2 scaffold protein [Source:HGNC Symbol	Acc:HGNC:21708]
ENSG00000173757,2030.532643,1944.178704,2148.83197,1863.635433,1956.97089,1969.443263,2817.55258,2771.089961,2828.183883,2876.860178,2899.767517,2725.207362,1985.598817,2819.776914,-0.507993042,3.28E-39,7.33E-38,STAT5B,17,42199168,42276707,-,6447,protein_coding,signal transducer and activator of transcription 5B [Source:HGNC Symbol	Acc:HGNC:11367]
ENSG00000131370,2159.361548,2202.21161,1486.034349,1786.489594,1808.261097,1626.071594,785.5368261,819.7386525,860.6705322,923.4124475,695.6580723,731.2857077,1844.738299,802.7170397,1.20058098,4.11E-39,9.16E-38,SH3BP5,3,15254853,15341368,-,4159,protein_coding,SH3 domain binding protein 5 [Source:HGNC Symbol	Acc:HGNC:10827]
ENSG00000198363,596.8678607,543.8539714,579.9479184,553.0229795,498.6151885,545.6193795,263.0184894,232.5444564,302.1205335,255.3078907,297.7559615,289.0371445,552.987883,273.2974127,1.019046686,4.63E-39,1.03E-37,ASPH,8,61500556,61714640,-,20047,protein_coding,aspartate beta-hydroxylase [Source:HGNC Symbol	Acc:HGNC:757]
ENSG00000261296,100.4629073,82.37204311,115.7265688,97.08240393,118.717902,123.1463838,1.759320999,2.333221971,8.392237042,7.825529216,14.30659275,14.12587548,106.2513682,8.123796243,3.7496178,5.60E-39,1.25E-37,AC126323.6,15,62274163,62278365,+,3624,lincRNA,novel transcript
ENSG00000224596,109.9182397,64.50822654,97.31552372,91.01475369,72.48040335,85.39347785,3.518641998,4.666443942,4.662353912,9.78191152,8.04745842,3.259817419,86.77177081,5.656104535,3.939227853,6.52E-39,1.45E-37,ZMIZ1-AS1,10,78943328,79067895,-,4427,antisense,ZMIZ1 antisense RNA 1 [Source:HGNC Symbol	Acc:HGNC:27433]
ENSG00000127463,2935.880725,2858.210653,3004.945564,3050.294459,3046.676265,3127.199047,2082.156403,2099.122033,2186.643985,2170.606166,2196.956149,2266.659712,3003.867785,2167.024075,0.472168906,6.83E-39,1.52E-37,EMC1,1,19215664,19251552,-,9623,protein_coding,ER membrane protein complex subunit 1 [Source:HGNC Symbol	Acc:HGNC:28957]
ENSG00000164300,668.9647706,738.3710853,643.0715014,618.9003251,691.0631561,678.6534292,365.9387678,385.7593659,386.9753747,364.8652997,323.6866609,381.398638,673.1707113,368.1040178,0.870941586,7.16E-39,1.59E-37,SERINC5,5,80111651,80256079,-,9570,protein_coding,serine incorporator 5 [Source:HGNC Symbol	Acc:HGNC:18825]
ENSG00000026025,8691.814352,8691.7392,10677.09104,9417.859989,8911.340625,9435.529863,5591.122135,5941.938619,6269.933541,5397.658777,5915.776101,5787.262524,9304.229178,5817.28195,0.677336075,7.55E-39,1.67E-37,VIM,10,17228259,17237593,+,5158,protein_coding,vimentin [Source:HGNC Symbol	Acc:HGNC:12692]
ENSG00000130695,1985.619814,1882.647781,2090.968685,2024.861568,1943.224607,1992.814109,1272.868743,1212.497684,1172.115774,1097.530473,1341.24307,1336.525142,1986.689427,1238.796814,0.681426705,8.31E-39,1.84E-37,CEP85,1,26234200,26278808,+,5145,protein_coding,centrosomal protein 85 [Source:HGNC Symbol	Acc:HGNC:25309]
ENSG00000157796,397.1239628,392.0115305,424.7691103,446.4056967,441.1307307,429.6640254,226.0727484,193.6574236,213.5358092,220.0930092,219.0697014,210.8015264,421.8508427,213.871703,0.981923757,8.74E-39,1.93E-37,WDR19,4,39182404,39285810,+,8873,protein_coding,WD repeat domain 19 [Source:HGNC Symbol	Acc:HGNC:18340]
ENSG00000100034,2049.443308,1784.396789,1810.857786,1776.087908,1812.010084,1662.925621,2970.613507,3086.852668,2893.456838,2909.140486,2784.420613,2649.144956,1815.953583,2882.271511,-0.668152472,1.01E-38,2.24E-37,PPM1F,22,21919420,21952837,-,10083,protein_coding,"protein phosphatase, Mg2+/Mn2+ dependent 1F [Source:HGNC Symbol	Acc:HGNC:19388]"
ENSG00000103222,5307.987253,5284.712405,4951.256038,5342.132638,5126.114044,5249.451691,3648.831752,3920.590652,3656.217938,3816.901875,3751.903948,4032.394147,5210.275678,3804.473385,0.454452209,1.17E-38,2.59E-37,ABCC1,16,15949577,16143074,+,7575,protein_coding,ATP binding cassette subfamily C member 1 [Source:HGNC Symbol	Acc:HGNC:51]
ENSG00000204304,1844.971744,2115.86983,1622.802112,1798.624894,1871.993866,1726.74601,3013.716872,3231.51243,3001.623449,3058.803732,2907.814976,2874.072358,1830.168076,3014.590636,-0.719688891,1.24E-38,2.73E-37,PBX2,6,32184741,32190186,-,4344,protein_coding,PBX homeobox 2 [Source:HGNC Symbol	Acc:HGNC:8633]
ENSG00000166387,465.675123,371.1704111,414.2485131,400.4649162,422.3857988,426.9673892,190.8863284,167.2142413,187.4266273,172.1616428,152.0075479,220.5809787,416.8186919,181.7128944,1.200799178,1.25E-38,2.77E-37,PPFIBP2,11,7513298,7657127,+,9800,protein_coding,PPFIA binding protein 2 [Source:HGNC Symbol	Acc:HGNC:9250]
ENSG00000186431,1249.2858,1147.253998,1358.472108,1224.798542,1215.921249,1242.250383,1760.20066,1871.244021,1902.240396,1828.239263,1893.835215,1820.064726,1239.66368,1845.970713,-0.576378804,1.27E-38,2.79E-37,FCAR,19,54874248,54890472,+,2366,protein_coding,Fc fragment of IgA receptor [Source:HGNC Symbol	Acc:HGNC:3608]
ENSG00000109320,3582.389081,3630.324503,3765.058708,3564.311116,3591.528952,3698.885909,2796.440728,2535.434542,2650.081964,2731.109696,2533.161078,2554.610251,3638.749711,2633.473043,0.466329584,1.27E-38,2.79E-37,NFKB1,4,102501329,102617302,+,6257,protein_coding,nuclear factor kappa B subunit 1 [Source:HGNC Symbol	Acc:HGNC:7794]
ENSG00000128011,88.64374169,76.41743759,78.90447869,96.21559676,91.22533525,58.42711642,307.8811749,272.2092299,355.2713681,303.2392571,236.9529424,233.6202484,81.63895107,284.8623701,-1.807029499,1.30E-38,2.85E-37,LRFN1,19,39306568,39315336,-,3381,protein_coding,leucine rich repeat and fibronectin type III domain containing 1 [Source:HGNC Symbol	Acc:HGNC:29290]
ENSG00000152601,7176.597327,7206.065121,8517.738475,7265.577766,7371.756885,7479.569781,11287.80353,10577.27294,10957.46416,10713.1495,10875.69297,11045.34802,7502.884226,10909.45519,-0.540468692,1.42E-38,3.12E-37,MBNL1,3,152243828,152465780,+,9989,protein_coding,muscleblind like splicing regulator 1 [Source:HGNC Symbol	Acc:HGNC:6923]
ENSG00000078687,1043.632319,1039.078664,1041.539119,989.8937972,1089.705374,1080.452214,1623.853282,1554.703573,1749.315188,1726.507383,1498.61559,1670.113124,1047.383581,1637.18469,-0.644398916,1.46E-38,3.21E-37,TNRC6C,17,77959240,78108835,+,11111,protein_coding,trinucleotide repeat containing 6C [Source:HGNC Symbol	Acc:HGNC:29318]
ENSG00000135069,9.455332447,6.947039781,21.04119432,15.6025292,13.74628339,18.876453,120.5134884,108.883692,88.58472433,106.6228356,95.67533899,118.4400329,14.27813869,106.453352,-2.900421008,1.54E-38,3.37E-37,PSAT1,9,78297143,78330093,+,2188,protein_coding,phosphoserine aminotransferase 1 [Source:HGNC Symbol	Acc:HGNC:19129]
ENSG00000122862,7507.533963,7795.571068,7603.761597,7516.951847,7782.895725,7741.143486,11328.26791,10980.1426,11483.37769,10921.50421,13135.24047,12953.42782,7657.976281,11800.32678,-0.623662588,1.79E-38,3.92E-37,SRGN,10,69088106,69104811,+,1220,protein_coding,serglycin [Source:HGNC Symbol	Acc:HGNC:9361]
ENSG00000072401,871.0725017,888.2286577,887.6753853,878.0756713,889.7594342,890.7888057,570.0200037,573.9726049,504.4666933,569.3072505,550.8038207,495.4922477,884.2667426,544.0104368,0.698562767,1.87E-38,4.09E-37,UBE2D1,10,58334975,58370753,+,3486,protein_coding,ubiquitin conjugating enzyme E2 D1 [Source:HGNC Symbol	Acc:HGNC:12474]
ENSG00000253276,2545.848261,2501.926755,2117.270178,2380.252511,2364.360744,2192.365184,1519.173683,1482.373692,1422.950414,1389.031436,1302.794102,1265.895764,2350.337272,1397.036515,0.749793237,1.90E-38,4.14E-37,CCDC71L,7,106656765,106660996,-,4232,protein_coding,coiled-coil domain containing 71 like [Source:HGNC Symbol	Acc:HGNC:26685]
ENSG00000155629,3590.662497,3545.967591,3905.771695,3817.418812,3670.257666,3936.189889,5029.898737,5294.858393,5130.454245,5021.055183,5279.132723,5339.580932,3744.378025,5182.496702,-0.468683794,1.90E-38,4.15E-37,PIK3AP1,10,96593312,96720514,-,5691,protein_coding,phosphoinositide-3-kinase adaptor protein 1 [Source:HGNC Symbol	Acc:HGNC:30034]
ENSG00000151726,4789.125884,4838.11699,4752.679767,4901.794591,4596.257302,4797.315697,3635.636845,3672.491382,3643.163347,3343.457358,3574.859862,3596.665219,4779.215039,3577.712336,0.417919954,1.99E-38,4.34E-37,ACSL1,4,184755595,184826818,-,6284,protein_coding,acyl-CoA synthetase long chain family member 1 [Source:HGNC Symbol	Acc:HGNC:3569]
ENSG00000188895,3178.173619,3225.411327,3014.151086,3110.970962,3104.160723,3045.401084,4282.187312,4286.128761,4108.466267,4087.860824,4035.353316,4075.85838,3113.0448,4145.97581,-0.413540714,1.99E-38,4.34E-37,MSL1,17,40122298,40136916,+,7397,protein_coding,male specific lethal 1 homolog [Source:HGNC Symbol	Acc:HGNC:27905]
ENSG00000184221,169.0140675,178.6381658,115.7265688,173.3614356,128.715199,121.3486264,590.2521952,500.8649831,449.4509171,581.0455443,388.9604903,412.9102064,147.8006772,487.2473894,-1.71694848,2.52E-38,5.49E-37,OLIG1,21,33070144,33072420,+,2277,protein_coding,oligodendrocyte transcription factor 1 [Source:HGNC Symbol	Acc:HGNC:16983]
ENSG00000178234,1184.280389,1239.550384,1315.074645,1134.650596,1229.667533,1119.103999,759.1470112,713.9659231,732.922035,782.5529216,666.1507247,716.0732264,1203.721258,728.4686403,0.722785213,2.56E-38,5.57E-37,GALNT11,7,152025674,152122347,+,8295,protein_coding,polypeptide N-acetylgalactosaminyltransferase 11 [Source:HGNC Symbol	Acc:HGNC:19875]
ENSG00000084444,827.3415891,807.8414831,902.1412064,923.1496445,826.0266657,854.8336572,467.9793858,412.2025482,541.7655246,466.5971795,446.1868613,415.083418,856.889041,458.3024862,0.903408926,2.70E-38,5.86E-37,FAM234B,12,13044284,13142521,+,6807,protein_coding,family with sequence similarity 234 member B [Source:HGNC Symbol	Acc:HGNC:29288]
ENSG00000170266,3127.351207,3179.759351,3273.220791,3293.867276,3221.628963,3141.581106,2361.008781,2431.995034,2315.324953,2360.37525,2487.558814,2426.390766,3206.234782,2397.108933,0.419389509,2.82E-38,6.12E-37,GLB1,3,32996608,33097230,-,4364,protein_coding,galactosidase beta 1 [Source:HGNC Symbol	Acc:HGNC:4298]
ENSG00000116120,795.4298421,851.5085903,864.0040417,845.1369985,747.2979518,792.8110259,479.4149723,511.7533523,458.775625,499.8556787,491.7891257,498.7520651,816.0314084,490.0568032,0.736051652,2.87E-38,6.22E-37,FARSB,2,222570536,222656337,-,3369,protein_coding,phenylalanyl-tRNA synthetase subunit beta [Source:HGNC Symbol	Acc:HGNC:17800]
ENSG00000177666,2473.751351,2525.745177,1885.817041,2483.402565,2256.889801,2096.185161,4466.036356,4551.338325,4285.635716,4416.533051,3878.874958,3834.631891,2286.965183,4238.841716,-0.889725567,2.99E-38,6.47E-37,PNPLA2,11,818902,825573,+,3843,protein_coding,patatin like phospholipase domain containing 2 [Source:HGNC Symbol	Acc:HGNC:30802]
ENSG00000172349,4137.889862,4188.072554,3900.511397,4219.617342,4008.916102,4163.606204,2864.174587,2767.201258,2960.594734,2921.856971,3004.384477,3140.29078,4103.102244,2943.083801,0.48093148,3.22E-38,6.96E-37,IL16,15,81159575,81314058,+,12094,protein_coding,interleukin 16 [Source:HGNC Symbol	Acc:HGNC:5980]
ENSG00000133574,416.0346277,388.0417935,460.2761257,434.2703962,411.1388397,451.2371145,701.0894182,749.7419933,724.5297979,701.363056,765.4027119,778.0097573,426.8331495,736.6894558,-0.787234884,3.32E-38,7.17E-37,GIMAP4,7,150567277,150573955,+,2193,protein_coding,"GTPase, IMAP family member 4 [Source:HGNC Symbol	Acc:HGNC:21872]"
ENSG00000122965,1216.192136,1224.66387,1154.635538,1209.196013,1217.170911,1249.441413,697.5707762,636.9695981,815.9119346,693.5375268,601.7710574,647.6170606,1211.883314,682.2296589,0.829881192,3.72E-38,8.04E-37,RBM19,12,113816738,113966371,-,5912,protein_coding,RNA binding motif protein 19 [Source:HGNC Symbol	Acc:HGNC:29098]
ENSG00000240859,215.1088132,208.4111934,239.3435854,199.3656509,216.1915479,227.4163147,431.0336448,444.0899151,428.0040891,446.0551653,447.0810233,384.6584554,217.6395176,430.1537155,-0.988322568,3.74E-38,8.06E-37,AC093627.4,7,149571,155465,+,5175,lincRNA,uncharacterized LOC100507642 [Source:NCBI gene	Acc:100507642]
ENSG00000177169,1407.662618,1574.993162,1288.773152,1404.227628,1307.146585,1198.205326,2358.369799,2505.102656,2402.044736,2689.047477,2180.861232,2367.714052,1363.501412,2417.189992,-0.825587576,3.97E-38,8.55E-37,ULK1,12,131894651,131923167,+,7608,protein_coding,unc-51 like autophagy activating kinase 1 [Source:HGNC Symbol	Acc:HGNC:12558]
ENSG00000152580,445.5825416,455.5273228,548.3861269,501.0145489,442.3803928,533.9339562,257.7405264,231.7667158,245.2398158,236.7222588,228.0113219,245.5729122,487.8041482,240.8422585,1.019735018,4.73E-38,1.02E-36,IGSF10,3,151425384,151458709,-,11727,protein_coding,immunoglobulin superfamily member 10 [Source:HGNC Symbol	Acc:HGNC:26384]
ENSG00000116017,1763.419501,1989.83068,1488.664498,1640.865988,1692.04252,1561.352326,3144.786286,3145.183217,3353.164934,3356.173843,2742.394997,2871.899146,1689.362586,3102.26707,-0.876537388,5.07E-38,1.09E-36,ARID3A,19,925781,975934,+,7210,protein_coding,AT-rich interaction domain 3A [Source:HGNC Symbol	Acc:HGNC:3031]
ENSG00000100628,998.7194897,952.7368842,925.81255,1035.834578,944.7445678,965.395739,628.9572572,621.4147849,574.402002,568.3290593,525.7672834,540.0430857,970.5406347,576.4855788,0.750849572,5.25E-38,1.13E-36,ASB2,14,93934153,93976791,-,5040,protein_coding,ankyrin repeat and SOCS box containing 2 [Source:HGNC Symbol	Acc:HGNC:16012]
ENSG00000174444,69402.14016,70386.41462,73842.75639,72425.20695,69348.75006,70615.01291,51289.48509,52513.8269,57049.49494,51982.05601,50456.67013,50257.69175,71003.38018,52258.20414,0.442216498,5.49E-38,1.18E-36,RPL4,15,66498015,66524532,-,5637,protein_coding,ribosomal protein L4 [Source:HGNC Symbol	Acc:HGNC:10353]
ENSG00000188452,1516.398941,1749.66159,2043.625998,1751.817307,1670.798263,1909.218389,978.1824756,996.2857816,929.6733701,942.9762705,1082.830238,995.3309186,1773.586748,987.5465091,0.844529803,6.82E-38,1.46E-36,CERKL,2,181536676,181680665,-,4765,protein_coding,ceramide kinase like [Source:HGNC Symbol	Acc:HGNC:21699]
ENSG00000144895,3692.307321,3547.952459,4330.540806,3993.380669,3857.706985,4152.819659,2321.424058,2340.221637,2716.287389,2414.175763,2459.83979,2375.320293,3929.117983,2437.878155,0.688540531,6.96E-38,1.49E-36,EIF2A,3,150546678,150584242,+,4131,protein_coding,eukaryotic translation initiation factor 2A [Source:HGNC Symbol	Acc:HGNC:3254]
ENSG00000144724,379.3952144,479.3457449,458.9610511,442.0716608,476.1212703,466.5180526,183.8490444,228.6557532,193.021452,224.0057738,227.1171598,209.7149206,450.4021657,211.060684,1.093363013,8.49E-38,1.82E-36,PTPRG,3,61561569,62297613,+,14629,protein_coding,"protein tyrosine phosphatase, receptor type G [Source:HGNC Symbol	Acc:HGNC:9671]"
ENSG00000073150,57.91391124,29.77302763,43.39746328,46.80758761,32.49121529,30.56187628,185.6083654,188.9909796,154.7901499,194.6600393,177.9382473,141.2587548,40.15751356,173.8744227,-2.123624303,9.17E-38,1.96E-36,PANX2,22,50170731,50180294,+,3102,protein_coding,pannexin 2 [Source:HGNC Symbol	Acc:HGNC:8600]
ENSG00000108932,1675.957676,1862.799095,1714.857337,1594.0584,1794.514814,1662.026742,972.9045126,1127.723953,1094.720699,1049.599106,1106.078452,1128.983433,1717.369011,1080.001692,0.668617285,9.42E-38,2.01E-36,SLC16A6,17,68267026,68291267,-,4061,protein_coding,solute carrier family 16 member 6 [Source:HGNC Symbol	Acc:HGNC:10927]
ENSG00000068654,2262.188288,2184.347794,2208.010329,2201.690232,2549.310738,2584.276303,1177.865409,1266.16179,1428.545239,1485.87236,1262.55681,1319.139449,2331.637281,1323.356843,0.817769055,9.92E-38,2.12E-36,POLR1A,2,86020216,86106155,-,13519,protein_coding,RNA polymerase I subunit A [Source:HGNC Symbol	Acc:HGNC:17264]
ENSG00000138768,3824.681975,3820.871879,4448.897524,3994.247476,3983.92286,4124.954419,2814.913599,2560.322243,2851.495653,2733.066079,2716.464298,2770.844806,4032.929356,2741.184446,0.556950788,1.18E-37,2.51E-36,USO1,4,75724593,75814286,+,4588,protein_coding,USO1 vesicle transport factor [Source:HGNC Symbol	Acc:HGNC:30904]
ENSG00000140743,624.0519415,596.4529869,686.4689646,613.699482,623.5814012,590.5633152,317.5574404,325.0955946,251.7671113,313.0211686,317.4275266,360.7531277,622.4696819,314.2703282,0.985278042,1.34E-37,2.86E-36,CDR2,16,22345936,22437165,-,3948,protein_coding,cerebellar degeneration related protein 2 [Source:HGNC Symbol	Acc:HGNC:1799]
ENSG00000165185,382.9409641,392.0115305,478.6871707,414.3338311,471.1226218,435.9561764,768.8232767,836.0712063,790.7352235,858.8518315,717.1179614,855.1587696,429.1753824,804.4597115,-0.908917788,1.47E-37,3.13E-36,KIAA1958,9,112486847,112669397,+,13119,protein_coding,KIAA1958 [Source:HGNC Symbol	Acc:HGNC:23427]
ENSG00000154380,44.91282912,22.82598785,30.24671683,38.13951583,39.98918805,55.73048028,137.2270379,178.1026104,179.0343902,193.6818481,193.1390021,185.8095929,38.64078633,177.8324136,-2.193268476,1.56E-37,3.33E-36,ENAH,1,225486835,225653142,-,15044,protein_coding,"ENAH, actin regulator [Source:HGNC Symbol	Acc:HGNC:18271]"
ENSG00000114942,8612.625943,8667.920778,10047.17029,8034.435733,8645.162592,8257.998747,5083.558027,5121.422226,5102.480121,5152.132798,5872.856322,5723.152782,8710.88568,5342.600379,0.705045037,1.88E-37,3.99E-36,EEF1B2,2,206159585,206162928,+,1915,protein_coding,eukaryotic translation elongation factor 1 beta 2 [Source:HGNC Symbol	Acc:HGNC:3208]
ENSG00000059728,2068.353973,2047.391867,2321.106748,2068.201927,2075.688792,2043.151317,3050.662613,2853.53047,3084.613348,3084.236702,2932.851513,3087.047096,2103.982437,3015.49029,-0.520217278,2.11E-37,4.48E-36,MXD1,2,69897688,69942945,+,6351,protein_coding,MAX dimerization protein 1 [Source:HGNC Symbol	Acc:HGNC:6761]
ENSG00000170396,294.2972224,284.828631,402.4128413,331.9871492,324.9121529,357.7537282,120.5134884,80.88502833,111.8964939,93.90635059,66.16799145,121.6998503,332.6986208,99.1782005,1.750176305,2.57E-37,5.46E-36,ZNF804A,2,184598366,184939492,+,4694,protein_coding,zinc finger protein 804A [Source:HGNC Symbol	Acc:HGNC:21711]
ENSG00000120318,2359.105446,2420.547146,2140.941522,2434.861363,2406.849256,2288.545206,1620.33464,1598.25705,1622.499161,1612.059019,1442.283381,1513.641888,2341.808323,1568.17919,0.579011905,2.69E-37,5.69E-36,ARAP3,5,141653401,141682221,-,6186,protein_coding,"ArfGAP with RhoGAP domain, ankyrin repeat and PH domain 3 [Source:HGNC Symbol	Acc:HGNC:24097]"
ENSG00000205060,1098.00048,1095.647417,1368.992705,1148.519511,1112.199293,1173.036722,560.3437382,588.7496773,711.475207,630.9332931,621.4426224,667.1759651,1166.066021,630.0200839,0.888496054,2.72E-37,5.76E-36,SLC35B4,7,134289332,134317051,-,7109,protein_coding,solute carrier family 35 member B4 [Source:HGNC Symbol	Acc:HGNC:20584]
ENSG00000014641,3576.479498,3549.937328,3775.579305,3667.46117,3812.719148,3578.436161,2486.800232,2375.219966,2400.179794,2468.954468,2771.902345,2593.72806,3660.102102,2516.130811,0.540547992,2.76E-37,5.85E-36,MDH1,2,63588609,63607197,+,4990,protein_coding,malate dehydrogenase 1 [Source:HGNC Symbol	Acc:HGNC:6970]
ENSG00000084234,25480.93903,24486.33036,26371.19185,26461.88953,24702.07126,26387.48353,33775.44454,33439.73729,35723.88815,32519.96485,34160.56683,34517.12004,25648.31759,34022.78695,-0.407569349,4.21E-37,8.91E-36,APLP2,11,130068147,130144811,+,7463,protein_coding,amyloid beta precursor like protein 2 [Source:HGNC Symbol	Acc:HGNC:598]
ENSG00000171659,554.3188647,538.8918001,612.8247845,539.1540647,469.8729596,557.3048028,928.0418271,877.2914611,1036.90751,940.0416971,1004.143978,1008.370188,545.3945461,965.7994437,-0.823901763,4.36E-37,9.21E-36,GPR34,X,41688973,41697277,+,1928,protein_coding,G protein-coupled receptor 34 [Source:HGNC Symbol	Acc:HGNC:4490]
ENSG00000164576,1044.814235,1025.184585,911.3467289,963.8895819,911.0036903,902.474229,1444.40254,1490.151099,1540.441733,1458.483008,1424.40014,1504.949042,959.7855084,1477.137927,-0.621424976,5.63E-37,1.19E-35,SAP30L,5,154445957,154461054,+,6755,protein_coding,SAP30 like [Source:HGNC Symbol	Acc:HGNC:25663]
ENSG00000184154,10.637249,14.88651382,5.26029858,3.467228712,13.74628339,8.988787142,130.1897539,122.8830238,112.8289647,141.837717,76.00377396,85.8418587,9.497726774,111.5975154,-3.571512474,5.76E-37,1.21E-35,LRTOMT,11,72080331,72110782,+,6249,protein_coding,leucine rich transmembrane and O-methyltransferase domain containing [Source:HGNC Symbol	Acc:HGNC:25033]
ENSG00000198876,2427.656606,2387.796816,2356.613764,2495.537865,2453.086755,2420.680377,3450.90814,3456.27948,3304.676453,3287.700462,3117.943057,3278.289718,2423.56203,3315.966218,-0.452187532,5.97E-37,1.26E-35,DCAF12,9,34086387,34127399,-,4390,protein_coding,DDB1 and CUL4 associated factor 12 [Source:HGNC Symbol	Acc:HGNC:19911]
ENSG00000197498,588.5944448,645.0822654,662.797621,674.3759845,616.0834285,641.7994019,394.0879038,351.538777,353.4064265,350.1924324,372.8655734,314.029078,638.122191,356.0200319,0.840829849,6.92E-37,1.46E-35,RPF2,6,110982015,111028263,+,3922,protein_coding,ribosome production factor 2 homolog [Source:HGNC Symbol	Acc:HGNC:20870]
ENSG00000143653,1296.562462,1248.482292,1420.280616,1321.880946,1308.396247,1296.183106,794.3334311,786.2958042,816.8444054,756.1417605,924.5635562,766.0570935,1315.297612,807.3726752,0.702435121,7.18E-37,1.51E-35,SCCPDH,1,246724047,246768137,+,2503,protein_coding,saccharopine dehydrogenase (putative) [Source:HGNC Symbol	Acc:HGNC:24275]
ENSG00000137501,82.73415891,67.4855293,120.9868673,89.28113933,106.2212808,97.07890113,8.796604996,14.77707248,3.72988313,8.803720368,10.72994456,7.606240644,93.96464613,9.07391103,3.343149763,7.33E-37,1.54E-35,SYTL2,11,85694224,85811159,-,11258,protein_coding,synaptotagmin like 2 [Source:HGNC Symbol	Acc:HGNC:15585]
ENSG00000141232,751.6989295,819.7506941,1008.662253,833.8685052,721.0550471,850.3392636,1652.002418,1647.254711,1902.240396,1636.513797,1516.498831,1454.965175,830.895782,1634.912555,-0.977186336,7.63E-37,1.60E-35,TOB1,17,50862223,50867978,-,2521,protein_coding,"transducer of ERBB2, 1 [Source:HGNC Symbol	Acc:HGNC:11979]"
ENSG00000128050,1471.486112,1442.006972,1799.022114,1631.331109,1570.825293,1664.723379,884.9384626,931.7333071,1012.66327,812.8768473,947.8117694,895.3631844,1596.56583,914.2311401,0.803477686,8.20E-37,1.72E-35,PAICS,4,56435741,56464579,+,7517,protein_coding,phosphoribosylaminoimidazole carboxylase and phosphoribosylaminoimidazolesuccinocarboxamide synthase [Source:HGNC Symbol	Acc:HGNC:8587]
ENSG00000173890,2207.820126,2039.452393,2540.724214,2128.878429,2099.432373,2239.106877,3523.040301,3250.955946,3446.412012,3316.068005,3530.15176,3616.224123,2209.235735,3447.142025,-0.642701661,8.23E-37,1.72E-35,GPR160,3,170037929,170085403,+,4458,protein_coding,G protein-coupled receptor 160 [Source:HGNC Symbol	Acc:HGNC:23693]
ENSG00000115616,186.7428158,112.1450707,151.2335842,163.8265566,142.4614824,179.7757428,39.58472248,33.44284825,40.09624364,35.21488147,42.91977824,33.68478,156.0308754,37.49054235,2.057076719,8.44E-37,1.77E-35,SLC9A2,2,102619707,102711318,+,5984,protein_coding,solute carrier family 9 member A2 [Source:HGNC Symbol	Acc:HGNC:11072]
ENSG00000140995,1144.095226,1202.830316,879.7849374,1059.238371,1103.451658,1060.676883,1820.017574,1719.584593,1816.453084,1860.519571,1859.857057,1827.670966,1075.012899,1817.350474,-0.755771838,8.80E-37,1.84E-35,DEF8,16,89947925,89968060,+,6565,protein_coding,differentially expressed in FDCP 8 homolog [Source:HGNC Symbol	Acc:HGNC:25969]
ENSG00000255398,121.7374053,126.0391503,102.5758223,130.0210767,112.4695914,126.7418987,32.54743849,31.10962628,14.91953252,20.54201419,24.14237526,18.47229871,119.9308241,23.62221424,2.331006035,9.08E-37,1.90E-35,HCAR3,12,122714756,122716892,-,2137,protein_coding,hydroxycarboxylic acid receptor 3 [Source:HGNC Symbol	Acc:HGNC:16824]
ENSG00000255112,2193.637128,2011.664234,1864.775846,2103.741021,2079.437779,2027.870379,2857.137303,3046.410153,2873.874951,2867.078267,3021.373556,2931.662465,2046.854398,2932.922783,-0.518568296,1.11E-36,2.31E-35,CHMP1B,18,11851396,11854449,+,3054,protein_coding,charged multivesicular body protein 1B [Source:HGNC Symbol	Acc:HGNC:24287]
ENSG00000142227,1974.982565,2130.756344,1867.405996,2057.800241,2109.42967,2026.9715,2979.410112,3183.292509,3053.841812,2886.64209,2895.296707,2808.876009,2027.891053,2967.893207,-0.549178414,1.19E-36,2.47E-35,EMP3,19,48321509,48330553,+,1667,protein_coding,epithelial membrane protein 3 [Source:HGNC Symbol	Acc:HGNC:3335]
ENSG00000164506,2633.310087,2613.079392,3075.959594,2645.495507,2864.225594,2894.38946,1879.834488,1648.810193,1771.694487,1707.921751,1798.159876,1884.174468,2787.743272,1781.765877,0.645573089,1.20E-36,2.50E-35,STXBP5,6,147204425,147390476,+,10504,protein_coding,syntaxin binding protein 5 [Source:HGNC Symbol	Acc:HGNC:19665]
ENSG00000166793,137.1023205,207.4187592,110.4662702,125.6870408,111.2199293,139.3262007,6.157623497,20.22125708,22.37929878,20.54201419,12.51826865,21.73211613,138.5367534,17.25842972,3.016147964,1.27E-36,2.64E-35,YPEL4,11,57645087,57649944,-,4460,protein_coding,yippee like 4 [Source:HGNC Symbol	Acc:HGNC:18328]
ENSG00000187231,91.0075748,84.35691162,109.1511955,91.88156087,93.7246595,80.89908427,261.2591684,219.3228653,220.0631047,250.4169349,254.8361833,224.9274019,91.8368311,238.4709431,-1.385704174,1.35E-36,2.80E-35,SESTD1,2,179101692,179264790,-,11349,protein_coding,SEC14 and spectrin domain containing 1 [Source:HGNC Symbol	Acc:HGNC:18379]
ENSG00000182179,380.577131,371.1704111,343.2344823,397.8644947,371.1496516,344.2705475,650.0691092,673.523409,643.4048399,674.9518949,599.0885713,617.192098,368.044453,643.0383204,-0.804043554,1.39E-36,2.88E-35,UBA7,3,49805207,49813946,-,4545,protein_coding,ubiquitin like modifier activating enzyme 7 [Source:HGNC Symbol	Acc:HGNC:12471]
ENSG00000164211,445.5825416,459.4970598,545.7559776,481.0779838,441.1307307,511.4619884,223.4337669,243.4328256,241.5099326,257.264273,242.3179146,197.7622568,480.751047,234.2868283,1.03468897,1.73E-36,3.58E-35,STARD4,5,111496033,111512590,-,5684,protein_coding,StAR related lipid transfer domain containing 4 [Source:HGNC Symbol	Acc:HGNC:18058]
ENSG00000115419,2942.972224,2862.18039,3269.275567,2966.214163,3045.426603,3035.513418,2108.546218,2051.679853,1988.960179,2095.285448,2240.770089,2123.227746,3020.263727,2101.411589,0.5226011,1.74E-36,3.62E-35,GLS,2,190880827,190965552,+,9827,protein_coding,glutaminase [Source:HGNC Symbol	Acc:HGNC:4331]
ENSG00000180901,691.4211852,769.1365471,683.8388153,710.7818859,673.5678863,689.4399738,1052.953618,1142.501025,1138.546825,1139.592692,1178.505577,1043.141574,703.0310489,1115.873552,-0.665514673,2.01E-36,4.16E-35,KCTD2,17,75032575,75065889,+,5279,protein_coding,potassium channel tetramerization domain containing 2 [Source:HGNC Symbol	Acc:HGNC:21294]
ENSG00000127824,1341.475291,1335.816506,1562.308678,1627.86388,1360.882056,1452.588002,2217.624119,2305.223307,2421.626622,2252.774223,2458.945628,2335.115878,1446.822402,2331.884963,-0.68782121,2.01E-36,4.17E-35,TUBA4A,2,219249711,219278170,-,4079,protein_coding,tubulin alpha 4a [Source:HGNC Symbol	Acc:HGNC:12407]
ENSG00000120314,1866.246242,1882.647781,1766.145248,1736.214777,1799.513462,1822.926032,1327.407694,1320.603636,1249.510848,1260.888395,1224.107842,1236.557408,1812.282257,1269.84597,0.512200803,2.61E-36,5.39E-35,WDR55,5,140664676,140674124,+,7675,protein_coding,WD repeat domain 55 [Source:HGNC Symbol	Acc:HGNC:25971]
ENSG00000116649,1659.410844,1555.144477,1808.227637,1828.963146,1549.581037,1643.150289,1076.704452,1055.394072,1107.77529,1059.381018,1038.122136,981.2050431,1674.079572,1053.097002,0.668342998,3.11E-36,6.41E-35,SRM,1,11054584,11060024,-,1898,protein_coding,spermidine synthase [Source:HGNC Symbol	Acc:HGNC:11296]
ENSG00000115159,965.6258262,1008.313202,1007.347178,944.819824,979.7351073,1148.766997,626.3182757,627.6367102,595.84883,573.2200151,604.4535435,547.6493264,1009.101356,595.8544501,0.759183151,3.56E-36,7.34E-35,GPD2,2,156435290,156613735,+,7155,protein_coding,glycerol-3-phosphate dehydrogenase 2 [Source:HGNC Symbol	Acc:HGNC:4456]
ENSG00000124313,710.3318501,724.4770057,664.1126957,754.1222448,718.5557228,586.9678003,1243.839946,1214.053166,1257.903086,1350.881981,1134.691637,1142.022702,693.0945532,1223.898753,-0.820660507,3.60E-36,7.43E-35,IQSEC2,X,53225828,53321350,-,13115,protein_coding,IQ motif and Sec7 domain 2 [Source:HGNC Symbol	Acc:HGNC:29059]
ENSG00000170035,648.8721892,600.4227239,597.0438888,529.6191857,583.5922132,560.9003176,983.4604386,997.0635223,981.8917339,972.3220051,916.5160978,909.4890599,586.7417531,960.1238096,-0.714639743,3.65E-36,7.51E-35,UBE2E3,2,180967248,181076585,+,2973,protein_coding,ubiquitin conjugating enzyme E2 E3 [Source:HGNC Symbol	Acc:HGNC:12479]
ENSG00000257017,65.00541057,78.4023061,126.2471659,91.01475369,78.72871398,115.9553541,248.0642609,303.3188562,377.6506669,332.5849917,329.9457952,344.4540406,92.55895073,322.6697686,-1.800291074,3.70E-36,7.62E-35,HP,16,72054592,72061055,+,5405,protein_coding,haptoglobin [Source:HGNC Symbol	Acc:HGNC:5141]
ENSG00000082153,6157.785256,5957.582829,6428.084864,6437.776911,6379.525157,6650.803606,4714.980278,4797.104372,4692.192977,4631.735105,4846.358293,4457.257018,6335.259771,4689.938007,0.433571839,4.41E-36,9.07E-35,BZW1,2,200810594,200827338,+,8085,protein_coding,basic leucine zipper and W2 domains 1 [Source:HGNC Symbol	Acc:HGNC:18380]
ENSG00000101197,294.2972224,324.5260012,198.5762714,271.3106467,237.4358041,227.4163147,0,0,0,0,0,0,258.9270434,0,10.58140267,4.89E-36,1.00E-34,BIRC7,20,63235883,63240507,+,1562,protein_coding,baculoviral IAP repeat containing 7 [Source:HGNC Symbol	Acc:HGNC:13702]
ENSG00000151208,347.4834674,332.4654752,288.0013472,380.5283511,323.6624908,355.9559708,569.1403432,633.8586354,648.0671938,639.7370134,623.2309465,638.9242141,338.0161838,625.4930578,-0.880948216,5.06E-36,1.04E-34,DLG5,10,77790791,77926526,-,10271,protein_coding,discs large MAGUK scaffold protein 5 [Source:HGNC Symbol	Acc:HGNC:2904]
ENSG00000100461,1179.552723,1186.951368,1321.650018,1273.339744,1157.187129,1289.890955,1895.668377,1854.911467,1907.835221,1719.660045,1885.787756,1811.371879,1234.76199,1845.872458,-0.579813834,6.66E-36,1.37E-34,RBM23,14,22893206,22919184,-,14022,protein_coding,RNA binding motif protein 23 [Source:HGNC Symbol	Acc:HGNC:20155]
ENSG00000181274,1841.425994,1877.685609,1482.089125,1734.481163,1827.006029,1526.296057,3581.097894,3698.934565,3148.953832,3383.563195,2906.920814,2859.946482,1714.830663,3263.23613,-0.928544282,6.85E-36,1.40E-34,FRAT2,10,97332497,97334709,-,2213,protein_coding,"FRAT2, WNT signaling pathway regulator [Source:HGNC Symbol	Acc:HGNC:16048]"
ENSG00000263528,1076.725982,1134.352353,904.7713557,1098.244694,1042.218214,955.5080732,557.7047567,549.0849038,611.7008333,625.0641461,582.0994924,621.5385212,1035.303445,591.1987756,0.811194808,7.36E-36,1.51E-34,IKBKE,1,206470476,206496889,+,3791,protein_coding,inhibitor of nuclear factor kappa B kinase subunit epsilon [Source:HGNC Symbol	Acc:HGNC:14552]
ENSG00000148803,232.8375615,256.0480376,238.0285107,205.4333012,234.9364798,160.8992898,39.58472248,69.99665913,37.2988313,67.49518949,46.49642643,57.59010773,221.3638634,53.07698943,2.056474766,7.41E-36,1.51E-34,FUOM,10,133355154,133358035,-,1284,protein_coding,fucose mutarotase [Source:HGNC Symbol	Acc:HGNC:24733]
ENSG00000153317,2051.807141,2312.371813,2639.354812,2314.375165,2254.390477,2534.837974,1355.55683,1467.59662,1472.371365,1224.695322,1267.02762,1333.265324,2351.189564,1353.418847,0.796279221,7.89E-36,1.61E-34,ASAP1,8,130052104,130443660,-,8280,protein_coding,"ArfGAP with SH3 domain, ankyrin repeat and PH domain 1 [Source:HGNC Symbol	Acc:HGNC:2720]"
ENSG00000121281,8983.747741,9267.351067,7857.571003,9416.126374,8953.829138,8962.719659,6111.881151,6256.923585,6088.101738,6497.145632,5930.082693,6149.102258,8906.89083,6172.206176,0.529607774,8.55E-36,1.75E-34,ADCY7,16,50246137,50318135,+,8630,protein_coding,adenylate cyclase 7 [Source:HGNC Symbol	Acc:HGNC:238]
ENSG00000145703,5231.162676,5118.975884,6324.193967,5848.34803,5658.47011,6329.903905,3422.759004,3537.164508,3785.831377,3608.54716,3572.177376,3702.065982,5751.842429,3604.757568,0.674291514,8.70E-36,1.77E-34,IQGAP2,5,76403249,76708132,+,7904,protein_coding,IQ motif containing GTPase activating protein 2 [Source:HGNC Symbol	Acc:HGNC:6111]
ENSG00000156414,65.00541057,65.50066079,63.12358296,82.34668191,74.9797276,74.60693328,4.398302498,7.77740657,4.662353912,6.847338064,5.36497228,3.259817419,70.92716618,5.38503179,3.700323379,1.02E-35,2.08E-34,TDRD9,14,103928462,104052667,+,5480,protein_coding,tudor domain containing 9 [Source:HGNC Symbol	Acc:HGNC:20122]
ENSG00000140740,4864.768544,4906.594954,5264.243804,5346.466674,5102.370463,5342.935077,3548.550455,3732.377413,3788.628789,3563.550367,3841.320152,3823.765832,5137.896586,3716.365501,0.467682707,1.06E-35,2.16E-34,UQCRC2,16,21952660,21983660,+,5217,protein_coding,ubiquinol-cytochrome c reductase core protein 2 [Source:HGNC Symbol	Acc:HGNC:12586]
ENSG00000154978,2148.724299,2071.210289,1891.077339,2023.994761,2041.947915,2027.870379,2811.394957,2862.863358,2899.051663,2694.916624,2885.460925,2756.718931,2034.137497,2818.401076,-0.470318588,1.08E-35,2.20E-34,VOPP1,7,55436056,55572988,-,5364,protein_coding,"VOPP1, WBP1/VOPP1 family member [Source:HGNC Symbol	Acc:HGNC:34518]"
ENSG00000116954,1096.818564,1193.898408,1052.059716,1155.453968,1200.925304,1217.980658,688.7741712,668.0792244,593.9838884,656.366263,762.7202258,697.6009277,1152.856103,677.9207834,0.767261729,1.20E-35,2.44E-34,RRAGC,1,38838198,38859823,-,5167,protein_coding,Ras related GTP binding C [Source:HGNC Symbol	Acc:HGNC:19902]
ENSG00000261971,915.9853308,852.5010245,1203.2933,995.9614475,974.7364588,996.856494,532.1946023,489.1988732,556.6850571,487.1391937,532.0264178,478.1065548,989.8890093,512.5584498,0.947608277,1.25E-35,2.54E-34,MMP25-AS1,16,3037403,3059370,-,7244,antisense,MMP25 antisense RNA 1 [Source:HGNC Symbol	Acc:HGNC:51372]
ENSG00000165271,2031.71456,2177.400754,2146.20182,2069.935541,1968.21785,2007.196169,1521.812664,1472.263064,1393.111349,1463.373963,1478.944025,1441.925905,2066.777782,1461.905162,0.499165934,1.36E-35,2.77E-34,NOL6,9,33461441,33473930,-,5906,protein_coding,nucleolar protein 6 [Source:HGNC Symbol	Acc:HGNC:19910]
ENSG00000133789,4799.763133,5120.960753,5065.667532,5045.684583,4942.413711,5186.530181,3728.880858,3824.928551,3935.026702,3726.908289,3878.874958,3955.245135,5026.836649,3841.644082,0.388624404,1.46E-35,2.96E-34,SWAP70,11,9664077,9752991,+,7190,protein_coding,switching B cell complex subunit SWAP70 [Source:HGNC Symbol	Acc:HGNC:17070]
ENSG00000122565,5283.167005,5356.167671,5549.615001,5116.762772,5311.064038,5428.328555,3945.277341,3987.476348,3782.101494,3823.749213,4216.868212,4018.268272,5340.85084,3962.290147,0.430302955,1.59E-35,3.22E-34,CBX3,7,26201162,26213356,+,4641,protein_coding,chromobox 3 [Source:HGNC Symbol	Acc:HGNC:1553]
ENSG00000171940,4867.132377,4893.693308,5724.519929,5317.862037,5256.078905,5462.485946,7619.619248,7386.203019,8103.171099,7706.189896,7323.187162,7638.838818,5253.62875,7629.534874,-0.538353092,1.88E-35,3.80E-34,ZNF217,20,53567065,53609907,-,6181,protein_coding,zinc finger protein 217 [Source:HGNC Symbol	Acc:HGNC:13009]
ENSG00000100596,1568.40327,1721.873431,1729.323158,1726.679899,1745.777991,1810.34173,2417.307053,2406.329593,2428.153917,2511.994878,2332.86878,2527.445105,1717.06658,2437.349888,-0.503983782,1.93E-35,3.91E-34,SPTLC2,14,77505997,77616773,-,9143,protein_coding,serine palmitoyltransferase long chain base subunit 2 [Source:HGNC Symbol	Acc:HGNC:11278]
ENSG00000198873,65.00541057,56.5687525,63.12358296,71.94499577,68.73141697,62.02263128,162.7371924,187.4354983,184.6292149,186.83451,204.7631087,180.3765638,64.56613167,184.4626814,-1.514431372,2.01E-35,4.05E-34,GRK5,10,119207589,119459742,+,7000,protein_coding,G protein-coupled receptor kinase 5 [Source:HGNC Symbol	Acc:HGNC:4544]
ENSG00000134287,5440.361907,5350.213065,5594.327539,5421.012091,5563.495788,5425.631919,6997.699274,6771.01016,6893.756495,6665.39451,7092.493354,6910.812928,5465.840385,6888.527787,-0.334287487,2.07E-35,4.18E-34,ARF3,12,48935723,48957551,-,5002,protein_coding,ADP ribosylation factor 3 [Source:HGNC Symbol	Acc:HGNC:654]
ENSG00000112578,599.2316938,536.9069316,558.9067241,606.7650246,544.8526872,557.3048028,330.7523478,332.8730012,327.2972446,330.6286094,336.2049295,298.8165967,567.3279774,326.0954549,0.797880968,2.11E-35,4.26E-34,BYSL,6,41921188,41933046,+,2248,protein_coding,bystin like [Source:HGNC Symbol	Acc:HGNC:1157]
ENSG00000139970,65.00541057,70.46283206,64.4386576,54.60885221,56.2347957,60.22487385,190.0066679,178.8803511,163.1823869,206.3983331,208.3397569,168.4239,61.829237,185.8718993,-1.591182256,2.33E-35,4.69E-34,RTN1,14,59595976,59870966,-,6209,protein_coding,reticulon 1 [Source:HGNC Symbol	Acc:HGNC:10467]
ENSG00000018280,135.9204039,93.28881991,131.5074645,145.6236059,128.715199,127.6407774,309.6404959,323.5401133,306.7828874,285.6318164,287.920179,335.7611942,127.1160451,308.212781,-1.278073669,2.35E-35,4.73E-34,SLC11A1,2,218382029,218396894,+,8676,protein_coding,solute carrier family 11 member 1 [Source:HGNC Symbol	Acc:HGNC:10907]
ENSG00000150907,75.64265958,47.63684421,98.63059837,90.14794651,89.97567312,115.0564754,328.1133664,318.0959287,315.1751245,341.3887121,268.248614,262.9586051,86.18169953,305.6633918,-1.826499021,2.57E-35,5.17E-34,FOXO1,13,40469953,40666597,-,6232,protein_coding,forkhead box O1 [Source:HGNC Symbol	Acc:HGNC:3819]
ENSG00000141298,1332.019958,1317.95269,1454.472557,1352.219198,1383.375974,1603.599626,2129.65807,2303.667826,2444.005921,2231.254018,2128.105671,2255.793654,1407.273334,2248.747526,-0.6757175,2.67E-35,5.36E-34,SSH2,17,29625938,29930276,-,12696,protein_coding,slingshot protein phosphatase 2 [Source:HGNC Symbol	Acc:HGNC:30580]
ENSG00000106554,1501.034026,1587.894807,1504.445394,1403.360821,1488.347593,1553.262418,879.6604996,922.4004192,976.2969092,882.3284191,993.4140338,1055.094238,1506.390843,951.5324198,0.663885963,2.91E-35,5.84E-34,CHCHD3,7,132784868,133082088,-,3428,protein_coding,coiled-coil-helix-coiled-coil-helix domain containing 3 [Source:HGNC Symbol	Acc:HGNC:21906]
ENSG00000180398,3537.476252,3450.693903,3725.606469,3574.712802,3496.55463,3731.245542,2616.989986,2628.763421,2589.471363,2681.221948,2728.088404,2778.451047,3586.048266,2670.497695,0.425759072,2.95E-35,5.91E-34,MCFD2,2,46901870,46941855,-,5994,protein_coding,multiple coagulation factor deficiency 2 [Source:HGNC Symbol	Acc:HGNC:18451]
ENSG00000173598,3616.664661,3497.338312,3519.13975,3796.61544,3417.825916,4157.314053,5540.101826,5613.732062,5645.178117,5254.842869,5393.585465,5330.888086,3667.483022,5463.054738,-0.574021125,3.22E-35,6.45E-34,NUDT4,12,93377883,93408146,+,10078,protein_coding,nudix hydrolase 4 [Source:HGNC Symbol	Acc:HGNC:8051]
ENSG00000145016,891.1650831,833.6447737,1011.292402,930.084102,874.7634887,956.4069519,1344.121243,1510.372356,1443.464771,1458.483008,1429.765113,1401.72149,916.2261335,1431.32133,-0.644507957,3.49E-35,6.98E-34,RUBCN,3,197671393,197749727,-,8613,protein_coding,RUN and cysteine rich domain containing beclin 1 interacting protein [Source:HGNC Symbol	Acc:HGNC:28991]
ENSG00000179431,99.28099069,110.1602022,85.47985192,117.018969,76.22938973,71.01141842,2.638981499,8.555147227,7.459766259,12.71648498,5.36497228,15.21248129,93.19680367,8.657972255,3.462524495,3.66E-35,7.32E-34,FJX1,11,35618419,35620868,+,2450,protein_coding,four jointed box 1 [Source:HGNC Symbol	Acc:HGNC:17166]
ENSG00000182220,8989.657324,9122.455666,9167.38535,8796.359242,8851.356843,9059.79856,6462.865691,6437.359418,5907.202407,6117.607465,7007.54796,6640.248082,8997.835498,6428.80517,0.48496101,3.78E-35,7.55E-34,ATP6AP2,X,40579372,40606848,+,9560,protein_coding,ATPase H+ transporting accessory protein 2 [Source:HGNC Symbol	Acc:HGNC:18305]
ENSG00000159388,7277.060235,7315.232889,6879.155467,6850.377128,7166.812296,6478.218893,4806.46497,4865.54555,5035.342225,5106.157814,5007.307461,5334.147903,6994.476151,5025.827654,0.476946068,3.83E-35,7.64E-34,BTG2,1,203305491,203309602,+,2757,protein_coding,BTG anti-proliferation factor 2 [Source:HGNC Symbol	Acc:HGNC:1131]
ENSG00000104081,1472.668029,1588.887241,1351.896735,1373.02257,1537.084416,1440.0037,2143.732638,2387.663817,2119.506088,2313.422075,2252.394195,2439.430035,1460.593782,2276.024808,-0.639780747,4.07E-35,8.11E-34,BMF,15,40087890,40108892,-,5447,protein_coding,Bcl2 modifying factor [Source:HGNC Symbol	Acc:HGNC:24132]
ENSG00000137841,8692.996269,8629.215842,8219.216531,8302.279151,7877.870047,7774.401999,11659.89992,11539.33813,11513.21675,11168.98657,10605.65604,11460.43144,8249.329973,11324.58814,-0.457150602,4.20E-35,8.38E-34,PLCB2,15,40278176,40307935,-,7350,protein_coding,phospholipase C beta 2 [Source:HGNC Symbol	Acc:HGNC:9055]
ENSG00000059145,478.6762051,445.6029802,456.3309018,544.3549078,429.8837716,450.3382358,985.2197596,1084.170476,981.8917339,1084.813988,777.0268185,892.103367,467.531167,967.5376904,-1.047795575,4.42E-35,8.80E-34,UNKL,16,1363205,1414751,-,7494,protein_coding,unkempt family like zinc finger [Source:HGNC Symbol	Acc:HGNC:14184]
ENSG00000114850,5833.94012,5666.799593,6462.276805,5957.565734,6108.348475,6167.206858,3905.692618,4059.028489,4509.428704,4117.206559,4308.072741,3909.607691,6032.689597,4134.839467,0.544606131,4.54E-35,9.04E-34,SSR3,3,156540140,156555184,-,4627,protein_coding,signal sequence receptor subunit 3 [Source:HGNC Symbol	Acc:HGNC:11325]
ENSG00000196323,1847.335577,1873.715872,2026.530028,1926.912357,1918.231364,2106.971706,3141.267644,2859.752396,3162.940894,2932.617074,2923.01573,2694.7824,1949.949484,2952.396023,-0.598458719,4.68E-35,9.31E-34,ZBTB44,11,130226677,130314908,-,11023,protein_coding,zinc finger and BTB domain containing 44 [Source:HGNC Symbol	Acc:HGNC:25001]
ENSG00000181826,287.2057231,254.0631691,226.1928389,312.9173912,276.17533,270.562493,528.6759603,552.9736071,562.2798818,509.6375902,488.2124775,559.6019903,271.1861576,533.5635845,-0.971238109,4.82E-35,9.58E-34,RELL1,4,37590800,37686376,-,1947,protein_coding,RELT like 1 [Source:HGNC Symbol	Acc:HGNC:27379]
ENSG00000147872,250.5663098,218.335536,312.9877655,285.1795616,228.6881692,260.6748271,92.36435246,66.8856965,75.53013338,104.6664533,94.78117694,89.10167612,259.4053615,87.22158144,1.576314288,4.92E-35,9.76E-34,PLIN2,9,19108375,19149290,-,5086,protein_coding,perilipin 2 [Source:HGNC Symbol	Acc:HGNC:248]
ENSG00000132475,16985.32282,17251.48464,15775.63544,16201.49296,16431.8073,15929.92857,22209.66829,21954.84101,21026.28367,21993.64986,21579.70683,20598.78627,16429.27862,21560.48932,-0.392184426,5.00E-35,9.92E-34,H3F3B,17,75776434,75785893,-,6134,protein_coding,H3 histone family member 3B [Source:HGNC Symbol	Acc:HGNC:4765]
ENSG00000160208,2799.960321,2929.665919,3010.205862,2940.209948,2724.263436,2904.277125,2168.363132,2076.567554,2195.036222,2093.329065,2122.740699,2047.165339,2884.763769,2117.200335,0.446489098,5.79E-35,1.15E-33,RRP1B,21,43659548,43696079,+,5762,protein_coding,ribosomal RNA processing 1B [Source:HGNC Symbol	Acc:HGNC:23818]
ENSG00000173530,1288.289046,1228.633607,1261.156584,1297.610345,1169.683751,1239.553747,785.5368261,798.7396547,882.1173602,769.8364366,853.9247545,826.9070186,1247.487847,819.5103418,0.60708433,6.74E-35,1.33E-33,TNFRSF10D,8,23135588,23164030,-,3538,protein_coding,TNF receptor superfamily member 10d [Source:HGNC Symbol	Acc:HGNC:11907]
ENSG00000064225,3147.443788,3106.319216,3494.153331,3117.038612,3222.878625,3500.233713,2098.869952,2099.122033,2173.589394,1948.556775,2268.489112,2291.651646,3264.677881,2146.713152,0.604839165,6.76E-35,1.34E-33,ST3GAL6,3,98732236,98821201,+,6288,protein_coding,"ST3 beta-galactoside alpha-2,3-sialyltransferase 6 [Source:HGNC Symbol	Acc:HGNC:18080]"
ENSG00000186470,399.4877959,315.5940929,374.7962738,291.2472118,351.1550576,341.5739114,601.6877817,656.4131145,690.028379,654.4098807,651.844132,655.2233012,345.6423906,651.6010982,-0.920973672,6.90E-35,1.36E-33,BTN3A2,6,26365159,26378320,+,7042,protein_coding,butyrophilin subfamily 3 member A2 [Source:HGNC Symbol	Acc:HGNC:1139]
ENSG00000261409,1.181916556,0,10.52059716,0.866807178,0,4.494393571,96.76265496,85.55147227,94.17954903,106.6228356,71.53296373,108.6605806,2.843952411,93.88500936,-5.139514675,8.16E-35,1.61E-33,AL035425.3,X,108719949,108724944,-,4996,sense_overlapping,"novel transcript, overlapping to IRS4"
ENSG00000105612,735.1520978,867.3875383,746.9623983,813.9319401,761.0442351,755.0581199,394.9675643,398.2032164,400.0299657,432.3604892,497.1540979,447.6815922,779.9227216,428.3994876,0.867085252,9.40E-35,1.85E-33,DNASE2,19,12875211,12881468,-,2389,protein_coding,"deoxyribonuclease 2, lysosomal [Source:HGNC Symbol	Acc:HGNC:2960]"
ENSG00000092871,527.1347839,583.5513416,543.1258283,613.699482,622.3317391,639.1027658,949.1536791,1014.951557,1041.569864,915.5869183,987.1548995,963.8193502,588.1576568,978.7060447,-0.732006286,9.91E-35,1.95E-33,RFFL,17,35005990,35089319,-,8512,protein_coding,ring finger and FYVE like domain containing E3 ubiquitin protein ligase [Source:HGNC Symbol	Acc:HGNC:24821]
ENSG00000070614,6612.82313,7009.563139,6503.044119,6852.110742,6671.946094,6693.949784,8501.039068,8520.148897,9060.818593,8937.732556,8479.338688,8683.066998,6723.906168,8697.024133,-0.370616429,1.11E-34,2.19E-33,NDST1,5,150485818,150558211,+,9529,protein_coding,N-deacetylase and N-sulfotransferase 1 [Source:HGNC Symbol	Acc:HGNC:7680]
ENSG00000196358,989.2641573,1054.957612,873.2095642,1031.500542,979.7351073,835.9572042,1919.41921,1869.688539,1801.533552,1873.236056,1478.944025,1684.239,960.7706979,1771.17673,-0.882173214,1.23E-34,2.41E-33,NTNG2,9,132161676,132244534,+,7845,protein_coding,netrin G2 [Source:HGNC Symbol	Acc:HGNC:14288]
ENSG00000186577,1458.48503,1559.114214,1204.608375,1408.561664,1387.124961,1182.924388,843.5944191,689.0782221,697.4881453,727.7742171,710.8588271,730.1991018,1366.803105,733.1654887,0.898955308,1.27E-34,2.49E-33,SMIM29,6,34246380,34249470,-,2229,protein_coding,small integral membrane protein 29 [Source:HGNC Symbol	Acc:HGNC:1340]
ENSG00000170606,5141.337018,5071.33904,5887.589185,5308.327158,5228.586338,5564.059241,3719.204592,3782.930556,3838.04974,3465.731252,3776.046323,3849.844372,5366.872997,3738.634472,0.521302317,1.36E-34,2.67E-33,HSPA4,5,133051962,133106449,+,5153,protein_coding,heat shock protein family A (Hsp70) member 4 [Source:HGNC Symbol	Acc:HGNC:5237]
ENSG00000198755,21945.82661,22900.42042,23317.58853,20577.1356,21344.22912,20101.62468,12926.61104,12756.50226,12765.52501,13049.06997,14918.19959,15348.30701,21697.80416,13627.36915,0.671058775,1.36E-34,2.67E-33,RPL10A,6,35468408,35470785,+,1501,protein_coding,ribosomal protein L10a [Source:HGNC Symbol	Acc:HGNC:10299]
ENSG00000108468,1015.266322,997.3964257,988.936133,898.8790436,974.7364588,813.4852363,1584.26856,1460.596954,1482.628544,1508.370756,1619.327466,1532.114187,948.1166031,1531.217745,-0.694306898,1.47E-34,2.87E-33,CBX1,17,48070052,48101521,-,3087,protein_coding,chromobox 1 [Source:HGNC Symbol	Acc:HGNC:1551]
ENSG00000100353,7676.548031,7656.630273,8254.723546,8065.640791,7936.604167,7777.098635,5667.652599,5831.499446,6169.226697,5767.415032,6172.400608,6051.307735,7894.540907,5943.250353,0.409559189,1.56E-34,3.05E-33,EIF3D,22,36510850,36529436,-,4070,protein_coding,eukaryotic translation initiation factor 3 subunit D [Source:HGNC Symbol	Acc:HGNC:3278]
ENSG00000076864,72.09690991,84.35691162,72.32910547,67.61095988,82.47770036,73.70805456,11.43558649,5.444184599,13.05459095,8.803720368,8.04745842,6.519634838,75.4299403,8.884195946,3.088363763,1.56E-34,3.05E-33,RAP1GAP,1,21596215,21669363,-,5755,protein_coding,RAP1 GTPase activating protein [Source:HGNC Symbol	Acc:HGNC:9858]
ENSG00000136108,737.5159309,778.0684554,1198.033002,839.9361555,861.0172053,880.9011399,1844.648068,1952.90679,1752.1126,1788.133426,1783.853283,1820.064726,882.5786481,1823.619815,-1.049224028,2.02E-34,3.95E-33,CKAP2,13,52455429,52476628,+,4547,protein_coding,cytoskeleton associated protein 2 [Source:HGNC Symbol	Acc:HGNC:1990]
ENSG00000101096,3220.722615,3109.296519,3281.111239,3436.890461,3434.071524,3550.570921,4630.53287,4668.777164,4870.294897,4812.700468,4480.646016,4520.280154,3338.777213,4663.871928,-0.481777597,2.03E-34,3.96E-33,NFATC2,20,51386957,51562831,-,8286,protein_coding,nuclear factor of activated T cells 2 [Source:HGNC Symbol	Acc:HGNC:7776]
ENSG00000089195,1155.914392,1110.533931,1276.93748,1092.177044,1200.925304,1108.317455,702.8487392,678.9675935,621.0255411,753.2071871,736.7895264,722.5928612,1157.467601,702.5719081,0.71866022,2.46E-34,4.81E-33,TRMT6,20,5937235,5950558,-,3776,protein_coding,tRNA methyltransferase 6 [Source:HGNC Symbol	Acc:HGNC:20900]
ENSG00000157954,2099.083803,2074.187592,2102.804357,2133.212465,2109.42967,1979.330929,3001.401625,3041.743709,2999.758507,2858.274546,2814.822123,2708.908275,2083.008136,2904.151464,-0.480642076,2.91E-34,5.67E-33,WIPI2,7,5190188,5233826,+,8977,protein_coding,"WD repeat domain, phosphoinositide interacting 2 [Source:HGNC Symbol	Acc:HGNC:32225]"
ENSG00000189180,1045.996152,1072.821429,1257.211361,1055.771143,1058.463821,1163.149056,1658.160042,1738.250368,1774.491899,1627.710077,1818.725603,1793.986186,1108.90216,1735.220696,-0.646973944,3.00E-34,5.85E-33,ZNF33A,10,38010650,38065088,+,7523,protein_coding,zinc finger protein 33A [Source:HGNC Symbol	Acc:HGNC:13096]
ENSG00000127663,2453.65877,2446.350437,2127.790775,2488.603408,2420.595539,2407.197197,3723.602895,3726.155488,3937.824114,3860.920477,3369.202592,3386.950298,2390.699354,3667.442644,-0.61664426,3.06E-34,5.95E-33,KDM4B,19,4969113,5153595,+,14716,protein_coding,lysine demethylase 4B [Source:HGNC Symbol	Acc:HGNC:29136]
ENSG00000188921,621.6881084,652.0293051,877.1547881,699.5133926,723.5543713,763.1480283,1325.648373,1335.380708,1290.539563,1204.153308,1288.487509,1378.902768,722.847999,1303.852038,-0.852764386,3.34E-34,6.50E-33,HACD4,9,20999515,21031636,-,9152,protein_coding,3-hydroxyacyl-CoA dehydratase 4 [Source:HGNC Symbol	Acc:HGNC:20920]
ENSG00000033627,5802.028373,5792.838743,6255.810086,6205.472587,6305.795091,6384.735507,4586.549845,4552.893806,4650.231792,4612.171282,4410.007214,4306.21881,6124.446731,4519.678792,0.438183339,3.48E-34,6.76E-33,ATP6V0A1,17,42458844,42522611,+,10955,protein_coding,ATPase H+ transporting V0 subunit a1 [Source:HGNC Symbol	Acc:HGNC:865]
ENSG00000141384,282.4780569,215.3582332,223.5626896,286.9131759,266.178033,246.2927677,104.6795995,90.21791621,76.46260416,109.557409,79.58042215,90.18828192,253.463826,91.78103882,1.467152318,3.52E-34,6.84E-33,TAF4B,18,26225936,26391685,+,5395,protein_coding,TATA-box binding protein associated factor 4b [Source:HGNC Symbol	Acc:HGNC:11538]
ENSG00000188786,1566.039437,1484.681645,1539.952409,1489.174732,1613.313806,1424.722762,2155.168224,2102.232996,2348.893901,2119.740226,2188.90869,2185.164277,1519.647465,2183.351386,-0.524511179,4.48E-34,8.70E-33,MTF1,1,37809567,37859620,-,8024,protein_coding,metal regulatory transcription factor 1 [Source:HGNC Symbol	Acc:HGNC:7428]
ENSG00000119979,377.0313813,403.9207415,403.727916,401.3317234,317.4141802,386.5178471,697.5707762,685.9672595,683.5010835,682.7774241,680.4573175,609.5858573,381.6572983,673.309953,-0.81709513,4.52E-34,8.76E-33,FAM45A,10,119104086,119137984,+,6291,protein_coding,family with sequence similarity 45 member A [Source:HGNC Symbol	Acc:HGNC:31793]
ENSG00000174748,35290.84644,35793.13382,35283.45272,34622.87911,35820.3152,34807.28045,28446.46124,28520.52763,28886.0799,28310.80832,29795.26772,29753.44019,35269.65129,28952.0975,0.28474823,6.51E-34,1.26E-32,RPL15,3,23916545,23924374,+,7222,protein_coding,ribosomal protein L15 [Source:HGNC Symbol	Acc:HGNC:10306]
ENSG00000135047,320.2993866,285.8210653,220.9325403,274.7778754,324.9121529,284.9445524,116.9948464,104.217248,96.04449059,99.77549751,130.5476588,95.62131096,285.2812622,107.2001754,1.409644904,6.72E-34,1.30E-32,CTSL,9,87725519,87731393,+,2366,protein_coding,cathepsin L [Source:HGNC Symbol	Acc:HGNC:2537]
ENSG00000007384,60.27774435,65.50066079,74.95925476,81.47987473,84.97702461,81.79796299,4.398302498,2.333221971,6.527295477,10.76010267,9.835782513,2.173211613,74.83208704,6.004652791,3.649631829,1.27E-33,2.45E-32,RHBDF1,16,58059,76355,-,4914,protein_coding,rhomboid 5 homolog 1 [Source:HGNC Symbol	Acc:HGNC:20561]
ENSG00000120696,353.3930502,306.6621846,331.3988105,340.6552209,332.4101257,357.7537282,660.6250352,586.4164554,638.742486,648.5407338,605.3477056,532.4368451,337.04552,612.0182102,-0.86082191,1.41E-33,2.73E-32,KBTBD7,13,41189833,41194566,-,4734,protein_coding,kelch repeat and BTB domain containing 7 [Source:HGNC Symbol	Acc:HGNC:25266]
ENSG00000136560,2698.315497,2800.649466,2787.958247,2691.436288,2874.222891,2746.074472,1944.049704,1917.90846,1803.398493,1878.127012,2139.729778,1952.630634,2766.44281,1939.307347,0.511952866,1.55E-33,2.99E-32,TANK,2,161136908,161236221,+,5579,protein_coding,TRAF family member associated NFKB activator [Source:HGNC Symbol	Acc:HGNC:11562]
ENSG00000095383,739.879764,672.8704245,656.2222478,772.3251956,722.3047092,776.631209,375.6150333,419.9799548,454.113271,399.10199,422.044486,423.7762645,723.3722583,415.7718333,0.80157594,1.68E-33,3.24E-32,TBC1D2,9,98198999,98255721,-,3681,protein_coding,TBC1 domain family member 2 [Source:HGNC Symbol	Acc:HGNC:18026]
ENSG00000117266,541.3177826,473.3911393,478.6871707,518.3506924,544.8526872,488.0911418,226.9524089,297.096931,251.7671113,214.2238623,241.4237526,272.7380574,507.4484357,250.7003539,1.015063438,1.93E-33,3.71E-32,CDK18,1,205504595,205532793,+,6831,protein_coding,cyclin dependent kinase 18 [Source:HGNC Symbol	Acc:HGNC:8751]
ENSG00000167658,174226.3195,174320.0843,171455.487,175039.5743,164483.0284,165813.4598,120941.8831,123323.225,138072.8137,126022.3225,118039.2259,122615.859,170889.6589,124835.8882,0.453039015,2.00E-33,3.85E-32,EEF2,19,3976056,3985469,-,4027,protein_coding,eukaryotic translation elongation factor 2 [Source:HGNC Symbol	Acc:HGNC:3214]
ENSG00000145545,1001.083323,953.7293185,844.277922,941.3525953,928.4989601,894.3843206,1331.805996,1434.153771,1375.394404,1399.791539,1342.137232,1450.618751,927.2210732,1388.983616,-0.581981938,2.18E-33,4.20E-32,SRD5A1,5,6633343,6674386,+,7715,protein_coding,steroid 5 alpha-reductase 1 [Source:HGNC Symbol	Acc:HGNC:11284]
ENSG00000114767,587.4125283,575.6118675,579.9479184,588.5620738,541.1037008,469.2146888,301.7235514,283.0975991,259.2268775,288.5663898,319.2158507,300.9898084,556.975463,292.1366795,0.929988398,2.33E-33,4.49E-32,RRP9,3,51933430,51941941,-,1578,protein_coding,"ribosomal RNA processing 9, U3 small nucleolar RNA binding protein [Source:HGNC Symbol	Acc:HGNC:16829]"
ENSG00000129116,14.18299867,4.962171272,9.205522514,7.801264602,8.747634887,8.988787142,73.89148197,82.44050964,72.73272103,83.14624792,80.4745842,67.36955999,8.981396514,76.67585079,-3.118836668,2.36E-33,4.53E-32,PALLD,4,168497066,168928457,+,10114,protein_coding,"palladin, cytoskeletal associated protein [Source:HGNC Symbol	Acc:HGNC:17068]"
ENSG00000204628,66376.43378,66687.61216,69086.13139,67119.48021,64127.66169,64973.6501,51019.42932,51562.65008,55381.30471,51175.04831,51049.49957,50902.049,66395.16156,51848.33016,0.356762639,2.53E-33,4.86E-32,RACK1,5,181236909,181248096,-,5990,protein_coding,receptor for activated C kinase 1 [Source:HGNC Symbol	Acc:HGNC:4399]
ENSG00000178982,5115.334854,5276.772931,5237.942311,5440.948656,5128.613368,5134.395215,3966.389193,3996.031496,3904.255166,3996.889047,4114.039577,4230.156404,5222.334556,4034.626814,0.373000969,2.64E-33,5.06E-32,EIF3K,19,38619082,38636955,+,2798,protein_coding,eukaryotic translation initiation factor 3 subunit K [Source:HGNC Symbol	Acc:HGNC:24656]
ENSG00000107581,16052.79066,15874.97833,16331.91201,16146.88411,15873.20833,16663.4136,12670.62984,12677.95045,13559.05765,12661.70627,12560.29427,13046.87592,16157.19784,12862.7524,0.329141745,3.33E-33,6.39E-32,EIF3A,10,119033670,119080823,-,7101,protein_coding,eukaryotic translation initiation factor 3 subunit A [Source:HGNC Symbol	Acc:HGNC:3271]
ENSG00000095397,228.1098953,217.3431017,110.4662702,244.4396242,168.7043871,234.6073444,47.50166698,36.55381088,46.62353912,37.17126378,44.70810233,51.0704729,200.6117705,43.93814266,2.200570291,3.84E-33,7.35E-32,WHRN,9,114402080,114505450,-,5542,protein_coding,whirlin [Source:HGNC Symbol	Acc:HGNC:16361]
ENSG00000168036,6545.453887,6159.046983,6868.63487,6873.780921,6458.253871,6957.321248,4945.451329,4713.886122,5110.872359,4700.208485,4858.876561,4736.51471,6643.74863,4844.301594,0.45580935,4.19E-33,8.02E-32,CTNNB1,3,41194741,41260096,+,11927,protein_coding,catenin beta 1 [Source:HGNC Symbol	Acc:HGNC:2514]
ENSG00000160410,3840.04689,3854.614644,3979.415875,4176.276983,3786.476244,3662.031881,5503.156085,5556.956994,5835.402156,5466.132157,5314.005043,5092.921414,3883.143753,5461.428975,-0.492160214,4.35E-33,8.32E-32,SHKBP1,19,40576851,40591399,+,3936,protein_coding,SH3KBP1 binding protein 1 [Source:HGNC Symbol	Acc:HGNC:19214]
ENSG00000125780,119.3735721,107.1828995,111.7813448,117.018969,118.717902,114.1575967,29.02879649,32.66510759,35.43388973,20.54201419,33.97815777,22.81872193,114.7053807,29.07778129,1.968069797,4.48E-33,8.56E-32,TGM3,20,2296001,2341078,+,2693,protein_coding,transglutaminase 3 [Source:HGNC Symbol	Acc:HGNC:11779]
ENSG00000067057,1733.871587,1654.387902,1635.952858,1529.914669,1694.541844,1465.172304,1057.351921,1097.392067,1026.650331,1089.704943,970.1658206,1063.787084,1618.973527,1050.842028,0.621710623,6.73E-33,1.28E-31,PFKP,10,3066333,3137712,+,4836,protein_coding,"phosphofructokinase, platelet [Source:HGNC Symbol	Acc:HGNC:8878]"
ENSG00000134440,8018.121915,8199.49181,9208.152664,8434.033842,8197.783551,8720.022406,5647.420407,5641.730726,5514.632207,5224.518943,6240.356924,6069.780034,8462.934365,5723.073207,0.564359837,7.74E-33,1.48E-31,NARS,18,57600656,57622213,-,4089,protein_coding,asparaginyl-tRNA synthetase [Source:HGNC Symbol	Acc:HGNC:7643]
ENSG00000136868,1303.653961,1327.877032,1484.719274,1528.181055,1447.108743,1530.79045,887.5774441,873.4027578,885.8472433,974.2783874,937.9759869,943.1738399,1437.055086,917.0426099,0.649785529,8.55E-33,1.63E-31,SLC31A1,9,113221562,113264492,+,5127,protein_coding,solute carrier family 31 member 1 [Source:HGNC Symbol	Acc:HGNC:11016]
ENSG00000136710,788.3383428,789.9776665,682.5237407,733.3188726,766.0428837,697.5298822,1135.641705,1141.723284,1127.357176,1129.810781,1107.866776,1237.644013,742.9552314,1146.673956,-0.625494216,8.66E-33,1.65E-31,CCDC115,2,130338241,130342349,-,3782,protein_coding,coiled-coil domain containing 115 [Source:HGNC Symbol	Acc:HGNC:28178]
ENSG00000196547,4695.754477,5170.582465,4266.102148,4718.03147,4692.481286,4462.033937,3183.491348,3179.403806,3349.43505,3345.41374,3054.457551,3193.534465,4667.49763,3217.62266,0.537175134,8.86E-33,1.68E-31,MAN2A2,15,90902218,90922584,+,10002,protein_coding,mannosidase alpha class 2A member 2 [Source:HGNC Symbol	Acc:HGNC:6825]
ENSG00000103404,351.0292171,314.6016586,337.9741837,333.7207635,343.6570848,338.8772752,153.9405874,145.4375029,155.7226207,176.0744074,182.4090575,123.8730619,336.6433638,156.242873,1.104432314,1.09E-32,2.07E-31,USP31,16,23061406,23149270,-,12017,protein_coding,ubiquitin specific peptidase 31 [Source:HGNC Symbol	Acc:HGNC:20060]
ENSG00000214706,601.5955269,555.7631825,424.7691103,599.8305672,519.8594447,558.2036815,281.4913599,280.7643772,271.3489977,248.4605526,241.4237526,231.4470367,543.3369188,259.1560128,1.068655629,1.49E-32,2.82E-31,IFRD2,3,50287732,50292918,-,3712,protein_coding,interferon related developmental regulator 2 [Source:HGNC Symbol	Acc:HGNC:5457]
ENSG00000196220,151.2853192,128.0240188,151.2335842,158.6257136,158.7070901,146.5172304,24.63049399,45.10895811,49.42095147,35.21488147,37.55480596,52.1570787,149.0654927,40.68119495,1.877924772,1.58E-32,2.99E-31,SRGAP3,3,8980591,9363053,-,18924,protein_coding,SLIT-ROBO Rho GTPase activating protein 3 [Source:HGNC Symbol	Acc:HGNC:19744]
ENSG00000163513,11690.33665,11750.42157,13062.63645,12439.54981,11693.08852,12534.86367,16184.87353,16002.79176,16766.75714,15767.46318,16136.94246,16949.96397,12195.14945,16301.46534,-0.418617475,1.65E-32,3.13E-31,TGFBR2,3,30606502,30694142,+,4704,protein_coding,transforming growth factor beta receptor 2 [Source:HGNC Symbol	Acc:HGNC:11773]
[truncated: 9,386 more rows]
