# Supplementary material for: Whole-genome screens reveal regulators of differentiation state and context-dependent migration in human neutrophils
Source: Nat Commun. 2023 Sep 18;14:5770. doi: 10.1038/s41467-023-41452-x (PMC10507112; doi:10.1038/s41467-023-41452-x)
Supplement: Supplementary file 8 — Supplementary Dataset 5 [file 41467_2023_41452_MOESM8_ESM.csv]

gene	log2fold_diff_mean	exp	pvalue
A1BG	-0.092717189	tracketch_0_all	0.633378269
A1CF	0.710218735	tracketch_0_all	0.00069937
A2M	-0.370756986	tracketch_0_all	0.055876996
A2ML1	0.027768782	tracketch_0_all	0.875544889
A3GALT2	-0.137705814	tracketch_0_all	0.475099966
A4GALT	0.08367649	tracketch_0_all	0.655550271
A4GNT	0.091421515	tracketch_0_all	0.627901557
AAAS	0.082727516	tracketch_0_all	0.658263413
AACS	0.034098968	tracketch_0_all	0.851746109
AADAC	0.007487477	tracketch_0_all	0.963008755
AADACL2	0.170228215	tracketch_0_all	0.371342962
AADACL3	0.06090664	tracketch_0_all	0.744370319
AADACL4	-0.067009459	tracketch_0_all	0.731695385
AADAT	0.061656258	tracketch_0_all	0.738168296
AAED1	-0.325492998	tracketch_0_all	0.091740534
AAGAB	0.714257345	tracketch_0_all	0.000678771
AAK1	-0.332776259	tracketch_0_all	0.083733247
AAMDC	-0.008438767	tracketch_0_all	0.973098994
AAMP	-0.167982831	tracketch_0_all	0.380733249
AANAT	0.099864772	tracketch_0_all	0.59649842
AAR2	0.110566559	tracketch_0_all	0.557774636
AARD	-0.074207026	tracketch_0_all	0.703099443
AARS	0.49252806	tracketch_0_all	0.016097843
AARS2	-0.569373991	tracketch_0_all	0.003767832
AARSD1	-0.1439158	tracketch_0_all	0.455091658
AASDH	0.086253875	tracketch_0_all	0.649158101
AASDHPPT	0.254054614	tracketch_0_all	0.192010211
AASS	-0.095008695	tracketch_0_all	0.626089784
AATF	-0.175710134	tracketch_0_all	0.359232052
AATK	-0.06664561	tracketch_0_all	0.734526482
ABAT	-0.247128544	tracketch_0_all	0.198333784
ABCA1	-0.430164688	tracketch_0_all	0.028393749
ABCA10	-0.245573282	tracketch_0_all	0.197715836
ABCA12	0.329098344	tracketch_0_all	0.093635673
ABCA13	-0.000714678	tracketch_0_all	0.996515734
ABCA2	-0.151185534	tracketch_0_all	0.432909454
ABCA3	-0.103456115	tracketch_0_all	0.593130991
ABCA4	0.117695708	tracketch_0_all	0.536556762
ABCA5	-0.088858614	tracketch_0_all	0.647381889
ABCA6	0.141725186	tracketch_0_all	0.456007018
ABCA7	-0.177332078	tracketch_0_all	0.352497388
ABCA8	-0.241710846	tracketch_0_all	0.207672284
ABCA9	-0.003447881	tracketch_0_all	0.994840861
ABCB1	0.156540242	tracketch_0_all	0.412522798
ABCB10	0.013063151	tracketch_0_all	0.939081333
ABCB11	-0.1525015	tracketch_0_all	0.427918162
ABCB4	0.092090695	tracketch_0_all	0.626305677
ABCB5	-0.07835256	tracketch_0_all	0.689080763
ABCB6	-0.164286879	tracketch_0_all	0.394866677
ABCB7	-0.240631003	tracketch_0_all	0.209540606
ABCB8	0.311418001	tracketch_0_all	0.111996993
ABCB9	-0.04190753	tracketch_0_all	0.83439663
ABCC1	-0.143114322	tracketch_0_all	0.461157655
ABCC10	-0.032006158	tracketch_0_all	0.87376479
ABCC11	-0.268748329	tracketch_0_all	0.16092829
ABCC12	0.055101899	tracketch_0_all	0.767190195
ABCC2	0.103065087	tracketch_0_all	0.588702945
ABCC3	-0.061264272	tracketch_0_all	0.754868346
ABCC4	-0.329689417	tracketch_0_all	0.086707754
ABCC5	0.409716453	tracketch_0_all	0.039300049
ABCC6	-0.148785592	tracketch_0_all	0.437346245
ABCC8	-0.319877176	tracketch_0_all	0.097489299
ABCC9	0.296102781	tracketch_0_all	0.129086857
ABCD1	-0.179042064	tracketch_0_all	0.351554434
ABCD2	-0.026140517	tracketch_0_all	0.900338992
ABCD3	-0.467325517	tracketch_0_all	0.016714916
ABCD4	-0.242246055	tracketch_0_all	0.205393454
ABCE1	-0.136193773	tracketch_0_all	0.480138576
ABCF1	-0.170376563	tracketch_0_all	0.373017544
ABCF2	-0.143818757	tracketch_0_all	0.453375588
ABCF3	0.08666443	tracketch_0_all	0.64782446
ABCG1	-0.22771409	tracketch_0_all	0.233040807
ABCG2	-0.026438689	tracketch_0_all	0.898021784
ABCG4	0.240461548	tracketch_0_all	0.21783588
ABCG5	0.011403716	tracketch_0_all	0.947898561
ABCG8	0.30926064	tracketch_0_all	0.113626783
ABHD1	0.121410986	tracketch_0_all	0.523690517
ABHD10	-0.288957734	tracketch_0_all	0.132027357
ABHD11	-0.030062059	tracketch_0_all	0.882317251
ABHD12	0.069740132	tracketch_0_all	0.710714586
ABHD12B	-0.291699539	tracketch_0_all	0.128566847
ABHD13	-0.314726888	tracketch_0_all	0.104822284
ABHD14A	-0.228136249	tracketch_0_all	0.232530708
ABHD14B	-0.167894251	tracketch_0_all	0.380822638
ABHD15	-0.154631038	tracketch_0_all	0.422045128
ABHD16A	-0.630015625	tracketch_0_all	0.001446154
ABHD16B	-0.256817242	tracketch_0_all	0.180042128
ABHD17A	0.399273986	tracketch_0_all	0.044879752
ABHD17B	-0.031001727	tracketch_0_all	0.87985362
ABHD17C	-0.014768849	tracketch_0_all	0.949120854
ABHD2	0.288748333	tracketch_0_all	0.137224438
ABHD3	-0.027894898	tracketch_0_all	0.891841427
ABHD4	-0.020587287	tracketch_0_all	0.921052694
ABHD5	-0.051149471	tracketch_0_all	0.795804598
ABHD6	-0.742432657	tracketch_0_all	0.000171199
ABHD8	-0.029325879	tracketch_0_all	0.885380565
ABI1	0.178388989	tracketch_0_all	0.354280984
ABI2	0.366945164	tracketch_0_all	0.064419353
ABI3	-0.136093416	tracketch_0_all	0.477289699
ABI3BP	-0.238035236	tracketch_0_all	0.214548998
ABL1	-0.92208549	tracketch_0_all	2.80E-05
ABL2	-0.082731161	tracketch_0_all	0.673089895
ABLIM1	0.12591195	tracketch_0_all	0.506446264
ABLIM2	-0.11750693	tracketch_0_all	0.544058518
ABLIM3	-0.197838005	tracketch_0_all	0.301649674
ABO	0.103990887	tracketch_0_all	0.584536361
ABR	-0.208669679	tracketch_0_all	0.274423614
ABRA	-0.061969918	tracketch_0_all	0.75502157
ABRACL	0.029469999	tracketch_0_all	0.869596748
ABT1	0.120453548	tracketch_0_all	0.525768999
ABTB1	-0.249437762	tracketch_0_all	0.192359022
ABTB2	0.276375729	tracketch_0_all	0.156860034
ACAA1	-0.450080193	tracketch_0_all	0.020647729
ACAA2	-0.061636018	tracketch_0_all	0.754922271
ACACA	0.032647103	tracketch_0_all	0.858607958
ACACB	-0.12965356	tracketch_0_all	0.502106052
ACAD10	-0.244622509	tracketch_0_all	0.199017219
ACAD11	0.394622625	tracketch_0_all	0.047452496
ACAD8	-0.175486303	tracketch_0_all	0.361817232
ACAD9	-0.776106451	tracketch_0_all	0.000112513
ACADL	-0.133583461	tracketch_0_all	0.490115136
ACADM	-0.140288098	tracketch_0_all	0.465235239
ACADS	0.08851914	tracketch_0_all	0.641081343
ACADSB	0.102504898	tracketch_0_all	0.589143087
ACADVL	-0.090115833	tracketch_0_all	0.642036637
ACAN	-0.006766505	tracketch_0_all	0.979037321
ACAP1	0.178088011	tracketch_0_all	0.351804431
ACAP2	0.147175671	tracketch_0_all	0.443584801
ACAP3	0.084619069	tracketch_0_all	0.653012893
ACAT1	0.074326946	tracketch_0_all	0.690500586
ACAT2	-0.339219771	tracketch_0_all	0.077992158
ACBD3	0.136964814	tracketch_0_all	0.471603895
ACBD4	-0.022813286	tracketch_0_all	0.912426487
ACBD5	-0.181054574	tracketch_0_all	0.346257665
ACBD6	0.049031872	tracketch_0_all	0.790148429
ACBD7	-0.237129777	tracketch_0_all	0.214958826
ACCS	0.184178331	tracketch_0_all	0.336923052
ACCSL	-0.023089637	tracketch_0_all	0.909573917
ACD	0.343061219	tracketch_0_all	0.080689949
ACE	0.115577247	tracketch_0_all	0.542785311
ACE2	-0.309658267	tracketch_0_all	0.108157942
ACER1	0.0533579	tracketch_0_all	0.775487899
ACER2	-0.22077256	tracketch_0_all	0.250697026
ACER3	-0.420650346	tracketch_0_all	0.033521748
ACHE	0.228365821	tracketch_0_all	0.236807668
ACIN1	0.236119434	tracketch_0_all	0.221799493
ACKR1	0.479674411	tracketch_0_all	0.020079819
ACKR2	-0.0418744	tracketch_0_all	0.834504965
ACKR3	-0.077721501	tracketch_0_all	0.691631742
ACKR4	0.067007308	tracketch_0_all	0.718953215
ACLY	-0.020138634	tracketch_0_all	0.924731332
ACMSD	0.149854129	tracketch_0_all	0.433550624
ACO1	-0.199044169	tracketch_0_all	0.300621801
ACO2	-0.385784358	tracketch_0_all	0.046507308
ACOD1	0.034703953	tracketch_0_all	0.849398295
ACOT1	0.125222322	tracketch_0_all	0.511495561
ACOT11	0.110452448	tracketch_0_all	0.561746994
ACOT12	0.283899238	tracketch_0_all	0.145378342
ACOT13	0.019164974	tracketch_0_all	0.91497426
ACOT2	-0.180548039	tracketch_0_all	0.347066828
ACOT4	-0.046496972	tracketch_0_all	0.813004545
ACOT6	-0.00755297	tracketch_0_all	0.976069227
ACOT7	-0.146950589	tracketch_0_all	0.444813605
ACOT8	0.312772167	tracketch_0_all	0.110146938
ACOT9	0.188283998	tracketch_0_all	0.327747979
ACOX1	-0.195345527	tracketch_0_all	0.307741128
ACOX2	-0.399392233	tracketch_0_all	0.040580543
ACOX3	0.118631682	tracketch_0_all	0.531293903
ACOXL	-0.068381969	tracketch_0_all	0.7308151
ACP1	-0.123486177	tracketch_0_all	0.521274786
ACP2	-0.064950338	tracketch_0_all	0.740608219
ACP5	-0.267806849	tracketch_0_all	0.160512924
ACP6	-0.197694348	tracketch_0_all	0.29960238
ACPP	-0.122013766	tracketch_0_all	0.526074476
ACPT	0.147070003	tracketch_0_all	0.440933648
ACR	0.230320993	tracketch_0_all	0.234014076
ACRBP	0.15763117	tracketch_0_all	0.407963196
ACRV1	-0.051042798	tracketch_0_all	0.79580761
ACSBG1	0.024931566	tracketch_0_all	0.890572787
ACSBG2	0.14643257	tracketch_0_all	0.444415242
ACSF2	-0.174737709	tracketch_0_all	0.360222518
ACSF3	-0.077791162	tracketch_0_all	0.691858712
ACSL1	-0.143651221	tracketch_0_all	0.453728479
ACSL3	0.060584725	tracketch_0_all	0.747517483
ACSL4	0.413270985	tracketch_0_all	0.037032587
ACSL5	0.108428785	tracketch_0_all	0.569077065
ACSL6	-0.14430936	tracketch_0_all	0.452117636
ACSM1	0.001278254	tracketch_0_all	0.988617559
ACSM2A	-0.251568482	tracketch_0_all	0.188762388
ACSM2B	0.198553598	tracketch_0_all	0.302612255
ACSM3	-0.076613902	tracketch_0_all	0.697547042
ACSM4	0.06290818	tracketch_0_all	0.736694159
ACSM5	0.02380226	tracketch_0_all	0.894536886
ACSM6	-0.112923117	tracketch_0_all	0.559048329
ACSS1	0.238521092	tracketch_0_all	0.21751
ACSS2	-0.037694042	tracketch_0_all	0.852382907
ACSS3	0.003915462	tracketch_0_all	0.978243316
ACTA1	-0.400305519	tracketch_0_all	0.042275528
ACTA2	-0.268791764	tracketch_0_all	0.159969888
ACTB	-0.221690819	tracketch_0_all	0.247973293
ACTBL2	-0.299494301	tracketch_0_all	0.118499927
ACTC1	-0.394861705	tracketch_0_all	0.041350841
ACTG1	0.161313153	tracketch_0_all	0.401607462
ACTG2	-0.359546217	tracketch_0_all	0.062927144
ACTL10	0.323700706	tracketch_0_all	0.099428063
ACTL6A	-0.615693381	tracketch_0_all	0.001951201
ACTL6B	-0.177598417	tracketch_0_all	0.35541525
ACTL7A	0.038408218	tracketch_0_all	0.837038456
ACTL7B	-0.084558927	tracketch_0_all	0.66378375
ACTL8	0.359452858	tracketch_0_all	0.071129726
ACTL9	-0.154115939	tracketch_0_all	0.419568671
ACTN1	-0.142510451	tracketch_0_all	0.458093176
ACTN2	0.092560531	tracketch_0_all	0.625450557
ACTN3	-0.202376758	tracketch_0_all	0.291039523
ACTN4	0.388749466	tracketch_0_all	0.049620659
ACTR10	0.480875142	tracketch_0_all	0.023191227
ACTR1A	0.344309519	tracketch_0_all	0.081344041
ACTR1B	0.132492491	tracketch_0_all	0.489645942
ACTR2	-0.334918444	tracketch_0_all	0.0866206
ACTR3	-0.324869947	tracketch_0_all	0.095505938
ACTR3B	0.103555948	tracketch_0_all	0.583736623
ACTR3C	-0.142651346	tracketch_0_all	0.458472981
ACTR5	0.40706356	tracketch_0_all	0.040046154
ACTR6	-0.364379915	tracketch_0_all	0.059814959
ACTR8	0.407822473	tracketch_0_all	0.040601918
ACTRT1	0.05015722	tracketch_0_all	0.787239214
ACTRT2	-0.177458675	tracketch_0_all	0.354907386
ACTRT3	0.086871872	tracketch_0_all	0.644734914
ACVR1	0.090495981	tracketch_0_all	0.630627331
ACVR1B	-0.173002289	tracketch_0_all	0.367512363
ACVR1C	-0.107911425	tracketch_0_all	0.577766621
ACVR2A	0.060454306	tracketch_0_all	0.746854646
ACVR2B	-0.209470203	tracketch_0_all	0.273726673
ACVRL1	-0.381470694	tracketch_0_all	0.048524287
ACY1	0.095922543	tracketch_0_all	0.61306876
ACY3	0.144790346	tracketch_0_all	0.447629253
ACYP1	0.324090657	tracketch_0_all	0.10057321
ACYP2	-0.280454163	tracketch_0_all	0.144234944
ADA	-0.267230442	tracketch_0_all	0.161513204
ADA2	-0.112181368	tracketch_0_all	0.561959001
ADAD1	0.081183319	tracketch_0_all	0.668537482
ADAD2	0.066965887	tracketch_0_all	0.721316187
ADAL	-0.086040502	tracketch_0_all	0.661032229
ADAM10	-0.188835475	tracketch_0_all	0.325056406
ADAM11	-0.23091275	tracketch_0_all	0.228202739
ADAM12	-0.115465987	tracketch_0_all	0.550637917
ADAM15	-0.147303636	tracketch_0_all	0.44494351
ADAM17	-0.423734891	tracketch_0_all	0.029442221
ADAM18	0.040898591	tracketch_0_all	0.825606317
ADAM19	0.047069817	tracketch_0_all	0.799238194
ADAM2	0.116003325	tracketch_0_all	0.541190402
ADAM20	-0.074271349	tracketch_0_all	0.706461819
ADAM21	-0.161575469	tracketch_0_all	0.400636234
ADAM22	-0.010456456	tracketch_0_all	0.96405538
ADAM23	-0.05367818	tracketch_0_all	0.787004763
ADAM28	-0.254884141	tracketch_0_all	0.181319221
ADAM29	0.244992834	tracketch_0_all	0.204192827
ADAM30	0.127516149	tracketch_0_all	0.502251212
ADAM32	-0.069826644	tracketch_0_all	0.723421875
ADAM33	-0.207654767	tracketch_0_all	0.277544447
ADAM7	0.106708692	tracketch_0_all	0.573278238
ADAM8	0.143117238	tracketch_0_all	0.454118098
ADAM9	-0.049709343	tracketch_0_all	0.802511182
ADAMDEC1	-0.101664834	tracketch_0_all	0.601916835
ADAMTS1	-0.120104405	tracketch_0_all	0.533684372
ADAMTS10	0.391160647	tracketch_0_all	0.050207418
ADAMTS12	0.216051876	tracketch_0_all	0.262695132
ADAMTS13	-0.14060864	tracketch_0_all	0.462753924
ADAMTS14	0.069573288	tracketch_0_all	0.710075942
ADAMTS15	0.098785204	tracketch_0_all	0.601850765
ADAMTS16	-0.375545595	tracketch_0_all	0.052847204
ADAMTS17	-0.151430563	tracketch_0_all	0.430894807
ADAMTS18	0.20860835	tracketch_0_all	0.276818552
ADAMTS19	0.085586848	tracketch_0_all	0.650186655
ADAMTS2	-0.04336761	tracketch_0_all	0.828418273
ADAMTS20	-0.156868852	tracketch_0_all	0.41398547
ADAMTS3	0.07928597	tracketch_0_all	0.671309893
ADAMTS4	0.355836689	tracketch_0_all	0.07049701
ADAMTS5	-0.209704234	tracketch_0_all	0.273632329
ADAMTS6	0.054777373	tracketch_0_all	0.766709633
ADAMTS7	-0.070217289	tracketch_0_all	0.720322612
ADAMTS8	-0.014084388	tracketch_0_all	0.948870177
ADAMTS9	0.107778772	tracketch_0_all	0.568362246
ADAMTSL1	0.100301686	tracketch_0_all	0.593915474
ADAMTSL2	0.012895837	tracketch_0_all	0.939121073
ADAMTSL3	-0.107219842	tracketch_0_all	0.577622142
ADAMTSL4	-0.282514194	tracketch_0_all	0.141196407
ADAMTSL5	-0.015615478	tracketch_0_all	0.94271654
ADAP1	-0.302579704	tracketch_0_all	0.115189143
ADAP2	-0.240744391	tracketch_0_all	0.209146032
ADAR	-0.050759673	tracketch_0_all	0.798718768
ADARB1	0.053190068	tracketch_0_all	0.772736377
ADARB2	0.088507725	tracketch_0_all	0.638670568
ADAT1	-0.254825206	tracketch_0_all	0.184111745
ADAT2	0.083756143	tracketch_0_all	0.658208614
ADCK1	0.042177071	tracketch_0_all	0.820010388
ADCK2	-0.077313303	tracketch_0_all	0.689003811
ADCK5	-0.240458781	tracketch_0_all	0.208209782
ADCY1	0.026348904	tracketch_0_all	0.882308798
ADCY10	-0.2189937	tracketch_0_all	0.254609823
ADCY2	0.004783924	tracketch_0_all	0.972113095
ADCY4	0.033090677	tracketch_0_all	0.854787853
ADCY5	0.050371039	tracketch_0_all	0.787168189
ADCY6	-0.183684025	tracketch_0_all	0.3382188
ADCY7	-0.52834522	tracketch_0_all	0.00703159
ADCY8	-0.080073129	tracketch_0_all	0.680719127
ADCY9	-0.101892269	tracketch_0_all	0.601042574
ADCYAP1	-0.094983314	tracketch_0_all	0.624299094
ADCYAP1R1	-0.161622359	tracketch_0_all	0.402756787
ADD1	-0.11111705	tracketch_0_all	0.567291719
ADD2	-0.044415019	tracketch_0_all	0.8255795
ADD3	-0.110665342	tracketch_0_all	0.567581649
ADGB	-0.043307058	tracketch_0_all	0.828392913
ADGRA1	-0.085847685	tracketch_0_all	0.66157818
ADGRA2	-0.117286793	tracketch_0_all	0.544656062
ADGRA3	0.151165792	tracketch_0_all	0.426958885
ADGRB1	0.220692259	tracketch_0_all	0.255159855
ADGRB2	-0.145629774	tracketch_0_all	0.449452006
ADGRB3	0.066088876	tracketch_0_all	0.724061781
ADGRD1	0.227254062	tracketch_0_all	0.240539259
ADGRD2	-0.163909695	tracketch_0_all	0.395028548
ADGRE1	0.139500259	tracketch_0_all	0.462654333
ADGRE2	-0.38595385	tracketch_0_all	0.047457063
ADGRE3	-0.011906124	tracketch_0_all	0.958029511
ADGRE5	-0.12548137	tracketch_0_all	0.516139403
ADGRF1	0.036379774	tracketch_0_all	0.842772549
ADGRF2	-0.209759437	tracketch_0_all	0.27272309
ADGRF3	-0.185172422	tracketch_0_all	0.332730235
ADGRF4	-0.077314974	tracketch_0_all	0.691885431
ADGRF5	0.057323349	tracketch_0_all	0.761004106
ADGRG1	0.134889577	tracketch_0_all	0.478692616
ADGRG2	-0.099889523	tracketch_0_all	0.606547365
ADGRG3	-0.049122768	tracketch_0_all	0.807614016
ADGRG4	0.229745537	tracketch_0_all	0.235070029
ADGRG5	0.199752638	tracketch_0_all	0.300168736
ADGRG6	-0.09392563	tracketch_0_all	0.625521874
ADGRG7	0.061393181	tracketch_0_all	0.743792013
ADGRL1	-0.388873497	tracketch_0_all	0.045333595
ADGRL2	-0.047170751	tracketch_0_all	0.813512798
ADGRL3	-0.209177161	tracketch_0_all	0.274499983
ADGRL4	0.460022455	tracketch_0_all	0.021761396
ADGRV1	0.002839868	tracketch_0_all	0.984327191
ADH1A	-0.001603217	tracketch_0_all	0.999547664
ADH1B	-0.014456199	tracketch_0_all	0.946162767
ADH1C	-0.314295385	tracketch_0_all	0.102571437
ADH4	-0.2942869	tracketch_0_all	0.127287908
ADH5	-0.156989641	tracketch_0_all	0.416639733
ADH6	0.145152883	tracketch_0_all	0.446830973
ADH7	0.061851031	tracketch_0_all	0.741379586
ADHFE1	0.153998115	tracketch_0_all	0.42226209
ADI1	-0.211724438	tracketch_0_all	0.271084362
ADIG	0.076873265	tracketch_0_all	0.679860412
ADIPOQ	0.008740972	tracketch_0_all	0.956928378
ADIPOR1	0.44149866	tracketch_0_all	0.027208279
ADIPOR2	0.254581288	tracketch_0_all	0.18907214
ADIRF	-0.089527262	tracketch_0_all	0.644367254
ADK	-0.267828894	tracketch_0_all	0.162205578
ADM	0.281728686	tracketch_0_all	0.148332834
ADM2	0.082209453	tracketch_0_all	0.663839716
ADM5	-0.089113198	tracketch_0_all	0.647280452
ADNP	-0.199909324	tracketch_0_all	0.295829787
ADNP2	0.177982617	tracketch_0_all	0.354357548
ADO	0.031583388	tracketch_0_all	0.863608383
ADORA1	-0.003170875	tracketch_0_all	0.99741652
ADORA2A	-0.173496226	tracketch_0_all	0.36631164
ADORA2B	-0.237008309	tracketch_0_all	0.215675393
ADORA3	0.105535016	tracketch_0_all	0.578552757
ADPGK	-0.368791618	tracketch_0_all	0.056453942
ADPRH	-0.089491911	tracketch_0_all	0.644421081
ADPRHL1	0.100321426	tracketch_0_all	0.597466344
ADPRHL2	-0.202755507	tracketch_0_all	0.289863866
ADPRM	-0.130574221	tracketch_0_all	0.499107449
ADRA1A	-0.021375614	tracketch_0_all	0.922173843
ADRA1B	-0.105017463	tracketch_0_all	0.585062491
ADRA1D	0.111603086	tracketch_0_all	0.559538023
ADRA2A	0.080755733	tracketch_0_all	0.668217917
ADRA2B	-0.192197805	tracketch_0_all	0.31471306
ADRA2C	0.202360974	tracketch_0_all	0.291950802
ADRB1	-0.419333572	tracketch_0_all	0.031163342
ADRB2	0.220250523	tracketch_0_all	0.253947958
ADRB3	-0.330353723	tracketch_0_all	0.088769039
ADRM1	0.00546104	tracketch_0_all	0.972103379
ADSL	0.167434692	tracketch_0_all	0.383995452
ADSS	-0.555818523	tracketch_0_all	0.004628976
ADSSL1	0.186665695	tracketch_0_all	0.329786042
ADTRP	-0.027325914	tracketch_0_all	0.897268975
AEBP1	-0.145948672	tracketch_0_all	0.446865854
AEBP2	0.223401302	tracketch_0_all	0.249449567
AEN	0.000911353	tracketch_0_all	0.986754095
AES	0.096883114	tracketch_0_all	0.609382834
AFAP1	-0.028443553	tracketch_0_all	0.888467488
AFAP1L1	0.129151878	tracketch_0_all	0.4979418
AFAP1L2	0.145666518	tracketch_0_all	0.44476483
AFDN	-0.274221373	tracketch_0_all	0.153755913
AFF1	-0.079628207	tracketch_0_all	0.680560559
AFF2	0.314390812	tracketch_0_all	0.108373738
AFF3	-0.455015528	tracketch_0_all	0.019373454
AFF4	-0.101295325	tracketch_0_all	0.602139723
AFG1L	-0.136552154	tracketch_0_all	0.479348457
AFG3L2	0.25379387	tracketch_0_all	0.196234509
AFM	-0.384231809	tracketch_0_all	0.051320988
AFMID	0.092729792	tracketch_0_all	0.622591866
AFP	0.125982431	tracketch_0_all	0.509179227
AFTPH	0.365748216	tracketch_0_all	0.063785664
AGA	-0.027728386	tracketch_0_all	0.894305058
AGAP1	-0.362061383	tracketch_0_all	0.061425899
AGAP11	-0.206139661	tracketch_0_all	0.279076006
AGAP2	-0.012815772	tracketch_0_all	0.95496853
AGAP3	-0.030383206	tracketch_0_all	0.882281496
AGAP4	0.030117333	tracketch_0_all	0.870056615
AGAP5	-0.076043207	tracketch_0_all	0.697415194
AGAP6	-0.143019253	tracketch_0_all	0.54342117
AGAP9	-0.123519562	tracketch_0_all	0.603379312
AGBL1	-0.187863662	tracketch_0_all	0.327846112
AGBL2	-0.000324532	tracketch_0_all	0.996675079
AGBL3	0.035831635	tracketch_0_all	0.84296969
AGBL4	0.01331242	tracketch_0_all	0.938960562
AGBL5	-0.077421322	tracketch_0_all	0.691985314
AGER	-0.095007821	tracketch_0_all	0.622667847
AGFG1	0.274227992	tracketch_0_all	0.160038872
AGFG2	0.284887738	tracketch_0_all	0.143067352
AGGF1	0.213534364	tracketch_0_all	0.267494141
AGK	-0.096351616	tracketch_0_all	0.620875117
AGL	-0.16552439	tracketch_0_all	0.386944017
AGMAT	-0.135343622	tracketch_0_all	0.48313407
AGMO	0.102365196	tracketch_0_all	0.588351802
AGO1	-0.086316657	tracketch_0_all	0.659473756
AGO2	-0.239999991	tracketch_0_all	0.21023502
AGO3	0.000866437	tracketch_0_all	0.990396006
AGO4	-0.175010434	tracketch_0_all	0.360798492
AGPAT1	-0.067256261	tracketch_0_all	0.731632619
AGPAT2	-0.25214096	tracketch_0_all	0.187381818
AGPAT3	0.009441097	tracketch_0_all	0.95750134
AGPAT4	-0.100420069	tracketch_0_all	0.601121178
AGPAT5	-0.211005511	tracketch_0_all	0.268726442
AGPS	-0.446848755	tracketch_0_all	0.022010324
AGR2	0.220923014	tracketch_0_all	0.250157584
AGR3	-5.90E-05	tracketch_0_all	0.993474962
AGRN	-0.526874073	tracketch_0_all	0.007412269
AGRP	-0.247851738	tracketch_0_all	0.195556321
AGT	-0.035588163	tracketch_0_all	0.862081488
AGTPBP1	0.282528963	tracketch_0_all	0.147585953
AGTR1	0.058093262	tracketch_0_all	0.752438624
AGTR2	-0.160612137	tracketch_0_all	0.404160093
AGTRAP	0.083754773	tracketch_0_all	0.657317058
AGXT	-0.320516769	tracketch_0_all	0.096507577
AGXT2	0.01696891	tracketch_0_all	0.923733482
AHCTF1	-0.085167879	tracketch_0_all	0.660919133
AHCY	-0.10221298	tracketch_0_all	0.598817183
AHCYL1	-1.318292153	tracketch_0_all	9.72E-08
AHCYL2	-0.045341358	tracketch_0_all	0.819510977
AHDC1	0.087012038	tracketch_0_all	0.644227438
AHI1	0.127718245	tracketch_0_all	0.499560416
AHNAK	0.296214187	tracketch_0_all	0.129867356
AHNAK2	0.119194578	tracketch_0_all	0.530764955
AHR	0.241093421	tracketch_0_all	0.216742034
AHRR	0.051222114	tracketch_0_all	0.784378871
AHSA1	-0.0226463	tracketch_0_all	0.915509815
AHSA2	-0.055707147	tracketch_0_all	0.781233554
AHSG	-0.454024938	tracketch_0_all	0.021191543
AHSP	-0.202770802	tracketch_0_all	0.28909833
AICDA	-0.044038742	tracketch_0_all	0.825512167
AIDA	0.271498263	tracketch_0_all	0.166338058
AIF1	-0.254365208	tracketch_0_all	0.183178604
AIF1L	0.005245287	tracketch_0_all	0.972033908
AIFM1	-0.208257042	tracketch_0_all	0.276784448
AIFM2	0.023208201	tracketch_0_all	0.89660264
AIFM3	-0.181134715	tracketch_0_all	0.345198409
AIG1	0.120102277	tracketch_0_all	0.526694561
AIM1	0.059581555	tracketch_0_all	0.749793301
AIM1L	0.097742321	tracketch_0_all	0.606486154
AIM2	-0.378336309	tracketch_0_all	0.050749095
AIMP1	-0.049543224	tracketch_0_all	0.801663738
AIMP2	-0.10392273	tracketch_0_all	0.5908474
AIP	0.103933552	tracketch_0_all	0.581814182
AIPL1	-0.18462138	tracketch_0_all	0.333368004
AIRE	0.221033825	tracketch_0_all	0.254183381
AJAP1	-0.068256193	tracketch_0_all	0.728730497
AJUBA	0.024770097	tracketch_0_all	0.890612332
AK1	-0.011834514	tracketch_0_all	0.957709849
AK2	-0.041312245	tracketch_0_all	0.834653137
AK3	0.179418997	tracketch_0_all	0.349657449
AK4	0.077694648	tracketch_0_all	0.679182709
AK5	-0.011890179	tracketch_0_all	0.957951101
AK7	0.13726906	tracketch_0_all	0.470521417
AK8	-0.077517863	tracketch_0_all	0.691916717
AK9	-0.271310175	tracketch_0_all	0.157218852
AKAIN1	-0.135294257	tracketch_0_all	0.481736594
AKAP1	-0.032529135	tracketch_0_all	0.873463491
AKAP10	0.079029278	tracketch_0_all	0.67367578
AKAP11	-0.423000629	tracketch_0_all	0.029634795
AKAP12	-0.109997529	tracketch_0_all	0.571933909
AKAP13	0.039867638	tracketch_0_all	0.828328592
AKAP14	-0.106508229	tracketch_0_all	0.580662234
AKAP17A	0.454555744	tracketch_0_all	0.023593477
AKAP2	0.410052572	tracketch_0_all	0.088272608
AKAP3	-0.148960918	tracketch_0_all	0.439914422
AKAP4	0.268874388	tracketch_0_all	0.166044727
AKAP5	-0.009099696	tracketch_0_all	0.970098739
AKAP6	-0.202968383	tracketch_0_all	0.289186649
AKAP7	-0.049950759	tracketch_0_all	0.801713193
AKAP8	0.465045312	tracketch_0_all	0.021925308
AKAP8L	0.133060592	tracketch_0_all	0.483107351
AKAP9	-0.050575043	tracketch_0_all	0.798778814
AKIP1	-0.063787032	tracketch_0_all	0.746855909
AKIRIN1	0.118118482	tracketch_0_all	0.533812334
AKIRIN2	-0.347242631	tracketch_0_all	0.072221143
AKNA	0.177389592	tracketch_0_all	0.355607241
AKR1A1	0.158667693	tracketch_0_all	0.405780944
AKR1B1	-0.076231314	tracketch_0_all	0.697690938
AKR1B10	0.011042278	tracketch_0_all	0.947920033
AKR1B15	-0.038617078	tracketch_0_all	0.845235209
AKR1C1	-0.037086184	tracketch_0_all	0.855461766
AKR1C2	0.003275132	tracketch_0_all	0.981237547
AKR1C3	0.252628718	tracketch_0_all	0.19133348
AKR1C4	0.133035848	tracketch_0_all	0.483251053
AKR1D1	0.401067661	tracketch_0_all	0.043227421
AKR1E2	0.028403685	tracketch_0_all	0.875628545
AKR7A2	-0.42464067	tracketch_0_all	0.029690566
AKR7A3	-0.088852881	tracketch_0_all	0.648327466
AKT1	-0.253948154	tracketch_0_all	0.185695091
AKT1S1	0.477525046	tracketch_0_all	0.017714613
AKT2	-0.516830856	tracketch_0_all	0.009538167
AKT3	-0.100933072	tracketch_0_all	0.603915742
AKTIP	-0.173915586	tracketch_0_all	0.362449172
ALAD	-0.443973637	tracketch_0_all	0.022551321
ALAS1	-0.179425716	tracketch_0_all	0.349205065
ALAS2	0.078433897	tracketch_0_all	0.676866861
ALB	0.002302455	tracketch_0_all	0.984477014
ALCAM	0.02069051	tracketch_0_all	0.905596022
ALDH16A1	0.118981992	tracketch_0_all	0.531657871
ALDH18A1	0.417516245	tracketch_0_all	0.03527571
ALDH1A1	-0.165348958	tracketch_0_all	0.390070388
ALDH1A2	0.13383539	tracketch_0_all	0.486282594
ALDH1A3	-0.267251371	tracketch_0_all	0.16317428
ALDH1B1	-0.014998348	tracketch_0_all	0.945845729
ALDH1L1	0.134311773	tracketch_0_all	0.480981551
ALDH1L2	-0.114652522	tracketch_0_all	0.553171214
ALDH2	-0.324788535	tracketch_0_all	0.092554652
ALDH3A1	-0.046094568	tracketch_0_all	0.819722303
ALDH3A2	-0.157895314	tracketch_0_all	0.409871354
ALDH3B1	0.191451554	tracketch_0_all	0.316909109
ALDH3B2	0.019008642	tracketch_0_all	0.917784564
ALDH4A1	-0.236422957	tracketch_0_all	0.216158773
ALDH5A1	0.000630675	tracketch_0_all	0.990582945
ALDH6A1	-0.110079039	tracketch_0_all	0.57110308
ALDH7A1	-0.080364287	tracketch_0_all	0.68053724
ALDH8A1	-0.251563694	tracketch_0_all	0.191090868
ALDH9A1	-0.101361699	tracketch_0_all	0.601426557
ALDOA	-0.307807476	tracketch_0_all	0.112689562
ALDOB	0.16935151	tracketch_0_all	0.376337266
ALDOC	0.012468978	tracketch_0_all	0.944961072
ALG1	-0.220815881	tracketch_0_all	0.251257163
ALG10	-0.190060395	tracketch_0_all	0.319527518
ALG10B	0.255756666	tracketch_0_all	0.186844125
ALG12	-0.290207	tracketch_0_all	0.132972255
ALG13	-0.081775464	tracketch_0_all	0.675586173
ALG14	-0.04940784	tracketch_0_all	0.804560128
ALG1L	0.272014047	tracketch_0_all	0.160452781
ALG1L2	-0.106811145	tracketch_0_all	0.580027962
ALG2	-0.14014003	tracketch_0_all	0.466936054
ALG3	0.123742073	tracketch_0_all	0.514778363
ALG5	-0.464158521	tracketch_0_all	0.017342095
ALG6	-0.674529702	tracketch_0_all	0.001103659
ALG8	-0.422820497	tracketch_0_all	0.03071397
ALG9	-0.03589088	tracketch_0_all	0.858404016
ALK	0.079589339	tracketch_0_all	0.675231338
ALKAL1	-0.34775467	tracketch_0_all	0.073158268
ALKAL2	-0.100060518	tracketch_0_all	0.603591319
ALKBH1	-0.471985695	tracketch_0_all	0.015960845
ALKBH2	-0.052361028	tracketch_0_all	0.792824747
ALKBH3	0.01447584	tracketch_0_all	0.932765339
ALKBH4	-0.068256346	tracketch_0_all	0.726131228
ALKBH5	0.156793367	tracketch_0_all	0.414578448
ALKBH6	0.022426863	tracketch_0_all	0.899632238
ALKBH7	-0.002988166	tracketch_0_all	0.994381481
ALKBH8	-0.334656439	tracketch_0_all	0.082919906
ALLC	-0.06616988	tracketch_0_all	0.734745581
ALMS1	0.323011279	tracketch_0_all	0.098303611
ALOX12	-0.044776493	tracketch_0_all	0.824933667
ALOX12B	0.009597729	tracketch_0_all	0.954084164
ALOX15	-0.047062632	tracketch_0_all	0.813581783
ALOX15B	-0.160651826	tracketch_0_all	0.403034087
ALOX5	-0.322857825	tracketch_0_all	0.093664432
ALOX5AP	0.149117106	tracketch_0_all	0.435589853
ALOXE3	0.283778014	tracketch_0_all	0.147066915
ALPI	-0.104585491	tracketch_0_all	0.58769052
ALPK1	-0.008689154	tracketch_0_all	0.970014694
ALPK2	-0.136213452	tracketch_0_all	0.47922477
ALPK3	0.082957771	tracketch_0_all	0.660299339
ALPL	0.196211865	tracketch_0_all	0.309202536
ALPP	-0.19957321	tracketch_0_all	0.296665475
ALPPL2	-0.061662668	tracketch_0_all	0.752157827
ALS2	-0.007460323	tracketch_0_all	0.975791538
ALS2CL	-0.287828918	tracketch_0_all	0.13690293
ALS2CR12	0.007776282	tracketch_0_all	0.962985242
ALX1	0.291498132	tracketch_0_all	0.134482341
ALX3	-0.093878797	tracketch_0_all	0.628199746
ALX4	0.131386347	tracketch_0_all	0.489208715
ALYREF	-0.121734728	tracketch_0_all	0.530276038
AMACR	-0.325128927	tracketch_0_all	0.091593431
AMBN	-0.239612523	tracketch_0_all	0.20891537
AMBP	-0.1647783	tracketch_0_all	0.389148227
AMBRA1	-0.006155281	tracketch_0_all	0.98207683
AMD1	0.272085239	tracketch_0_all	0.165732838
AMDHD1	-0.269881519	tracketch_0_all	0.160399828
AMDHD2	-0.01720768	tracketch_0_all	0.936753048
AMELX	-0.35944797	tracketch_0_all	0.063127394
AMELY	0.184133073	tracketch_0_all	0.336801309
AMER1	-0.209538561	tracketch_0_all	0.271936275
AMER2	-0.351502261	tracketch_0_all	0.069513442
AMER3	0.154907929	tracketch_0_all	0.416320848
AMFR	-0.10267371	tracketch_0_all	0.593396825
AMH	-0.3177231	tracketch_0_all	0.098562061
AMHR2	-0.279102135	tracketch_0_all	0.147631327
AMIGO1	0.118620802	tracketch_0_all	0.531143886
AMIGO2	0.005661551	tracketch_0_all	0.968994594
AMIGO3	-0.267688355	tracketch_0_all	0.162739384
AMMECR1	-0.185559048	tracketch_0_all	0.331214901
AMMECR1L	0.207691531	tracketch_0_all	0.279575903
AMN	-0.013209192	tracketch_0_all	0.951897638
AMN1	-0.136399059	tracketch_0_all	0.481053742
AMOT	0.26630098	tracketch_0_all	0.170584897
AMOTL1	-0.14380977	tracketch_0_all	0.455162391
AMOTL2	-0.137581992	tracketch_0_all	0.474474342
AMPD1	-0.238555317	tracketch_0_all	0.211349173
AMPD2	-0.125608487	tracketch_0_all	0.518342739
AMPD3	-0.229408114	tracketch_0_all	0.233871345
AMPH	0.079311475	tracketch_0_all	0.67451069
AMT	-0.253953926	tracketch_0_all	0.18489069
AMTN	0.117664712	tracketch_0_all	0.535891691
AMY1A	-0.090385266	tracketch_0_all	0.638853523
AMY1B	-0.274705027	tracketch_0_all	0.152028573
AMY1C	0.242251492	tracketch_0_all	0.299920002
AMY2A	0.042822509	tracketch_0_all	0.816574362
AMY2B	0.187687824	tracketch_0_all	0.328398865
AMZ1	-0.235244654	tracketch_0_all	0.22077745
AMZ2	-0.201698763	tracketch_0_all	0.291057497
ANAPC1	-0.172145285	tracketch_0_all	0.368223295
ANAPC10	0.051321665	tracketch_0_all	0.781506675
ANAPC11	-0.163585968	tracketch_0_all	0.394946447
ANAPC13	0.385165017	tracketch_0_all	0.051037665
ANAPC15	-0.180601413	tracketch_0_all	0.344891475
ANAPC16	0.018557099	tracketch_0_all	0.918776293
ANAPC2	-0.160338268	tracketch_0_all	0.40391476
ANAPC4	0.317599987	tracketch_0_all	0.104323165
ANAPC5	-0.183767579	tracketch_0_all	0.336521969
ANAPC7	0.006717243	tracketch_0_all	0.966062449
ANG	0.227432338	tracketch_0_all	0.239241956
ANGEL1	0.005327797	tracketch_0_all	0.972821015
ANGEL2	-0.137898965	tracketch_0_all	0.472141005
ANGPT1	0.032377859	tracketch_0_all	0.860704124
ANGPT2	-0.22099113	tracketch_0_all	0.247728834
ANGPT4	-0.056086214	tracketch_0_all	0.77828188
ANGPTL1	0.108111771	tracketch_0_all	0.565651727
ANGPTL2	0.107755949	tracketch_0_all	0.571814983
ANGPTL3	-0.286284081	tracketch_0_all	0.136623785
ANGPTL4	0.554068778	tracketch_0_all	0.006596889
ANGPTL5	-0.063162235	tracketch_0_all	0.746704434
ANGPTL6	0.328956771	tracketch_0_all	0.095514876
ANGPTL7	0.051914968	tracketch_0_all	0.778662948
ANHX	0.15670094	tracketch_0_all	0.412728781
ANK1	-0.075422263	tracketch_0_all	0.700498328
ANK2	0.042083743	tracketch_0_all	0.819232997
ANK3	-0.208201822	tracketch_0_all	0.276700306
ANKAR	-0.19023818	tracketch_0_all	0.319813368
ANKDD1A	0.148085365	tracketch_0_all	0.438598853
ANKDD1B	-0.235073418	tracketch_0_all	0.219179043
ANKEF1	-0.15121099	tracketch_0_all	0.431306092
ANKFN1	-0.08250813	tracketch_0_all	0.672150245
ANKFY1	-0.037059096	tracketch_0_all	0.855392975
ANKH	0.191885982	tracketch_0_all	0.319229815
ANKHD1	-0.682328319	tracketch_0_all	0.000618045
ANKIB1	-0.075781379	tracketch_0_all	0.697894686
ANKK1	0.052494943	tracketch_0_all	0.778673247
ANKLE1	-0.287798859	tracketch_0_all	0.1337512
ANKLE2	-0.129464126	tracketch_0_all	0.50145264
ANKMY1	-0.089846137	tracketch_0_all	0.645215087
ANKMY2	0.108353537	tracketch_0_all	0.567858366
ANKRA2	0.241009873	tracketch_0_all	0.212248307
ANKRD1	-0.296908545	tracketch_0_all	0.121703833
ANKRD10	-0.392468519	tracketch_0_all	0.043109078
ANKRD11	0.379247866	tracketch_0_all	0.058641537
ANKRD12	0.372377945	tracketch_0_all	0.058714894
ANKRD13A	-0.436059474	tracketch_0_all	0.024959375
ANKRD13B	0.249807806	tracketch_0_all	0.196469252
ANKRD13C	-0.054783321	tracketch_0_all	0.781090726
ANKRD13D	0.041763612	tracketch_0_all	0.822885693
ANKRD16	-0.159273947	tracketch_0_all	0.404803595
ANKRD17	0.055331447	tracketch_0_all	0.766959533
ANKRD18A	0.207195285	tracketch_0_all	0.282953243
ANKRD18B	-0.134289567	tracketch_0_all	0.484336057
ANKRD2	-0.490486646	tracketch_0_all	0.01197741
ANKRD20A1	-0.052684279	tracketch_0_all	0.791005783
ANKRD20A2	0.379624167	tracketch_0_all	0.112482122
ANKRD20A3	-0.367775694	tracketch_0_all	0.059996359
ANKRD22	-0.145365302	tracketch_0_all	0.448768571
ANKRD23	0.113556609	tracketch_0_all	0.550793279
ANKRD24	-0.23466599	tracketch_0_all	0.219403778
ANKRD26	-0.071869261	tracketch_0_all	0.712531217
ANKRD27	0.027953327	tracketch_0_all	0.878561759
ANKRD28	-0.15806074	tracketch_0_all	0.408515365
ANKRD29	-0.324599834	tracketch_0_all	0.091369668
ANKRD30A	-0.275552161	tracketch_0_all	0.152391277
ANKRD30B	0.070101184	tracketch_0_all	0.709976254
ANKRD31	0.165847631	tracketch_0_all	0.386702182
ANKRD33	-0.375281767	tracketch_0_all	0.053037058
ANKRD33B	-0.155681375	tracketch_0_all	0.419619584
ANKRD34A	-0.143912641	tracketch_0_all	0.453330797
ANKRD34B	-0.249592802	tracketch_0_all	0.19321181
ANKRD34C	-0.057042988	tracketch_0_all	0.77269042
ANKRD35	-0.01229264	tracketch_0_all	0.955098143
ANKRD36	-0.019057976	tracketch_0_all	0.930651198
ANKRD36B	-0.163522848	tracketch_0_all	0.395389115
ANKRD36C	-0.135520642	tracketch_0_all	0.481965118
ANKRD37	-0.24849708	tracketch_0_all	0.194874926
ANKRD39	-0.117930429	tracketch_0_all	0.542890537
ANKRD40	-0.206036686	tracketch_0_all	0.280761178
ANKRD42	-0.186169631	tracketch_0_all	0.333867609
ANKRD44	0.297749624	tracketch_0_all	0.128410611
ANKRD45	-0.218111038	tracketch_0_all	0.253555716
ANKRD46	0.030730629	tracketch_0_all	0.867055485
ANKRD49	-0.002653027	tracketch_0_all	0.99736347
ANKRD50	-0.141244549	tracketch_0_all	0.463219134
ANKRD52	-0.063820835	tracketch_0_all	0.744397816
ANKRD53	-0.211837429	tracketch_0_all	0.271331541
ANKRD54	0.020451975	tracketch_0_all	0.908613863
ANKRD55	-0.228374364	tracketch_0_all	0.232634866
ANKRD6	0.033266062	tracketch_0_all	0.855080601
ANKRD60	0.152793254	tracketch_0_all	0.422650736
ANKRD61	-0.036366596	tracketch_0_all	0.855338468
ANKRD62	-0.001712242	tracketch_0_all	0.999552425
ANKRD63	0.031750396	tracketch_0_all	0.863676008
ANKRD65	-0.268687404	tracketch_0_all	0.163539316
ANKRD66	-0.142746738	tracketch_0_all	0.456069007
ANKRD7	0.179975993	tracketch_0_all	0.350227302
ANKRD9	0.247170383	tracketch_0_all	0.203421072
ANKS1A	-0.24888449	tracketch_0_all	0.193982593
ANKS1B	-0.193207125	tracketch_0_all	0.312266432
ANKS3	-0.104950383	tracketch_0_all	0.587776411
ANKS4B	0.058453662	tracketch_0_all	0.755316942
ANKS6	0.028115994	tracketch_0_all	0.875791194
ANKUB1	-0.150319133	tracketch_0_all	0.432805005
ANKZF1	-0.07603052	tracketch_0_all	0.697723196
ANLN	0.367065865	tracketch_0_all	0.067559132
ANO1	-0.064686985	tracketch_0_all	0.743426199
ANO10	-0.118806688	tracketch_0_all	0.541195941
ANO2	-0.212266936	tracketch_0_all	0.267150383
ANO3	-0.158004204	tracketch_0_all	0.408337948
ANO4	0.173262508	tracketch_0_all	0.366671138
ANO5	-0.357595059	tracketch_0_all	0.065540501
ANO6	-0.12771306	tracketch_0_all	0.506622515
ANO7	-0.03458529	tracketch_0_all	0.864310571
ANO8	0.218812288	tracketch_0_all	0.257093859
ANO9	0.043513429	tracketch_0_all	0.818534502
ANOS1	-0.002439558	tracketch_0_all	0.997400974
ANP32A	-0.050296421	tracketch_0_all	0.80191082
ANP32B	-0.023133654	tracketch_0_all	0.912505771
ANP32C	-0.439570856	tracketch_0_all	0.024515152
ANP32D	0.262569025	tracketch_0_all	0.17830138
ANP32E	-0.278549655	tracketch_0_all	0.146476561
ANPEP	0.044016697	tracketch_0_all	0.810394686
ANTXR1	0.174377165	tracketch_0_all	0.364153485
ANTXR2	-0.322131708	tracketch_0_all	0.096444422
ANTXRL	0.155417792	tracketch_0_all	0.416979604
ANXA1	-0.258743793	tracketch_0_all	0.178116287
ANXA10	0.261518784	tracketch_0_all	0.180257924
ANXA11	-0.066856685	tracketch_0_all	0.734800089
ANXA13	0.228988469	tracketch_0_all	0.236593232
ANXA2	-0.084708819	tracketch_0_all	0.663762569
ANXA2R	-0.079233913	tracketch_0_all	0.683535455
ANXA3	-0.095713194	tracketch_0_all	0.61967653
ANXA4	0.106609956	tracketch_0_all	0.576145188
ANXA5	-0.126635538	tracketch_0_all	0.508419229
ANXA6	-0.133079537	tracketch_0_all	0.488840861
ANXA7	0.091139896	tracketch_0_all	0.627962866
ANXA8	-0.001213774	tracketch_0_all	0.999614705
ANXA8L1	-0.332463517	tracketch_0_all	0.085224776
ANXA9	0.019017994	tracketch_0_all	0.914724166
AOAH	-0.17377365	tracketch_0_all	0.364617237
AOC1	-0.135179727	tracketch_0_all	0.485051361
AOC2	-0.226977826	tracketch_0_all	0.235382015
AOC3	0.496966855	tracketch_0_all	0.014186964
AOX1	0.01905411	tracketch_0_all	0.917872884
AP1AR	-0.104673178	tracketch_0_all	0.588260762
AP1B1	0.003684841	tracketch_0_all	0.975210803
AP1G1	0.533350075	tracketch_0_all	0.009128339
AP1G2	-0.253070676	tracketch_0_all	0.185661376
AP1M1	0.681064363	tracketch_0_all	0.001168175
AP1M2	-0.008323524	tracketch_0_all	0.975848864
AP1S1	0.320768049	tracketch_0_all	0.101051926
AP1S2	-0.433570798	tracketch_0_all	0.025765332
AP1S3	0.005562457	tracketch_0_all	0.969200285
AP2A1	-0.309234454	tracketch_0_all	0.107942145
AP2A2	0.378813578	tracketch_0_all	0.056053539
AP2B1	0.034951297	tracketch_0_all	0.849372741
AP2M1	0.001738808	tracketch_0_all	0.987392447
AP2S1	-0.52945272	tracketch_0_all	0.00756015
AP3B1	-0.510630879	tracketch_0_all	0.009713835
AP3B2	-0.469390906	tracketch_0_all	0.017631831
AP3D1	0.125013208	tracketch_0_all	0.511252754
AP3M1	-0.282597667	tracketch_0_all	0.139669511
AP3M2	0.031613845	tracketch_0_all	0.860702958
AP3S1	-0.170586632	tracketch_0_all	0.375007317
AP3S2	-0.109214382	tracketch_0_all	0.572051669
AP4B1	-0.380026607	tracketch_0_all	0.049521165
AP4E1	-0.078878939	tracketch_0_all	0.68855162
AP4M1	0.036681943	tracketch_0_all	0.842819089
AP4S1	0.079944252	tracketch_0_all	0.671411427
AP5B1	0.228916691	tracketch_0_all	0.236853917
AP5M1	-0.132689279	tracketch_0_all	0.491403111
AP5S1	-0.07571906	tracketch_0_all	0.697334549
AP5Z1	-0.346069336	tracketch_0_all	0.075865678
APAF1	-0.242857085	tracketch_0_all	0.205338946
APBA1	-0.1148989	tracketch_0_all	0.552357873
APBA2	-0.105116943	tracketch_0_all	0.587661566
APBA3	0.036958398	tracketch_0_all	0.843246115
APBB1	0.306778107	tracketch_0_all	0.116098188
APBB1IP	-1.528561455	tracketch_0_all	0.00022318
APBB2	-0.454741065	tracketch_0_all	0.019333423
APBB3	-0.366445667	tracketch_0_all	0.058004448
APC	-0.290361643	tracketch_0_all	0.13060151
APC2	0.082636317	tracketch_0_all	0.660201594
APCDD1	0.230410191	tracketch_0_all	0.237750039
APCDD1L	0.023751617	tracketch_0_all	0.896579419
APCS	0.104727016	tracketch_0_all	0.578123496
APEH	0.100444507	tracketch_0_all	0.597006478
APELA	-0.087436797	tracketch_0_all	0.652564395
APEX1	-0.04650018	tracketch_0_all	0.816906364
APEX2	-0.118407723	tracketch_0_all	0.539197811
APH1A	-0.288879026	tracketch_0_all	0.132653564
APH1B	-0.237155901	tracketch_0_all	0.215963672
API5	0.581011297	tracketch_0_all	0.004424354
APIP	-0.233720504	tracketch_0_all	0.221850989
APLF	0.49560828	tracketch_0_all	0.013775679
APLN	-0.618854149	tracketch_0_all	0.001719859
APLNR	-0.40144003	tracketch_0_all	0.038827066
APLP1	0.005819294	tracketch_0_all	0.969055028
APLP2	0.346861085	tracketch_0_all	0.078237588
APMAP	0.178154371	tracketch_0_all	0.352420824
APOA1	0.083017915	tracketch_0_all	0.660582662
APOA2	0.086824378	tracketch_0_all	0.644154275
APOA4	0.093284723	tracketch_0_all	0.622804845
APOA5	-0.083234171	tracketch_0_all	0.669613645
APOB	-0.115767731	tracketch_0_all	0.551141409
APOBEC1	0.116313695	tracketch_0_all	0.540694003
APOBEC2	0.089028737	tracketch_0_all	0.638988384
APOBEC3A	0.113819439	tracketch_0_all	0.548433222
APOBEC3B	-0.194954382	tracketch_0_all	0.306660593
APOBEC3C	0.173817292	tracketch_0_all	0.36455243
APOBEC3D	-0.036147799	tracketch_0_all	0.858312975
APOBEC3F	0.067096199	tracketch_0_all	0.721152761
APOBEC3G	0.042904591	tracketch_0_all	0.816397139
APOBEC3H	0.54251205	tracketch_0_all	0.007954432
APOBEC4	0.609650793	tracketch_0_all	0.006600095
APOBR	0.057501184	tracketch_0_all	0.758670088
APOC1	0.124659244	tracketch_0_all	0.509295335
APOC2	0.237836556	tracketch_0_all	0.217055478
APOC3	0.054586975	tracketch_0_all	0.769685987
APOC4	-0.167040429	tracketch_0_all	0.38794488
APOD	0.128034271	tracketch_0_all	0.504163645
APOE	-0.163619776	tracketch_0_all	0.393575107
APOF	0.043408117	tracketch_0_all	0.813373177
APOH	-0.072173032	tracketch_0_all	0.71228054
APOL1	-0.081684401	tracketch_0_all	0.675468024
APOL2	-0.03383188	tracketch_0_all	0.867654195
APOL3	-0.11770746	tracketch_0_all	0.541135409
APOL4	0.073542211	tracketch_0_all	0.698847842
APOL5	0.000450222	tracketch_0_all	0.990428167
APOL6	-0.048762444	tracketch_0_all	0.804656706
APOLD1	0.070087798	tracketch_0_all	0.71035227
APOM	0.032234771	tracketch_0_all	0.865191147
APOO	0.254398145	tracketch_0_all	0.188118401
APOOL	0.03935115	tracketch_0_all	0.831034642
APOPT1	0.02914184	tracketch_0_all	0.87383941
APP	-0.327475145	tracketch_0_all	0.088431402
APPBP2	0.032832063	tracketch_0_all	0.857763137
APPL1	0.094883451	tracketch_0_all	0.614982747
APPL2	-0.052876938	tracketch_0_all	0.78986015
APRT	-0.3029509	tracketch_0_all	0.115815739
APTX	0.088789523	tracketch_0_all	0.635998039
AQP1	-0.16742782	tracketch_0_all	0.383664519
AQP10	-0.112155543	tracketch_0_all	0.564902125
AQP11	-0.019874574	tracketch_0_all	0.92449863
AQP12A	0.121150093	tracketch_0_all	0.52408956
AQP12B	-0.140322398	tracketch_0_all	0.463205434
AQP2	0.23362529	tracketch_0_all	0.225366687
AQP3	0.027686217	tracketch_0_all	0.878625497
AQP4	-0.148453199	tracketch_0_all	0.440276349
AQP5	-0.023896611	tracketch_0_all	0.906492241
AQP6	-0.239933217	tracketch_0_all	0.209096188
AQP7	0.202034772	tracketch_0_all	0.294922103
AQP8	-0.134024577	tracketch_0_all	0.486895781
AQP9	0.320733707	tracketch_0_all	0.102425306
AQR	0.575838993	tracketch_0_all	0.005325042
AR	-0.02417377	tracketch_0_all	0.906345235
ARAF	0.081057506	tracketch_0_all	0.669539996
ARAP1	-0.227173018	tracketch_0_all	0.235021156
ARAP2	0.101333922	tracketch_0_all	0.595740559
ARAP3	-0.141154639	tracketch_0_all	0.46408844
ARC	-0.037654875	tracketch_0_all	0.852898447
ARCN1	0.51426521	tracketch_0_all	0.010971496
AREG	-0.223287006	tracketch_0_all	0.241791187
AREL1	0.093444328	tracketch_0_all	0.619699072
ARF1	-0.055039275	tracketch_0_all	0.781091018
ARF3	-0.008474437	tracketch_0_all	0.970051907
ARF4	-0.025174744	tracketch_0_all	0.903954961
ARF5	0.255312796	tracketch_0_all	0.190321056
ARF6	0.075593278	tracketch_0_all	0.688563377
ARFGAP1	-0.084530503	tracketch_0_all	0.663839035
ARFGAP2	-0.054090969	tracketch_0_all	0.787068306
ARFGAP3	-0.010908858	tracketch_0_all	0.961318239
ARFGEF1	0.29177155	tracketch_0_all	0.136034013
ARFGEF2	0.27029115	tracketch_0_all	0.163933695
ARFGEF3	-0.232417857	tracketch_0_all	0.22536144
ARFIP1	-0.240433203	tracketch_0_all	0.208854061
ARFIP2	-0.147756203	tracketch_0_all	0.443335581
ARFRP1	-0.189436785	tracketch_0_all	0.320609511
ARG1	0.111609492	tracketch_0_all	0.556421466
ARG2	-0.182307839	tracketch_0_all	0.34304074
ARGFX	0.109243276	tracketch_0_all	0.561584734
ARGLU1	0.14460027	tracketch_0_all	0.44968257
ARHGAP1	0.07693621	tracketch_0_all	0.682991349
ARHGAP10	-0.027720068	tracketch_0_all	0.89430671
ARHGAP11A	-0.144484957	tracketch_0_all	0.452981792
ARHGAP12	-0.028472934	tracketch_0_all	0.888016075
ARHGAP15	0.107765869	tracketch_0_all	0.570382723
ARHGAP17	-0.384885066	tracketch_0_all	0.04801205
ARHGAP18	0.197176671	tracketch_0_all	0.304767592
ARHGAP19	0.152387956	tracketch_0_all	0.42547785
ARHGAP20	-0.060367366	tracketch_0_all	0.757790678
ARHGAP21	-0.187138766	tracketch_0_all	0.329859204
ARHGAP22	0.217148113	tracketch_0_all	0.26119787
ARHGAP23	0.330737146	tracketch_0_all	0.091000842
ARHGAP24	-0.127460846	tracketch_0_all	0.508584209
ARHGAP25	0.007468967	tracketch_0_all	0.96299729
ARHGAP26	-0.066028039	tracketch_0_all	0.734564083
ARHGAP27	-0.440817473	tracketch_0_all	0.024782833
ARHGAP28	0.156178747	tracketch_0_all	0.415380712
ARHGAP29	-0.260400473	tracketch_0_all	0.173945331
ARHGAP30	-2.019823169	tracketch_0_all	9.72E-08
ARHGAP31	0.274249931	tracketch_0_all	0.157290752
ARHGAP32	-0.33087395	tracketch_0_all	0.086126144
ARHGAP33	-0.00639712	tracketch_0_all	0.982211301
ARHGAP35	-0.200935614	tracketch_0_all	0.294171626
ARHGAP36	-0.007683587	tracketch_0_all	0.976147539
ARHGAP39	-0.132974828	tracketch_0_all	0.488893231
ARHGAP4	0.006519639	tracketch_0_all	0.969073392
ARHGAP40	-0.146934651	tracketch_0_all	0.446680955
ARHGAP42	0.028608725	tracketch_0_all	0.87263169
ARHGAP44	-0.182030253	tracketch_0_all	0.342518107
ARHGAP45	-0.066661264	tracketch_0_all	0.732639311
ARHGAP5	0.070543029	tracketch_0_all	0.704803561
ARHGAP6	-0.073528814	tracketch_0_all	0.706338035
ARHGAP8	-0.041979653	tracketch_0_all	0.833580083
ARHGAP9	-0.035616464	tracketch_0_all	0.858664117
ARHGDIA	-0.036749334	tracketch_0_all	0.858343775
ARHGDIB	0.233598224	tracketch_0_all	0.227223252
ARHGDIG	0.082149482	tracketch_0_all	0.663748869
ARHGEF1	-0.579676795	tracketch_0_all	0.003255888
ARHGEF10	0.133338319	tracketch_0_all	0.480701822
ARHGEF10L	-0.33770812	tracketch_0_all	0.082165446
ARHGEF11	-0.41180681	tracketch_0_all	0.033784278
ARHGEF12	0.073540454	tracketch_0_all	0.697333383
ARHGEF15	-0.407760936	tracketch_0_all	0.035614999
ARHGEF16	0.045759653	tracketch_0_all	0.804670406
ARHGEF17	-0.005466348	tracketch_0_all	0.985342822
ARHGEF18	-0.231837509	tracketch_0_all	0.224053838
ARHGEF19	0.049445062	tracketch_0_all	0.790073517
ARHGEF2	0.014779242	tracketch_0_all	0.929930162
ARHGEF25	-0.08596812	tracketch_0_all	0.656306966
ARHGEF26	-0.103575195	tracketch_0_all	0.59329189
ARHGEF28	0.051546674	tracketch_0_all	0.778409647
ARHGEF3	-0.142066761	tracketch_0_all	0.457968226
ARHGEF33	0.288439735	tracketch_0_all	0.138465775
ARHGEF35	-0.015810624	tracketch_0_all	0.942879772
ARHGEF37	0.154383097	tracketch_0_all	0.419475979
ARHGEF38	-0.298564903	tracketch_0_all	0.122207616
ARHGEF39	0.131268293	tracketch_0_all	0.489986397
ARHGEF4	-0.052875343	tracketch_0_all	0.790362767
ARHGEF40	0.075011337	tracketch_0_all	0.688034331
ARHGEF5	-0.089512558	tracketch_0_all	0.644387852
ARHGEF6	0.403817133	tracketch_0_all	0.041592968
ARHGEF7	0.217328284	tracketch_0_all	0.259108603
ARHGEF9	0.002637329	tracketch_0_all	0.981250956
ARID1A	-0.160114855	tracketch_0_all	0.404017849
ARID1B	-0.089098573	tracketch_0_all	0.647617506
ARID2	0.64418042	tracketch_0_all	0.001866379
ARID3A	-0.473339492	tracketch_0_all	0.015926644
ARID3B	0.32415964	tracketch_0_all	0.097966265
ARID3C	0.011364794	tracketch_0_all	0.945648199
ARID4A	-0.042319721	tracketch_0_all	0.834400614
ARID4B	-0.084609195	tracketch_0_all	0.663708839
ARID5A	0.222904982	tracketch_0_all	0.248544409
ARID5B	0.091875706	tracketch_0_all	0.625115835
ARIH1	0.340261623	tracketch_0_all	0.082742878
ARIH2	-0.165064339	tracketch_0_all	0.389942038
ARIH2OS	-0.273817745	tracketch_0_all	0.1548689
ARL1	-0.492625358	tracketch_0_all	0.01186276
ARL10	0.339848445	tracketch_0_all	0.083632587
ARL11	-0.000843788	tracketch_0_all	0.996316067
ARL13A	-0.27744353	tracketch_0_all	0.149871778
ARL13B	-0.092544224	tracketch_0_all	0.633329397
ARL14	-0.063720938	tracketch_0_all	0.748517179
ARL14EP	-0.102549253	tracketch_0_all	0.59646966
ARL14EPL	-0.314213113	tracketch_0_all	0.1043288
ARL15	0.005101712	tracketch_0_all	0.969072323
ARL16	-0.091481965	tracketch_0_all	0.636448092
ARL17A	0.062883886	tracketch_0_all	0.732970243
ARL17B	-0.050215826	tracketch_0_all	0.844747198
ARL2	0.052866512	tracketch_0_all	0.775637819
ARL2BP	-0.006572938	tracketch_0_all	0.982530478
ARL3	0.010330189	tracketch_0_all	0.953955716
ARL4A	0.08136942	tracketch_0_all	0.663365761
ARL4C	0.144834799	tracketch_0_all	0.446768109
ARL4D	0.029872341	tracketch_0_all	0.872621877
ARL5A	-0.14353119	tracketch_0_all	0.455852045
ARL5B	0.137897365	tracketch_0_all	0.467887364
ARL5C	0.328461443	tracketch_0_all	0.094674137
ARL6	-0.330390382	tracketch_0_all	0.090788544
ARL6IP1	0.027060543	tracketch_0_all	0.8815522
ARL6IP4	-0.200007642	tracketch_0_all	0.296644779
ARL6IP5	0.042710308	tracketch_0_all	0.816377027
ARL6IP6	0.040808586	tracketch_0_all	0.825450955
ARL8A	-0.334501521	tracketch_0_all	0.082855488
ARL8B	-0.487897391	tracketch_0_all	0.013444843
ARL9	-0.050878726	tracketch_0_all	0.800389463
ARMC1	0.027536782	tracketch_0_all	0.878659989
ARMC10	0.287179327	tracketch_0_all	0.141124216
ARMC12	-0.313109944	tracketch_0_all	0.103881468
ARMC2	-0.336932236	tracketch_0_all	0.081792054
ARMC3	-0.026447313	tracketch_0_all	0.897468254
ARMC4	-0.064790678	tracketch_0_all	0.740681771
ARMC5	-0.016902834	tracketch_0_all	0.93677559
ARMC6	-0.413267869	tracketch_0_all	0.033469377
ARMC7	-0.268671293	tracketch_0_all	0.16027517
ARMC8	0.00046257	tracketch_0_all	0.990448376
ARMC9	-0.197635265	tracketch_0_all	0.301440776
ARMCX1	-0.067024422	tracketch_0_all	0.732019905
ARMCX2	0.209986757	tracketch_0_all	0.278084374
ARMCX3	-0.024160051	tracketch_0_all	0.91033139
ARMCX4	-0.21044891	tracketch_0_all	0.271724657
ARMCX5	0.010775352	tracketch_0_all	0.947853478
ARMCX5-GPRASP2	-0.268397846	tracketch_0_all	0.162174097
ARMCX6	-0.017579299	tracketch_0_all	0.936859246
ARMS2	-0.167520267	tracketch_0_all	0.383756046
ARMT1	-0.045522432	tracketch_0_all	0.81973542
ARNT	-0.112375621	tracketch_0_all	0.561503507
ARNT2	-0.123266712	tracketch_0_all	0.520985536
ARNTL	0.163441812	tracketch_0_all	0.394204229
ARNTL2	0.155749296	tracketch_0_all	0.414391897
ARPC1A	-0.044595579	tracketch_0_all	0.822556315
ARPC1B	0.129892816	tracketch_0_all	0.49456378
ARPC2	0.178777856	tracketch_0_all	0.3492415
ARPC3	-0.196827678	tracketch_0_all	0.304859215
ARPC4	-0.458072391	tracketch_0_all	0.019457499
ARPC5	-0.229179145	tracketch_0_all	0.231122058
ARPC5L	0.169607888	tracketch_0_all	0.373812229
ARPIN	0.16866743	tracketch_0_all	0.379187018
ARPP19	0.198871731	tracketch_0_all	0.301283666
ARPP21	-0.010525202	tracketch_0_all	0.96428099
ARR3	0.192949418	tracketch_0_all	0.315838095
ARRB1	0.061119784	tracketch_0_all	0.744788892
ARRB2	0.379756323	tracketch_0_all	0.05405502
ARRDC1	0.123134952	tracketch_0_all	0.515969176
ARRDC2	0.018327614	tracketch_0_all	0.917700617
ARRDC3	-0.123944209	tracketch_0_all	0.521821515
ARRDC4	-0.093138616	tracketch_0_all	0.634791485
ARRDC5	-0.127839654	tracketch_0_all	0.508666602
ARSA	-0.227126746	tracketch_0_all	0.234840436
ARSB	-0.339253158	tracketch_0_all	0.078455036
ARSD	-0.311831127	tracketch_0_all	0.10767019
ARSE	0.208476591	tracketch_0_all	0.279771975
ARSF	-0.415423503	tracketch_0_all	0.032748438
ARSG	-0.035398353	tracketch_0_all	0.862476061
ARSH	-0.084382917	tracketch_0_all	0.664647518
ARSI	0.034081037	tracketch_0_all	0.855604788
ARSJ	-0.262228265	tracketch_0_all	0.171458866
ARSK	0.008640841	tracketch_0_all	0.957024373
ART1	-0.014156571	tracketch_0_all	0.951817091
ART3	-0.174402475	tracketch_0_all	0.362996872
ART4	0.031883308	tracketch_0_all	0.860615124
ART5	0.315935052	tracketch_0_all	0.105779813
ARTN	-0.13698919	tracketch_0_all	0.477681746
ARV1	-0.137078483	tracketch_0_all	0.47578515
ARVCF	0.164547867	tracketch_0_all	0.396492969
ARX	0.018276069	tracketch_0_all	0.914680929
AS3MT	-0.0017051	tracketch_0_all	0.99962481
ASAH1	-0.290076413	tracketch_0_all	0.130367447
ASAH2	0.374985123	tracketch_0_all	0.057573147
ASAH2B	-0.14669745	tracketch_0_all	0.444205567
ASAP1	0.313203015	tracketch_0_all	0.109342537
ASAP2	0.114273972	tracketch_0_all	0.545431121
ASAP3	0.090203294	tracketch_0_all	0.633400519
ASB1	-0.427660315	tracketch_0_all	0.028550471
ASB10	-0.368537693	tracketch_0_all	0.057251154
ASB11	0.136096173	tracketch_0_all	0.476047487
ASB12	0.342963858	tracketch_0_all	0.080433831
ASB13	0.120447929	tracketch_0_all	0.523827904
ASB14	-0.275728384	tracketch_0_all	0.15068745
ASB15	0.481212869	tracketch_0_all	0.016623001
ASB16	-0.550950369	tracketch_0_all	0.005737299
ASB17	-0.185845177	tracketch_0_all	0.333723907
ASB18	-0.137820596	tracketch_0_all	0.472104958
ASB2	-0.047284752	tracketch_0_all	0.810556363
ASB3	0.019804996	tracketch_0_all	0.91209604
ASB4	-0.132322595	tracketch_0_all	0.49488762
ASB5	-0.012170942	tracketch_0_all	0.957812646
ASB6	0.010763063	tracketch_0_all	0.948434602
ASB7	-0.149886401	tracketch_0_all	0.436692832
ASB8	0.044054265	tracketch_0_all	0.814387933
ASB9	-0.041946115	tracketch_0_all	0.831450883
ASCC1	0.002234839	tracketch_0_all	0.984385488
ASCC2	-0.331820676	tracketch_0_all	0.084847691
ASCC3	-0.443919293	tracketch_0_all	0.023451135
ASCL1	-0.128474291	tracketch_0_all	0.506165952
ASCL2	0.045633423	tracketch_0_all	0.804718307
ASCL3	0.109575478	tracketch_0_all	0.563251251
ASCL4	-0.074969595	tracketch_0_all	0.703177269
ASCL5	0.246049919	tracketch_0_all	0.204740236
ASF1A	-0.003460203	tracketch_0_all	0.997434592
ASF1B	-0.247848409	tracketch_0_all	0.195973339
ASGR1	-0.318887818	tracketch_0_all	0.097070726
ASGR2	-0.213413466	tracketch_0_all	0.264054326
ASH1L	-0.211013957	tracketch_0_all	0.270484971
ASH2L	0.366483149	tracketch_0_all	0.065184501
ASIC1	0.061506111	tracketch_0_all	0.74142224
ASIC2	0.0581866	tracketch_0_all	0.752499059
ASIC3	-0.553392232	tracketch_0_all	0.004768209
ASIC4	0.193746075	tracketch_0_all	0.314162154
ASIC5	-0.317461166	tracketch_0_all	0.100085944
ASIP	-0.116935885	tracketch_0_all	0.544846596
ASL	-0.32185584	tracketch_0_all	0.094338249
ASMT	-0.174711686	tracketch_0_all	0.360892253
ASMTL	-0.248130687	tracketch_0_all	0.194608994
ASNA1	0.266171374	tracketch_0_all	0.172926785
ASNS	0.010818668	tracketch_0_all	0.950868696
ASNSD1	0.188408617	tracketch_0_all	0.326140342
ASPA	-0.082248871	tracketch_0_all	0.672641105
ASPDH	-0.280201992	tracketch_0_all	0.144287411
ASPG	0.269982246	tracketch_0_all	0.163994615
ASPH	0.234075284	tracketch_0_all	0.225458991
ASPHD1	-0.250543139	tracketch_0_all	0.189164443
ASPHD2	-0.070047229	tracketch_0_all	0.720289771
ASPM	-0.129119432	tracketch_0_all	0.501448268
ASPN	-0.127406228	tracketch_0_all	0.508476748
ASPRV1	-0.226033632	tracketch_0_all	0.237791527
ASPSCR1	-0.034983378	tracketch_0_all	0.861296033
ASRGL1	-0.047120081	tracketch_0_all	0.816679103
ASS1	0.233990633	tracketch_0_all	0.227319539
ASTE1	0.050145115	tracketch_0_all	0.788052166
ASTL	-0.436563645	tracketch_0_all	0.025835288
ASTN1	0.243271908	tracketch_0_all	0.211572548
ASTN2	-0.098135829	tracketch_0_all	0.61195859
ASXL1	-0.240887736	tracketch_0_all	0.206597287
ASXL2	-0.072167474	tracketch_0_all	0.711910646
ASXL3	-0.256863932	tracketch_0_all	0.180456814
ASZ1	0.173254936	tracketch_0_all	0.3648684
ATAD1	-0.239890303	tracketch_0_all	0.211450124
ATAD2	-0.359796464	tracketch_0_all	0.06267258
ATAD2B	0.023437972	tracketch_0_all	0.896593216
ATAD3A	0.025012104	tracketch_0_all	0.890590082
ATAD3B	0.088335138	tracketch_0_all	0.639038908
ATAD3C	-0.136911951	tracketch_0_all	0.475857244
ATAD5	-0.230312109	tracketch_0_all	0.231152567
ATAT1	-0.008417317	tracketch_0_all	0.973082865
ATCAY	0.109044265	tracketch_0_all	0.563195772
ATE1	-0.069443611	tracketch_0_all	0.723201318
ATF1	0.052542121	tracketch_0_all	0.775482457
ATF2	-0.074218457	tracketch_0_all	0.704918406
ATF3	-0.066933684	tracketch_0_all	0.734794454
ATF4	-0.085271596	tracketch_0_all	0.658829185
ATF5	-0.030901991	tracketch_0_all	0.879383649
ATF6	-0.167348958	tracketch_0_all	0.381715748
ATF6B	0.188116239	tracketch_0_all	0.328229026
ATF7	-0.180592414	tracketch_0_all	0.346644952
ATF7IP	-0.097195162	tracketch_0_all	0.614842154
ATF7IP2	0.049859497	tracketch_0_all	0.789933993
ATG10	0.121024666	tracketch_0_all	0.526951165
ATG101	-0.277077072	tracketch_0_all	0.148314179
ATG12	-0.347278547	tracketch_0_all	0.073367554
ATG13	-0.077341523	tracketch_0_all	0.689525083
ATG14	-0.44411813	tracketch_0_all	0.022436184
ATG16L1	-0.049111748	tracketch_0_all	0.804705579
ATG16L2	-0.336593232	tracketch_0_all	0.079884867
ATG2A	-0.164356424	tracketch_0_all	0.391411414
ATG2B	0.011133475	tracketch_0_all	0.947938008
ATG3	-0.119440009	tracketch_0_all	0.536569879
ATG4A	-0.052926758	tracketch_0_all	0.789974412
ATG4B	-0.200582362	tracketch_0_all	0.294375277
ATG4C	-0.585670926	tracketch_0_all	0.003521625
ATG4D	-0.331999851	tracketch_0_all	0.084968755
ATG5	0.176810616	tracketch_0_all	0.358806484
ATG7	-0.01955314	tracketch_0_all	0.930992819
ATG9A	-0.432618948	tracketch_0_all	0.026503177
ATG9B	0.278316262	tracketch_0_all	0.154847524
ATIC	-1.351947321	tracketch_0_all	9.72E-08
ATL1	-0.055298411	tracketch_0_all	0.778168978
ATL2	0.40758604	tracketch_0_all	0.040032162
ATL3	-0.2311765	tracketch_0_all	0.226797781
ATM	-0.086978368	tracketch_0_all	0.655346522
ATMIN	0.008417458	tracketch_0_all	0.960027738
ATN1	-0.035995591	tracketch_0_all	0.858411594
ATOH1	0.125250283	tracketch_0_all	0.509076819
ATOH7	-0.130584843	tracketch_0_all	0.496249827
ATOH8	0.250677464	tracketch_0_all	0.195125797
ATOX1	0.040212882	tracketch_0_all	0.828084911
ATP10A	-0.314034148	tracketch_0_all	0.102426666
ATP10B	-0.412576649	tracketch_0_all	0.033723067
ATP10D	0.053641239	tracketch_0_all	0.772547106
ATP11A	-0.118016298	tracketch_0_all	0.541853434
ATP11AUN	0.084839964	tracketch_0_all	0.652326932
ATP11B	-0.161572793	tracketch_0_all	0.401351733
ATP11C	0.070373076	tracketch_0_all	0.707150793
ATP12A	0.062382052	tracketch_0_all	0.738377387
ATP13A1	0.227577195	tracketch_0_all	0.240155567
ATP13A2	0.020929951	tracketch_0_all	0.905938225
ATP13A3	0.110644039	tracketch_0_all	0.560780624
ATP13A4	0.222250184	tracketch_0_all	0.251867824
ATP13A5	0.477960332	tracketch_0_all	0.018105397
ATP1A1	-0.226006382	tracketch_0_all	0.24040265
ATP1A2	0.320052632	tracketch_0_all	0.10128045
ATP1A3	0.051162957	tracketch_0_all	0.784462139
ATP1A4	-0.236576797	tracketch_0_all	0.216088622
ATP1B1	-0.020038542	tracketch_0_all	0.925248912
ATP1B2	-0.089421598	tracketch_0_all	0.647702231
ATP1B3	-0.100909501	tracketch_0_all	0.603859096
ATP1B4	0.251494575	tracketch_0_all	0.195163399
ATP2A1	-0.038635142	tracketch_0_all	0.849529074
ATP2A2	-0.218924526	tracketch_0_all	0.254664234
ATP2A3	-0.265993717	tracketch_0_all	0.165707964
ATP2B1	-0.121938899	tracketch_0_all	0.5265392
ATP2B2	0.053756193	tracketch_0_all	0.772641547
ATP2B3	-0.131095505	tracketch_0_all	0.496781981
ATP2B4	-0.149841642	tracketch_0_all	0.438165706
ATP2C1	-0.049825109	tracketch_0_all	0.802723675
ATP2C2	-0.032761745	tracketch_0_all	0.874723387
ATP4A	0.098702972	tracketch_0_all	0.598774043
ATP4B	-0.202012323	tracketch_0_all	0.290933713
ATP5A1	0.098972225	tracketch_0_all	0.598833603
ATP5B	-0.187919915	tracketch_0_all	0.327437353
ATP5C1	-0.407549624	tracketch_0_all	0.035704873
ATP5D	0.129676298	tracketch_0_all	0.497235435
ATP5E	0.392489884	tracketch_0_all	0.051442149
ATP5F1	0.028413315	tracketch_0_all	0.875589097
ATP5G1	-0.006528941	tracketch_0_all	0.982213731
ATP5G2	0.268093601	tracketch_0_all	0.16756861
ATP5G3	-0.204900675	tracketch_0_all	0.284447881
ATP5H	-0.359006802	tracketch_0_all	0.065092683
ATP5I	-0.060805532	tracketch_0_all	0.75500855
ATP5J	-0.227391877	tracketch_0_all	0.236991206
ATP5J2	-0.195072269	tracketch_0_all	0.307053709
ATP5L	-0.175166277	tracketch_0_all	0.361622229
ATP5L2	-0.016184986	tracketch_0_all	0.939805868
ATP5O	-0.620068839	tracketch_0_all	0.001933226
ATP5S	-0.183307403	tracketch_0_all	0.337682565
ATP5SL	-0.590545265	tracketch_0_all	0.002735878
ATP6AP1	0.086059469	tracketch_0_all	0.649414414
ATP6AP1L	0.041859577	tracketch_0_all	0.819196561
ATP6AP2	0.193418954	tracketch_0_all	0.315358311
ATP6V0A1	-0.225812191	tracketch_0_all	0.237525498
ATP6V0A2	0.033561669	tracketch_0_all	0.854697201
ATP6V0A4	0.012746111	tracketch_0_all	0.941903783
ATP6V0B	0.103792595	tracketch_0_all	0.583350114
ATP6V0C	0.016765598	tracketch_0_all	0.920744109
ATP6V0D1	0.077696517	tracketch_0_all	0.682073949
ATP6V0D2	-0.031136098	tracketch_0_all	0.879382969
ATP6V0E1	0.535455245	tracketch_0_all	0.009204708
ATP6V0E2	0.006774321	tracketch_0_all	0.966034661
ATP6V1A	0.114198594	tracketch_0_all	0.547881829
ATP6V1B1	-0.208266617	tracketch_0_all	0.279896731
ATP6V1B2	0.46615566	tracketch_0_all	0.02140423
ATP6V1C1	0.188893363	tracketch_0_all	0.32518602
ATP6V1C2	0.161117626	tracketch_0_all	0.399151215
ATP6V1D	-0.403777138	tracketch_0_all	0.038571628
ATP6V1E1	0.32206781	tracketch_0_all	0.102926466
ATP6V1E2	0.128696619	tracketch_0_all	0.692152918
ATP6V1F	0.126798174	tracketch_0_all	0.502887135
ATP6V1G1	-0.095864595	tracketch_0_all	0.623292791
ATP6V1G2	-0.038622429	tracketch_0_all	0.846450021
ATP6V1G3	-0.279385263	tracketch_0_all	0.144525069
ATP6V1H	0.327960306	tracketch_0_all	0.098156411
ATP7A	-0.171955236	tracketch_0_all	0.368287033
ATP7B	-0.100832242	tracketch_0_all	0.603000673
ATP8A1	-0.106226781	tracketch_0_all	0.58253794
ATP8A2	0.020423946	tracketch_0_all	0.908686929
ATP8B1	-0.085571439	tracketch_0_all	0.659688386
ATP8B2	-0.308374238	tracketch_0_all	0.110800253
ATP8B3	-0.211454573	tracketch_0_all	0.269712828
ATP8B4	-0.435142332	tracketch_0_all	0.025705869
ATP9A	-0.018718521	tracketch_0_all	0.930791014
ATP9B	0.237129912	tracketch_0_all	0.220700401
ATPAF1	-0.23674488	tracketch_0_all	0.215800538
ATPAF2	-0.420195421	tracketch_0_all	0.03092073
ATPIF1	-0.105930364	tracketch_0_all	0.582480614
ATR	0.445776262	tracketch_0_all	0.025595104
ATRAID	0.144865655	tracketch_0_all	0.447899654
ATRIP	-0.070627294	tracketch_0_all	0.720317171
ATRN	-0.457723353	tracketch_0_all	0.018639786
ATRNL1	0.293825925	tracketch_0_all	0.131949434
ATRX	0.068695046	tracketch_0_all	0.713973874
ATXN1	-0.138852495	tracketch_0_all	0.469724691
ATXN10	-0.030409249	tracketch_0_all	0.88171893
ATXN1L	-0.018542136	tracketch_0_all	0.930822786
ATXN2	0.119839857	tracketch_0_all	0.525787654
ATXN2L	-0.134557345	tracketch_0_all	0.48537491
ATXN3	-0.284552526	tracketch_0_all	0.136602603
ATXN3L	0.175710182	tracketch_0_all	0.357781039
ATXN7	-0.182179915	tracketch_0_all	0.34121206
ATXN7L1	-0.289934308	tracketch_0_all	0.133706408
ATXN7L2	-0.30510349	tracketch_0_all	0.113379798
ATXN7L3	-0.04364501	tracketch_0_all	0.828376104
ATXN7L3B	-0.080214351	tracketch_0_all	0.680561239
AUH	-0.086934556	tracketch_0_all	0.653403775
AUNIP	0.294882584	tracketch_0_all	0.129242218
AUP1	-0.243278087	tracketch_0_all	0.204946413
AURKA	0.545332365	tracketch_0_all	0.00746153
AURKAIP1	-0.003835917	tracketch_0_all	0.994407909
AURKB	0.768433253	tracketch_0_all	0.000293331
AURKC	-0.086581225	tracketch_0_all	0.655533947
AUTS2	-0.045178411	tracketch_0_all	0.819878733
AVEN	0.011100339	tracketch_0_all	0.947811504
AVIL	-0.152711502	tracketch_0_all	0.428749866
AVL9	0.025763068	tracketch_0_all	0.888295998
AVP	0.062709486	tracketch_0_all	0.736091465
AVPI1	-0.378462292	tracketch_0_all	0.05058324
AVPR1A	-0.102616804	tracketch_0_all	0.59561318
AVPR1B	0.069949071	tracketch_0_all	0.71054601
AVPR2	0.073021847	tracketch_0_all	0.698709678
AWAT1	0.123403065	tracketch_0_all	0.514344536
AWAT2	0.041003007	tracketch_0_all	0.825302589
AXDND1	0.013070905	tracketch_0_all	0.938951817
AXIN1	-0.537942105	tracketch_0_all	0.00634592
AXIN2	-0.378053199	tracketch_0_all	0.053361869
AXL	-0.041136633	tracketch_0_all	0.8374409
AZGP1	0.270955268	tracketch_0_all	0.167272073
AZI2	0.207601355	tracketch_0_all	0.281716472
AZIN1	-0.051554478	tracketch_0_all	0.794431801
AZIN2	-0.057381713	tracketch_0_all	0.772363082
AZU1	0.031844317	tracketch_0_all	0.86367455
B2M	-0.349548631	tracketch_0_all	0.072200837
B3GALNT1	-0.37243135	tracketch_0_all	0.05409029
B3GALNT2	0.064184505	tracketch_0_all	0.72983299
B3GALT1	-0.021881189	tracketch_0_all	0.91553362
B3GALT2	-0.072702974	tracketch_0_all	0.708921759
B3GALT4	-0.171423144	tracketch_0_all	0.370311494
B3GALT5	-0.148466104	tracketch_0_all	0.439549191
B3GALT6	-0.008979812	tracketch_0_all	0.96941579
B3GAT1	-0.150051967	tracketch_0_all	0.432779646
B3GAT2	0.063727387	tracketch_0_all	0.733727619
B3GAT3	-0.217185368	tracketch_0_all	0.257026817
B3GLCT	0.244229773	tracketch_0_all	0.208313842
B3GNT2	-0.148374479	tracketch_0_all	0.441033336
B3GNT3	0.060267888	tracketch_0_all	0.747578695
B3GNT4	-0.19114976	tracketch_0_all	0.315958673
B3GNT5	-0.134847824	tracketch_0_all	0.484608013
B3GNT6	0.00299881	tracketch_0_all	0.981200043
B3GNT7	0.194055645	tracketch_0_all	0.311967855
B3GNT8	0.288876056	tracketch_0_all	0.1386361
B3GNT9	-0.243610556	tracketch_0_all	0.205772579
B3GNTL1	0.081854403	tracketch_0_all	0.662991786
B4GALNT1	-0.210648905	tracketch_0_all	0.269212251
B4GALNT2	-0.127996851	tracketch_0_all	0.506043529
B4GALNT3	-0.188422672	tracketch_0_all	0.326843986
B4GALNT4	-0.039865429	tracketch_0_all	0.842955893
B4GALT1	-0.179772923	tracketch_0_all	0.348616556
B4GALT2	-0.011527671	tracketch_0_all	0.957849665
B4GALT3	-0.065665996	tracketch_0_all	0.737591738
B4GALT4	-0.387516411	tracketch_0_all	0.047984942
B4GALT5	-0.283421793	tracketch_0_all	0.139397459
B4GALT6	0.09416966	tracketch_0_all	0.617526828
B4GALT7	0.069270574	tracketch_0_all	0.70990999
B4GAT1	-0.403170131	tracketch_0_all	0.038054922
B9D1	0.181013332	tracketch_0_all	0.344386623
B9D2	-0.113242046	tracketch_0_all	0.559100213
BAALC	0.066401279	tracketch_0_all	0.7241296
BAAT	-0.116985188	tracketch_0_all	0.543568629
BABAM1	0.161817708	tracketch_0_all	0.397501604
BACE1	-0.27351516	tracketch_0_all	0.156266959
BACE2	-0.167549431	tracketch_0_all	0.384205807
BACH1	0.390964609	tracketch_0_all	0.048119025
BACH2	-0.155656547	tracketch_0_all	0.418562076
BAD	-0.260330273	tracketch_0_all	0.173560862
BAG1	-0.277476028	tracketch_0_all	0.147619376
BAG2	-0.23472049	tracketch_0_all	0.219711975
BAG3	-0.010882606	tracketch_0_all	0.963991157
BAG4	-0.049294717	tracketch_0_all	0.804698097
BAG5	0.312091793	tracketch_0_all	0.109714083
BAG6	0.172416658	tracketch_0_all	0.368294126
BAGE	-0.042818767	tracketch_0_all	0.828541959
BAGE2	0.47160469	tracketch_0_all	0.169014085
BAHCC1	0.217688393	tracketch_0_all	0.260395898
BAHD1	-0.013135388	tracketch_0_all	0.955383313
BAIAP2	0.256148052	tracketch_0_all	0.185579469
BAIAP2L1	0.282834926	tracketch_0_all	0.148891125
BAIAP2L2	-0.359648158	tracketch_0_all	0.063996505
BAIAP3	0.160597648	tracketch_0_all	0.39983397
BAK1	0.05556582	tracketch_0_all	0.763861727
BAMBI	0.10296347	tracketch_0_all	0.586688006
BANF1	0.220302218	tracketch_0_all	0.255078337
BANF2	0.080679951	tracketch_0_all	0.668250661
BANK1	0.128006931	tracketch_0_all	0.502912883
BANP	-0.200620507	tracketch_0_all	0.294223705
BAP1	-0.433519886	tracketch_0_all	0.029703391
BARD1	-0.046986692	tracketch_0_all	0.813511146
BARHL1	-0.139339797	tracketch_0_all	0.468054968
BARHL2	-0.222789788	tracketch_0_all	0.2433175
BARX1	-0.05733068	tracketch_0_all	0.769489429
BARX2	0.142348017	tracketch_0_all	0.453353921
BASP1	0.255039796	tracketch_0_all	0.187697399
BATF	-0.063851499	tracketch_0_all	0.746209784
BATF2	-0.148675324	tracketch_0_all	0.441760299
BATF3	-0.103528341	tracketch_0_all	0.593388566
BAX	0.121311144	tracketch_0_all	0.5227155
BAZ1A	-0.097967315	tracketch_0_all	0.614607606
BAZ1B	0.326010459	tracketch_0_all	0.097457624
BAZ2A	-0.099037008	tracketch_0_all	0.609086977
BAZ2B	-0.374694225	tracketch_0_all	0.053483127
BBC3	-0.154461728	tracketch_0_all	0.419457907
BBIP1	-0.213367219	tracketch_0_all	0.263961342
BBOX1	-0.089357821	tracketch_0_all	0.644459169
BBS1	-0.253876448	tracketch_0_all	0.188256176
BBS10	-0.034990643	tracketch_0_all	0.861937688
BBS12	0.205218463	tracketch_0_all	0.286701545
BBS2	-0.059194769	tracketch_0_all	0.766482178
BBS4	-0.30249195	tracketch_0_all	0.114278835
BBS5	0.176001266	tracketch_0_all	0.360003224
BBS7	-0.100051958	tracketch_0_all	0.604026214
BBS9	0.120026154	tracketch_0_all	0.528986411
BBX	-0.474065533	tracketch_0_all	0.015862614
BCAM	0.125293009	tracketch_0_all	0.511500031
BCAN	-0.503635237	tracketch_0_all	0.009934781
BCAP29	0.077987006	tracketch_0_all	0.678099551
BCAP31	-0.247256622	tracketch_0_all	0.198960866
BCAR1	0.023464221	tracketch_0_all	0.896960195
BCAR3	-0.152176907	tracketch_0_all	0.430008498
BCAS1	-0.181614036	tracketch_0_all	0.344133905
BCAS2	0.180181868	tracketch_0_all	0.348581189
BCAS3	-0.371435151	tracketch_0_all	0.057250473
BCAS4	-0.224298238	tracketch_0_all	0.242359194
BCAT1	-0.144099259	tracketch_0_all	0.455060857
BCAT2	0.295058948	tracketch_0_all	0.129872117
BCCIP	-0.424005264	tracketch_0_all	0.029536467
BCDIN3D	0.075054214	tracketch_0_all	0.687585736
BCHE	-0.268144912	tracketch_0_all	0.16074893
BCKDHA	0.010150728	tracketch_0_all	0.951027652
BCKDHB	0.053411459	tracketch_0_all	0.775790751
BCKDK	-0.03151701	tracketch_0_all	0.876317033
BCL10	-0.330869637	tracketch_0_all	0.08680715
BCL11A	0.112305111	tracketch_0_all	0.553464933
BCL11B	0.328452546	tracketch_0_all	0.094495651
BCL2	0.008846366	tracketch_0_all	0.953907913
BCL2A1	-0.642001755	tracketch_0_all	0.001600739
BCL2L1	0.102595707	tracketch_0_all	0.585737182
BCL2L10	0.134131596	tracketch_0_all	0.481352805
BCL2L11	0.103793413	tracketch_0_all	0.583458935
BCL2L12	0.251981888	tracketch_0_all	0.195595671
BCL2L13	-0.132080247	tracketch_0_all	0.491459465
BCL2L14	-0.24667372	tracketch_0_all	0.200604161
BCL2L15	0.221936295	tracketch_0_all	0.250981321
BCL2L2	-0.052571318	tracketch_0_all	0.789973149
BCL3	-0.256237101	tracketch_0_all	0.180726632
BCL6	-0.622463115	tracketch_0_all	0.001842574
BCL6B	-0.218401525	tracketch_0_all	0.254947266
BCL7A	-0.288792616	tracketch_0_all	0.132803193
BCL7B	-0.02940977	tracketch_0_all	0.885484819
BCL7C	0.087400821	tracketch_0_all	0.644568573
BCL9	0.074134312	tracketch_0_all	0.693193033
BCL9L	-0.543387765	tracketch_0_all	0.005887317
BCLAF1	0.029572586	tracketch_0_all	0.869696533
BCO1	-0.096400041	tracketch_0_all	0.619756689
BCO2	0.046317634	tracketch_0_all	0.801652953
BCOR	-0.672085292	tracketch_0_all	0.000826749
BCORL1	-0.440438488	tracketch_0_all	0.023714054
BCR	0.055769482	tracketch_0_all	0.769095924
BCS1L	-0.128095375	tracketch_0_all	0.50640361
BDH1	-0.308793905	tracketch_0_all	0.108410659
BDH2	0.010219298	tracketch_0_all	0.951149687
BDKRB1	-0.374190293	tracketch_0_all	0.054319786
BDKRB2	-0.224213271	tracketch_0_all	0.243307492
BDNF	-0.302793088	tracketch_0_all	0.114022328
BDP1	0.126956509	tracketch_0_all	0.507093555
BEAN1	0.198085428	tracketch_0_all	0.302084181
BECN1	-0.359242531	tracketch_0_all	0.063580362
BECN2	-0.409812315	tracketch_0_all	0.034419133
BEGAIN	-0.093117719	tracketch_0_all	0.634406725
BEND2	0.446226003	tracketch_0_all	0.0258109
BEND3	-0.094249028	tracketch_0_all	0.626141571
BEND4	0.137661305	tracketch_0_all	0.470338753
BEND5	-0.239170824	tracketch_0_all	0.211782805
BEND6	-0.33544915	tracketch_0_all	0.083062734
BEND7	-0.122207503	tracketch_0_all	0.526862748
BEST1	0.152701921	tracketch_0_all	0.422709325
BEST2	-0.025301744	tracketch_0_all	0.903601195
BEST3	0.054277945	tracketch_0_all	0.770248844
BEST4	0.012720578	tracketch_0_all	0.939874367
BET1	0.273418504	tracketch_0_all	0.159990972
BET1L	-0.145501677	tracketch_0_all	0.449174026
BEX1	-0.015480204	tracketch_0_all	0.945589028
BEX2	-0.349203651	tracketch_0_all	0.069977389
BEX4	-0.36672565	tracketch_0_all	0.059049422
BEX5	0.070201553	tracketch_0_all	0.707235129
BFAR	-0.064586807	tracketch_0_all	0.743168624
BFSP1	0.493658172	tracketch_0_all	0.014450175
BFSP2	-0.168040598	tracketch_0_all	0.381517247
BGLAP	0.197750684	tracketch_0_all	0.304075315
BGN	-0.047417138	tracketch_0_all	0.810627679
BHLHA15	0.053980572	tracketch_0_all	0.773263091
BHLHA9	-0.18908802	tracketch_0_all	0.323443911
BHLHB9	-0.151757701	tracketch_0_all	0.42970516
BHLHE22	0.041092179	tracketch_0_all	0.822357619
BHLHE23	0.479659922	tracketch_0_all	0.017039631
BHLHE40	-0.842497053	tracketch_0_all	5.39E-05
BHLHE41	0.13554223	tracketch_0_all	0.476175837
BHMG1	-0.123397339	tracketch_0_all	0.52250563
BHMT	-0.014185787	tracketch_0_all	0.951897152
BHMT2	0.292176024	tracketch_0_all	0.134386151
BICC1	-0.018595803	tracketch_0_all	0.927663671
BICD1	-0.135668004	tracketch_0_all	0.480503904
BICD2	-0.0823552	tracketch_0_all	0.67529838
BICDL1	-0.142752052	tracketch_0_all	0.458119118
BICDL2	-0.282412412	tracketch_0_all	0.142564929
BID	0.016230461	tracketch_0_all	0.924147779
BIK	0.0744047	tracketch_0_all	0.694063602
BIN1	-0.139179049	tracketch_0_all	0.470367513
BIN2	-1.107158951	tracketch_0_all	9.72E-08
BIN3	-0.032854843	tracketch_0_all	0.870352666
BIRC2	-0.139997221	tracketch_0_all	0.467641739
BIRC3	-0.045850359	tracketch_0_all	0.816499742
BIRC5	0.383189472	tracketch_0_all	0.053718161
BIRC6	-0.24384943	tracketch_0_all	0.201926823
BIRC7	0.065800613	tracketch_0_all	0.721497199
BIRC8	-0.062233832	tracketch_0_all	0.757092668
BIVM	-0.115533538	tracketch_0_all	0.551566103
BIVM-ERCC5	0.34622335	tracketch_0_all	0.077021999
BLCAP	-0.218862795	tracketch_0_all	0.252524928
BLID	-0.028178715	tracketch_0_all	0.888696401
BLK	0.228221165	tracketch_0_all	0.236632777
BLM	0.099615325	tracketch_0_all	0.598263459
BLMH	-0.066547154	tracketch_0_all	0.734619174
BLNK	0.00388876	tracketch_0_all	0.978385366
BLOC1S1	-0.199776687	tracketch_0_all	0.297502911
BLOC1S2	-0.279367902	tracketch_0_all	0.144480083
BLOC1S3	-0.254330293	tracketch_0_all	0.184034598
BLOC1S4	0.11463904	tracketch_0_all	0.546116305
BLOC1S5	-0.251425167	tracketch_0_all	0.191867772
BLOC1S6	0.067831216	tracketch_0_all	0.71551272
BLVRA	-0.028106988	tracketch_0_all	0.894453521
BLVRB	-0.15826939	tracketch_0_all	0.409896033
BLZF1	0.222226801	tracketch_0_all	0.248530418
BMF	-0.099885997	tracketch_0_all	0.603537103
BMI1	0.30712321	tracketch_0_all	0.116182524
BMP1	-0.471483095	tracketch_0_all	0.017359293
BMP10	-0.093876756	tracketch_0_all	0.627875615
BMP15	-0.221805915	tracketch_0_all	0.246175122
BMP2	-0.187553294	tracketch_0_all	0.326083016
BMP2K	0.124418402	tracketch_0_all	0.511675796
BMP3	-0.060595857	tracketch_0_all	0.758004336
BMP4	-0.127941026	tracketch_0_all	0.508136002
BMP5	0.126002012	tracketch_0_all	0.506914583
BMP6	0.122409273	tracketch_0_all	0.51927277
BMP7	-0.262656915	tracketch_0_all	0.170854424
BMP8A	0.023342491	tracketch_0_all	0.896682021
BMP8B	0.142116977	tracketch_0_all	0.45559991
BMPER	-0.131626722	tracketch_0_all	0.491454315
BMPR1A	-0.307603972	tracketch_0_all	0.111684424
BMPR1B	-0.121360247	tracketch_0_all	0.528338634
BMPR2	0.101894092	tracketch_0_all	0.588908442
BMS1	-0.140895249	tracketch_0_all	0.465682668
BMT2	0.065426375	tracketch_0_all	0.731455299
BMX	-0.022597034	tracketch_0_all	0.913010137
BNC1	0.119824178	tracketch_0_all	0.525677667
BNC2	0.047265027	tracketch_0_all	0.798770166
BNIP1	-0.311534592	tracketch_0_all	0.106482874
BNIP2	-0.15550783	tracketch_0_all	0.420006773
BNIP3	0.085687546	tracketch_0_all	0.649170344
BNIP3L	0.129080555	tracketch_0_all	0.496996417
BNIPL	0.033196708	tracketch_0_all	0.85466436
BOC	-0.040084385	tracketch_0_all	0.840325241
BOD1	-0.198013483	tracketch_0_all	0.300175051
BOD1L1	-0.107738613	tracketch_0_all	0.578457247
BOD1L2	-0.182703441	tracketch_0_all	0.340494035
BOK	0.055811661	tracketch_0_all	0.76417041
BOLA1	0.130223677	tracketch_0_all	0.493127828
BOLA2	-0.337387252	tracketch_0_all	0.082086356
BOLA2B	0.010010002	tracketch_0_all	0.950823516
BOLA3	-0.220216842	tracketch_0_all	0.253129565
BOLL	-0.305216319	tracketch_0_all	0.112548775
BOP1	0.281414269	tracketch_0_all	0.147282905
BORA	0.489590473	tracketch_0_all	0.016648652
BORCS8	-0.103235914	tracketch_0_all	0.591091276
BORCS8-MEF2B	-0.105861994	tracketch_0_all	0.583020639
BPGM	0.023400642	tracketch_0_all	0.897346704
BPHL	-0.112547744	tracketch_0_all	0.559071842
BPI	-0.363640127	tracketch_0_all	0.060945435
BPIFA1	-0.269977369	tracketch_0_all	0.158082328
BPIFA2	0.156997928	tracketch_0_all	0.413346244
BPIFA3	-0.030074637	tracketch_0_all	0.882297625
BPIFB1	-0.375372926	tracketch_0_all	0.053315037
BPIFB2	0.014392338	tracketch_0_all	0.932803815
BPIFB3	-0.163084021	tracketch_0_all	0.39360581
BPIFB4	-0.242613698	tracketch_0_all	0.206370512
BPIFB6	-0.025577139	tracketch_0_all	0.900324224
BPIFC	-0.019677225	tracketch_0_all	0.924375235
BPNT1	0.258147526	tracketch_0_all	0.185216376
BPTF	-0.249021234	tracketch_0_all	0.193320339
BPY2	0.311416422	tracketch_0_all	0.110997006
BRAF	-0.066701901	tracketch_0_all	0.731634465
BRAP	0.038416214	tracketch_0_all	0.834194437
BRAT1	0.180119011	tracketch_0_all	0.34807488
BRCA1	0.055445866	tracketch_0_all	0.767495963
BRCA2	0.028090554	tracketch_0_all	0.875070545
BRCC3	-0.045765745	tracketch_0_all	0.819465213
BRD1	0.163334789	tracketch_0_all	0.39652921
BRD2	-0.233204373	tracketch_0_all	0.223643622
BRD3	0.108181022	tracketch_0_all	0.571626295
BRD4	-0.489142089	tracketch_0_all	0.012128594
BRD7	-0.023583147	tracketch_0_all	0.909424483
BRD8	-0.162843836	tracketch_0_all	0.398007914
BRD9	-0.550194143	tracketch_0_all	0.006437155
BRDT	0.041253064	tracketch_0_all	0.822344502
BRE	-0.081340858	tracketch_0_all	0.674915271
BRF1	-0.082966812	tracketch_0_all	0.672400727
BRF2	0.060027288	tracketch_0_all	0.746913817
BRI3	-0.13917366	tracketch_0_all	0.468883077
BRI3BP	-0.13949539	tracketch_0_all	0.468539124
BRICD5	-0.315882817	tracketch_0_all	0.101647041
BRINP1	0.036664454	tracketch_0_all	0.842839688
BRINP2	0.045498682	tracketch_0_all	0.808490997
BRINP3	-0.462158554	tracketch_0_all	0.017692557
BRIP1	0.186729879	tracketch_0_all	0.335889932
BRIX1	0.332543444	tracketch_0_all	0.089254653
BRK1	0.534195264	tracketch_0_all	0.008569854
BRMS1	-0.060379785	tracketch_0_all	0.760720005
BRMS1L	-0.189935188	tracketch_0_all	0.323487051
BROX	0.026086242	tracketch_0_all	0.88768728
BRPF1	-0.019133631	tracketch_0_all	0.930583671
BRPF3	-0.229466528	tracketch_0_all	0.231066871
BRS3	-0.002611493	tracketch_0_all	0.997348604
BRSK1	-0.206587679	tracketch_0_all	0.278966894
BRSK2	0.097715466	tracketch_0_all	0.608724856
BRWD1	0.075155132	tracketch_0_all	0.690225424
BRWD3	-0.482313891	tracketch_0_all	0.013751388
BSCL2	0.008789533	tracketch_0_all	0.957434104
BSDC1	-0.112918536	tracketch_0_all	0.55988664
BSG	0.083777132	tracketch_0_all	0.655207484
BSN	-0.226280153	tracketch_0_all	0.235486172
BSND	0.238544594	tracketch_0_all	0.217653605
BSPH1	0.048791515	tracketch_0_all	0.793114483
BSPRY	-0.098263611	tracketch_0_all	0.61230983
BST1	-0.107474034	tracketch_0_all	0.580142904
BST2	0.046538985	tracketch_0_all	0.804488519
BSX	0.062420374	tracketch_0_all	0.738119618
BTAF1	-0.70507117	tracketch_0_all	0.001550992
BTBD1	-0.127927171	tracketch_0_all	0.507253969
BTBD10	-0.11245203	tracketch_0_all	0.561530421
BTBD11	-0.123934635	tracketch_0_all	0.522095414
BTBD16	0.123130073	tracketch_0_all	0.516841591
BTBD17	0.161476315	tracketch_0_all	0.39787694
BTBD18	-0.114669522	tracketch_0_all	0.554381459
BTBD19	-0.129979266	tracketch_0_all	0.498646125
BTBD2	0.062345831	tracketch_0_all	0.738313164
BTBD3	0.118052866	tracketch_0_all	0.534189613
BTBD6	-0.114324198	tracketch_0_all	0.555576159
BTBD7	0.129049974	tracketch_0_all	0.500021643
BTBD8	-0.130973569	tracketch_0_all	0.499035355
BTBD9	-0.141017723	tracketch_0_all	0.46297555
BTC	0.176694574	tracketch_0_all	0.358252176
BTD	-0.091084718	tracketch_0_all	0.641577742
BTF3	-0.343343377	tracketch_0_all	0.074607726
BTF3L4	-0.310376531	tracketch_0_all	0.106897852
BTG1	-0.051032436	tracketch_0_all	0.799774041
BTG2	0.010326743	tracketch_0_all	0.950936612
BTG3	-0.073660393	tracketch_0_all	0.70320224
BTG4	0.031119276	tracketch_0_all	0.863580401
BTK	0.138249344	tracketch_0_all	0.468749868
BTLA	0.02497735	tracketch_0_all	0.887524242
BTN1A1	0.021370678	tracketch_0_all	0.903215366
BTN2A1	0.083159203	tracketch_0_all	0.657548595
BTN2A2	0.138888174	tracketch_0_all	0.46482852
BTN3A1	0.419068767	tracketch_0_all	0.035072254
BTN3A2	0.082601833	tracketch_0_all	0.660102586
BTN3A3	-0.033247297	tracketch_0_all	0.870362382
BTNL10	-0.138725434	tracketch_0_all	0.471066396
BTNL2	-0.219257155	tracketch_0_all	0.250536126
BTNL3	-0.323062688	tracketch_0_all	0.094878565
BTNL8	-0.193558035	tracketch_0_all	0.315152717
BTNL9	0.064985277	tracketch_0_all	0.727985558
BTRC	-0.056836486	tracketch_0_all	0.774007932
BUB1	0.711473933	tracketch_0_all	0.000820142
BUB1B	-0.270097875	tracketch_0_all	0.158408208
BUB3	-0.120172602	tracketch_0_all	0.530835009
BUD13	0.459366256	tracketch_0_all	0.024355613
BUD23	-0.457060179	tracketch_0_all	0.019143472
BUD31	-0.258945843	tracketch_0_all	0.180299315
BVES	-0.13547788	tracketch_0_all	0.479212334
BYSL	0.048302992	tracketch_0_all	0.79664116
BZW1	0.179207487	tracketch_0_all	0.349997321
BZW2	-0.13329804	tracketch_0_all	0.489059377
C10orf10	0.137161973	tracketch_0_all	0.469660759
C10orf105	-0.099302775	tracketch_0_all	0.611952275
C10orf107	0.054550221	tracketch_0_all	0.769757206
C10orf11	0.279073785	tracketch_0_all	0.151386626
C10orf111	0.372830189	tracketch_0_all	0.059351497
C10orf113	-0.290395498	tracketch_0_all	0.1329262
C10orf12	0.136422294	tracketch_0_all	0.471427935
C10orf120	0.101022401	tracketch_0_all	0.593646725
C10orf126	0.113849079	tracketch_0_all	0.548659317
C10orf128	-0.067215529	tracketch_0_all	0.731755723
C10orf131	0.205021405	tracketch_0_all	0.288103977
C10orf142	-0.233450916	tracketch_0_all	0.222584171
C10orf25	0.0134827	tracketch_0_all	0.939090758
C10orf35	0.196976297	tracketch_0_all	0.30517742
C10orf53	-0.374503316	tracketch_0_all	0.054274703
C10orf55	0.021210827	tracketch_0_all	0.905944152
C10orf62	-0.006960152	tracketch_0_all	0.982189634
C10orf67	-0.110386791	tracketch_0_all	0.566837974
C10orf71	0.21655458	tracketch_0_all	0.262387129
C10orf76	0.597523943	tracketch_0_all	0.003610528
C10orf82	0.046893833	tracketch_0_all	0.798891133
C10orf88	-0.154562055	tracketch_0_all	0.419448385
C10orf90	-0.034224113	tracketch_0_all	0.867403421
C10orf91	0.113881475	tracketch_0_all	0.551634893
C10orf95	-0.467415142	tracketch_0_all	0.017338986
C10orf99	-0.099324897	tracketch_0_all	0.609112531
C11orf1	-0.041825688	tracketch_0_all	0.834791592
C11orf16	0.105646486	tracketch_0_all	0.576041127
C11orf21	-0.194932156	tracketch_0_all	0.307735881
C11orf24	0.047818015	tracketch_0_all	0.795973756
C11orf40	0.000205468	tracketch_0_all	0.993436972
C11orf42	-0.084068785	tracketch_0_all	0.667948391
C11orf44	0.237789433	tracketch_0_all	0.222018884
C11orf45	-0.0136489	tracketch_0_all	0.952256164
C11orf49	0.010058431	tracketch_0_all	0.954001285
C11orf52	-0.334237984	tracketch_0_all	0.082570902
C11orf53	0.103241005	tracketch_0_all	0.586304703
C11orf54	-0.11905223	tracketch_0_all	0.534412793
C11orf57	-0.178095823	tracketch_0_all	0.352433067
C11orf58	0.14474094	tracketch_0_all	0.449884667
C11orf63	0.374406798	tracketch_0_all	0.058934382
C11orf65	-0.297828848	tracketch_0_all	0.122448383
C11orf68	0.037848475	tracketch_0_all	0.837443814
C11orf70	0.102508274	tracketch_0_all	0.588363559
C11orf71	-0.426262356	tracketch_0_all	0.028253156
C11orf74	0.044887117	tracketch_0_all	0.808300657
C11orf80	0.057167177	tracketch_0_all	0.758116461
C11orf84	0.107303953	tracketch_0_all	0.570805279
C11orf86	0.191771801	tracketch_0_all	0.317153664
C11orf87	-0.108515137	tracketch_0_all	0.571978118
C11orf88	-0.136599783	tracketch_0_all	0.479672977
C11orf91	0.303997688	tracketch_0_all	0.119455998
C11orf94	-0.164575514	tracketch_0_all	0.389772102
C11orf95	0.044603981	tracketch_0_all	0.813293018
C11orf96	-0.293063054	tracketch_0_all	0.126648487
C11orf97	-0.235219876	tracketch_0_all	0.219024945
C11orf98	-0.137142687	tracketch_0_all	0.478011707
C12orf10	-0.136432138	tracketch_0_all	0.478888785
C12orf29	0.312349068	tracketch_0_all	0.111258856
C12orf4	0.049768679	tracketch_0_all	0.78715925
C12orf40	0.03347584	tracketch_0_all	0.854683598
C12orf42	0.155046939	tracketch_0_all	0.416577549
C12orf43	-0.032427965	tracketch_0_all	0.873349618
C12orf45	0.308125587	tracketch_0_all	0.115096742
C12orf49	-0.287523991	tracketch_0_all	0.133986137
C12orf50	-0.331967295	tracketch_0_all	0.084950002
C12orf54	-0.45093293	tracketch_0_all	0.021155982
C12orf56	-0.053132819	tracketch_0_all	0.787033328
C12orf57	0.316550752	tracketch_0_all	0.105987641
C12orf60	-0.363964589	tracketch_0_all	0.061243721
C12orf65	-0.103280269	tracketch_0_all	0.596053711
C12orf66	-0.169034148	tracketch_0_all	0.380178845
C12orf71	-0.098049868	tracketch_0_all	0.614376556
C12orf73	-0.524495304	tracketch_0_all	0.007418779
C12orf74	-0.039663742	tracketch_0_all	0.843378644
C12orf75	-0.180033879	tracketch_0_all	0.349518508
C12orf76	-0.158046751	tracketch_0_all	0.410203549
C12orf77	0.046335034	tracketch_0_all	0.801582317
C12orf80	-0.175446767	tracketch_0_all	0.359202612
C14orf1	-0.026912957	tracketch_0_all	0.897341458
C14orf105	0.314479674	tracketch_0_all	0.10781875
C14orf119	-0.008629684	tracketch_0_all	0.976113144
C14orf132	-0.117388394	tracketch_0_all	0.541416206
C14orf159	-0.327294742	tracketch_0_all	0.089871144
C14orf166	-0.253196689	tracketch_0_all	0.189337002
C14orf177	0.07338208	tracketch_0_all	0.697531496
C14orf178	0.295332247	tracketch_0_all	0.129912245
C14orf180	0.285601346	tracketch_0_all	0.144145167
C14orf2	-0.148805687	tracketch_0_all	0.438236051
C14orf28	0.114556508	tracketch_0_all	0.54581112
C14orf37	-0.155977567	tracketch_0_all	0.418538855
C14orf39	-0.702726854	tracketch_0_all	0.001154086
C14orf79	0.016872598	tracketch_0_all	0.92365206
C14orf80	0.111367412	tracketch_0_all	0.557075947
C14orf93	-0.05689091	tracketch_0_all	0.772298955
C15orf32	-0.231020845	tracketch_0_all	0.227358598
C15orf38-AP3S2	-0.032872457	tracketch_0_all	0.873499344
C15orf39	0.315724285	tracketch_0_all	0.106039914
C15orf40	0.17472427	tracketch_0_all	0.361388069
C15orf41	0.192294163	tracketch_0_all	0.316407657
C15orf48	0.078693672	tracketch_0_all	0.673991361
C15orf52	0.259391253	tracketch_0_all	0.181500136
C15orf53	-0.286352235	tracketch_0_all	0.13466724
C15orf54	-0.175231151	tracketch_0_all	0.360209012
C15orf56	-0.22399004	tracketch_0_all	0.241092789
C15orf57	-0.578205196	tracketch_0_all	0.003625685
C15orf59	0.06420642	tracketch_0_all	0.729991364
C15orf61	0.014133642	tracketch_0_all	0.93325416
C15orf62	-0.020493571	tracketch_0_all	0.92476563
C15orf65	0.197100908	tracketch_0_all	0.304533141
C16orf45	-0.112271559	tracketch_0_all	0.561360776
C16orf46	0.037288351	tracketch_0_all	0.843920028
C16orf47	-0.450686275	tracketch_0_all	0.020548722
C16orf52	-0.409526016	tracketch_0_all	0.036433294
C16orf54	-0.104479065	tracketch_0_all	0.592193089
C16orf58	0.035401894	tracketch_0_all	0.845857626
C16orf59	0.190441998	tracketch_0_all	0.325091967
C16orf62	-0.508590941	tracketch_0_all	0.015410424
C16orf70	0.388970289	tracketch_0_all	0.048984444
C16orf71	-0.019223087	tracketch_0_all	0.927609649
C16orf72	0.002697505	tracketch_0_all	0.981163802
C16orf74	-0.054153493	tracketch_0_all	0.784983897
C16orf78	0.019433915	tracketch_0_all	0.911671638
C16orf82	-0.213428353	tracketch_0_all	0.266929243
C16orf86	0.189045607	tracketch_0_all	0.326304545
C16orf87	-0.172647647	tracketch_0_all	0.366515582
C16orf89	0.102185438	tracketch_0_all	0.588684192
C16orf90	0.031570809	tracketch_0_all	0.860743863
C16orf91	-0.112240104	tracketch_0_all	0.559937844
C16orf92	0.059132729	tracketch_0_all	0.75287352
C16orf95	0.257056291	tracketch_0_all	0.185686736
C16orf96	0.113844662	tracketch_0_all	0.548113171
C16orf97	-0.132722434	tracketch_0_all	0.488842998
C17orf100	0.120860825	tracketch_0_all	0.523495125
C17orf102	-0.119408245	tracketch_0_all	0.534481778
C17orf105	0.119444761	tracketch_0_all	0.528565604
C17orf107	-0.130760374	tracketch_0_all	0.496589212
C17orf112	0.261939319	tracketch_0_all	0.177256309
C17orf47	0.028015238	tracketch_0_all	0.87597823
C17orf49	-0.124317807	tracketch_0_all	0.522667793
C17orf50	-0.014851774	tracketch_0_all	0.945844563
C17orf51	-0.333841092	tracketch_0_all	0.084391809
C17orf53	0.484262735	tracketch_0_all	0.016938777
C17orf58	-0.013162074	tracketch_0_all	0.955374471
C17orf62	-0.21282345	tracketch_0_all	0.265534293
C17orf64	0.345822151	tracketch_0_all	0.078909558
C17orf67	0.18459739	tracketch_0_all	0.336673541
C17orf74	-0.132547518	tracketch_0_all	0.490574128
C17orf75	-0.288680154	tracketch_0_all	0.132659297
C17orf77	0.239486078	tracketch_0_all	0.217961219
C17orf78	-0.042707753	tracketch_0_all	0.831418431
C17orf80	-0.137520467	tracketch_0_all	0.474437226
C17orf82	-0.100648034	tracketch_0_all	0.604176329
C17orf97	0.022000096	tracketch_0_all	0.903837978
C17orf98	-0.233415751	tracketch_0_all	0.222826687
C17orf99	-0.151179731	tracketch_0_all	0.432340281
C18orf21	0.120393843	tracketch_0_all	0.523335585
C18orf25	0.708719319	tracketch_0_all	0.000735222
C18orf32	0.012782598	tracketch_0_all	0.943208178
C18orf54	-0.09595939	tracketch_0_all	0.620879489
C18orf63	0.053859723	tracketch_0_all	0.772709075
C18orf65	-0.077347183	tracketch_0_all	0.691806828
C18orf8	0.113531463	tracketch_0_all	0.550048243
C19orf12	0.052990266	tracketch_0_all	0.775884415
C19orf18	0.022693519	tracketch_0_all	0.899799162
C19orf24	0.068558245	tracketch_0_all	0.71595568
C19orf25	-0.307446457	tracketch_0_all	0.11377408
C19orf33	-0.005042864	tracketch_0_all	0.984424256
C19orf35	-0.247165825	tracketch_0_all	0.196445059
C19orf38	-0.213428477	tracketch_0_all	0.266039242
C19orf43	-0.327122532	tracketch_0_all	0.090013291
C19orf44	0.195084582	tracketch_0_all	0.313790608
C19orf47	-0.391455667	tracketch_0_all	0.045022872
C19orf48	0.166070237	tracketch_0_all	0.384763807
C19orf53	-0.110936715	tracketch_0_all	0.566768018
C19orf54	-0.065656619	tracketch_0_all	0.737414515
C19orf57	0.056780025	tracketch_0_all	0.760913065
C19orf60	-0.026507015	tracketch_0_all	0.897432109
C19orf66	0.246267766	tracketch_0_all	0.202750171
C19orf67	0.225012832	tracketch_0_all	0.246058916
C19orf68	-0.035676886	tracketch_0_all	0.858309477
C19orf70	-0.209631045	tracketch_0_all	0.272018863
C19orf71	-0.067987301	tracketch_0_all	0.728874685
C19orf73	0.007416039	tracketch_0_all	0.96283639
C19orf81	-0.172762789	tracketch_0_all	0.367445225
C19orf84	0.082045364	tracketch_0_all	0.663189607
C1D	0.294107679	tracketch_0_all	0.132277257
C1GALT1	0.477741649	tracketch_0_all	0.017458106
C1GALT1C1	0.225292951	tracketch_0_all	0.242692459
C1GALT1C1L	0.032845329	tracketch_0_all	0.857649069
C1QA	0.430943545	tracketch_0_all	0.030405287
C1QB	-0.296131743	tracketch_0_all	0.124010257
C1QBP	-0.167835645	tracketch_0_all	0.383604668
C1QC	0.198524617	tracketch_0_all	0.301595458
C1QL1	0.024451157	tracketch_0_all	0.890768179
C1QL2	-0.157673418	tracketch_0_all	0.413495581
C1QL3	-0.104851189	tracketch_0_all	0.588579841
C1QL4	-0.182533947	tracketch_0_all	0.341646955
C1QTNF1	-0.061359469	tracketch_0_all	0.75481685
C1QTNF12	-0.167976389	tracketch_0_all	0.38285079
C1QTNF2	0.304699971	tracketch_0_all	0.118423072
C1QTNF3	-0.109308854	tracketch_0_all	0.571955479
C1QTNF4	0.169436036	tracketch_0_all	0.375600004
C1QTNF5	-0.511777224	tracketch_0_all	0.009588788
C1QTNF6	0.036038546	tracketch_0_all	0.845888329
C1QTNF7	-0.023076362	tracketch_0_all	0.915450644
C1QTNF8	0.375164209	tracketch_0_all	0.061574654
C1QTNF9	-0.085025321	tracketch_0_all	0.660997445
C1QTNF9B	-0.05438352	tracketch_0_all	0.78715546
C1R	-0.25007689	tracketch_0_all	0.191523431
C1RL	-0.197248001	tracketch_0_all	0.303420057
C1S	-0.072623086	tracketch_0_all	0.711556297
C1orf100	-0.323531236	tracketch_0_all	0.092679796
C1orf105	-0.042919082	tracketch_0_all	0.831943201
C1orf106	-0.445020197	tracketch_0_all	0.02275196
C1orf109	0.203946443	tracketch_0_all	0.290500858
C1orf112	0.326885192	tracketch_0_all	0.095167135
C1orf115	0.215736581	tracketch_0_all	0.262784326
C1orf116	-0.396961618	tracketch_0_all	0.040674984
C1orf122	0.36520304	tracketch_0_all	0.06433045
C1orf123	0.113929668	tracketch_0_all	0.552607384
C1orf127	-0.226181238	tracketch_0_all	0.23892725
C1orf131	0.59258847	tracketch_0_all	0.005407533
C1orf137	0.000107056	tracketch_0_all	0.996514179
C1orf141	-0.241208053	tracketch_0_all	0.207421704
C1orf146	0.022095839	tracketch_0_all	0.903149588
C1orf158	0.028956001	tracketch_0_all	0.873187066
C1orf159	0.200953362	tracketch_0_all	0.297574325
C1orf162	-0.185227557	tracketch_0_all	0.333676784
C1orf167	-0.124635506	tracketch_0_all	0.517787363
C1orf168	-0.028829036	tracketch_0_all	0.888799587
C1orf174	-0.145145079	tracketch_0_all	0.450347642
C1orf185	0.039143511	tracketch_0_all	0.831189615
C1orf186	0.226185029	tracketch_0_all	0.240165672
C1orf189	0.100423379	tracketch_0_all	0.596575469
C1orf194	-0.237886348	tracketch_0_all	0.212813011
C1orf195	0.060935476	tracketch_0_all	0.744104971
C1orf198	-0.050760527	tracketch_0_all	0.79577885
C1orf204	-0.014797458	tracketch_0_all	0.945836596
C1orf21	-0.046669043	tracketch_0_all	0.813760949
C1orf210	-0.077033511	tracketch_0_all	0.691936636
C1orf216	0.172703978	tracketch_0_all	0.367595825
C1orf226	0.052867227	tracketch_0_all	0.775511217
C1orf228	-0.127590788	tracketch_0_all	0.506014283
C1orf229	-0.369831407	tracketch_0_all	0.056343566
C1orf27	-0.186181869	tracketch_0_all	0.32931131
C1orf35	0.085622514	tracketch_0_all	0.649905372
C1orf43	0.158757179	tracketch_0_all	0.406820283
C1orf50	-0.108795853	tracketch_0_all	0.576484282
C1orf52	0.109233319	tracketch_0_all	0.565984895
C1orf53	-0.211959421	tracketch_0_all	0.268170483
C1orf54	-0.113854824	tracketch_0_all	0.55641379
C1orf56	0.074366817	tracketch_0_all	0.690314133
C1orf61	-0.242103007	tracketch_0_all	0.20520224
C1orf64	-0.073312758	tracketch_0_all	0.70871597
C1orf68	-0.380889093	tracketch_0_all	0.049169246
C1orf74	-0.261498522	tracketch_0_all	0.172708948
C1orf87	-0.04910081	tracketch_0_all	0.804646893
C1orf94	-0.225058691	tracketch_0_all	0.238548999
C2	-0.227733303	tracketch_0_all	0.232846387
C20orf141	-0.287520064	tracketch_0_all	0.136132535
C20orf144	-0.189885673	tracketch_0_all	0.322173133
C20orf173	0.123925209	tracketch_0_all	0.514099106
C20orf194	-0.32469695	tracketch_0_all	0.091106166
C20orf196	0.099859185	tracketch_0_all	0.598725754
C20orf197	0.073411039	tracketch_0_all	0.696066492
C20orf202	0.07287402	tracketch_0_all	0.696038413
C20orf203	-0.330423547	tracketch_0_all	0.092279296
C20orf24	-0.010513955	tracketch_0_all	0.960981088
C20orf27	-0.188654395	tracketch_0_all	0.323626381
C20orf78	0.2579065	tracketch_0_all	0.182756534
C20orf85	-0.17279052	tracketch_0_all	0.366483324
C20orf96	0.32525779	tracketch_0_all	0.097151565
C21orf140	-0.107378665	tracketch_0_all	0.577481355
C21orf2	0.323920693	tracketch_0_all	0.098935453
C21orf33	-0.23640582	tracketch_0_all	0.215596887
C21orf58	0.082686548	tracketch_0_all	0.663265782
C21orf59	-0.119992137	tracketch_0_all	0.533884331
C21orf62	0.028390725	tracketch_0_all	0.875608627
C21orf91	0.218039472	tracketch_0_all	0.257458603
C22orf15	0.034743628	tracketch_0_all	0.850717167
C22orf23	-0.214935908	tracketch_0_all	0.263013142
C22orf24	0.044345437	tracketch_0_all	0.810706963
C22orf29	-0.053505551	tracketch_0_all	0.787008552
C22orf31	0.008516691	tracketch_0_all	0.959992079
C22orf34	-0.158255131	tracketch_0_all	0.408358255
C22orf42	0.221551145	tracketch_0_all	0.25031897
C22orf46	0.341526014	tracketch_0_all	0.082507747
C2CD2	-0.035601472	tracketch_0_all	0.861360937
C2CD2L	0.064969201	tracketch_0_all	0.73044336
C2CD3	0.404590331	tracketch_0_all	0.042779312
C2CD4A	-0.053222233	tracketch_0_all	0.78414102
C2CD4B	-0.069543266	tracketch_0_all	0.723109208
C2CD4C	0.09363508	tracketch_0_all	0.618162946
C2CD4D	-0.147226868	tracketch_0_all	0.443777376
C2CD5	-0.183014771	tracketch_0_all	0.339913786
C2CD6	0.154074064	tracketch_0_all	0.418986576
C2orf15	0.158118862	tracketch_0_all	0.408397508
C2orf16	0.100267605	tracketch_0_all	0.596065079
C2orf27A	-0.203414619	tracketch_0_all	0.287810646
[truncated: 18,899 more rows]
