# Supplementary material for: Whole-genome screens reveal regulators of differentiation state and context-dependent migration in human neutrophils
Source: Nat Commun. 2023 Sep 18;14:5770. doi: 10.1038/s41467-023-41452-x (PMC10507112; doi:10.1038/s41467-023-41452-x)
Supplement: Supplementary file 9 — Supplementary Dataset 6 [file 41467_2023_41452_MOESM9_ESM.csv]

gene	log2fold_diff_mean	exp	pvalue
A1BG	-0.080790163	tracketch_10_all	0.505723964
A1CF	0.228133335	tracketch_10_all	0.066822647
A2M	-0.130615759	tracketch_10_all	0.273804888
A2ML1	-0.044122444	tracketch_10_all	0.724872498
A3GALT2	-0.175771836	tracketch_10_all	0.13686766
A4GALT	-0.065979444	tracketch_10_all	0.593898665
A4GNT	0.08016392	tracketch_10_all	0.494952913
AAAS	0.043314018	tracketch_10_all	0.704944446
AACS	-0.164160702	tracketch_10_all	0.164805332
AADAC	0.085746959	tracketch_10_all	0.467199362
AADACL2	-0.08718458	tracketch_10_all	0.473096104
AADACL3	0.024749538	tracketch_10_all	0.821506483
AADACL4	-0.051804742	tracketch_10_all	0.676744728
AADAT	-0.064021921	tracketch_10_all	0.603234347
AAED1	-0.184228198	tracketch_10_all	0.118495652
AAGAB	0.226713804	tracketch_10_all	0.068144823
AAK1	-0.090008494	tracketch_10_all	0.45736048
AAMDC	0.073808848	tracketch_10_all	0.527555511
AAMP	0.001546108	tracketch_10_all	0.97475735
AANAT	0.025187317	tracketch_10_all	0.819058689
AAR2	-0.027599678	tracketch_10_all	0.831688637
AARD	-0.03196413	tracketch_10_all	0.806172428
AARS	0.361770801	tracketch_10_all	0.006161604
AARS2	-0.204208078	tracketch_10_all	0.082057888
AARSD1	-0.231059712	tracketch_10_all	0.049276221
AASDH	-0.210869352	tracketch_10_all	0.072083271
AASDHPPT	-0.029869512	tracketch_10_all	0.818874956
AASS	0.07314036	tracketch_10_all	0.533126761
AATF	0.017957442	tracketch_10_all	0.865580862
AATK	0.16247477	tracketch_10_all	0.17785327
ABAT	0.283191376	tracketch_10_all	0.024979099
ABCA1	-0.090265843	tracketch_10_all	0.454304065
ABCA10	-0.162472528	tracketch_10_all	0.168948695
ABCA12	0.025708314	tracketch_10_all	0.815407256
ABCA13	-0.130699743	tracketch_10_all	0.273773505
ABCA2	-0.180073758	tracketch_10_all	0.129040413
ABCA3	-0.041576161	tracketch_10_all	0.740483852
ABCA4	0.088213689	tracketch_10_all	0.452898039
ABCA5	0.00021393	tracketch_10_all	0.979953459
ABCA6	0.119243262	tracketch_10_all	0.316461096
ABCA7	-0.212951031	tracketch_10_all	0.068686208
ABCA8	-0.094578747	tracketch_10_all	0.438752854
ABCA9	0.010467026	tracketch_10_all	0.914617968
ABCB1	-0.022805819	tracketch_10_all	0.863333124
ABCB10	-0.114690652	tracketch_10_all	0.340372486
ABCB11	0.130289124	tracketch_10_all	0.280673733
ABCB4	-0.078713497	tracketch_10_all	0.517977022
ABCB5	-0.045183041	tracketch_10_all	0.718988096
ABCB6	-0.179166553	tracketch_10_all	0.128827046
ABCB7	-0.314941102	tracketch_10_all	0.006696479
ABCB8	0.06303585	tracketch_10_all	0.587068394
ABCB9	-0.022755053	tracketch_10_all	0.863647151
ABCC1	-0.287976161	tracketch_10_all	0.013283166
ABCC10	0.221918173	tracketch_10_all	0.075267745
ABCC11	-0.015341439	tracketch_10_all	0.91513584
ABCC12	0.051058649	tracketch_10_all	0.656482634
ABCC2	-0.010580893	tracketch_10_all	0.94748232
ABCC3	0.139436456	tracketch_10_all	0.247827259
ABCC4	-0.099206949	tracketch_10_all	0.408390998
ABCC5	-0.123321941	tracketch_10_all	0.302805412
ABCC6	-0.053904783	tracketch_10_all	0.6613824
ABCC8	-0.18356872	tracketch_10_all	0.12156392
ABCC9	-0.10354375	tracketch_10_all	0.392295391
ABCD1	-0.122895788	tracketch_10_all	0.305432858
ABCD2	0.164408554	tracketch_10_all	0.175494768
ABCD3	-0.165982738	tracketch_10_all	0.159902652
ABCD4	0.094656393	tracketch_10_all	0.420359179
ABCE1	-0.207051527	tracketch_10_all	0.082223354
ABCF1	-0.210152879	tracketch_10_all	0.074433515
ABCF2	0.044068791	tracketch_10_all	0.700215199
ABCF3	0.202461682	tracketch_10_all	0.09854292
ABCG1	0.127131724	tracketch_10_all	0.289780599
ABCG2	0.259428537	tracketch_10_all	0.039864364
ABCG4	-0.012745608	tracketch_10_all	0.931244662
ABCG5	0.024225688	tracketch_10_all	0.824671136
ABCG8	-0.069517818	tracketch_10_all	0.571200242
ABHD1	-0.098866277	tracketch_10_all	0.415799187
ABHD10	-0.343815704	tracketch_10_all	0.002804766
ABHD11	-0.187571015	tracketch_10_all	0.115368892
ABHD12	0.06365481	tracketch_10_all	0.583135387
ABHD12B	-0.101760195	tracketch_10_all	0.399436676
ABHD13	-0.133138501	tracketch_10_all	0.263556275
ABHD14A	-0.073814863	tracketch_10_all	0.546834038
ABHD14B	0.084579278	tracketch_10_all	0.471805505
ABHD15	-0.251426837	tracketch_10_all	0.031723285
ABHD16A	-0.020311763	tracketch_10_all	0.883469394
ABHD16B	-0.068001195	tracketch_10_all	0.581254142
ABHD17A	-0.111705381	tracketch_10_all	0.352753312
ABHD17B	-0.287833313	tracketch_10_all	0.013585825
ABHD17C	0.007743671	tracketch_10_all	0.932880379
ABHD2	-0.038856808	tracketch_10_all	0.759100709
ABHD3	-0.119860731	tracketch_10_all	0.320467752
ABHD4	-0.053948639	tracketch_10_all	0.664202906
ABHD5	0.223102922	tracketch_10_all	0.071258466
ABHD6	-0.39137465	tracketch_10_all	0.000560331
ABHD8	-0.003954558	tracketch_10_all	0.992713021
ABI1	0.108394459	tracketch_10_all	0.362228712
ABI2	0.118673845	tracketch_10_all	0.321631943
ABI3	-0.257735631	tracketch_10_all	0.0278751
ABI3BP	0.095297466	tracketch_10_all	0.420471206
ABL1	-0.339733272	tracketch_10_all	0.005246439
ABL2	-0.11165894	tracketch_10_all	0.354762129
ABLIM1	0.065432268	tracketch_10_all	0.574744019
ABLIM2	-0.193230507	tracketch_10_all	0.101412978
ABLIM3	-0.329707182	tracketch_10_all	0.005009559
ABO	-0.075813896	tracketch_10_all	0.532672045
ABR	-0.199791688	tracketch_10_all	0.092236253
ABRA	0.033550718	tracketch_10_all	0.768924142
ABRACL	0.074278884	tracketch_10_all	0.525635499
ABT1	0.144727122	tracketch_10_all	0.22926355
ABTB1	-0.294374901	tracketch_10_all	0.010788346
ABTB2	0.05263584	tracketch_10_all	0.647589135
ACAA1	-0.314840904	tracketch_10_all	0.006406549
ACAA2	-0.197609246	tracketch_10_all	0.092186409
ACACA	-0.265250205	tracketch_10_all	0.023989216
ACACB	0.071315167	tracketch_10_all	0.539954117
ACAD10	0.061168224	tracketch_10_all	0.596313715
ACAD11	-0.123715665	tracketch_10_all	0.302132762
ACAD8	0.026509611	tracketch_10_all	0.812869005
ACAD9	-0.250537558	tracketch_10_all	0.031874177
ACADL	-0.080266136	tracketch_10_all	0.508234039
ACADM	-0.203748789	tracketch_10_all	0.083429131
ACADS	-0.042529621	tracketch_10_all	0.734471877
ACADSB	-0.09310595	tracketch_10_all	0.442209672
ACADVL	-0.238791127	tracketch_10_all	0.042371038
ACAN	0.18546469	tracketch_10_all	0.128014678
ACAP1	-0.032696751	tracketch_10_all	0.799915994
ACAP2	-0.315438444	tracketch_10_all	0.007173349
ACAP3	-0.00182175	tracketch_10_all	0.997461408
ACAT1	-0.112289159	tracketch_10_all	0.348359952
ACAT2	-0.249339287	tracketch_10_all	0.032014479
ACBD3	0.038793349	tracketch_10_all	0.732375808
ACBD4	0.016420457	tracketch_10_all	0.878359371
ACBD5	-0.282155913	tracketch_10_all	0.014938801
ACBD6	-0.116742795	tracketch_10_all	0.329771467
ACBD7	-0.214808714	tracketch_10_all	0.072571314
ACCS	0.042967743	tracketch_10_all	0.708628622
ACCSL	-0.060240788	tracketch_10_all	0.625746317
ACD	0.086015665	tracketch_10_all	0.464517408
ACE	0.001500907	tracketch_10_all	0.974773381
ACE2	-0.084546393	tracketch_10_all	0.486781131
ACER1	-0.032691689	tracketch_10_all	0.799881696
ACER2	0.034127584	tracketch_10_all	0.760303861
ACER3	-0.241686715	tracketch_10_all	0.041703149
ACHE	-0.196204936	tracketch_10_all	0.098638235
ACIN1	0.427359022	tracketch_10_all	0.001438964
ACKR1	0.185979792	tracketch_10_all	0.126939195
ACKR2	-0.14426692	tracketch_10_all	0.224944714
ACKR3	-0.000930582	tracketch_10_all	0.994066094
ACKR4	-0.182755016	tracketch_10_all	0.122435169
ACLY	0.04956816	tracketch_10_all	0.667631352
ACMSD	-0.126711688	tracketch_10_all	0.28876147
ACO1	-0.226253849	tracketch_10_all	0.055074246
ACO2	-0.345131221	tracketch_10_all	0.002616952
ACOD1	-0.101291509	tracketch_10_all	0.401171303
ACOT1	-0.114113459	tracketch_10_all	0.341902879
ACOT11	-0.103183624	tracketch_10_all	0.392338919
ACOT12	-0.011532146	tracketch_10_all	0.940756012
ACOT13	-0.147075789	tracketch_10_all	0.221218369
ACOT2	-0.190010754	tracketch_10_all	0.106580133
ACOT4	-0.094010688	tracketch_10_all	0.437415327
ACOT6	0.024545016	tracketch_10_all	0.824830092
ACOT7	0.113979519	tracketch_10_all	0.341914636
ACOT8	-0.146362261	tracketch_10_all	0.218623278
ACOT9	0.244137284	tracketch_10_all	0.052185921
ACOX1	-0.064124937	tracketch_10_all	0.60031289
ACOX2	0.006402746	tracketch_10_all	0.942552726
ACOX3	-0.083340186	tracketch_10_all	0.493420382
ACOXL	-0.119452005	tracketch_10_all	0.319397516
ACP1	0.031924928	tracketch_10_all	0.778961137
ACP2	0.045003449	tracketch_10_all	0.693727228
ACP5	-0.335034304	tracketch_10_all	0.003741307
ACP6	-0.248048139	tracketch_10_all	0.034368317
ACPP	-0.066432599	tracketch_10_all	0.588271353
ACPT	-0.345175591	tracketch_10_all	0.00326745
ACR	0.0231454	tracketch_10_all	0.832440571
ACRBP	0.00483513	tracketch_10_all	0.952670267
ACRV1	-0.066255962	tracketch_10_all	0.588314104
ACSBG1	-0.057173958	tracketch_10_all	0.64364476
ACSBG2	-0.00402381	tracketch_10_all	0.99269796
ACSF2	-0.041152317	tracketch_10_all	0.743477889
ACSF3	-0.000728566	tracketch_10_all	0.990982474
ACSL1	0.016482974	tracketch_10_all	0.878361314
ACSL3	-0.069294524	tracketch_10_all	0.572134257
ACSL4	-0.051772255	tracketch_10_all	0.676483558
ACSL5	0.217261655	tracketch_10_all	0.076998874
ACSL6	-0.053830196	tracketch_10_all	0.665156256
ACSM1	-0.211585171	tracketch_10_all	0.071535668
ACSM2A	-0.006624847	tracketch_10_all	0.973401944
ACSM2B	0.03997404	tracketch_10_all	0.727952426
ACSM3	-0.064504836	tracketch_10_all	0.599561539
ACSM4	-0.22636969	tracketch_10_all	0.054196002
ACSM5	-0.060194619	tracketch_10_all	0.629712165
ACSM6	0.17587423	tracketch_10_all	0.149437563
ACSS1	0.175496501	tracketch_10_all	0.149089238
ACSS2	-0.180966421	tracketch_10_all	0.127583085
ACSS3	-0.059549492	tracketch_10_all	0.628549043
ACTA1	-0.640194364	tracketch_10_all	5.34E-06
ACTA2	0.086619967	tracketch_10_all	0.462502567
ACTB	-0.117586845	tracketch_10_all	0.326828343
ACTBL2	-0.172870799	tracketch_10_all	0.14321358
ACTC1	-0.08017548	tracketch_10_all	0.508453138
ACTG1	0.137837011	tracketch_10_all	0.251077802
ACTG2	0.14510613	tracketch_10_all	0.226477245
ACTL10	0.082858113	tracketch_10_all	0.479734966
ACTL6A	-0.94380293	tracketch_10_all	9.72E-08
ACTL6B	-0.133737368	tracketch_10_all	0.26248225
ACTL7A	0.061042986	tracketch_10_all	0.600050165
ACTL7B	-0.119195789	tracketch_10_all	0.319778681
ACTL8	-0.037688607	tracketch_10_all	0.766053889
ACTL9	-0.069729462	tracketch_10_all	0.568886531
ACTN1	-0.128667588	tracketch_10_all	0.281482215
ACTN2	0.032409712	tracketch_10_all	0.77226524
ACTN3	0.030621347	tracketch_10_all	0.784641014
ACTN4	-0.09201768	tracketch_10_all	0.447875655
ACTR10	-0.194534689	tracketch_10_all	0.100678825
ACTR1A	0.084414554	tracketch_10_all	0.471903444
ACTR1B	-0.005743673	tracketch_10_all	0.979885737
ACTR2	-0.481499509	tracketch_10_all	0.000976669
ACTR3	-0.109248956	tracketch_10_all	0.363984229
ACTR3B	-0.055705312	tracketch_10_all	0.654005497
ACTR3C	0.012031876	tracketch_10_all	0.904033953
ACTR5	0.173404485	tracketch_10_all	0.15362834
ACTR6	0.088558106	tracketch_10_all	0.455242744
ACTR8	-0.235903135	tracketch_10_all	0.047736306
ACTRT1	-0.02418929	tracketch_10_all	0.85715986
ACTRT2	-0.23239194	tracketch_10_all	0.046932487
ACTRT3	-0.216905242	tracketch_10_all	0.06602767
ACVR1	0.027567867	tracketch_10_all	0.803489114
ACVR1B	-0.115965087	tracketch_10_all	0.332668828
ACVR1C	-0.275512265	tracketch_10_all	0.018266977
ACVR2A	-0.119198139	tracketch_10_all	0.319086113
ACVR2B	0.119007005	tracketch_10_all	0.317521616
ACVRL1	-0.202598406	tracketch_10_all	0.085232743
ACY1	-0.040757362	tracketch_10_all	0.747105129
ACY3	-0.163134958	tracketch_10_all	0.167274113
ACYP1	-0.386271365	tracketch_10_all	0.0011228
ACYP2	-0.116362099	tracketch_10_all	0.331287481
ADA	-0.2271313	tracketch_10_all	0.05344193
ADA2	-0.049846667	tracketch_10_all	0.688650142
ADAD1	0.051418774	tracketch_10_all	0.656138487
ADAD2	-0.063526397	tracketch_10_all	0.60271084
ADAL	-0.024321689	tracketch_10_all	0.85401979
ADAM10	-0.413928082	tracketch_10_all	0.000924396
ADAM11	-0.015226763	tracketch_10_all	0.915221051
ADAM12	0.117276205	tracketch_10_all	0.324650853
ADAM15	0.122593013	tracketch_10_all	0.306234247
ADAM17	-0.083429103	tracketch_10_all	0.492884341
ADAM18	-0.244106655	tracketch_10_all	0.038131486
ADAM19	-0.083375998	tracketch_10_all	0.490610661
ADAM2	-0.085061086	tracketch_10_all	0.481918966
ADAM20	-0.066563533	tracketch_10_all	0.588390376
ADAM21	-0.098022059	tracketch_10_all	0.414962819
ADAM22	0.085880292	tracketch_10_all	0.464856211
ADAM23	-0.261767618	tracketch_10_all	0.024302174
ADAM28	-0.221189069	tracketch_10_all	0.06065667
ADAM29	-0.092283883	tracketch_10_all	0.446906467
ADAM30	0.012443602	tracketch_10_all	0.900924003
ADAM32	-0.336131057	tracketch_10_all	0.00363783
ADAM33	0.110521858	tracketch_10_all	0.354165945
ADAM7	0.057041537	tracketch_10_all	0.621716245
ADAM8	-0.260362815	tracketch_10_all	0.025660008
ADAM9	-0.169550576	tracketch_10_all	0.151333284
ADAMDEC1	-0.049978166	tracketch_10_all	0.688450281
ADAMTS1	0.018482887	tracketch_10_all	0.866103592
ADAMTS10	-0.169032834	tracketch_10_all	0.154616377
ADAMTS12	0.02347629	tracketch_10_all	0.831915704
ADAMTS13	-0.246837131	tracketch_10_all	0.035586919
ADAMTS14	-0.168082226	tracketch_10_all	0.156341385
ADAMTS15	-0.204520776	tracketch_10_all	0.082762796
ADAMTS16	-0.121290287	tracketch_10_all	0.310161716
ADAMTS17	-0.35945634	tracketch_10_all	0.001777573
ADAMTS18	-0.084314375	tracketch_10_all	0.485379282
ADAMTS19	0.044674413	tracketch_10_all	0.694343427
ADAMTS2	0.173746348	tracketch_10_all	0.15406411
ADAMTS20	-0.1733704	tracketch_10_all	0.14453119
ADAMTS3	0.217570178	tracketch_10_all	0.079003319
ADAMTS4	0.233390151	tracketch_10_all	0.061278505
ADAMTS5	-0.15839072	tracketch_10_all	0.181085936
ADAMTS6	0.023068094	tracketch_10_all	0.830901822
ADAMTS7	0.062093255	tracketch_10_all	0.594128549
ADAMTS8	-0.158776984	tracketch_10_all	0.18688882
ADAMTS9	0.0222841	tracketch_10_all	0.83719304
ADAMTSL1	-0.2792071	tracketch_10_all	0.016276912
ADAMTSL2	0.047301534	tracketch_10_all	0.67927783
ADAMTSL3	-0.124316462	tracketch_10_all	0.298939932
ADAMTSL4	-0.219957692	tracketch_10_all	0.062471844
ADAMTSL5	-0.108469409	tracketch_10_all	0.365320688
ADAP1	-0.402122517	tracketch_10_all	0.000756501
ADAP2	-0.010901317	tracketch_10_all	0.94747581
ADAR	0.079477712	tracketch_10_all	0.499289141
ADARB1	0.124146913	tracketch_10_all	0.298310033
ADARB2	0.07443327	tracketch_10_all	0.525738782
ADAT1	0.117670453	tracketch_10_all	0.32464172
ADAT2	-0.243942087	tracketch_10_all	0.038265375
ADCK1	-0.099651582	tracketch_10_all	0.41065778
ADCK2	-0.05239776	tracketch_10_all	0.673598342
ADCK5	-0.080558972	tracketch_10_all	0.509318266
ADCY1	-0.084758497	tracketch_10_all	0.482367756
ADCY10	-0.03838512	tracketch_10_all	0.765316432
ADCY2	0.167256448	tracketch_10_all	0.168079681
ADCY4	0.095364738	tracketch_10_all	0.422615078
ADCY5	0.131464357	tracketch_10_all	0.272907989
ADCY6	0.099119478	tracketch_10_all	0.401953941
ADCY7	-0.137355855	tracketch_10_all	0.252222075
ADCY8	0.010355243	tracketch_10_all	0.916776123
ADCY9	-0.06571739	tracketch_10_all	0.59148478
ADCYAP1	0.061542612	tracketch_10_all	0.597668829
ADCYAP1R1	-0.097890081	tracketch_10_all	0.414895195
ADD1	-0.314339215	tracketch_10_all	0.007471344
ADD2	0.176510473	tracketch_10_all	0.146605786
ADD3	0.065022136	tracketch_10_all	0.575119063
ADGB	-0.047886493	tracketch_10_all	0.700711792
ADGRA1	-0.180397625	tracketch_10_all	0.126362249
ADGRA2	-0.067021246	tracketch_10_all	0.586838218
ADGRA3	-0.146719624	tracketch_10_all	0.218625319
ADGRB1	-0.087854659	tracketch_10_all	0.471706303
ADGRB2	0.070986817	tracketch_10_all	0.543805897
ADGRB3	0.104704541	tracketch_10_all	0.378344724
ADGRD1	-0.025987346	tracketch_10_all	0.845355495
ADGRD2	-0.115055344	tracketch_10_all	0.338870852
ADGRE1	-0.029892515	tracketch_10_all	0.81884027
ADGRE2	-0.176583194	tracketch_10_all	0.135328328
ADGRE3	-0.137916485	tracketch_10_all	0.248500686
ADGRE5	-0.251800302	tracketch_10_all	0.031021389
ADGRF1	0.06613354	tracketch_10_all	0.571748233
ADGRF2	-0.08902671	tracketch_10_all	0.463001395
ADGRF3	-0.404179828	tracketch_10_all	0.000561011
ADGRF4	-0.018931522	tracketch_10_all	0.889377115
ADGRF5	0.119744285	tracketch_10_all	0.312763414
ADGRG1	0.014519048	tracketch_10_all	0.888559986
ADGRG2	0.015982346	tracketch_10_all	0.878639585
ADGRG3	0.024836204	tracketch_10_all	0.822001716
ADGRG4	0.046739627	tracketch_10_all	0.682124959
ADGRG5	-0.309675035	tracketch_10_all	0.007972989
ADGRG6	-0.022930098	tracketch_10_all	0.863568547
ADGRG7	0.074320249	tracketch_10_all	0.524241812
ADGRL1	-0.064347141	tracketch_10_all	0.600315805
ADGRL2	-0.007427768	tracketch_10_all	0.969266064
ADGRL3	0.029051986	tracketch_10_all	0.793480977
ADGRL4	-0.215933463	tracketch_10_all	0.065494058
ADGRV1	0.03630502	tracketch_10_all	0.74739263
ADH1A	0.018724704	tracketch_10_all	0.860088507
ADH1B	-0.024770002	tracketch_10_all	0.851209
ADH1C	-0.092795146	tracketch_10_all	0.441537702
ADH4	-0.004212295	tracketch_10_all	0.989568772
ADH5	-0.146890416	tracketch_10_all	0.217694607
ADH6	0.027918603	tracketch_10_all	0.802804902
ADH7	-0.029322428	tracketch_10_all	0.822437389
ADHFE1	-0.056351514	tracketch_10_all	0.646423583
ADI1	-0.084872742	tracketch_10_all	0.485317973
ADIG	0.029803192	tracketch_10_all	0.790373066
ADIPOQ	-0.03203099	tracketch_10_all	0.803036147
ADIPOR1	-0.086877324	tracketch_10_all	0.473385937
ADIPOR2	-0.297946884	tracketch_10_all	0.011295724
ADIRF	-0.103084813	tracketch_10_all	0.391894501
ADK	-0.124680784	tracketch_10_all	0.296382929
ADM	0.183312513	tracketch_10_all	0.131895315
ADM2	-0.184522519	tracketch_10_all	0.121053238
ADM5	-0.074161398	tracketch_10_all	0.545578126
ADNP	-0.418283675	tracketch_10_all	0.000449276
ADNP2	-0.012186977	tracketch_10_all	0.937121194
ADO	0.074959806	tracketch_10_all	0.521876314
ADORA1	0.107066388	tracketch_10_all	0.367734378
ADORA2A	-0.363140447	tracketch_10_all	0.001465295
ADORA2B	0.118520138	tracketch_10_all	0.322335491
ADORA3	-0.141747478	tracketch_10_all	0.233229301
ADPGK	-0.176879756	tracketch_10_all	0.134971065
ADPRH	0.04691092	tracketch_10_all	0.679683675
ADPRHL1	-0.110968097	tracketch_10_all	0.358215352
ADPRHL2	-0.169073144	tracketch_10_all	0.153422746
ADPRM	-0.116819254	tracketch_10_all	0.328217172
ADRA1A	0.041376049	tracketch_10_all	0.717697012
ADRA1B	0.03983566	tracketch_10_all	0.726217313
ADRA1D	0.017881073	tracketch_10_all	0.869191196
ADRA2A	-0.102771531	tracketch_10_all	0.391962223
ADRA2B	0.027148767	tracketch_10_all	0.809722813
ADRA2C	-0.095624044	tracketch_10_all	0.427869776
ADRB1	-0.378188922	tracketch_10_all	0.000968508
ADRB2	0.007181952	tracketch_10_all	0.93600228
ADRB3	-0.233460616	tracketch_10_all	0.049200921
ADRM1	0.092217147	tracketch_10_all	0.434172556
ADSL	-0.166170401	tracketch_10_all	0.160937715
ADSS	-0.3300384	tracketch_10_all	0.006048994
ADSSL1	0.015206196	tracketch_10_all	0.8816241
ADTRP	-0.017966595	tracketch_10_all	0.895769576
AEBP1	0.047674648	tracketch_10_all	0.676539134
AEBP2	0.035651209	tracketch_10_all	0.751745376
AEN	0.024953809	tracketch_10_all	0.819686548
AES	-0.0823854	tracketch_10_all	0.502374413
AFAP1	-0.082445223	tracketch_10_all	0.498513985
AFAP1L1	-0.056915837	tracketch_10_all	0.648484577
AFAP1L2	0.101779578	tracketch_10_all	0.389536485
AFDN	-0.113935635	tracketch_10_all	0.345310048
AFF1	-0.257004595	tracketch_10_all	0.027154743
AFF2	0.171309363	tracketch_10_all	0.157636356
AFF3	-0.032242505	tracketch_10_all	0.803156239
AFF4	0.084663135	tracketch_10_all	0.4745819
AFG1L	-0.042988059	tracketch_10_all	0.731069081
AFG3L2	0.531971539	tracketch_10_all	0.000308585
AFM	-0.048534867	tracketch_10_all	0.69753548
AFMID	-0.101330296	tracketch_10_all	0.402628437
AFP	-0.195240632	tracketch_10_all	0.101208356
AFTPH	-0.129415782	tracketch_10_all	0.27787023
AGA	0.010053698	tracketch_10_all	0.917195959
AGAP1	-0.205658602	tracketch_10_all	0.080921679
AGAP11	0.079809818	tracketch_10_all	0.495742157
AGAP2	0.096109377	tracketch_10_all	0.416246908
AGAP3	-0.036730096	tracketch_10_all	0.77470565
AGAP4	0.144187693	tracketch_10_all	0.231774693
AGAP5	0.109403471	tracketch_10_all	0.355614723
AGAP6	-0.032222612	tracketch_10_all	0.842937141
AGAP9	0.070597271	tracketch_10_all	0.614756814
AGBL1	-0.023111647	tracketch_10_all	0.863651134
AGBL2	-0.034452106	tracketch_10_all	0.787958987
AGBL3	-0.059359312	tracketch_10_all	0.632348647
AGBL4	-0.003699419	tracketch_10_all	0.99283078
AGBL5	-0.024357966	tracketch_10_all	0.857180167
AGER	-0.089398793	tracketch_10_all	0.459540691
AGFG1	-0.0356225	tracketch_10_all	0.777817738
AGFG2	-0.055359989	tracketch_10_all	0.656029958
AGGF1	-0.406769405	tracketch_10_all	0.000324811
AGK	-0.139778788	tracketch_10_all	0.242341122
AGL	-0.012987896	tracketch_10_all	0.928272486
AGMAT	-0.160888599	tracketch_10_all	0.173877318
AGMO	-0.104766698	tracketch_10_all	0.383369828
AGO1	-0.145267754	tracketch_10_all	0.221734104
AGO2	-0.062439808	tracketch_10_all	0.612044093
AGO3	-0.01418046	tracketch_10_all	0.921600783
AGO4	-0.180365734	tracketch_10_all	0.128896031
AGPAT1	-0.253590621	tracketch_10_all	0.029874784
AGPAT2	-0.233351422	tracketch_10_all	0.047596393
AGPAT3	-0.236193164	tracketch_10_all	0.04387685
AGPAT4	-0.096905477	tracketch_10_all	0.423617592
AGPAT5	-0.020148243	tracketch_10_all	0.882871364
AGPS	-0.554270627	tracketch_10_all	0.000163523
AGR2	0.204300295	tracketch_10_all	0.098612682
AGR3	-0.0019203	tracketch_10_all	0.999265895
AGRN	-0.238033905	tracketch_10_all	0.041254068
AGRP	-0.080562973	tracketch_10_all	0.50601234
AGT	-0.058927929	tracketch_10_all	0.634458221
AGTPBP1	0.133303975	tracketch_10_all	0.266615119
AGTR1	0.208050133	tracketch_10_all	0.091165143
AGTR2	0.234525353	tracketch_10_all	0.059352469
AGTRAP	0.132008437	tracketch_10_all	0.268965071
AGXT	-0.227027938	tracketch_10_all	0.053627509
AGXT2	-0.2233424	tracketch_10_all	0.056734642
AHCTF1	-0.058611484	tracketch_10_all	0.635584228
AHCY	-0.132633476	tracketch_10_all	0.270538605
AHCYL1	-0.863650667	tracketch_10_all	9.72E-08
AHCYL2	0.145387597	tracketch_10_all	0.225304601
AHDC1	0.075710288	tracketch_10_all	0.516382113
AHI1	-0.063960851	tracketch_10_all	0.603369402
AHNAK	-0.021661422	tracketch_10_all	0.873637216
AHNAK2	0.064065538	tracketch_10_all	0.582691941
AHR	-0.185709361	tracketch_10_all	0.115610533
AHRR	-0.01345668	tracketch_10_all	0.924794487
AHSA1	-0.276425432	tracketch_10_all	0.017434981
AHSA2	0.110583958	tracketch_10_all	0.353067727
AHSG	0.086874808	tracketch_10_all	0.460986165
AHSP	-0.051714539	tracketch_10_all	0.676261932
AICDA	-0.318570593	tracketch_10_all	0.006718827
AIDA	-0.050212938	tracketch_10_all	0.688646061
AIF1	-0.1412677	tracketch_10_all	0.23539484
AIF1L	-0.226709311	tracketch_10_all	0.052937273
AIFM1	-0.014084565	tracketch_10_all	0.925140383
AIFM2	-0.105622975	tracketch_10_all	0.378510967
AIFM3	-0.143211264	tracketch_10_all	0.229351676
AIG1	-0.068911941	tracketch_10_all	0.575135872
AIM1	0.066845735	tracketch_10_all	0.567428523
AIM1L	0.198756953	tracketch_10_all	0.103232622
AIM2	0.046274513	tracketch_10_all	0.685008814
AIMP1	-0.008733786	tracketch_10_all	0.960385584
AIMP2	0.275079198	tracketch_10_all	0.029352249
AIP	-0.267063709	tracketch_10_all	0.021948918
AIPL1	0.091958771	tracketch_10_all	0.436248318
AIRE	-0.225754313	tracketch_10_all	0.055322106
AJAP1	-0.008438697	tracketch_10_all	0.961510036
AJUBA	0.059176008	tracketch_10_all	0.610187333
AK1	-0.13510662	tracketch_10_all	0.258580432
AK2	-0.446595104	tracketch_10_all	0.000110861
AK3	0.017270928	tracketch_10_all	0.872073205
AK4	-0.11102659	tracketch_10_all	0.357251994
AK5	-0.141182895	tracketch_10_all	0.237083024
AK7	-0.155652212	tracketch_10_all	0.191019745
AK8	-0.162801551	tracketch_10_all	0.16903993
AK9	-0.009575323	tracketch_10_all	0.953878861
AKAIN1	-0.060958988	tracketch_10_all	0.619892909
AKAP1	-0.074766235	tracketch_10_all	0.541323805
AKAP10	0.033335002	tracketch_10_all	0.765809236
AKAP11	0.103700415	tracketch_10_all	0.380420971
AKAP12	-0.038443817	tracketch_10_all	0.763293235
AKAP13	0.041337583	tracketch_10_all	0.717410191
AKAP14	0.014747332	tracketch_10_all	0.884764462
AKAP17A	0.027477223	tracketch_10_all	0.802900315
AKAP2	0.037207203	tracketch_10_all	0.785306215
AKAP3	0.116499627	tracketch_10_all	0.329524968
AKAP4	-0.009972704	tracketch_10_all	0.947855129
AKAP5	-0.356591774	tracketch_10_all	0.001958488
AKAP6	0.074496505	tracketch_10_all	0.525118308
AKAP7	-0.20657586	tracketch_10_all	0.0781516
AKAP8	0.194218761	tracketch_10_all	0.112037704
AKAP8L	0.066683452	tracketch_10_all	0.567803955
AKAP9	-0.125311585	tracketch_10_all	0.295450565
AKIP1	-0.06452289	tracketch_10_all	0.601350576
AKIRIN1	-0.027527187	tracketch_10_all	0.834784402
AKIRIN2	-0.080360292	tracketch_10_all	0.511036278
AKNA	-0.014298664	tracketch_10_all	0.921578728
AKR1A1	0.083153707	tracketch_10_all	0.479020051
AKR1B1	0.125814399	tracketch_10_all	0.290973647
AKR1B10	0.064921185	tracketch_10_all	0.574825246
AKR1B15	-0.02774706	tracketch_10_all	0.831560287
AKR1C1	0.018891347	tracketch_10_all	0.862482474
AKR1C2	0.070336675	tracketch_10_all	0.54913677
AKR1C3	0.158809491	tracketch_10_all	0.189022879
AKR1C4	0.160826184	tracketch_10_all	0.183388959
AKR1D1	0.187397454	tracketch_10_all	0.124420959
AKR1E2	0.121011891	tracketch_10_all	0.311301228
AKR7A2	-0.182690117	tracketch_10_all	0.121208211
AKR7A3	-0.015574503	tracketch_10_all	0.912016562
AKT1	-0.108634006	tracketch_10_all	0.367889059
AKT1S1	-0.162508144	tracketch_10_all	0.171358207
AKT2	-0.244679303	tracketch_10_all	0.039128462
AKT3	0.025440341	tracketch_10_all	0.815234697
AKTIP	-0.047090822	tracketch_10_all	0.706432185
ALAD	0.101786845	tracketch_10_all	0.389242862
ALAS1	0.040431719	tracketch_10_all	0.721230393
ALAS2	-0.006245095	tracketch_10_all	0.976626837
ALB	0.026183907	tracketch_10_all	0.8122393
ALCAM	-0.03952241	tracketch_10_all	0.756400391
ALDH16A1	-0.069759917	tracketch_10_all	0.568369242
ALDH18A1	0.058552078	tracketch_10_all	0.613975958
ALDH1A1	-0.148461932	tracketch_10_all	0.211354614
ALDH1A2	0.212327291	tracketch_10_all	0.084098089
ALDH1A3	-0.126727929	tracketch_10_all	0.286897812
ALDH1B1	-0.021128449	tracketch_10_all	0.876466273
ALDH1L1	0.010891807	tracketch_10_all	0.910438462
ALDH1L2	0.003391082	tracketch_10_all	0.965100063
ALDH2	0.048549821	tracketch_10_all	0.675254463
ALDH3A1	0.015292314	tracketch_10_all	0.885028451
ALDH3A2	-0.060027219	tracketch_10_all	0.629221207
ALDH3B1	-0.078788242	tracketch_10_all	0.517357519
ALDH3B2	-0.0327021	tracketch_10_all	0.80066171
ALDH4A1	-0.027870912	tracketch_10_all	0.828488132
ALDH5A1	0.216590913	tracketch_10_all	0.080048293
ALDH6A1	-0.199983888	tracketch_10_all	0.088628057
ALDH7A1	-0.034191621	tracketch_10_all	0.79066494
ALDH8A1	-0.07180278	tracketch_10_all	0.557890259
ALDH9A1	-0.034101847	tracketch_10_all	0.787281382
ALDOA	-0.108793031	tracketch_10_all	0.364590615
ALDOB	-0.091499008	tracketch_10_all	0.450248148
ALDOC	-0.090680427	tracketch_10_all	0.457063942
ALG1	-0.452483439	tracketch_10_all	0.000308488
ALG10	-0.019501147	tracketch_10_all	0.886111415
ALG10B	-0.039074824	tracketch_10_all	0.759130148
ALG12	-0.068573822	tracketch_10_all	0.578238924
ALG13	-0.020782259	tracketch_10_all	0.876415846
ALG14	-0.051323714	tracketch_10_all	0.679798908
ALG1L	0.071502301	tracketch_10_all	0.540295641
ALG1L2	-0.061465134	tracketch_10_all	0.616999824
ALG2	-0.129057901	tracketch_10_all	0.280724257
ALG3	-0.070274084	tracketch_10_all	0.570686742
ALG5	0.012097634	tracketch_10_all	0.903939804
ALG6	-0.524032493	tracketch_10_all	0.00039059
ALG8	-0.365764602	tracketch_10_all	0.00138572
ALG9	0.021947123	tracketch_10_all	0.837291465
ALK	-0.092019822	tracketch_10_all	0.446989443
ALKAL1	-0.046231419	tracketch_10_all	0.712646354
ALKAL2	-0.238535153	tracketch_10_all	0.042011929
ALKBH1	-0.396092718	tracketch_10_all	0.004209821
ALKBH2	0.128646964	tracketch_10_all	0.280969201
ALKBH3	0.180414986	tracketch_10_all	0.140684657
ALKBH4	-0.121852054	tracketch_10_all	0.308090521
ALKBH5	0.087527682	tracketch_10_all	0.456943851
ALKBH6	0.123771247	tracketch_10_all	0.301818832
ALKBH7	0.05867269	tracketch_10_all	0.613056323
ALKBH8	-0.223183295	tracketch_10_all	0.058687203
ALLC	-0.016804887	tracketch_10_all	0.902369963
ALMS1	-0.11185358	tracketch_10_all	0.349291636
ALOX12	-0.163235772	tracketch_10_all	0.168567627
ALOX12B	-0.099609962	tracketch_10_all	0.408170053
ALOX15	-0.097537396	tracketch_10_all	0.417316464
ALOX15B	0.122809936	tracketch_10_all	0.303911695
ALOX5	0.021424601	tracketch_10_all	0.843379518
ALOX5AP	0.203504562	tracketch_10_all	0.096154103
ALOXE3	0.050283359	tracketch_10_all	0.66154738
ALPI	-0.165321857	tracketch_10_all	0.162177109
ALPK1	-0.222219677	tracketch_10_all	0.060348279
ALPK2	0.073469433	tracketch_10_all	0.53188212
ALPK3	-0.127773775	tracketch_10_all	0.282953048
ALPL	-0.066371484	tracketch_10_all	0.591337289
ALPP	-0.05004303	tracketch_10_all	0.688436581
ALPPL2	-0.098899318	tracketch_10_all	0.412211492
ALS2	-0.222801306	tracketch_10_all	0.060598956
ALS2CL	-0.103142586	tracketch_10_all	0.392622825
ALS2CR12	-0.018602128	tracketch_10_all	0.89577628
ALX1	-0.056531097	tracketch_10_all	0.647254121
ALX3	-0.098744868	tracketch_10_all	0.415959407
ALX4	0.115636354	tracketch_10_all	0.332364032
ALYREF	0.043446376	tracketch_10_all	0.703278706
AMACR	0.098026569	tracketch_10_all	0.408782366
AMBN	-0.097064502	tracketch_10_all	0.420503269
AMBP	-0.079961174	tracketch_10_all	0.509272988
AMBRA1	-0.163340577	tracketch_10_all	0.166008
AMD1	0.053525038	tracketch_10_all	0.644873466
AMDHD1	-0.248916895	tracketch_10_all	0.034597133
AMDHD2	-0.130924996	tracketch_10_all	0.271869136
AMELX	-0.009534225	tracketch_10_all	0.95365092
AMELY	0.209058404	tracketch_10_all	0.088679553
AMER1	-0.084219026	tracketch_10_all	0.487731372
AMER2	-0.294933107	tracketch_10_all	0.010717904
AMER3	-0.008306086	tracketch_10_all	0.960287159
AMFR	0.013764325	tracketch_10_all	0.894557873
AMH	-0.069849025	tracketch_10_all	0.568584941
AMHR2	0.179623496	tracketch_10_all	0.140611008
AMIGO1	-0.021120684	tracketch_10_all	0.876415749
AMIGO2	-0.061095423	tracketch_10_all	0.622813978
AMIGO3	-0.271003258	tracketch_10_all	0.019971095
AMMECR1	0.105982265	tracketch_10_all	0.370139518
AMMECR1L	-0.025570047	tracketch_10_all	0.847711763
AMN	0.013827137	tracketch_10_all	0.894348684
AMN1	-0.171976654	tracketch_10_all	0.145208601
AMOT	-0.137927295	tracketch_10_all	0.248105724
AMOTL1	-0.018969686	tracketch_10_all	0.892473464
AMOTL2	-0.072993051	tracketch_10_all	0.552471164
AMPD1	-0.053120925	tracketch_10_all	0.670662214
AMPD2	0.094539936	tracketch_10_all	0.427547782
AMPD3	-0.091755238	tracketch_10_all	0.446535212
AMPH	-0.232479925	tracketch_10_all	0.04900514
AMT	0.038121161	tracketch_10_all	0.735344
AMTN	-0.127681375	tracketch_10_all	0.284980715
AMY1A	0.156212694	tracketch_10_all	0.194597627
AMY1B	-0.034072691	tracketch_10_all	0.790402506
AMY1C	-0.081024811	tracketch_10_all	0.588769565
AMY2A	-0.011575729	tracketch_10_all	0.937706107
AMY2B	0.0471133	tracketch_10_all	0.682506707
AMZ1	0.042601927	tracketch_10_all	0.709808067
AMZ2	0.226833206	tracketch_10_all	0.066933897
ANAPC1	-0.176147892	tracketch_10_all	0.134854373
ANAPC10	0.04096224	tracketch_10_all	0.720841358
ANAPC11	-0.113503209	tracketch_10_all	0.345062382
ANAPC13	0.035522623	tracketch_10_all	0.751829712
ANAPC15	-0.28475185	tracketch_10_all	0.014174916
ANAPC16	-0.368638128	tracketch_10_all	0.001214132
ANAPC2	0.3555691	tracketch_10_all	0.006604079
ANAPC4	0.189765232	tracketch_10_all	0.12612566
ANAPC5	-0.077667662	tracketch_10_all	0.525275029
ANAPC7	-0.103399979	tracketch_10_all	0.389524243
ANG	-0.106222788	tracketch_10_all	0.376812678
ANGEL1	-0.046945174	tracketch_10_all	0.706484555
ANGEL2	-0.21671274	tracketch_10_all	0.064921679
ANGPT1	0.272797188	tracketch_10_all	0.030068622
ANGPT2	-0.030659702	tracketch_10_all	0.814253753
ANGPT4	-0.214425698	tracketch_10_all	0.069019958
ANGPTL1	0.076551316	tracketch_10_all	0.514562761
ANGPTL2	-0.065152245	tracketch_10_all	0.597140173
ANGPTL3	0.049349838	tracketch_10_all	0.667779135
ANGPTL4	0.069688937	tracketch_10_all	0.555905732
ANGPTL5	0.079050929	tracketch_10_all	0.501241702
ANGPTL6	-0.116458305	tracketch_10_all	0.33080517
ANGPTL7	0.143122951	tracketch_10_all	0.23389136
ANHX	-0.104182842	tracketch_10_all	0.385663038
ANK1	-0.018898421	tracketch_10_all	0.892548084
ANK2	0.065783993	tracketch_10_all	0.569239616
ANK3	-0.04927794	tracketch_10_all	0.691519229
ANKAR	0.002557977	tracketch_10_all	0.968387139
ANKDD1A	-0.008856969	tracketch_10_all	0.960417162
ANKDD1B	-0.004040314	tracketch_10_all	0.992770443
ANKEF1	0.06225451	tracketch_10_all	0.591310278
ANKFN1	-0.098379812	tracketch_10_all	0.412661254
ANKFY1	-0.285563582	tracketch_10_all	0.017090835
ANKH	0.163903261	tracketch_10_all	0.17423701
ANKHD1	-0.275611474	tracketch_10_all	0.019781144
ANKIB1	-0.143331693	tracketch_10_all	0.229058345
ANKK1	-0.310033655	tracketch_10_all	0.008961901
ANKLE1	-0.238917645	tracketch_10_all	0.040753199
ANKLE2	-0.116264928	tracketch_10_all	0.33264036
ANKMY1	0.111363868	tracketch_10_all	0.34960197
ANKMY2	-0.069821335	tracketch_10_all	0.568518579
ANKRA2	0.028122343	tracketch_10_all	0.80070825
ANKRD1	0.092776735	tracketch_10_all	0.431703386
ANKRD10	-0.411627524	tracketch_10_all	0.000585496
ANKRD11	0.145033941	tracketch_10_all	0.231539076
ANKRD12	-0.002947716	tracketch_10_all	0.995951225
ANKRD13A	-0.047322628	tracketch_10_all	0.706641666
ANKRD13B	-0.165363956	tracketch_10_all	0.162504738
ANKRD13C	-0.130816805	tracketch_10_all	0.27442031
ANKRD13D	-0.071199624	tracketch_10_all	0.56145512
ANKRD16	0.005139995	tracketch_10_all	0.952157254
ANKRD17	-0.035184292	tracketch_10_all	0.78414102
ANKRD18A	-0.061981945	tracketch_10_all	0.615796282
ANKRD18B	-0.074342774	tracketch_10_all	0.544537136
ANKRD2	-0.170722347	tracketch_10_all	0.148851678
ANKRD20A1	0.075019496	tracketch_10_all	0.522134861
ANKRD20A2	-0.190994704	tracketch_10_all	0.18703385
ANKRD20A3	0.059004636	tracketch_10_all	0.611726665
ANKRD22	-0.08430176	tracketch_10_all	0.489974057
ANKRD23	0.060053796	tracketch_10_all	0.601923247
ANKRD24	-0.103084461	tracketch_10_all	0.389597891
ANKRD26	-0.275651637	tracketch_10_all	0.017325092
ANKRD27	-0.350891344	tracketch_10_all	0.003060107
ANKRD28	-0.045236823	tracketch_10_all	0.718955353
ANKRD29	-0.018768417	tracketch_10_all	0.892604049
ANKRD30A	-0.143461882	tracketch_10_all	0.227579155
ANKRD30B	0.015230273	tracketch_10_all	0.884901072
ANKRD31	-0.098337465	tracketch_10_all	0.415656554
ANKRD33	0.013517608	tracketch_10_all	0.894375306
ANKRD33B	-0.113447911	tracketch_10_all	0.345240771
ANKRD34A	-0.267694305	tracketch_10_all	0.021317076
ANKRD34B	-0.014000487	tracketch_10_all	0.924160799
ANKRD34C	0.074358535	tracketch_10_all	0.526969626
ANKRD35	-0.029637891	tracketch_10_all	0.818956961
ANKRD36	-0.128405665	tracketch_10_all	0.281771174
ANKRD36B	0.089390671	tracketch_10_all	0.448769834
ANKRD36C	0.001709145	tracketch_10_all	0.975348093
ANKRD37	-0.038980705	tracketch_10_all	0.756010384
ANKRD39	-0.181432564	tracketch_10_all	0.124754029
ANKRD40	-0.119229507	tracketch_10_all	0.31966782
ANKRD42	-0.196878993	tracketch_10_all	0.093718746
ANKRD44	-0.065505473	tracketch_10_all	0.594896418
ANKRD45	-0.165610639	tracketch_10_all	0.165106242
ANKRD46	-0.119135636	tracketch_10_all	0.320792563
ANKRD49	0.205198264	tracketch_10_all	0.095331047
ANKRD50	-0.101313242	tracketch_10_all	0.399324552
ANKRD52	-0.230757064	tracketch_10_all	0.049900776
ANKRD53	-0.280189252	tracketch_10_all	0.024185483
ANKRD54	-0.063198086	tracketch_10_all	0.605340132
ANKRD55	0.159851349	tracketch_10_all	0.185510873
ANKRD6	0.06517648	tracketch_10_all	0.577839104
ANKRD60	0.114723	tracketch_10_all	0.335708628
ANKRD61	0.04938653	tracketch_10_all	0.667787491
ANKRD62	0.077840298	tracketch_10_all	0.506293331
ANKRD63	-0.060098583	tracketch_10_all	0.625924706
ANKRD65	0.03220036	tracketch_10_all	0.775561547
ANKRD66	0.189906856	tracketch_10_all	0.119981934
ANKRD7	-0.1189917	tracketch_10_all	0.320890891
ANKRD9	0.017049134	tracketch_10_all	0.872049012
ANKS1A	-0.062098067	tracketch_10_all	0.614195835
ANKS1B	-0.210356254	tracketch_10_all	0.075189432
ANKS3	-0.105276775	tracketch_10_all	0.383229721
ANKS4B	0.025383016	tracketch_10_all	0.815419304
ANKS6	0.123568946	tracketch_10_all	0.300015901
ANKUB1	0.100504775	tracketch_10_all	0.395650189
ANKZF1	0.034495249	tracketch_10_all	0.759824757
ANLN	-0.120065813	tracketch_10_all	0.31659343
ANO1	-0.110423834	tracketch_10_all	0.356759773
ANO10	0.107136202	tracketch_10_all	0.367691044
ANO2	0.00553268	tracketch_10_all	0.948987743
ANO3	-0.0829665	tracketch_10_all	0.492290683
ANO4	-0.36625161	tracketch_10_all	0.002647267
ANO5	0.018922867	tracketch_10_all	0.859643799
ANO6	-0.123729904	tracketch_10_all	0.300233154
ANO7	-0.21989741	tracketch_10_all	0.061470691
ANO8	-0.162702984	tracketch_10_all	0.169060528
ANO9	-0.060256615	tracketch_10_all	0.623034243
ANOS1	-0.033164032	tracketch_10_all	0.797046421
ANP32A	0.093516214	tracketch_10_all	0.430940959
ANP32B	0.088844874	tracketch_10_all	0.450149724
ANP32C	0.10766012	tracketch_10_all	0.366451358
ANP32D	0.130671109	tracketch_10_all	0.275422825
ANP32E	0.057985015	tracketch_10_all	0.616459216
ANPEP	-0.071328201	tracketch_10_all	0.560586106
ANTXR1	0.000498961	tracketch_10_all	0.981233855
ANTXR2	-0.119483673	tracketch_10_all	0.316616652
ANTXRL	-0.020686952	tracketch_10_all	0.876450241
ANXA1	-0.245718188	tracketch_10_all	0.034803796
ANXA10	0.021181953	tracketch_10_all	0.843576562
ANXA11	-0.325506423	tracketch_10_all	0.005740117
ANXA13	0.143445109	tracketch_10_all	0.23237797
ANXA2	-0.233305135	tracketch_10_all	0.046477965
ANXA2R	-0.117515444	tracketch_10_all	0.326602442
ANXA3	-0.221439768	tracketch_10_all	0.059890842
ANXA4	0.08780574	tracketch_10_all	0.455720974
ANXA5	-0.067231149	tracketch_10_all	0.582789588
ANXA6	-0.077297977	tracketch_10_all	0.528048024
ANXA7	-0.158774565	tracketch_10_all	0.180315736
ANXA8	0.132093711	tracketch_10_all	0.269108093
ANXA8L1	-0.013271809	tracketch_10_all	0.925033505
ANXA9	0.127609917	tracketch_10_all	0.286138979
AOAH	-0.075983355	tracketch_10_all	0.535266164
AOC1	0.092221251	tracketch_10_all	0.435452564
AOC2	-0.135729837	tracketch_10_all	0.256213671
AOC3	-0.071911207	tracketch_10_all	0.558533566
AOX1	-0.165595902	tracketch_10_all	0.167312687
AP1AR	0.092836643	tracketch_10_all	0.431640037
AP1B1	-0.21941237	tracketch_10_all	0.061091954
AP1G1	0.203411194	tracketch_10_all	0.098885803
AP1G2	0.002388536	tracketch_10_all	0.967750827
AP1M1	0.401601857	tracketch_10_all	0.002522511
AP1M2	-0.007670974	tracketch_10_all	0.966762985
AP1S1	-0.099082466	tracketch_10_all	0.412084988
AP1S2	0.001282944	tracketch_10_all	0.977572998
AP1S3	0.048220745	tracketch_10_all	0.673229419
AP2A1	-0.250516148	tracketch_10_all	0.031698509
AP2A2	-0.158795215	tracketch_10_all	0.181843409
AP2B1	0.04124056	tracketch_10_all	0.718538821
AP2M1	0.154707351	tracketch_10_all	0.202534472
AP2S1	-0.42266941	tracketch_10_all	0.000537304
AP3B1	-0.062254116	tracketch_10_all	0.611115421
AP3B2	-0.196166129	tracketch_10_all	0.096528175
AP3D1	-0.299824457	tracketch_10_all	0.009468988
AP3M1	-0.298477505	tracketch_10_all	0.009734336
AP3M2	-0.155419498	tracketch_10_all	0.190682886
AP3S1	-0.140135401	tracketch_10_all	0.240100865
AP3S2	-0.053234458	tracketch_10_all	0.667481626
AP4B1	0.082003965	tracketch_10_all	0.488472618
AP4E1	-0.109209191	tracketch_10_all	0.362367362
AP4M1	0.030460901	tracketch_10_all	0.787567134
AP4S1	-0.029715476	tracketch_10_all	0.815828258
AP5B1	-0.129685994	tracketch_10_all	0.278134704
AP5M1	0.02392015	tracketch_10_all	0.829318281
AP5S1	-0.24443374	tracketch_10_all	0.036329234
AP5Z1	0.005710292	tracketch_10_all	0.945876821
APAF1	-0.319302746	tracketch_10_all	0.005776067
APBA1	0.038143242	tracketch_10_all	0.74077524
APBA2	-0.151547637	tracketch_10_all	0.203005414
APBA3	-0.427800759	tracketch_10_all	0.000314318
APBB1	0.024708646	tracketch_10_all	0.821991417
APBB1IP	-1.287999274	tracketch_10_all	0.002654262
APBB2	-0.095256689	tracketch_10_all	0.432327844
APBB3	-0.078047102	tracketch_10_all	0.52156598
APC	-0.157800231	tracketch_10_all	0.184243496
APC2	-0.115976688	tracketch_10_all	0.334976224
APCDD1	-0.068352197	tracketch_10_all	0.577184623
APCDD1L	-0.170636355	tracketch_10_all	0.14882389
APCS	-0.033924777	tracketch_10_all	0.790487426
APEH	-0.043980814	tracketch_10_all	0.729051519
APELA	-0.017158915	tracketch_10_all	0.902137649
APEX1	-0.142540142	tracketch_10_all	0.23343985
APEX2	-0.123689521	tracketch_10_all	0.301888303
APH1A	-0.048535786	tracketch_10_all	0.699306834
APH1B	0.146533838	tracketch_10_all	0.223621663
API5	-0.060817619	tracketch_10_all	0.623072914
APIP	-0.02201492	tracketch_10_all	0.870575264
APLF	0.010498244	tracketch_10_all	0.913528009
APLN	-0.009905611	tracketch_10_all	0.950980043
APLNR	-0.285051996	tracketch_10_all	0.016188883
APLP1	0.028041556	tracketch_10_all	0.799831269
APLP2	0.01855323	tracketch_10_all	0.862535038
APMAP	0.064151644	tracketch_10_all	0.582837975
APOA1	-0.112441868	tracketch_10_all	0.350307752
APOA2	0.085549628	tracketch_10_all	0.467114054
APOA4	-0.059538247	tracketch_10_all	0.632971745
APOA5	0.059865428	tracketch_10_all	0.605312926
APOB	-0.033752484	tracketch_10_all	0.793559872
APOBEC1	0.064337798	tracketch_10_all	0.581103153
APOBEC2	0.106731814	tracketch_10_all	0.369489215
APOBEC3A	0.119666066	tracketch_10_all	0.317601483
APOBEC3B	-0.035539121	tracketch_10_all	0.781054485
APOBEC3C	0.165749422	tracketch_10_all	0.171045832
APOBEC3D	-0.050545493	tracketch_10_all	0.682480959
APOBEC3F	0.033841171	tracketch_10_all	0.762956278
APOBEC3G	-0.090769823	tracketch_10_all	0.45602577
APOBEC3H	0.097512119	tracketch_10_all	0.412070608
APOBEC4	0.161486389	tracketch_10_all	0.183233598
APOBR	-0.04981596	tracketch_10_all	0.691500866
APOC1	-0.027459502	tracketch_10_all	0.835100664
APOC2	0.049786264	tracketch_10_all	0.667873091
APOC3	0.049151545	tracketch_10_all	0.667660501
APOC4	-0.044551526	tracketch_10_all	0.721863499
APOD	0.158022598	tracketch_10_all	0.190635082
APOE	-0.040030391	tracketch_10_all	0.749770371
APOF	-0.047090465	tracketch_10_all	0.706483486
APOH	-0.358564531	tracketch_10_all	0.001868419
APOL1	-0.004675547	tracketch_10_all	0.986321629
APOL2	0.179235197	tracketch_10_all	0.141732351
APOL3	0.01598842	tracketch_10_all	0.881489823
APOL4	-0.032717931	tracketch_10_all	0.7973655
APOL5	0.10877502	tracketch_10_all	0.36286308
APOL6	-0.04083208	tracketch_10_all	0.748589176
APOLD1	0.083285726	tracketch_10_all	0.480990295
APOM	0.047769686	tracketch_10_all	0.792756539
APOO	-0.173640489	tracketch_10_all	0.142780531
APOOL	0.01209278	tracketch_10_all	0.903992465
APOPT1	-0.279068263	tracketch_10_all	0.016034396
APP	-0.186305566	tracketch_10_all	0.113973845
APPBP2	-0.184868531	tracketch_10_all	0.117782096
APPL1	-0.015950752	tracketch_10_all	0.908704806
APPL2	0.045101054	tracketch_10_all	0.693693124
APRT	0.062538168	tracketch_10_all	0.588077126
APTX	0.003840048	tracketch_10_all	0.961935896
AQP1	-0.025405033	tracketch_10_all	0.844365903
AQP10	-0.090629428	tracketch_10_all	0.452988205
AQP11	-0.018102653	tracketch_10_all	0.898970276
AQP12A	-0.015144138	tracketch_10_all	0.915138075
AQP12B	-0.059033361	tracketch_10_all	0.632238077
AQP2	-0.130645206	tracketch_10_all	0.273843947
AQP3	-0.180892296	tracketch_10_all	0.125717387
AQP4	-0.003382616	tracketch_10_all	0.992708648
AQP5	-0.134507331	tracketch_10_all	0.261726916
AQP6	-0.029415685	tracketch_10_all	0.818941609
AQP7	0.219464456	tracketch_10_all	0.075905125
AQP8	-0.14284195	tracketch_10_all	0.23161836
AQP9	0.109059513	tracketch_10_all	0.357975654
AQR	0.033043419	tracketch_10_all	0.769524893
AR	-0.117799213	tracketch_10_all	0.32426755
ARAF	0.020401195	tracketch_10_all	0.846806604
ARAP1	-0.131324512	tracketch_10_all	0.272080074
ARAP2	-0.017354107	tracketch_10_all	0.902120743
ARAP3	-0.074338421	tracketch_10_all	0.543945907
ARC	-0.199361542	tracketch_10_all	0.092186992
ARCN1	0.085805048	tracketch_10_all	0.464362436
AREG	-0.198863146	tracketch_10_all	0.091414071
AREL1	-0.133562525	tracketch_10_all	0.263325614
ARF1	-0.011946054	tracketch_10_all	0.935184762
ARF3	-0.2053929	tracketch_10_all	0.080212399
ARF4	-0.17988037	tracketch_10_all	0.129312369
ARF5	-0.11693255	tracketch_10_all	0.32902274
ARF6	0.117594437	tracketch_10_all	0.324085567
ARFGAP1	-0.072029074	tracketch_10_all	0.557588475
ARFGAP2	-0.077780962	tracketch_10_all	0.522767967
ARFGAP3	-0.030204642	tracketch_10_all	0.819289351
ARFGEF1	0.159132379	tracketch_10_all	0.188514334
ARFGEF2	-0.18639011	tracketch_10_all	0.119297138
ARFGEF3	-0.029767461	tracketch_10_all	0.818936168
ARFIP1	-0.253021979	tracketch_10_all	0.031243306
ARFIP2	-0.123862523	tracketch_10_all	0.300573123
ARFRP1	-0.206650336	tracketch_10_all	0.078581152
ARG1	0.191888302	tracketch_10_all	0.115145129
ARG2	0.088654732	tracketch_10_all	0.452740054
ARGFX	-0.016926213	tracketch_10_all	0.905411803
ARGLU1	-0.007146018	tracketch_10_all	0.967066421
ARHGAP1	0.03129624	tracketch_10_all	0.781112782
ARHGAP10	-0.040500846	tracketch_10_all	0.749898138
ARHGAP11A	0.129761021	tracketch_10_all	0.277962631
ARHGAP12	-0.182210386	tracketch_10_all	0.122621233
ARHGAP15	0.161020165	tracketch_10_all	0.183281984
ARHGAP17	-0.247234394	tracketch_10_all	0.037134316
ARHGAP18	-0.215736272	tracketch_10_all	0.06526019
ARHGAP19	0.05571449	tracketch_10_all	0.628089371
ARHGAP20	0.047109576	tracketch_10_all	0.683262916
ARHGAP21	-0.111994519	tracketch_10_all	0.352498456
ARHGAP22	-0.204023569	tracketch_10_all	0.08454134
ARHGAP23	-0.195494573	tracketch_10_all	0.098023591
ARHGAP24	0.067580946	tracketch_10_all	0.559584661
ARHGAP25	-0.1474613	tracketch_10_all	0.216670523
ARHGAP26	0.238655248	tracketch_10_all	0.055282755
ARHGAP27	-0.794192122	tracketch_10_all	2.91E-07
ARHGAP28	-0.229878217	tracketch_10_all	0.049162347
ARHGAP29	-0.02018625	tracketch_10_all	0.883238344
ARHGAP30	-1.589281456	tracketch_10_all	9.72E-08
ARHGAP31	-0.177235518	tracketch_10_all	0.133714084
ARHGAP32	-0.024352035	tracketch_10_all	0.853941672
ARHGAP33	-0.14726531	tracketch_10_all	0.214603506
ARHGAP35	-0.145882642	tracketch_10_all	0.221865466
ARHGAP36	-0.169837629	tracketch_10_all	0.151389055
ARHGAP39	-0.0072009	tracketch_10_all	0.972085695
ARHGAP4	0.379337575	tracketch_10_all	0.004472935
ARHGAP40	0.124769719	tracketch_10_all	0.295724172
ARHGAP42	-0.042502036	tracketch_10_all	0.737335523
ARHGAP44	-0.169469961	tracketch_10_all	0.153124654
ARHGAP45	-0.584801598	tracketch_10_all	1.36E-06
ARHGAP5	-0.107604321	tracketch_10_all	0.369548386
ARHGAP6	-0.064131629	tracketch_10_all	0.603013693
ARHGAP8	-0.0318707	tracketch_10_all	0.803286338
ARHGAP9	-0.220793254	tracketch_10_all	0.060330013
ARHGDIA	0.270176388	tracketch_10_all	0.033645532
ARHGDIB	0.329085542	tracketch_10_all	0.011215177
ARHGDIG	0.072214219	tracketch_10_all	0.534992848
ARHGEF1	-0.160225054	tracketch_10_all	0.177515148
ARHGEF10	-0.118895947	tracketch_10_all	0.323026116
ARHGEF10L	-0.098997816	tracketch_10_all	0.410910692
ARHGEF11	-0.069893613	tracketch_10_all	0.569329782
ARHGEF12	-0.205662494	tracketch_10_all	0.080635733
ARHGEF15	-0.020566051	tracketch_10_all	0.879646957
ARHGEF16	0.107497666	tracketch_10_all	0.365752766
ARHGEF17	-0.210130061	tracketch_10_all	0.07583993
ARHGEF18	-0.079323385	tracketch_10_all	0.513896621
ARHGEF19	-0.124013062	tracketch_10_all	0.29892769
ARHGEF2	-0.11442089	tracketch_10_all	0.339322557
ARHGEF25	-0.001052825	tracketch_10_all	0.991149398
ARHGEF26	0.099057305	tracketch_10_all	0.400755257
ARHGEF28	-0.113374443	tracketch_10_all	0.345786723
ARHGEF3	0.065728304	tracketch_10_all	0.5718555
ARHGEF33	0.098822657	tracketch_10_all	0.404954196
ARHGEF35	-0.142068031	tracketch_10_all	0.232225524
ARHGEF37	-0.037534288	tracketch_10_all	0.768905098
ARHGEF38	-0.011943306	tracketch_10_all	0.937719224
ARHGEF39	-0.059921665	tracketch_10_all	0.626353092
ARHGEF4	-0.382254591	tracketch_10_all	0.001046723
ARHGEF40	-0.102081263	tracketch_10_all	0.397170477
ARHGEF5	0.048636758	tracketch_10_all	0.673576967
ARHGEF6	0.562098464	tracketch_10_all	0.000103186
ARHGEF7	0.082169162	tracketch_10_all	0.484097428
ARHGEF9	-0.046013663	tracketch_10_all	0.71261944
ARID1A	-0.101664084	tracketch_10_all	0.398827764
ARID1B	-0.004739111	tracketch_10_all	0.986328333
ARID2	0.67972807	tracketch_10_all	5.25E-06
ARID3A	-0.434200789	tracketch_10_all	0.000613673
ARID3B	-0.016384869	tracketch_10_all	0.909115606
ARID3C	-0.372847602	tracketch_10_all	0.00109987
ARID4A	0.093588654	tracketch_10_all	0.427602387
ARID4B	-0.213662111	tracketch_10_all	0.069374015
ARID5A	-0.046212625	tracketch_10_all	0.712565807
ARID5B	-0.067241403	tracketch_10_all	0.584072025
ARIH1	-0.172641059	tracketch_10_all	0.146014168
ARIH2	0.16793303	tracketch_10_all	0.167041508
ARIH2OS	0.029939584	tracketch_10_all	0.787659827
ARL1	-0.203187241	tracketch_10_all	0.084730028
ARL10	-0.138671777	tracketch_10_all	0.244022505
ARL11	-0.032581775	tracketch_10_all	0.80247805
ARL13A	0.150748025	tracketch_10_all	0.210711209
ARL13B	-0.030804422	tracketch_10_all	0.809354862
ARL14	-0.008891117	tracketch_10_all	0.959868878
ARL14EP	-0.084763696	tracketch_10_all	0.487806089
ARL14EPL	-0.236452564	tracketch_10_all	0.042749094
ARL15	-0.056581064	tracketch_10_all	0.646841573
ARL16	-0.259968723	tracketch_10_all	0.025593647
ARL17A	-0.042869669	tracketch_10_all	0.731765244
ARL17B	-0.134172064	tracketch_10_all	0.358843826
ARL2	-0.070264657	tracketch_10_all	0.566356829
ARL2BP	-0.01116487	tracketch_10_all	0.94116856
ARL3	-0.078935948	tracketch_10_all	0.516704496
ARL4A	-0.139679239	tracketch_10_all	0.240611159
ARL4C	0.033132115	tracketch_10_all	0.768862736
ARL4D	-0.128883369	tracketch_10_all	0.281047708
ARL5A	-0.135830994	tracketch_10_all	0.254967961
ARL5B	-0.12909006	tracketch_10_all	0.279393433
ARL5C	0.036768413	tracketch_10_all	0.744837667
ARL6	-0.294261823	tracketch_10_all	0.010810013
ARL6IP1	0.096763131	tracketch_10_all	0.414453498
ARL6IP4	0.147188185	tracketch_10_all	0.224434907
ARL6IP5	-0.045454158	tracketch_10_all	0.716274176
ARL6IP6	-0.124408613	tracketch_10_all	0.29939562
ARL8A	-0.310857382	tracketch_10_all	0.007711625
ARL8B	-0.36899604	tracketch_10_all	0.001201404
ARL9	0.005797022	tracketch_10_all	0.949599862
ARMC1	-0.069613411	tracketch_10_all	0.569167134
ARMC10	0.348662205	tracketch_10_all	0.007356304
ARMC12	-0.249679968	tracketch_10_all	0.032919831
ARMC2	-0.061327684	tracketch_10_all	0.621011726
ARMC3	-0.005196956	tracketch_10_all	0.98632911
ARMC4	-0.048120534	tracketch_10_all	0.703457289
ARMC5	-0.090142484	tracketch_10_all	0.454983711
ARMC6	-0.010737326	tracketch_10_all	0.943600517
ARMC7	-0.206615244	tracketch_10_all	0.07974408
ARMC8	0.030310599	tracketch_10_all	0.787259618
ARMC9	-0.077979256	tracketch_10_all	0.522292166
ARMCX1	-0.048056399	tracketch_10_all	0.700417878
ARMCX2	-0.079451604	tracketch_10_all	0.515133294
ARMCX3	-0.164866318	tracketch_10_all	0.166569303
ARMCX4	0.145459288	tracketch_10_all	0.230453683
ARMCX5	0.022520502	tracketch_10_all	0.834406055
ARMCX5-GPRASP2	-0.200177001	tracketch_10_all	0.092327391
ARMCX6	0.117052255	tracketch_10_all	0.324860139
ARMS2	-0.135654501	tracketch_10_all	0.25570843
ARMT1	0.053382952	tracketch_10_all	0.644071591
ARNT	-0.194121293	tracketch_10_all	0.098484137
ARNT2	-0.090645472	tracketch_10_all	0.455248865
ARNTL	0.164029853	tracketch_10_all	0.176740186
ARNTL2	0.024250251	tracketch_10_all	0.828594232
ARPC1A	-0.124676666	tracketch_10_all	0.297049749
ARPC1B	-0.057995713	tracketch_10_all	0.637567103
ARPC2	-0.103154884	tracketch_10_all	0.39252751
ARPC3	-0.05821389	tracketch_10_all	0.637809133
ARPC4	-0.217154137	tracketch_10_all	0.064330158
ARPC5	-0.154088996	tracketch_10_all	0.194643098
ARPC5L	0.080334078	tracketch_10_all	0.492340818
ARPIN	-0.192109419	tracketch_10_all	0.102016741
ARPP19	-0.175197105	tracketch_10_all	0.137392625
ARPP21	0.241952014	tracketch_10_all	0.051301653
ARR3	-0.106411326	tracketch_10_all	0.378040899
ARRB1	-0.018936467	tracketch_10_all	0.88967511
ARRB2	0.365758313	tracketch_10_all	0.005449895
ARRDC1	-0.078786922	tracketch_10_all	0.517400173
ARRDC2	-0.120162593	tracketch_10_all	0.319926076
ARRDC3	-0.257269101	tracketch_10_all	0.027245395
ARRDC4	0.084272638	tracketch_10_all	0.474173238
ARRDC5	-0.079814288	tracketch_10_all	0.509224019
ARSA	0.155343531	tracketch_10_all	0.197805322
ARSB	-0.131933416	tracketch_10_all	0.268231889
ARSD	-0.153457209	tracketch_10_all	0.198558131
ARSE	-0.052062323	tracketch_10_all	0.673586488
ARSF	-0.027645696	tracketch_10_all	0.831835643
ARSG	-0.077604433	tracketch_10_all	0.523537196
ARSH	-0.03130518	tracketch_10_all	0.806531052
ARSI	0.014384923	tracketch_10_all	0.887236644
ARSJ	-0.172338322	tracketch_10_all	0.14430286
ARSK	-0.156417168	tracketch_10_all	0.187231703
ART1	-0.078863308	tracketch_10_all	0.514115429
ART3	-0.119945848	tracketch_10_all	0.314297111
ART4	-0.130082818	tracketch_10_all	0.27879482
ART5	-0.092077277	tracketch_10_all	0.447201159
ARTN	-0.227850071	tracketch_10_all	0.051930775
ARV1	-0.012926856	tracketch_10_all	0.931214056
ARVCF	0.200618345	tracketch_10_all	0.101233521
ARX	0.037667011	tracketch_10_all	0.738295286
AS3MT	-0.421524647	tracketch_10_all	0.000196947
ASAH1	0.003058559	tracketch_10_all	0.965089181
ASAH2	0.355183087	tracketch_10_all	0.006409075
ASAH2B	-0.222668645	tracketch_10_all	0.057300512
ASAP1	0.06922085	tracketch_10_all	0.552925297
ASAP2	0.065885339	tracketch_10_all	0.571850933
ASAP3	-0.060828289	tracketch_10_all	0.620396498
ASB1	-0.185358296	tracketch_10_all	0.117117413
ASB10	0.058424862	tracketch_10_all	0.614046012
ASB11	0.148323853	tracketch_10_all	0.216750876
ASB12	0.154882823	tracketch_10_all	0.199688801
ASB13	-0.026300141	tracketch_10_all	0.844739684
ASB14	-0.171251397	tracketch_10_all	0.152632627
ASB15	-0.011480741	tracketch_10_all	0.941002997
ASB16	-0.143573102	tracketch_10_all	0.22665097
ASB17	-0.028279693	tracketch_10_all	0.828468019
ASB18	0.015666022	tracketch_10_all	0.87846003
ASB2	-0.038600103	tracketch_10_all	0.759018704
ASB3	-0.131996204	tracketch_10_all	0.270206117
ASB4	0.072687466	tracketch_10_all	0.535093313
ASB5	-0.074816422	tracketch_10_all	0.540923499
ASB6	-0.156661345	tracketch_10_all	0.191150331
ASB7	-0.180203118	tracketch_10_all	0.126564734
ASB8	-0.140432697	tracketch_10_all	0.241651954
ASB9	0.041162867	tracketch_10_all	0.720586211
ASCC1	-0.195344125	tracketch_10_all	0.097222298
ASCC2	-0.365000786	tracketch_10_all	0.001607734
ASCC3	-0.278678703	tracketch_10_all	0.016431787
ASCL1	-0.092516474	tracketch_10_all	0.444115401
ASCL2	-0.263748629	tracketch_10_all	0.023743106
ASCL3	0.086929955	tracketch_10_all	0.459500077
ASCL4	0.029833881	tracketch_10_all	0.788353464
ASCL5	0.071270945	tracketch_10_all	0.542595166
ASF1A	0.151475135	tracketch_10_all	0.209790894
ASF1B	-0.035744556	tracketch_10_all	0.777895759
ASGR1	-0.146740756	tracketch_10_all	0.216534594
ASGR2	-0.223043536	tracketch_10_all	0.056496013
ASH1L	-0.097060502	tracketch_10_all	0.420476453
ASH2L	0.008371248	tracketch_10_all	0.929723304
ASIC1	-0.120895322	tracketch_10_all	0.312181902
ASIC2	-0.189440691	tracketch_10_all	0.10807001
ASIC3	-0.186276676	tracketch_10_all	0.114136688
ASIC4	0.065895765	tracketch_10_all	0.571596758
ASIC5	0.110850903	tracketch_10_all	0.349310388
ASIP	0.409450967	tracketch_10_all	0.002108991
ASL	-0.056525575	tracketch_10_all	0.649225046
ASMT	0.014327865	tracketch_10_all	0.887988189
ASMTL	-0.029440384	tracketch_10_all	0.822174469
ASNA1	0.491235385	tracketch_10_all	0.000331613
ASNS	-0.10387566	tracketch_10_all	0.389511029
ASNSD1	-0.045393432	tracketch_10_all	0.715781275
ASPA	-0.172483658	tracketch_10_all	0.144160324
ASPDH	-0.223845331	tracketch_10_all	0.056831707
ASPG	-0.129271573	tracketch_10_all	0.280068998
ASPH	0.094017262	tracketch_10_all	0.424916935
ASPHD1	0.000541328	tracketch_10_all	0.980975405
ASPHD2	-0.082527848	tracketch_10_all	0.49816294
ASPM	0.222112473	tracketch_10_all	0.073039633
ASPN	-0.04474071	tracketch_10_all	0.721801898
ASPRV1	-0.155388397	tracketch_10_all	0.18928813
ASPSCR1	-0.137821215	tracketch_10_all	0.247864763
ASRGL1	-0.103802134	tracketch_10_all	0.387958774
ASS1	-0.002663609	tracketch_10_all	0.995861156
ASTE1	0.107454187	tracketch_10_all	0.368523136
ASTL	-0.258430528	tracketch_10_all	0.026385514
ASTN1	-0.153093264	tracketch_10_all	0.201231145
ASTN2	-0.069097679	tracketch_10_all	0.571930217
ASXL1	-0.330344875	tracketch_10_all	0.004267632
ASXL2	-0.088255368	tracketch_10_all	0.468927285
ASXL3	-0.196291808	tracketch_10_all	0.09511457
ASZ1	-0.081243517	tracketch_10_all	0.503596901
ATAD1	-0.095669081	tracketch_10_all	0.427246678
ATAD2	-0.024137321	tracketch_10_all	0.853959161
ATAD2B	0.115291116	tracketch_10_all	0.333404148
ATAD3A	0.057921715	tracketch_10_all	0.619476766
ATAD3B	-0.030515404	tracketch_10_all	0.815695438
ATAD3C	0.05081302	tracketch_10_all	0.659393986
ATAD5	-0.147285479	tracketch_10_all	0.215720379
ATAT1	-0.098089193	tracketch_10_all	0.415500318
ATCAY	-0.104456565	tracketch_10_all	0.384835318
ATE1	0.273468361	tracketch_10_all	0.032251067
ATF1	-0.046236651	tracketch_10_all	0.714390406
ATF2	-0.04536523	tracketch_10_all	0.7169443
ATF3	-0.077526343	tracketch_10_all	0.525075848
ATF4	-0.159641085	tracketch_10_all	0.17907158
ATF5	-0.137038356	tracketch_10_all	0.249587439
ATF6	-0.049895977	tracketch_10_all	0.689325902
ATF6B	-0.167571257	tracketch_10_all	0.160104942
ATF7	-0.329437099	tracketch_10_all	0.005777622
ATF7IP	-0.124927973	tracketch_10_all	0.299853349
ATF7IP2	-0.397563073	tracketch_10_all	0.001154572
ATG10	-0.385676754	tracketch_10_all	0.000702965
ATG101	-0.383002616	tracketch_10_all	0.00086882
ATG12	-0.051043863	tracketch_10_all	0.679679108
ATG13	-0.150266505	tracketch_10_all	0.205326607
ATG14	-0.648241198	tracketch_10_all	6.70E-06
ATG16L1	0.026215973	tracketch_10_all	0.812841508
ATG16L2	0.048528596	tracketch_10_all	0.67047955
ATG2A	-0.099928839	tracketch_10_all	0.413153475
ATG2B	-0.230880961	tracketch_10_all	0.048883979
ATG3	-0.18127524	tracketch_10_all	0.124552224
ATG4A	-0.061231741	tracketch_10_all	0.620405729
ATG4B	-0.183489908	tracketch_10_all	0.121067424
ATG4C	-0.202534697	tracketch_10_all	0.085155596
ATG4D	-0.071171154	tracketch_10_all	0.561127297
ATG5	-0.207678514	tracketch_10_all	0.0775286
ATG7	-0.214625195	tracketch_10_all	0.067277946
ATG9A	-0.443023104	tracketch_10_all	0.000197044
ATG9B	-0.144217928	tracketch_10_all	0.22552953
ATIC	-1.844934773	tracketch_10_all	9.72E-08
ATL1	-0.072971561	tracketch_10_all	0.549080124
ATL2	-0.02554711	tracketch_10_all	0.848495371
ATL3	-0.067675038	tracketch_10_all	0.582770642
ATM	-0.089393162	tracketch_10_all	0.462046101
ATMIN	-0.066093589	tracketch_10_all	0.591767812
ATN1	0.073580147	tracketch_10_all	0.52989565
ATOH1	-0.036377994	tracketch_10_all	0.771809163
ATOH7	0.067071968	tracketch_10_all	0.567117702
ATOH8	0.088226346	tracketch_10_all	0.455130037
ATOX1	-0.023372792	tracketch_10_all	0.863532014
ATP10A	-0.033078614	tracketch_10_all	0.797873364
ATP10B	-0.11142851	tracketch_10_all	0.354143404
ATP10D	-0.171092151	tracketch_10_all	0.146832561
ATP11A	-0.128045114	tracketch_10_all	0.28489599
ATP11AUN	0.057571004	tracketch_10_all	0.619062469
ATP11B	-0.150904712	tracketch_10_all	0.204474013
ATP11C	0.177492592	tracketch_10_all	0.144479888
ATP12A	-0.117607395	tracketch_10_all	0.326125184
ATP13A1	-0.023750479	tracketch_10_all	0.857196102
ATP13A2	-0.16073876	tracketch_10_all	0.177775152
ATP13A3	0.060670492	tracketch_10_all	0.599198445
ATP13A4	0.002619276	tracketch_10_all	0.968272003
ATP13A5	0.070580608	tracketch_10_all	0.545511182
ATP1A1	-0.619845699	tracketch_10_all	2.12E-05
ATP1A2	0.058156059	tracketch_10_all	0.618048101
ATP1A3	-0.245923614	tracketch_10_all	0.035552912
ATP1A4	0.150307755	tracketch_10_all	0.213474293
ATP1B1	-0.322209091	tracketch_10_all	0.00572632
ATP1B2	-0.255118705	tracketch_10_all	0.028039303
ATP1B3	-0.329384353	tracketch_10_all	0.008851817
ATP1B4	-0.172874727	tracketch_10_all	0.142891878
ATP2A1	-0.069845659	tracketch_10_all	0.571133006
ATP2A2	-0.19251742	tracketch_10_all	0.104080066
ATP2A3	-0.159865905	tracketch_10_all	0.176639721
ATP2B1	-0.257499038	tracketch_10_all	0.02757215
ATP2B2	-0.112863954	tracketch_10_all	0.348388712
ATP2B3	-0.144189637	tracketch_10_all	0.225544784
ATP2B4	0.004525782	tracketch_10_all	0.955365532
ATP2C1	-0.130104772	tracketch_10_all	0.276595372
ATP2C2	-0.19194089	tracketch_10_all	0.104565972
ATP4A	-0.119826779	tracketch_10_all	0.317926586
ATP4B	0.04741684	tracketch_10_all	0.678897345
ATP5A1	-0.049078201	tracketch_10_all	0.696297251
ATP5B	0.076094641	tracketch_10_all	0.515013688
ATP5C1	0.288781726	tracketch_10_all	0.031076869
ATP5D	0.156316333	tracketch_10_all	0.196013564
ATP5E	0.115229221	tracketch_10_all	0.334937165
ATP5F1	0.089898501	tracketch_10_all	0.445232566
ATP5G1	-0.149121848	tracketch_10_all	0.210109001
ATP5G2	0.036518704	tracketch_10_all	0.74757131
ATP5G3	0.123881726	tracketch_10_all	0.300545626
ATP5H	-0.131283387	tracketch_10_all	0.271435115
ATP5I	-0.285168876	tracketch_10_all	0.015196085
ATP5J	-0.210308902	tracketch_10_all	0.073176437
ATP5J2	-0.03441898	tracketch_10_all	0.788208596
ATP5L	0.008870235	tracketch_10_all	0.929617495
ATP5L2	-0.068759751	tracketch_10_all	0.571756006
ATP5O	-0.230595526	tracketch_10_all	0.051712355
ATP5S	-0.03216536	tracketch_10_all	0.799905403
ATP5SL	-0.339072121	tracketch_10_all	0.003815539
ATP6AP1	0.308581929	tracketch_10_all	0.017821005
ATP6AP1L	0.063914636	tracketch_10_all	0.583281809
ATP6AP2	0.069546473	tracketch_10_all	0.55110886
ATP6V0A1	0.02978887	tracketch_10_all	0.787460257
ATP6V0A2	0.009372665	tracketch_10_all	0.923303056
ATP6V0A4	-0.13381323	tracketch_10_all	0.261267827
ATP6V0B	-0.07403384	tracketch_10_all	0.54433368
ATP6V0C	0.141584285	tracketch_10_all	0.238326013
ATP6V0D1	-0.050511334	tracketch_10_all	0.685573324
ATP6V0D2	0.188817096	tracketch_10_all	0.124705254
ATP6V0E1	0.301222417	tracketch_10_all	0.01786191
ATP6V0E2	-0.169310466	tracketch_10_all	0.153059167
ATP6V1A	0.052646101	tracketch_10_all	0.647525688
ATP6V1B1	-0.197148149	tracketch_10_all	0.09548223
ATP6V1B2	0.094881168	tracketch_10_all	0.425073171
ATP6V1C1	-0.193201072	tracketch_10_all	0.101646361
ATP6V1C2	0.04163775	tracketch_10_all	0.716375225
ATP6V1D	-0.087193488	tracketch_10_all	0.473775458
ATP6V1E1	-0.0311997	tracketch_10_all	0.812611721
ATP6V1E2	0.14190037	tracketch_10_all	0.494969819
ATP6V1F	-0.081999169	tracketch_10_all	0.500974896
ATP6V1G1	-0.231618928	tracketch_10_all	0.048075594
ATP6V1G2	-0.071583695	tracketch_10_all	0.559954847
ATP6V1G3	0.123154186	tracketch_10_all	0.302351181
ATP6V1H	0.032818086	tracketch_10_all	0.769980678
ATP7A	0.037733259	tracketch_10_all	0.743004129
ATP7B	-0.061993348	tracketch_10_all	0.614056311
ATP8A1	-0.007229842	tracketch_10_all	0.970194055
ATP8A2	-0.083142613	tracketch_10_all	0.494930468
ATP8B1	0.031344772	tracketch_10_all	0.781141153
ATP8B2	-0.011711198	tracketch_10_all	0.940594238
ATP8B3	-0.100059622	tracketch_10_all	0.405477314
ATP8B4	-0.146034923	tracketch_10_all	0.219985291
ATP9A	0.017649697	tracketch_10_all	0.868941684
ATP9B	-0.094700442	tracketch_10_all	0.434814892
ATPAF1	-0.049773906	tracketch_10_all	0.691649523
ATPAF2	-0.052943964	tracketch_10_all	0.670605957
ATPIF1	0.056420006	tracketch_10_all	0.624144218
ATR	0.23276478	tracketch_10_all	0.061609243
ATRAID	0.244725485	tracketch_10_all	0.053199998
ATRIP	0.010705447	tracketch_10_all	0.913537045
ATRN	-0.241734341	tracketch_10_all	0.038461058
ATRNL1	-0.007448828	tracketch_10_all	0.970081639
ATRX	-0.086514196	tracketch_10_all	0.478122666
ATXN1	-0.325778474	tracketch_10_all	0.004827186
ATXN10	-0.031804692	tracketch_10_all	0.803116111
ATXN1L	-0.066863431	tracketch_10_all	0.586435288
ATXN2	-0.378848508	tracketch_10_all	0.001166717
ATXN2L	-0.2020333	tracketch_10_all	0.085301922
ATXN3	0.072717622	tracketch_10_all	0.531950911
ATXN3L	0.063252221	tracketch_10_all	0.588636972
ATXN7	0.041308604	tracketch_10_all	0.714336384
ATXN7L1	-0.303418102	tracketch_10_all	0.009620851
ATXN7L2	0.107491876	tracketch_10_all	0.36382605
ATXN7L3	0.012575954	tracketch_10_all	0.900909137
ATXN7L3B	0.051631551	tracketch_10_all	0.652874244
AUH	-0.16151969	tracketch_10_all	0.175177341
AUNIP	-0.073367288	tracketch_10_all	0.546152255
AUP1	-0.131853685	tracketch_10_all	0.26858274
AURKA	0.305232561	tracketch_10_all	0.020108871
AURKAIP1	-0.20282966	tracketch_10_all	0.084618098
AURKB	-0.075940965	tracketch_10_all	0.53350987
AURKC	-0.098081817	tracketch_10_all	0.415844853
AUTS2	0.121122648	tracketch_10_all	0.314163417
AVEN	-0.199265838	tracketch_10_all	0.09112346
AVIL	0.146592657	tracketch_10_all	0.222490799
AVL9	0.172440154	tracketch_10_all	0.155442737
AVP	0.033035261	tracketch_10_all	0.76879103
AVPI1	0.006369514	tracketch_10_all	0.94575051
AVPR1A	-0.16791714	tracketch_10_all	0.15579796
AVPR1B	-0.04226281	tracketch_10_all	0.737307346
AVPR2	-0.020952196	tracketch_10_all	0.876425173
AWAT1	-0.149225582	tracketch_10_all	0.209046733
AWAT2	0.050795501	tracketch_10_all	0.661977223
AXDND1	0.018456168	tracketch_10_all	0.865865838
AXIN1	-0.430712123	tracketch_10_all	0.000146131
AXIN2	-0.046770265	tracketch_10_all	0.709810594
AXL	-0.196425626	tracketch_10_all	0.095454831
AZGP1	-0.055724153	tracketch_10_all	0.652250466
AZI2	0.114040274	tracketch_10_all	0.339528637
AZIN1	-0.327003467	tracketch_10_all	0.004377911
AZIN2	-0.133348267	tracketch_10_all	0.263743798
AZU1	0.009886418	tracketch_10_all	0.920445531
B2M	-0.064274635	tracketch_10_all	0.602662745
B3GALNT1	-0.113748151	tracketch_10_all	0.343328241
B3GALNT2	-0.10949419	tracketch_10_all	0.362599967
B3GALT1	0.084180151	tracketch_10_all	0.472086302
B3GALT2	-0.041558074	tracketch_10_all	0.743528996
B3GALT4	-0.03602	tracketch_10_all	0.778327254
B3GALT5	-0.140564075	tracketch_10_all	0.239255559
B3GALT6	-0.033067269	tracketch_10_all	0.796758143
B3GAT1	-0.070590215	tracketch_10_all	0.565664747
B3GAT2	-0.049761172	tracketch_10_all	0.691320631
B3GAT3	-0.084434414	tracketch_10_all	0.487311536
B3GLCT	-0.120194891	tracketch_10_all	0.317979053
B3GNT2	-0.205386956	tracketch_10_all	0.080610762
B3GNT3	-0.220555026	tracketch_10_all	0.060306402
B3GNT4	-0.089992442	tracketch_10_all	0.460431663
B3GNT5	-0.050077527	tracketch_10_all	0.685307198
B3GNT6	0.07413577	tracketch_10_all	0.524166123
B3GNT7	-0.064525729	tracketch_10_all	0.599702229
B3GNT8	-0.065981379	tracketch_10_all	0.594022157
B3GNT9	0.02152186	tracketch_10_all	0.843746789
B3GNTL1	-0.04394364	tracketch_10_all	0.728122945
B4GALNT1	-0.104135682	tracketch_10_all	0.387751917
B4GALNT2	-0.24226582	tracketch_10_all	0.037545018
B4GALNT3	-0.26177701	tracketch_10_all	0.024588315
B4GALNT4	-0.195295889	tracketch_10_all	0.097947902
B4GALT1	0.001414063	tracketch_10_all	0.974742678
B4GALT2	-0.392985947	tracketch_10_all	0.000688293
B4GALT3	-0.145416366	tracketch_10_all	0.222361865
B4GALT4	0.038403804	tracketch_10_all	0.738623109
B4GALT5	-0.130505195	tracketch_10_all	0.275772315
B4GALT6	0.184775373	tracketch_10_all	0.130645427
B4GALT7	0.167630274	tracketch_10_all	0.169702961
B4GAT1	-0.170262149	tracketch_10_all	0.150014509
B9D1	-0.114119966	tracketch_10_all	0.345843271
B9D2	0.206962556	tracketch_10_all	0.093853606
BAALC	-0.339909632	tracketch_10_all	0.00356525
BAAT	0.083492677	tracketch_10_all	0.476409802
BABAM1	0.030398566	tracketch_10_all	0.78560204
BACE1	-0.109079598	tracketch_10_all	0.362862692
BACE2	-0.078237717	tracketch_10_all	0.522618241
BACH1	0.209210416	tracketch_10_all	0.088543332
BACH2	0.065671919	tracketch_10_all	0.575006453
BAD	-0.378845544	tracketch_10_all	0.001551186
BAG1	-0.092562178	tracketch_10_all	0.442091621
BAG2	0.033345704	tracketch_10_all	0.766092657
BAG3	-0.021844477	tracketch_10_all	0.87339849
BAG4	-0.071344893	tracketch_10_all	0.5571597
BAG5	-0.130335818	tracketch_10_all	0.274321206
BAG6	0.179608298	tracketch_10_all	0.140255008
BAGE	-0.070381617	tracketch_10_all	0.567013351
BAGE2	0.002614833	tracketch_10_all	0.941649899
BAHCC1	-0.103777013	tracketch_10_all	0.389727505
BAHD1	-0.192006766	tracketch_10_all	0.104955104
BAIAP2	-0.17647206	tracketch_10_all	0.135477763
BAIAP2L1	-0.466829876	tracketch_10_all	3.90E-05
BAIAP2L2	-0.111138073	tracketch_10_all	0.356197596
BAIAP3	-0.0594694	tracketch_10_all	0.629340716
BAK1	0.188278881	tracketch_10_all	0.124357901
BAMBI	0.212730086	tracketch_10_all	0.084767047
BANF1	0.280100137	tracketch_10_all	0.027859846
BANF2	-0.17059664	tracketch_10_all	0.149273748
BANK1	-0.262995806	tracketch_10_all	0.023592019
BANP	-0.023745734	tracketch_10_all	0.862415529
BAP1	-0.938211941	tracketch_10_all	1.94E-07
BARD1	-0.264483514	tracketch_10_all	0.026773967
BARHL1	-0.021003728	tracketch_10_all	0.87646773
BARHL2	-0.089453186	tracketch_10_all	0.462910257
BARX1	-0.31865191	tracketch_10_all	0.005722142
BARX2	0.155982616	tracketch_10_all	0.195787274
BASP1	-0.052831312	tracketch_10_all	0.670182235
BATF	-0.028061083	tracketch_10_all	0.82852379
BATF2	-0.187595879	tracketch_10_all	0.114455087
BATF3	-0.028403697	tracketch_10_all	0.826592896
BAX	0.002361818	tracketch_10_all	0.968314657
BAZ1A	-0.084366304	tracketch_10_all	0.487159575
BAZ1B	-0.226690101	tracketch_10_all	0.055637201
BAZ2A	-0.214793548	tracketch_10_all	0.06775569
BAZ2B	0.002934926	tracketch_10_all	0.968992359
BBC3	-0.036449091	tracketch_10_all	0.774778521
BBIP1	-0.202751947	tracketch_10_all	0.084698159
BBOX1	0.027429873	tracketch_10_all	0.806348388
BBS1	-0.217279502	tracketch_10_all	0.063521482
BBS10	0.051867542	tracketch_10_all	0.655915015
BBS12	0.234651108	tracketch_10_all	0.058362683
BBS2	-0.387001593	tracketch_10_all	0.000892916
BBS4	-0.122283612	tracketch_10_all	0.306317029
BBS5	0.037991647	tracketch_10_all	0.735559505
BBS7	-0.081619201	tracketch_10_all	0.504073284
BBS9	-0.1037396	tracketch_10_all	0.387604134
BBX	0.241099646	tracketch_10_all	0.051829047
BCAM	-0.234475448	tracketch_10_all	0.046908585
BCAN	-0.232988461	tracketch_10_all	0.046870401
BCAP29	-0.212977437	tracketch_10_all	0.070316775
BCAP31	-0.312671354	tracketch_10_all	0.00895918
BCAR1	-0.030419514	tracketch_10_all	0.815703114
BCAR3	-0.159437392	tracketch_10_all	0.178468595
BCAS1	-0.074376686	tracketch_10_all	0.541846924
BCAS2	0.152454647	tracketch_10_all	0.207414514
BCAS3	-0.212399377	tracketch_10_all	0.071038006
BCAS4	0.082967398	tracketch_10_all	0.482730655
BCAT1	-0.156311381	tracketch_10_all	0.187848486
BCAT2	-0.106777824	tracketch_10_all	0.373610424
BCCIP	-0.007119755	tracketch_10_all	0.971179566
BCDIN3D	-0.22114567	tracketch_10_all	0.059625785
BCHE	0.108959289	tracketch_10_all	0.35750646
BCKDHA	-0.051942495	tracketch_10_all	0.682089106
BCKDHB	-0.122286153	tracketch_10_all	0.307109577
BCKDK	0.096118593	tracketch_10_all	0.418853561
BCL10	-0.044207307	tracketch_10_all	0.726043005
BCL11A	-0.107891881	tracketch_10_all	0.368435788
BCL11B	-0.093496407	tracketch_10_all	0.439747693
BCL2	-0.426757565	tracketch_10_all	0.000154779
BCL2A1	-0.661931194	tracketch_10_all	1.85E-06
BCL2L1	0.002072958	tracketch_10_all	0.971308402
BCL2L10	-0.203783641	tracketch_10_all	0.082867731
BCL2L11	0.075916209	tracketch_10_all	0.516707896
BCL2L12	-0.149392049	tracketch_10_all	0.208371653
BCL2L13	-0.18021428	tracketch_10_all	0.127741265
BCL2L14	0.013015027	tracketch_10_all	0.89752247
BCL2L15	-0.124092891	tracketch_10_all	0.298467241
BCL2L2	-0.084344614	tracketch_10_all	0.489264971
BCL3	-0.230907202	tracketch_10_all	0.048950341
BCL6	-0.787399387	tracketch_10_all	9.72E-08
BCL6B	-0.027655331	tracketch_10_all	0.83161596
BCL7A	-0.179654467	tracketch_10_all	0.128553925
BCL7B	-0.073654285	tracketch_10_all	0.546701509
BCL7C	0.077096944	tracketch_10_all	0.510420468
BCL9	0.001726609	tracketch_10_all	0.97481759
BCL9L	-0.535446617	tracketch_10_all	5.93E-06
BCLAF1	-0.156989704	tracketch_10_all	0.187612285
BCO1	0.040627735	tracketch_10_all	0.717394548
BCO2	-0.103235646	tracketch_10_all	0.392318515
BCOR	-0.29060052	tracketch_10_all	0.012049116
BCORL1	-0.006523807	tracketch_10_all	0.969855641
BCR	-0.122726806	tracketch_10_all	0.304128948
BCS1L	-0.110340133	tracketch_10_all	0.360873695
BDH1	-0.203141986	tracketch_10_all	0.085494788
BDH2	-0.13383201	tracketch_10_all	0.259613261
BDKRB1	0.086839965	tracketch_10_all	0.461334198
BDKRB2	-0.21330565	tracketch_10_all	0.07505156
BDNF	-0.270519875	tracketch_10_all	0.020329233
BDP1	-0.364009669	tracketch_10_all	0.002777561
BEAN1	0.022514367	tracketch_10_all	0.838044274
BECN1	-0.390233084	tracketch_10_all	0.002352867
BECN2	-0.0234544	tracketch_10_all	0.863196709
BEGAIN	-0.116179533	tracketch_10_all	0.332928542
BEND2	-0.154037564	tracketch_10_all	0.193536621
BEND3	-0.00251409	tracketch_10_all	0.998531158
BEND4	0.047498962	tracketch_10_all	0.679830486
BEND5	-0.150660643	tracketch_10_all	0.20536654
BEND6	-0.034536702	tracketch_10_all	0.787365135
BEND7	0.033996809	tracketch_10_all	0.763161872
BEST1	-0.087659626	tracketch_10_all	0.469572341
BEST2	-0.19773009	tracketch_10_all	0.093860116
BEST3	-0.002360956	tracketch_10_all	0.998429527
BEST4	-0.056313311	tracketch_10_all	0.646916485
BET1	0.084095811	tracketch_10_all	0.473846969
BET1L	0.068920099	tracketch_10_all	0.555577422
BEX1	0.021676831	tracketch_10_all	0.843516322
BEX2	0.048866379	tracketch_10_all	0.672999535
BEX4	-0.162788202	tracketch_10_all	0.173338556
BEX5	0.030126786	tracketch_10_all	0.787447626
BFAR	-0.149263294	tracketch_10_all	0.210436728
BFSP1	0.107767637	tracketch_10_all	0.364388713
BFSP2	-0.066875142	tracketch_10_all	0.585558502
BGLAP	0.065686575	tracketch_10_all	0.576288792
BGN	0.036204578	tracketch_10_all	0.751277737
BHLHA15	-0.077823617	tracketch_10_all	0.522218421
BHLHA9	0.06703637	tracketch_10_all	0.563636594
BHLHB9	0.145033071	tracketch_10_all	0.230126346
BHLHE22	-0.065761221	tracketch_10_all	0.590934457
BHLHE23	0.08693354	tracketch_10_all	0.459519121
BHLHE40	-0.587027203	tracketch_10_all	8.74E-07
BHLHE41	-0.110621668	tracketch_10_all	0.358022583
BHMG1	0.197457031	tracketch_10_all	0.10667438
BHMT	0.044396299	tracketch_10_all	0.696524901
BHMT2	-0.041350115	tracketch_10_all	0.740307407
BICC1	0.089838292	tracketch_10_all	0.449363103
BICD1	0.036017264	tracketch_10_all	0.747599487
BICD2	-0.176583004	tracketch_10_all	0.135923929
BICDL1	0.039640073	tracketch_10_all	0.727298625
BICDL2	0.089565042	tracketch_10_all	0.44844269
BID	-0.016309815	tracketch_10_all	0.908701503
BIK	-0.144308089	tracketch_10_all	0.22497872
BIN1	-0.047727691	tracketch_10_all	0.701121037
BIN2	-0.598171889	tracketch_10_all	1.94E-07
BIN3	-0.065592562	tracketch_10_all	0.595690618
BIRC2	-0.243722168	tracketch_10_all	0.039531294
BIRC3	0.057365251	tracketch_10_all	0.618889909
BIRC5	0.030998108	tracketch_10_all	0.783947182
BIRC6	-0.061651262	tracketch_10_all	0.620571486
BIRC7	-0.106868264	tracketch_10_all	0.373396571
BIRC8	0.063836256	tracketch_10_all	0.582458656
BIVM	0.134872387	tracketch_10_all	0.260661732
BIVM-ERCC5	-0.058197218	tracketch_10_all	0.637751807
BLCAP	-0.301572781	tracketch_10_all	0.00892702
BLID	0.147437416	tracketch_10_all	0.219206637
BLK	0.223970511	tracketch_10_all	0.06937625
BLM	-0.055858658	tracketch_10_all	0.649994566
BLMH	-0.031863719	tracketch_10_all	0.80331743
BLNK	-0.193484757	tracketch_10_all	0.100498493
BLOC1S1	-0.269391793	tracketch_10_all	0.02028483
BLOC1S2	-0.19752985	tracketch_10_all	0.094049678
BLOC1S3	-0.034253831	tracketch_10_all	0.790450796
BLOC1S4	-0.178815499	tracketch_10_all	0.128647006
BLOC1S5	-0.075975857	tracketch_10_all	0.536247885
BLOC1S6	0.035197504	tracketch_10_all	0.753932971
BLVRA	-0.223746794	tracketch_10_all	0.056356489
BLVRB	-0.140807104	tracketch_10_all	0.237559019
BLZF1	-0.205008394	tracketch_10_all	0.081347831
BMF	-0.005315151	tracketch_10_all	0.979858726
BMI1	0.037123285	tracketch_10_all	0.744535397
BMP1	-0.080529008	tracketch_10_all	0.508263867
BMP10	-0.294311718	tracketch_10_all	0.011506954
BMP15	-0.200511054	tracketch_10_all	0.088262827
BMP2	-0.082465981	tracketch_10_all	0.494967098
BMP2K	-0.082617987	tracketch_10_all	0.495993611
BMP3	-0.027832566	tracketch_10_all	0.831665804
BMP4	0.016095529	tracketch_10_all	0.881643921
BMP5	0.019133805	tracketch_10_all	0.860534965
BMP6	0.141406513	tracketch_10_all	0.2406166
BMP7	-0.103189908	tracketch_10_all	0.391537432
BMP8A	-0.053018327	tracketch_10_all	0.670107615
BMP8B	-0.113195181	tracketch_10_all	0.345739502
BMPER	-0.147652538	tracketch_10_all	0.215053364
BMPR1A	-0.045137337	tracketch_10_all	0.720411903
BMPR1B	0.007069439	tracketch_10_all	0.939315396
BMPR2	-0.233997167	tracketch_10_all	0.045504502
BMS1	0.242646553	tracketch_10_all	0.053451161
BMT2	-0.129757575	tracketch_10_all	0.277673089
BMX	-0.182831862	tracketch_10_all	0.120391276
BNC1	-0.079593165	tracketch_10_all	0.513985718
BNC2	0.083190678	tracketch_10_all	0.480914217
BNIP1	-0.006502147	tracketch_10_all	0.973105115
BNIP2	-0.28955102	tracketch_10_all	0.013904904
BNIP3	0.122561993	tracketch_10_all	0.304426652
BNIP3L	0.176080132	tracketch_10_all	0.148012201
BNIPL	0.007041303	tracketch_10_all	0.936204765
BOC	-0.180968552	tracketch_10_all	0.128907982
BOD1	0.051088931	tracketch_10_all	0.659356093
BOD1L1	0.052574887	tracketch_10_all	0.64905511
BOD1L2	-0.204476573	tracketch_10_all	0.082351025
BOK	-0.260261554	tracketch_10_all	0.02509579
BOLA1	-0.044803512	tracketch_10_all	0.725168744
BOLA2	-0.012983755	tracketch_10_all	0.931435293
BOLA2B	-0.059073398	tracketch_10_all	0.631531809
BOLA3	-0.099872367	tracketch_10_all	0.409007683
BOLL	-0.069735984	tracketch_10_all	0.569273234
BOP1	0.18090783	tracketch_10_all	0.136167028
BORA	-0.393803097	tracketch_10_all	0.000942565
BORCS8	-0.118316479	tracketch_10_all	0.320531393
BORCS8-MEF2B	0.117044133	tracketch_10_all	0.325985563
BPGM	-0.027125133	tracketch_10_all	0.834918
BPHL	-0.209293676	tracketch_10_all	0.074925736
BPI	-0.176458533	tracketch_10_all	0.135666353
BPIFA1	-0.033449851	tracketch_10_all	0.793611659
BPIFA2	0.043347587	tracketch_10_all	0.705992237
BPIFA3	-0.108142224	tracketch_10_all	0.370646216
BPIFB1	-0.054807402	tracketch_10_all	0.659040415
BPIFB2	0.022164172	tracketch_10_all	0.840365563
BPIFB3	-0.087677794	tracketch_10_all	0.467215394
BPIFB4	0.054793334	tracketch_10_all	0.635635432
BPIFB6	-0.150873645	tracketch_10_all	0.206020147
BPIFC	0.023310934	tracketch_10_all	0.83122129
BPNT1	0.092828788	tracketch_10_all	0.433171499
BPTF	-0.075999654	tracketch_10_all	0.532399215
BPY2	0.066592983	tracketch_10_all	0.567731278
BRAF	-0.069702345	tracketch_10_all	0.569500009
BRAP	-0.060954238	tracketch_10_all	0.620464803
BRAT1	0.30299527	tracketch_10_all	0.019018328
BRCA1	-0.136359063	tracketch_10_all	0.253733134
BRCA2	0.145872769	tracketch_10_all	0.226238616
BRCC3	0.027311603	tracketch_10_all	0.802900703
BRD1	0.07967477	tracketch_10_all	0.497148572
BRD2	-0.029495074	tracketch_10_all	0.819030609
BRD3	-0.276456013	tracketch_10_all	0.016926826
BRD4	-0.15593813	tracketch_10_all	0.187642406
BRD7	-0.247471939	tracketch_10_all	0.03415359
BRD8	-0.140620945	tracketch_10_all	0.241451413
BRD9	-0.046309763	tracketch_10_all	0.71048441
BRDT	0.02970254	tracketch_10_all	0.790379285
BRE	-0.26893069	tracketch_10_all	0.021138784
BRF1	-0.066810463	tracketch_10_all	0.585578225
BRF2	0.14118696	tracketch_10_all	0.242360846
BRI3	-0.299923136	tracketch_10_all	0.012188834
BRI3BP	-0.197351934	tracketch_10_all	0.093707669
BRICD5	-0.218004156	tracketch_10_all	0.069209132
BRINP1	0.109798757	tracketch_10_all	0.353461912
BRINP2	0.119245852	tracketch_10_all	0.318174639
BRINP3	-0.072761942	tracketch_10_all	0.55195543
BRIP1	-0.223221751	tracketch_10_all	0.058241911
BRIX1	0.366682004	tracketch_10_all	0.005300655
BRK1	0.115514418	tracketch_10_all	0.330029432
BRMS1	-0.124968029	tracketch_10_all	0.294439501
BRMS1L	-0.196560124	tracketch_10_all	0.095172673
BROX	-0.1020655	tracketch_10_all	0.397824472
BRPF1	-0.325988471	tracketch_10_all	0.006210671
BRPF3	-0.205662361	tracketch_10_all	0.080296541
BRS3	-0.220389412	tracketch_10_all	0.060128596
BRSK1	-0.031560559	tracketch_10_all	0.806195067
BRSK2	-0.164246305	tracketch_10_all	0.165333795
BRWD1	0.1392504	tracketch_10_all	0.244892685
BRWD3	-0.151093635	tracketch_10_all	0.202852191
BSCL2	-0.015646138	tracketch_10_all	0.914936173
BSDC1	-0.294223315	tracketch_10_all	0.010935837
BSG	0.186467439	tracketch_10_all	0.125986914
BSN	-0.033510976	tracketch_10_all	0.796723262
BSND	-0.117932779	tracketch_10_all	0.325369558
BSPH1	-0.233242376	tracketch_10_all	0.045944061
BSPRY	-0.09914609	tracketch_10_all	0.410108039
BST1	-0.017603737	tracketch_10_all	0.899347555
BST2	0.077470177	tracketch_10_all	0.509793192
BSX	0.031094222	tracketch_10_all	0.778005455
BTAF1	-0.713205333	tracketch_10_all	4.96E-06
BTBD1	-0.143353408	tracketch_10_all	0.227136098
BTBD10	0.154934921	tracketch_10_all	0.203889683
BTBD11	0.077058808	tracketch_10_all	0.508790678
BTBD16	0.126470525	tracketch_10_all	0.293458557
BTBD17	-0.119462514	tracketch_10_all	0.319203873
BTBD18	-0.120310776	tracketch_10_all	0.316191958
BTBD19	-0.184009557	tracketch_10_all	0.121090548
BTBD2	-0.021458256	tracketch_10_all	0.873226806
BTBD3	0.070135881	tracketch_10_all	0.549003755
BTBD6	-0.128855986	tracketch_10_all	0.281862991
BTBD7	-0.0956293	tracketch_10_all	0.427027675
BTBD8	-0.171215294	tracketch_10_all	0.146493953
BTBD9	-0.316309522	tracketch_10_all	0.005927639
BTC	-0.027697901	tracketch_10_all	0.832209229
BTD	-0.127305607	tracketch_10_all	0.286802691
BTF3	-0.440112984	tracketch_10_all	0.000114456
BTF3L4	-0.279580533	tracketch_10_all	0.015853481
BTG1	0.083108272	tracketch_10_all	0.479916173
BTG2	0.091197944	tracketch_10_all	0.441849008
BTG3	0.063504746	tracketch_10_all	0.582705932
BTG4	0.253351242	tracketch_10_all	0.043277459
BTK	-0.023533718	tracketch_10_all	0.86035065
BTLA	0.041060119	tracketch_10_all	0.717177488
BTN1A1	0.0561581	tracketch_10_all	0.624257897
BTN2A1	-0.111780481	tracketch_10_all	0.349990325
BTN2A2	0.086718973	tracketch_10_all	0.46293688
BTN3A1	0.263251472	tracketch_10_all	0.035283289
BTN3A2	0.030854206	tracketch_10_all	0.784377608
BTN3A3	-0.009170104	tracketch_10_all	0.954805687
BTNL10	-0.043878851	tracketch_10_all	0.725327118
BTNL2	-0.090108023	tracketch_10_all	0.457365144
BTNL3	-0.302337658	tracketch_10_all	0.008769909
BTNL8	0.085862032	tracketch_10_all	0.468455079
BTNL9	0.120295774	tracketch_10_all	0.311493803
BTRC	0.02946969	tracketch_10_all	0.790396385
BUB1	0.113833036	tracketch_10_all	0.340747238
BUB1B	-0.176486222	tracketch_10_all	0.136276723
BUB3	0.028785045	tracketch_10_all	0.793575612
BUD13	0.039916775	tracketch_10_all	0.726186707
BUD23	0.062831757	tracketch_10_all	0.58859869
BUD31	-0.145625018	tracketch_10_all	0.219686713
BVES	0.014936273	tracketch_10_all	0.889160542
BYSL	0.291057917	tracketch_10_all	0.021806576
BZW1	-0.131470635	tracketch_10_all	0.270747988
BZW2	-0.184697982	tracketch_10_all	0.117628095
C10orf10	-0.079154355	tracketch_10_all	0.513468624
C10orf105	0.027899177	tracketch_10_all	0.799665123
C10orf107	-0.065466106	tracketch_10_all	0.593850376
C10orf11	0.047659653	tracketch_10_all	0.679730312
C10orf111	0.157958646	tracketch_10_all	0.189994301
C10orf113	-0.031133118	tracketch_10_all	0.809365549
C10orf12	-0.1290943	tracketch_10_all	0.282264075
C10orf120	0.056214144	tracketch_10_all	0.626939462
C10orf126	-0.087734885	tracketch_10_all	0.467795255
C10orf128	-0.081098164	tracketch_10_all	0.503329123
C10orf131	-0.109930743	tracketch_10_all	0.358134805
C10orf142	-0.154706709	tracketch_10_all	0.192474547
C10orf25	-0.229750633	tracketch_10_all	0.052280168
C10orf35	0.028861064	tracketch_10_all	0.796839758
C10orf53	-0.181621344	tracketch_10_all	0.123325461
C10orf55	0.108978772	tracketch_10_all	0.358587675
C10orf62	-0.124818826	tracketch_10_all	0.294687943
C10orf67	-0.016673877	tracketch_10_all	0.905466602
C10orf71	0.03663885	tracketch_10_all	0.744780924
C10orf76	0.298688034	tracketch_10_all	0.019951566
C10orf82	-0.290028007	tracketch_10_all	0.012659971
C10orf88	-0.18358458	tracketch_10_all	0.120944806
C10orf90	0.089508402	tracketch_10_all	0.45040866
C10orf91	-0.019458708	tracketch_10_all	0.886169614
C10orf95	-0.269082628	tracketch_10_all	0.023949283
C10orf99	-0.05287929	tracketch_10_all	0.670679994
C11orf1	-0.195422069	tracketch_10_all	0.097678084
C11orf16	-0.074705943	tracketch_10_all	0.537860963
C11orf21	0.049446146	tracketch_10_all	0.667234836
C11orf24	-0.065122807	tracketch_10_all	0.594905551
C11orf40	-0.130929797	tracketch_10_all	0.27222708
C11orf42	0.035616666	tracketch_10_all	0.751195246
C11orf44	0.016345937	tracketch_10_all	0.87856137
C11orf45	-0.020000719	tracketch_10_all	0.882844839
C11orf49	0.027112147	tracketch_10_all	0.805956827
C11orf52	-0.134786056	tracketch_10_all	0.257975406
C11orf53	-0.18051334	tracketch_10_all	0.127319389
C11orf54	-0.046629225	tracketch_10_all	0.709945745
C11orf57	-0.344774782	tracketch_10_all	0.006470384
C11orf58	0.017168919	tracketch_10_all	0.872610606
C11orf63	-0.109691382	tracketch_10_all	0.362480166
C11orf65	-0.135202278	tracketch_10_all	0.256346588
C11orf68	-0.034823229	tracketch_10_all	0.787335404
C11orf70	0.131647265	tracketch_10_all	0.273192867
C11orf71	-0.078289431	tracketch_10_all	0.519086608
C11orf74	0.080999387	tracketch_10_all	0.4894557
C11orf80	-0.148161374	tracketch_10_all	0.21353191
C11orf84	-0.189429345	tracketch_10_all	0.106701099
C11orf86	-0.123322291	tracketch_10_all	0.300259388
C11orf87	0.144422798	tracketch_10_all	0.236258024
C11orf88	-0.297124828	tracketch_10_all	0.010661453
C11orf91	0.09918212	tracketch_10_all	0.40115945
C11orf94	-0.164728758	tracketch_10_all	0.162718591
C11orf95	-0.055423262	tracketch_10_all	0.655249264
C11orf96	-0.03901485	tracketch_10_all	0.759021133
C11orf97	-0.051107186	tracketch_10_all	0.679658218
C11orf98	0.009282329	tracketch_10_all	0.923171013
C12orf10	-0.132310752	tracketch_10_all	0.266819547
C12orf29	0.086361223	tracketch_10_all	0.465821901
C12orf4	-0.20333917	tracketch_10_all	0.083970807
C12orf40	0.028556545	tracketch_10_all	0.796582863
C12orf42	0.064688849	tracketch_10_all	0.580829449
C12orf43	0.103258254	tracketch_10_all	0.383432886
C12orf45	0.07784891	tracketch_10_all	0.508521734
C12orf49	-0.015758646	tracketch_10_all	0.91198479
C12orf50	-0.068894964	tracketch_10_all	0.571214136
C12orf54	0.074115758	tracketch_10_all	0.527580967
C12orf56	-0.221344051	tracketch_10_all	0.058999772
C12orf57	0.064246438	tracketch_10_all	0.57996675
C12orf60	-0.318428839	tracketch_10_all	0.006175401
C12orf65	0.080451557	tracketch_10_all	0.49113067
C12orf66	0.105344308	tracketch_10_all	0.374227887
C12orf71	-0.124092587	tracketch_10_all	0.299820314
C12orf73	-0.178536538	tracketch_10_all	0.131472759
C12orf74	0.005427806	tracketch_10_all	0.948940425
C12orf75	-0.055629937	tracketch_10_all	0.653065458
C12orf76	0.108189766	tracketch_10_all	0.361866979
C12orf77	-0.112549834	tracketch_10_all	0.347628325
C12orf80	-0.012382764	tracketch_10_all	0.937609723
C14orf1	-0.047060821	tracketch_10_all	0.703528509
C14orf105	0.276088668	tracketch_10_all	0.029486041
C14orf119	-0.108883207	tracketch_10_all	0.367545398
C14orf132	0.089721708	tracketch_10_all	0.449434517
C14orf159	-0.237307496	tracketch_10_all	0.042937296
C14orf166	0.034309461	tracketch_10_all	0.759971569
C14orf177	0.013325563	tracketch_10_all	0.894246373
C14orf178	-0.019191174	tracketch_10_all	0.88604175
C14orf180	0.054236118	tracketch_10_all	0.635812946
C14orf2	-0.15109452	tracketch_10_all	0.202917289
C14orf28	-0.346392655	tracketch_10_all	0.003205461
C14orf37	0.054713862	tracketch_10_all	0.635631059
C14orf39	-0.548528834	tracketch_10_all	0.003957395
C14orf79	-0.283660325	tracketch_10_all	0.01443735
C14orf80	-0.006875223	tracketch_10_all	0.973077424
C14orf93	0.230791735	tracketch_10_all	0.062186286
C15orf32	0.062072071	tracketch_10_all	0.594465798
C15orf38-AP3S2	0.038709212	tracketch_10_all	0.7294972
C15orf39	-0.061196804	tracketch_10_all	0.621559232
C15orf40	-0.06916079	tracketch_10_all	0.571844423
C15orf41	0.030507515	tracketch_10_all	0.784351666
C15orf48	-0.158840779	tracketch_10_all	0.179436228
C15orf52	0.247528213	tracketch_10_all	0.050112783
C15orf53	-0.095826931	tracketch_10_all	0.427594128
C15orf54	0.088706409	tracketch_10_all	0.45262997
C15orf56	-0.210961635	tracketch_10_all	0.072384084
C15orf57	-0.215873289	tracketch_10_all	0.065285258
C15orf59	-0.016621058	tracketch_10_all	0.905843006
C15orf61	-0.050819874	tracketch_10_all	0.682625341
C15orf62	-0.007696948	tracketch_10_all	0.966998019
C15orf65	-0.050539463	tracketch_10_all	0.68905278
C16orf45	-0.213002504	tracketch_10_all	0.072177615
C16orf46	0.070359353	tracketch_10_all	0.548529315
C16orf47	-0.059919632	tracketch_10_all	0.626073558
C16orf52	-0.173139013	tracketch_10_all	0.145054405
C16orf54	0.026342306	tracketch_10_all	0.812053818
C16orf58	-0.026412995	tracketch_10_all	0.841734862
C16orf59	-0.187129222	tracketch_10_all	0.114062553
C16orf62	-0.41438542	tracketch_10_all	0.001567801
C16orf70	0.122001122	tracketch_10_all	0.308392888
C16orf71	0.007151899	tracketch_10_all	0.936054067
C16orf72	0.016089954	tracketch_10_all	0.87845799
C16orf74	-0.03332986	tracketch_10_all	0.800132276
C16orf78	0.060212683	tracketch_10_all	0.602641661
C16orf82	0.070067333	tracketch_10_all	0.544923159
C16orf86	0.051358458	tracketch_10_all	0.65564306
C16orf87	-0.004872221	tracketch_10_all	0.98309897
C16orf89	-0.036505507	tracketch_10_all	0.77486723
C16orf90	-0.08383194	tracketch_10_all	0.491597726
C16orf91	0.037961793	tracketch_10_all	0.738301018
C16orf92	-0.387344083	tracketch_10_all	0.001115319
C16orf95	-0.068415111	tracketch_10_all	0.57459167
C16orf96	-0.029761631	tracketch_10_all	0.818907603
C16orf97	-0.007607581	tracketch_10_all	0.970082027
C17orf100	-0.051098328	tracketch_10_all	0.682350277
C17orf102	0.044908705	tracketch_10_all	0.693586441
C17orf105	0.059299794	tracketch_10_all	0.610274487
C17orf107	-0.235829855	tracketch_10_all	0.045893052
C17orf112	0.114167206	tracketch_10_all	0.337875528
C17orf47	0.170333622	tracketch_10_all	0.162958095
C17orf49	0.03091261	tracketch_10_all	0.784284625
C17orf50	0.196658505	tracketch_10_all	0.107925045
C17orf51	-0.022865998	tracketch_10_all	0.864197183
C17orf53	-0.063960087	tracketch_10_all	0.602947137
C17orf58	0.02468565	tracketch_10_all	0.822443607
C17orf62	-0.136495938	tracketch_10_all	0.254937064
C17orf64	-0.126805743	tracketch_10_all	0.287405968
C17orf67	-0.026017899	tracketch_10_all	0.844383587
C17orf74	-0.111410738	tracketch_10_all	0.352114959
C17orf75	0.092147452	tracketch_10_all	0.436911058
C17orf77	0.241595944	tracketch_10_all	0.051873255
C17orf78	-0.15698161	tracketch_10_all	0.188579336
C17orf80	-0.231152273	tracketch_10_all	0.049044296
C17orf82	0.116698759	tracketch_10_all	0.328077162
C17orf97	-0.098354452	tracketch_10_all	0.413363635
C17orf98	0.092209217	tracketch_10_all	0.433691508
C17orf99	-0.323215877	tracketch_10_all	0.00525392
C18orf21	0.144813822	tracketch_10_all	0.228156393
C18orf25	-0.032337158	tracketch_10_all	0.799935524
C18orf32	0.093703822	tracketch_10_all	0.426610755
C18orf54	0.014604984	tracketch_10_all	0.888285796
C18orf63	-0.012969136	tracketch_10_all	0.92782428
C18orf65	-0.176448449	tracketch_10_all	0.136167125
C18orf8	-0.54419277	tracketch_10_all	0.000371741
C19orf12	-0.05239158	tracketch_10_all	0.676970144
C19orf18	-0.075457716	tracketch_10_all	0.535119061
C19orf24	-0.056712944	tracketch_10_all	0.648461258
C19orf25	-0.463340941	tracketch_10_all	6.88E-05
C19orf33	-0.09012855	tracketch_10_all	0.458424497
C19orf35	-0.216211753	tracketch_10_all	0.065915837
C19orf38	-0.0524228	tracketch_10_all	0.673422382
C19orf43	-0.14542161	tracketch_10_all	0.221298819
C19orf44	-0.162196335	tracketch_10_all	0.170339078
C19orf47	-0.271258887	tracketch_10_all	0.025464325
C19orf48	-0.003892995	tracketch_10_all	0.992805713
C19orf53	-0.147843518	tracketch_10_all	0.214181241
C19orf54	-0.084119468	tracketch_10_all	0.487918991
C19orf57	-0.020051881	tracketch_10_all	0.882844548
C19orf60	0.115381363	tracketch_10_all	0.334162009
C19orf66	0.029458607	tracketch_10_all	0.792435906
C19orf67	-0.086862781	tracketch_10_all	0.472876713
C19orf68	-0.095363717	tracketch_10_all	0.428142217
C19orf70	-0.123281168	tracketch_10_all	0.300321085
C19orf71	-0.060240472	tracketch_10_all	0.625986889
C19orf73	0.083934438	tracketch_10_all	0.47428818
C19orf81	0.004563292	tracketch_10_all	0.952165318
C19orf84	-0.085565422	tracketch_10_all	0.479530247
C1D	0.027125838	tracketch_10_all	0.805983157
C1GALT1	0.197881811	tracketch_10_all	0.108328946
C1GALT1C1	-0.108207964	tracketch_10_all	0.367609234
C1GALT1C1L	-0.112035245	tracketch_10_all	0.352452305
C1QA	-0.086186512	tracketch_10_all	0.478712243
C1QB	-0.216995197	tracketch_10_all	0.063551796
C1QBP	-0.19815919	tracketch_10_all	0.0940729
C1QC	0.047058951	tracketch_10_all	0.682178009
C1QL1	0.113695621	tracketch_10_all	0.337445976
C1QL2	0.08796833	tracketch_10_all	0.452637257
C1QL3	-0.031405316	tracketch_10_all	0.809874968
C1QL4	-0.154885999	tracketch_10_all	0.195120259
C1QTNF1	-0.032361483	tracketch_10_all	0.805242008
C1QTNF12	-0.136387686	tracketch_10_all	0.252996551
C1QTNF2	0.021406559	tracketch_10_all	0.84682011
C1QTNF3	-0.230470532	tracketch_10_all	0.048452776
C1QTNF4	-0.065643296	tracketch_10_all	0.591471275
C1QTNF5	-0.4154541	tracketch_10_all	0.004113825
C1QTNF6	-0.267815358	tracketch_10_all	0.021753915
C1QTNF7	-0.152697753	tracketch_10_all	0.199364087
C1QTNF8	0.00997385	tracketch_10_all	0.920662784
C1QTNF9	-0.082082499	tracketch_10_all	0.498334236
C1QTNF9B	-0.223831786	tracketch_10_all	0.056105715
C1R	-0.013088625	tracketch_10_all	0.931260305
C1RL	0.014691192	tracketch_10_all	0.888195338
C1S	0.01337882	tracketch_10_all	0.897577658
C1orf100	0.137123555	tracketch_10_all	0.252609556
C1orf105	-0.072850699	tracketch_10_all	0.552520911
C1orf106	-0.208986717	tracketch_10_all	0.07454457
C1orf109	-0.095131057	tracketch_10_all	0.430104494
C1orf112	0.030805646	tracketch_10_all	0.784182799
C1orf115	0.025832601	tracketch_10_all	0.815542894
C1orf116	-0.029731832	tracketch_10_all	0.820154673
C1orf122	-0.127093585	tracketch_10_all	0.289608817
C1orf123	-0.291929278	tracketch_10_all	0.012626353
C1orf127	-0.108038719	tracketch_10_all	0.366767231
C1orf131	-0.07878934	tracketch_10_all	0.516324108
C1orf137	0.045522549	tracketch_10_all	0.690456863
C1orf141	0.041957485	tracketch_10_all	0.714279642
C1orf146	-0.115828762	tracketch_10_all	0.336860189
C1orf158	-0.157904382	tracketch_10_all	0.183535188
C1orf159	0.035173432	tracketch_10_all	0.754265555
C1orf162	-0.042746657	tracketch_10_all	0.734251709
C1orf167	0.153164308	tracketch_10_all	0.203858105
C1orf168	-0.054778431	tracketch_10_all	0.658299266
C1orf174	-0.12799211	tracketch_10_all	0.284294074
C1orf185	0.109136604	tracketch_10_all	0.35787344
C1orf186	0.106939816	tracketch_10_all	0.368114669
C1orf189	0.16246306	tracketch_10_all	0.179762594
C1orf194	-0.149959107	tracketch_10_all	0.208774777
C1orf195	-0.265182487	tracketch_10_all	0.022557442
C1orf198	-0.303643349	tracketch_10_all	0.009403501
C1orf204	-0.281114922	tracketch_10_all	0.016678967
C1orf21	-0.110444735	tracketch_10_all	0.360829487
C1orf210	0.212864815	tracketch_10_all	0.083168543
C1orf216	-0.05591922	tracketch_10_all	0.650339296
C1orf226	-0.00730057	tracketch_10_all	0.966812537
C1orf228	0.124834836	tracketch_10_all	0.295840961
C1orf229	-0.231110856	tracketch_10_all	0.048309462
C1orf27	0.020184489	tracketch_10_all	0.853081499
C1orf35	0.006454285	tracketch_10_all	0.939752332
C1orf43	0.122113021	tracketch_10_all	0.3055752
C1orf50	-0.075556723	tracketch_10_all	0.535685417
C1orf52	0.091509734	tracketch_10_all	0.439722625
C1orf53	0.041344462	tracketch_10_all	0.714671786
C1orf54	-0.086421389	tracketch_10_all	0.475026512
C1orf56	-0.000118339	tracketch_10_all	0.984474585
C1orf61	0.107048982	tracketch_10_all	0.368436177
C1orf64	-0.009960517	tracketch_10_all	0.950707407
C1orf68	-0.153067174	tracketch_10_all	0.196597408
C1orf74	0.041087037	tracketch_10_all	0.717212758
C1orf87	-0.154873048	tracketch_10_all	0.191630601
C1orf94	0.019556078	tracketch_10_all	0.856257617
C2	-0.093983726	tracketch_10_all	0.436763663
C20orf141	-0.008943585	tracketch_10_all	0.956961898
C20orf144	-0.000467519	tracketch_10_all	0.987786632
C20orf173	-0.005329915	tracketch_10_all	0.979856491
C20orf194	-0.257595959	tracketch_10_all	0.026513282
C20orf196	0.056653283	tracketch_10_all	0.624736516
C20orf197	0.063149471	tracketch_10_all	0.585130796
C20orf202	0.018359023	tracketch_10_all	0.865707075
C20orf203	-0.061213307	tracketch_10_all	0.619777093
C20orf24	-0.158416197	tracketch_10_all	0.180700496
C20orf27	-0.043635206	tracketch_10_all	0.727956313
C20orf78	-0.000935622	tracketch_10_all	0.992116254
C20orf85	-0.179080192	tracketch_10_all	0.131018042
C20orf96	0.174583759	tracketch_10_all	0.149627514
C21orf140	-0.077620816	tracketch_10_all	0.52435384
C21orf2	-0.162752522	tracketch_10_all	0.169053532
C21orf33	-0.091485195	tracketch_10_all	0.45020462
C21orf58	-0.078768231	tracketch_10_all	0.517232861
C21orf59	-0.068659197	tracketch_10_all	0.574075741
C21orf62	0.183580597	tracketch_10_all	0.133200196
C21orf91	-0.060874192	tracketch_10_all	0.620122114
C22orf15	0.065594936	tracketch_10_all	0.574544935
C22orf23	-0.169984544	tracketch_10_all	0.151422284
C22orf24	-0.157988342	tracketch_10_all	0.182169969
C22orf29	-0.061266753	tracketch_10_all	0.617538099
C22orf31	0.088201961	tracketch_10_all	0.452630164
C22orf34	-0.114553024	tracketch_10_all	0.338543126
C22orf42	0.086030033	tracketch_10_all	0.461801448
C22orf46	0.075913311	tracketch_10_all	0.520681809
C2CD2	0.001722649	tracketch_10_all	0.975356546
C2CD2L	-0.161164738	tracketch_10_all	0.177104542
C2CD3	-0.245387732	tracketch_10_all	0.035120737
C2CD4A	-0.081440533	tracketch_10_all	0.503954941
C2CD4B	-0.174907064	tracketch_10_all	0.138596847
C2CD4C	-0.083593929	tracketch_10_all	0.493007348
C2CD4D	-0.207595934	tracketch_10_all	0.077409285
C2CD5	-0.001301926	tracketch_10_all	0.994193376
C2CD6	0.034337322	tracketch_10_all	0.759928915
C2orf15	0.078540049	tracketch_10_all	0.501067394
C2orf16	0.143118746	tracketch_10_all	0.234991036
C2orf27A	0.307971818	tracketch_10_all	0.018728009
[truncated: 18,899 more rows]
