# Supplementary material for: Whole-genome screens reveal regulators of differentiation state and context-dependent migration in human neutrophils
Source: Nat Commun. 2023 Sep 18;14:5770. doi: 10.1038/s41467-023-41452-x (PMC10507112; doi:10.1038/s41467-023-41452-x)
Supplement: Supplementary file 10 — Supplementary Dataset 7 [file 41467_2023_41452_MOESM10_ESM.csv]

gene	log2fold_diff_mean	exp	pvalue
A1BG	0.21215988	3D_amoeboid	0.22371455
A1CF	-0.243052486	3D_amoeboid	0.361763599
A2M	-0.029120943	3D_amoeboid	0.972583552
A2ML1	-0.023665604	3D_amoeboid	0.952893059
A3GALT2	0.024627039	3D_amoeboid	0.771722787
A4GALT	-0.267303723	3D_amoeboid	0.311548796
A4GNT	-0.430530111	3D_amoeboid	0.095923636
AAAS	0.152519387	3D_amoeboid	0.357889277
AACS	-0.440973128	3D_amoeboid	0.090774942
AADAC	-0.248579012	3D_amoeboid	0.347288842
AADACL2	-0.026556149	3D_amoeboid	0.96273029
AADACL3	0.382365768	3D_amoeboid	0.040729103
AADACL4	-0.324353226	3D_amoeboid	0.210778834
AADAT	-0.466718837	3D_amoeboid	0.073349871
AAED1	0.128472945	3D_amoeboid	0.428683213
AAGAB	-0.277530977	3D_amoeboid	0.288478632
AAK1	-0.339652488	3D_amoeboid	0.19200477
AAMDC	0.132269248	3D_amoeboid	0.414630624
AAMP	-0.005763832	3D_amoeboid	0.884669147
AANAT	0.257644682	3D_amoeboid	0.150591649
AAR2	-0.003143087	3D_amoeboid	0.877973736
AARD	0.085462228	3D_amoeboid	0.558425328
AARS	0.103700302	3D_amoeboid	0.497649246
AARS2	-0.320146223	3D_amoeboid	0.218535153
AARSD1	-0.143698474	3D_amoeboid	0.624689101
AASDH	-0.111831283	3D_amoeboid	0.733298358
AASDHPPT	0.026840784	3D_amoeboid	0.761994475
AASS	0.05036723	3D_amoeboid	0.67753339
AATF	-0.186007187	3D_amoeboid	0.501413484
AATK	-0.107332957	3D_amoeboid	0.744387711
ABAT	0.000258162	3D_amoeboid	0.861684874
ABCA1	-0.107248075	3D_amoeboid	0.747867556
ABCA10	-0.243830436	3D_amoeboid	0.35771322
ABCA12	0.137990313	3D_amoeboid	0.399566678
ABCA13	-0.153202171	3D_amoeboid	0.595124262
ABCA2	-0.022468997	3D_amoeboid	0.949834896
ABCA3	-0.258606592	3D_amoeboid	0.32909736
ABCA4	-0.214553303	3D_amoeboid	0.429578947
ABCA5	-0.169154747	3D_amoeboid	0.548865397
ABCA6	-0.541376927	3D_amoeboid	0.037679587
ABCA7	-0.161830003	3D_amoeboid	0.570327924
ABCA8	0.497589538	3D_amoeboid	0.009696249
ABCA9	-0.255057509	3D_amoeboid	0.335663448
ABCB1	0.156300705	3D_amoeboid	0.352881176
ABCB10	0.106738336	3D_amoeboid	0.489360384
ABCB11	-0.105896542	3D_amoeboid	0.750420382
ABCB4	0.338388455	3D_amoeboid	0.067021051
ABCB5	0.333395799	3D_amoeboid	0.073116391
ABCB6	-0.190391669	3D_amoeboid	0.488717077
ABCB7	-0.105464925	3D_amoeboid	0.753939966
ABCB8	0.006397837	3D_amoeboid	0.835948399
ABCB9	0.057319666	3D_amoeboid	0.652990643
ABCC1	-0.322202642	3D_amoeboid	0.217025941
ABCC10	0.22362846	3D_amoeboid	0.205771704
ABCC11	0.006026774	3D_amoeboid	0.839364118
ABCC12	0.095260065	3D_amoeboid	0.524716253
ABCC2	-0.009870997	3D_amoeboid	0.90089534
ABCC3	-0.377157249	3D_amoeboid	0.145414098
ABCC4	0.046037702	3D_amoeboid	0.692819447
ABCC5	0.08466595	3D_amoeboid	0.559001011
ABCC6	-0.034507531	3D_amoeboid	0.995208424
ABCC8	0.044131727	3D_amoeboid	0.702506368
ABCC9	-0.090870524	3D_amoeboid	0.805090922
ABCD1	-0.038512228	3D_amoeboid	0.992091089
ABCD2	-0.096043487	3D_amoeboid	0.783850603
ABCD3	-0.225036108	3D_amoeboid	0.399678317
ABCD4	-0.689118175	3D_amoeboid	0.010457122
ABCE1	0.01315811	3D_amoeboid	0.816527142
ABCF1	-0.092895034	3D_amoeboid	0.793216211
ABCF2	0.230151311	3D_amoeboid	0.192866011
ABCF3	-0.022735216	3D_amoeboid	0.949793213
ABCG1	0.101903402	3D_amoeboid	0.51012189
ABCG2	-0.058378352	3D_amoeboid	0.917770184
ABCG4	-0.022960699	3D_amoeboid	0.949811965
ABCG5	0.24979954	3D_amoeboid	0.160075891
ABCG8	-0.156408489	3D_amoeboid	0.587739198
ABHD1	-0.350456318	3D_amoeboid	0.17595444
ABHD10	-0.05965357	3D_amoeboid	0.917867346
ABHD11	0.103423755	3D_amoeboid	0.500218978
ABHD12	0.119452885	3D_amoeboid	0.449712885
ABHD12B	-0.48662432	3D_amoeboid	0.06018291
ABHD13	-0.452073537	3D_amoeboid	0.083609949
ABHD14A	-0.318248459	3D_amoeboid	0.220213621
ABHD14B	0.080420519	3D_amoeboid	0.575802498
ABHD15	0.03598291	3D_amoeboid	0.727495863
ABHD16A	-0.393281728	3D_amoeboid	0.129604534
ABHD16B	-0.169717356	3D_amoeboid	0.546627764
ABHD17A	-0.65174727	3D_amoeboid	0.012806102
ABHD17B	0.024094837	3D_amoeboid	0.778185689
ABHD17C	-0.229458552	3D_amoeboid	0.389580888
ABHD2	0.091723511	3D_amoeboid	0.539599769
ABHD3	0.099584008	3D_amoeboid	0.513452009
ABHD4	-0.231569005	3D_amoeboid	0.386528457
ABHD5	0.045431692	3D_amoeboid	0.695936199
ABHD6	-0.173131325	3D_amoeboid	0.53905372
ABHD8	-0.065451736	3D_amoeboid	0.895407552
ABI1	-0.439969151	3D_amoeboid	0.089246297
ABI2	-0.266916808	3D_amoeboid	0.31136244
ABI3	-0.531025086	3D_amoeboid	0.040987262
ABI3BP	0.123638034	3D_amoeboid	0.439367013
ABL1	-0.194738082	3D_amoeboid	0.478353133
ABL2	-0.185366332	3D_amoeboid	0.499418852
ABLIM1	0.149904954	3D_amoeboid	0.365049509
ABLIM2	-0.122975129	3D_amoeboid	0.692125324
ABLIM3	-0.084983802	3D_amoeboid	0.824415698
ABO	-0.071091858	3D_amoeboid	0.876449755
ABR	0.079990882	3D_amoeboid	0.576392464
ABRA	-0.254522672	3D_amoeboid	0.33721959
ABRACL	-0.049191229	3D_amoeboid	0.956460447
ABT1	0.146238162	3D_amoeboid	0.378400494
ABTB1	-0.24014425	3D_amoeboid	0.366388689
ABTB2	0.073254842	3D_amoeboid	0.599035991
ACAA1	-0.383538702	3D_amoeboid	0.137902918
ACAA2	-0.118351552	3D_amoeboid	0.706393709
ACACA	-0.879158177	3D_amoeboid	0.001547397
ACACB	-0.122668381	3D_amoeboid	0.692050218
ACAD10	0.038856	3D_amoeboid	0.71787336
ACAD11	-0.122832369	3D_amoeboid	0.692207328
ACAD8	0.115214772	3D_amoeboid	0.468077315
ACAD9	-0.688206194	3D_amoeboid	0.008856772
ACADL	0.045460983	3D_amoeboid	0.695943486
ACADM	-0.11430275	3D_amoeboid	0.723695288
ACADS	-0.226726724	3D_amoeboid	0.394777483
ACADSB	0.12031659	3D_amoeboid	0.447577369
ACADVL	0.015924296	3D_amoeboid	0.803695874
ACAN	-0.147904275	3D_amoeboid	0.611336853
ACAP1	-0.062945969	3D_amoeboid	0.902062057
ACAP2	0.052171674	3D_amoeboid	0.671577671
ACAP3	-0.243116551	3D_amoeboid	0.358953683
ACAT1	-0.277179131	3D_amoeboid	0.289966566
ACAT2	0.044452753	3D_amoeboid	0.702124425
ACBD3	-0.21395758	3D_amoeboid	0.427480157
ACBD4	-0.11086956	3D_amoeboid	0.732757362
ACBD5	0.114355821	3D_amoeboid	0.465923726
ACBD6	0.050673328	3D_amoeboid	0.677660283
ACBD7	0.024211246	3D_amoeboid	0.774832349
ACCS	-0.264948133	3D_amoeboid	0.313356392
ACCSL	0.107534953	3D_amoeboid	0.488182493
ACD	-0.279028231	3D_amoeboid	0.288659936
ACE	0.081042062	3D_amoeboid	0.573133467
ACE2	0.395544945	3D_amoeboid	0.034536115
ACER1	0.099804245	3D_amoeboid	0.510876836
ACER2	-0.017298093	3D_amoeboid	0.9269096
ACER3	-0.309970599	3D_amoeboid	0.236319722
ACHE	-0.299000207	3D_amoeboid	0.251160001
ACIN1	0.773726962	3D_amoeboid	0.000147297
ACKR1	0.003410272	3D_amoeboid	0.852771165
ACKR2	-0.121594891	3D_amoeboid	0.694727313
ACKR3	0.125097363	3D_amoeboid	0.434962189
ACKR4	-0.237043865	3D_amoeboid	0.371674575
ACLY	0.000956381	3D_amoeboid	0.861830811
ACMSD	0.014881319	3D_amoeboid	0.806835945
ACO1	-0.033569217	3D_amoeboid	0.991815733
ACO2	-0.922697352	3D_amoeboid	0.001581986
ACOD1	-0.117787357	3D_amoeboid	0.70963716
ACOT1	0.321393993	3D_amoeboid	0.079163539
ACOT11	-0.449261632	3D_amoeboid	0.083055933
ACOT12	0.293036117	3D_amoeboid	0.110721552
ACOT13	-0.121751783	3D_amoeboid	0.69788361
ACOT2	-0.122729552	3D_amoeboid	0.695731576
ACOT4	-0.145836891	3D_amoeboid	0.619480361
ACOT6	-0.260761374	3D_amoeboid	0.321571606
ACOT7	0.047111716	3D_amoeboid	0.689844259
ACOT8	-0.167058704	3D_amoeboid	0.553635452
ACOT9	-0.301214154	3D_amoeboid	0.248076381
ACOX1	-0.118646547	3D_amoeboid	0.706176261
ACOX2	0.219332076	3D_amoeboid	0.213745763
ACOX3	0.148851061	3D_amoeboid	0.367005374
ACOXL	-0.089650053	3D_amoeboid	0.808744103
ACP1	-0.241873448	3D_amoeboid	0.362408461
ACP2	0.292760368	3D_amoeboid	0.107210129
ACP5	-0.272158246	3D_amoeboid	0.299616663
ACP6	-0.121557761	3D_amoeboid	0.697848243
ACPP	0.029358901	3D_amoeboid	0.752477295
ACPT	-0.251784596	3D_amoeboid	0.339445661
ACR	-0.240481012	3D_amoeboid	0.363780481
ACRBP	-0.151244068	3D_amoeboid	0.602444422
ACRV1	-0.093749493	3D_amoeboid	0.795546828
ACSBG1	-0.102987497	3D_amoeboid	0.762365535
ACSBG2	-0.034115877	3D_amoeboid	0.991979256
ACSF2	-0.119693073	3D_amoeboid	0.704283941
ACSF3	0.338809757	3D_amoeboid	0.065688284
ACSL1	0.20038149	3D_amoeboid	0.247445899
ACSL3	0.024308536	3D_amoeboid	0.774917462
ACSL4	-0.137921131	3D_amoeboid	0.644558954
ACSL5	-0.158535559	3D_amoeboid	0.579798855
ACSL6	0.09862548	3D_amoeboid	0.515145828
ACSM1	-0.041147788	3D_amoeboid	0.981975393
ACSM2A	-0.097373629	3D_amoeboid	0.78097627
ACSM2B	-0.093571079	3D_amoeboid	0.792731666
ACSM3	-0.061496746	3D_amoeboid	0.908049839
ACSM4	-0.543953961	3D_amoeboid	0.037558038
ACSM5	0.089745096	3D_amoeboid	0.541700598
ACSM6	0.255873902	3D_amoeboid	0.155153389
ACSS1	-0.382989277	3D_amoeboid	0.137727541
ACSS2	-0.014607105	3D_amoeboid	0.917215488
ACSS3	-0.00148434	3D_amoeboid	0.868368333
ACTA1	-0.538005053	3D_amoeboid	0.038241764
ACTA2	-0.083978711	3D_amoeboid	0.826635453
ACTB	0.092641286	3D_amoeboid	0.535813864
ACTBL2	0.059276883	3D_amoeboid	0.646800085
ACTC1	0.343974705	3D_amoeboid	0.063358736
ACTG1	-0.341694412	3D_amoeboid	0.186407286
ACTG2	0.106535087	3D_amoeboid	0.489003218
ACTL10	-0.013861946	3D_amoeboid	0.917552445
ACTL6A	-0.915443141	3D_amoeboid	0.000636312
ACTL6B	-0.226900458	3D_amoeboid	0.395515328
ACTL7A	-0.351483825	3D_amoeboid	0.17490966
ACTL7B	-0.074202245	3D_amoeboid	0.862354318
ACTL8	0.136616392	3D_amoeboid	0.40384937
ACTL9	-0.24732171	3D_amoeboid	0.348754623
ACTN1	-0.433251247	3D_amoeboid	0.096412845
ACTN2	0.036446038	3D_amoeboid	0.730970851
ACTN3	-0.038621761	3D_amoeboid	0.995039751
ACTN4	0.262037747	3D_amoeboid	0.144440441
ACTR10	-0.135630518	3D_amoeboid	0.653718287
ACTR1A	-0.452351543	3D_amoeboid	0.081704705
ACTR1B	0.132630447	3D_amoeboid	0.413281437
ACTR2	-0.33946326	3D_amoeboid	0.189741583
ACTR3	-0.919701414	3D_amoeboid	0.000565967
ACTR3B	-0.803719245	3D_amoeboid	0.002728688
ACTR3C	0.045837282	3D_amoeboid	0.693360443
ACTR5	0.16057542	3D_amoeboid	0.337226585
ACTR6	0.041565842	3D_amoeboid	0.711479831
ACTR8	-0.315180776	3D_amoeboid	0.227118512
ACTRT1	-0.0413956	3D_amoeboid	0.985292978
ACTRT2	0.075459372	3D_amoeboid	0.595068297
ACTRT3	-0.002980096	3D_amoeboid	0.871667458
ACVR1	-0.069596006	3D_amoeboid	0.879794449
ACVR1B	-0.379827728	3D_amoeboid	0.141472055
ACVR1C	-0.175781275	3D_amoeboid	0.529036838
ACVR2A	0.18242266	3D_amoeboid	0.286912386
ACVR2B	0.177514318	3D_amoeboid	0.297279148
ACVRL1	-0.215125558	3D_amoeboid	0.426956359
ACY1	-0.333597773	3D_amoeboid	0.198939296
ACY3	0.201125975	3D_amoeboid	0.24728976
ACYP1	-0.172442159	3D_amoeboid	0.541269492
ACYP2	-0.135452173	3D_amoeboid	0.649822493
ADA	-0.039790452	3D_amoeboid	0.98851962
ADA2	0.160510144	3D_amoeboid	0.339749097
ADAD1	0.148801329	3D_amoeboid	0.370715687
ADAD2	-0.020531268	3D_amoeboid	0.943302134
ADAL	-0.153054934	3D_amoeboid	0.598701755
ADAM10	-0.190788221	3D_amoeboid	0.487561242
ADAM11	-0.360309214	3D_amoeboid	0.163690305
ADAM12	-0.026877727	3D_amoeboid	0.966965372
ADAM15	-0.187718261	3D_amoeboid	0.494946111
ADAM17	0.108676168	3D_amoeboid	0.484408345
ADAM18	-0.211897415	3D_amoeboid	0.434924004
ADAM19	-0.417554239	3D_amoeboid	0.105685371
ADAM2	0.000110277	3D_amoeboid	0.862150667
ADAM20	0.329973481	3D_amoeboid	0.072560335
ADAM21	0.274772275	3D_amoeboid	0.127151979
ADAM22	0.067179705	3D_amoeboid	0.617927426
ADAM23	-0.504505984	3D_amoeboid	0.051154356
ADAM28	0.157826064	3D_amoeboid	0.345328411
ADAM29	0.051728417	3D_amoeboid	0.671321067
ADAM30	-0.249854806	3D_amoeboid	0.344129047
ADAM32	-0.002848237	3D_amoeboid	0.8746305
ADAM33	0.075284079	3D_amoeboid	0.590372474
ADAM7	-0.196086896	3D_amoeboid	0.474635825
ADAM8	0.199205276	3D_amoeboid	0.250941484
ADAM9	-0.051777377	3D_amoeboid	0.943021434
ADAMDEC1	0.386602576	3D_amoeboid	0.039569187
ADAMTS1	0.183358984	3D_amoeboid	0.282643685
ADAMTS10	-0.397938833	3D_amoeboid	0.124476147
ADAMTS12	-0.250137918	3D_amoeboid	0.347667773
ADAMTS13	-0.15761216	3D_amoeboid	0.582375194
ADAMTS14	-0.053348961	3D_amoeboid	0.940209478
ADAMTS15	-0.073023449	3D_amoeboid	0.863721868
ADAMTS16	0.250318451	3D_amoeboid	0.159267992
ADAMTS17	-0.351284827	3D_amoeboid	0.175326678
ADAMTS18	-0.027283848	3D_amoeboid	0.966023099
ADAMTS19	0.017411209	3D_amoeboid	0.797313713
ADAMTS2	-0.254743931	3D_amoeboid	0.335665003
ADAMTS20	-0.01811004	3D_amoeboid	0.933095786
ADAMTS3	0.058860105	3D_amoeboid	0.649959102
ADAMTS4	0.091153825	3D_amoeboid	0.544226024
ADAMTS5	-0.120523913	3D_amoeboid	0.70138279
ADAMTS6	0.002543304	3D_amoeboid	0.853952845
ADAMTS7	-0.314807311	3D_amoeboid	0.226337235
ADAMTS8	-0.000469702	3D_amoeboid	0.865250998
ADAMTS9	-0.160497813	3D_amoeboid	0.574557954
ADAMTSL1	0.166405849	3D_amoeboid	0.325219346
ADAMTSL2	0.015143609	3D_amoeboid	0.80718563
ADAMTSL3	-0.083139671	3D_amoeboid	0.832698244
ADAMTSL4	0.20079977	3D_amoeboid	0.245683678
ADAMTSL5	0.118384277	3D_amoeboid	0.455157145
ADAP1	-0.756481874	3D_amoeboid	0.004682707
ADAP2	-0.148202961	3D_amoeboid	0.613224121
ADAR	-0.182364487	3D_amoeboid	0.51012053
ADARB1	-0.038159605	3D_amoeboid	0.995013032
ADARB2	-0.128173227	3D_amoeboid	0.677989758
ADAT1	0.249545276	3D_amoeboid	0.16416698
ADAT2	-0.104686375	3D_amoeboid	0.757097818
ADCK1	-0.153258843	3D_amoeboid	0.596004255
ADCK2	0.018321119	3D_amoeboid	0.797330522
ADCK5	-0.295335758	3D_amoeboid	0.257952573
ADCY1	0.364153247	3D_amoeboid	0.04988902
ADCY10	-0.1988638	3D_amoeboid	0.4660992
ADCY2	0.052715757	3D_amoeboid	0.670963803
ADCY4	-0.091799998	3D_amoeboid	0.798748791
ADCY5	0.188240251	3D_amoeboid	0.274377754
ADCY6	-0.175113703	3D_amoeboid	0.529365439
ADCY7	-0.135596767	3D_amoeboid	0.650934605
ADCY8	-0.145959281	3D_amoeboid	0.616891585
ADCY9	-0.338709008	3D_amoeboid	0.192637001
ADCYAP1	-0.450168031	3D_amoeboid	0.080942375
ADCYAP1R1	0.064092312	3D_amoeboid	0.629004828
ADD1	-0.267073599	3D_amoeboid	0.312725813
ADD2	-0.195415694	3D_amoeboid	0.473986785
ADD3	0.122747402	3D_amoeboid	0.442019138
ADGB	-0.166041153	3D_amoeboid	0.559672787
ADGRA1	-0.26778136	3D_amoeboid	0.306632902
ADGRA2	0.143828433	3D_amoeboid	0.381372281
ADGRA3	-0.177251525	3D_amoeboid	0.524382697
ADGRB1	-0.600556923	3D_amoeboid	0.021497602
ADGRB2	0.193057875	3D_amoeboid	0.263815794
ADGRB3	0.01197085	3D_amoeboid	0.816544631
ADGRD1	0.091978916	3D_amoeboid	0.536160926
ADGRD2	-0.196573226	3D_amoeboid	0.471846799
ADGRE1	-0.165823436	3D_amoeboid	0.55961653
ADGRE2	-0.23164001	3D_amoeboid	0.385084926
ADGRE3	-0.372742093	3D_amoeboid	0.152399439
ADGRE5	-0.166772644	3D_amoeboid	0.557111216
ADGRF1	-0.079419271	3D_amoeboid	0.842140415
ADGRF2	-0.105412517	3D_amoeboid	0.750952148
ADGRF3	0.054275736	3D_amoeboid	0.666418386
ADGRF4	0.112966961	3D_amoeboid	0.470406766
ADGRF5	-0.185897287	3D_amoeboid	0.499366579
ADGRG1	-0.209912432	3D_amoeboid	0.437944275
ADGRG2	-0.259928507	3D_amoeboid	0.324292035
ADGRG3	-0.059039584	3D_amoeboid	0.920897916
ADGRG4	0.218786946	3D_amoeboid	0.211165732
ADGRG5	-0.521273932	3D_amoeboid	0.044815917
ADGRG6	-0.214833123	3D_amoeboid	0.424727664
ADGRG7	0.221133824	3D_amoeboid	0.209532735
ADGRL1	0.051368565	3D_amoeboid	0.67436349
ADGRL2	0.212026828	3D_amoeboid	0.226496191
ADGRL3	0.104480976	3D_amoeboid	0.495186392
ADGRL4	-0.097349451	3D_amoeboid	0.783548236
ADGRV1	-0.322869523	3D_amoeboid	0.215635654
ADH1A	0.100853578	3D_amoeboid	0.508419132
ADH1B	-0.11285196	3D_amoeboid	0.726912505
ADH1C	-0.154688279	3D_amoeboid	0.592403055
ADH4	0.217600616	3D_amoeboid	0.214387515
ADH5	0.000562453	3D_amoeboid	0.861115992
ADH6	0.292252401	3D_amoeboid	0.106271062
ADH7	-0.051736753	3D_amoeboid	0.943369661
ADHFE1	-0.125126675	3D_amoeboid	0.685982374
ADI1	0.237945799	3D_amoeboid	0.180813883
ADIG	-0.089926982	3D_amoeboid	0.80818008
ADIPOQ	0.020426191	3D_amoeboid	0.787880578
ADIPOR1	0.188723777	3D_amoeboid	0.271392073
ADIPOR2	-0.590171089	3D_amoeboid	0.023517011
ADIRF	-0.06901856	3D_amoeboid	0.87969583
ADK	-0.067906019	3D_amoeboid	0.885835281
ADM	-0.173791206	3D_amoeboid	0.537891569
ADM2	0.020667791	3D_amoeboid	0.788189066
ADM5	-0.139854169	3D_amoeboid	0.638537262
ADNP	-0.153997704	3D_amoeboid	0.595512715
ADNP2	0.129038594	3D_amoeboid	0.42296146
ADO	0.366558449	3D_amoeboid	0.048875235
ADORA1	-0.089752356	3D_amoeboid	0.80570955
ADORA2A	-0.350986759	3D_amoeboid	0.175303068
ADORA2B	-0.225562743	3D_amoeboid	0.399722623
ADORA3	-0.154043333	3D_amoeboid	0.592694055
ADPGK	0.046270595	3D_amoeboid	0.692954987
ADPRH	-0.212613091	3D_amoeboid	0.431243423
ADPRHL1	0.037220668	3D_amoeboid	0.727212929
ADPRHL2	0.3384408	3D_amoeboid	0.065747942
ADPRM	0.016286605	3D_amoeboid	0.80367926
ADRA1A	-0.0304699	3D_amoeboid	0.981909129
ADRA1B	-0.220689145	3D_amoeboid	0.410246398
ADRA1D	-0.105033747	3D_amoeboid	0.757705078
ADRA2A	0.114846709	3D_amoeboid	0.465997861
ADRA2B	0.038520493	3D_amoeboid	0.724184788
ADRA2C	0.172547812	3D_amoeboid	0.30889842
ADRB1	-0.098561773	3D_amoeboid	0.777585716
ADRB2	0.03221416	3D_amoeboid	0.742975175
ADRB3	-0.385411294	3D_amoeboid	0.135444145
ADRM1	-0.20198508	3D_amoeboid	0.458874453
ADSL	-0.251437954	3D_amoeboid	0.342822417
ADSS	-0.109970339	3D_amoeboid	0.736530733
ADSSL1	-0.16121712	3D_amoeboid	0.57134919
ADTRP	-0.100448782	3D_amoeboid	0.769022178
AEBP1	-0.252414243	3D_amoeboid	0.339557299
AEBP2	-0.115144629	3D_amoeboid	0.717905618
AEN	-0.087636361	3D_amoeboid	0.81492718
AES	-0.535085397	3D_amoeboid	0.041216758
AFAP1	-0.203590877	3D_amoeboid	0.454610999
AFAP1L1	0.124910581	3D_amoeboid	0.43467838
AFAP1L2	-0.05974673	3D_amoeboid	0.918567882
AFDN	-0.49494348	3D_amoeboid	0.056345607
AFF1	-0.0936269	3D_amoeboid	0.792668705
AFF2	0.416420243	3D_amoeboid	0.027190596
AFF3	0.142045981	3D_amoeboid	0.386164489
AFF4	-0.054806283	3D_amoeboid	0.933649413
AFG1L	0.421466223	3D_amoeboid	0.025654276
AFG3L2	-0.323494792	3D_amoeboid	0.210848013
AFM	0.036807538	3D_amoeboid	0.727196703
AFMID	0.03836831	3D_amoeboid	0.721003909
AFP	-0.326351032	3D_amoeboid	0.207041996
AFTPH	-0.306137635	3D_amoeboid	0.238888191
AGA	0.108448305	3D_amoeboid	0.484481022
AGAP1	-0.461061181	3D_amoeboid	0.075530276
AGAP11	-0.261891516	3D_amoeboid	0.3187819
AGAP2	-0.357574477	3D_amoeboid	0.16684427
AGAP3	-0.279143038	3D_amoeboid	0.287700076
AGAP4	0.065538029	3D_amoeboid	0.626348039
AGAP5	-0.149213195	3D_amoeboid	0.610993969
AGAP6	-0.277537485	3D_amoeboid	0.369122365
AGAP9	0.123243213	3D_amoeboid	0.534791076
AGBL1	0.050958339	3D_amoeboid	0.677959735
AGBL2	-0.232222584	3D_amoeboid	0.38233253
AGBL3	-0.153885416	3D_amoeboid	0.596571874
AGBL4	0.193504694	3D_amoeboid	0.261177272
AGBL5	-0.036784989	3D_amoeboid	0.998555643
AGER	-0.09171248	3D_amoeboid	0.802481937
AGFG1	-0.252847783	3D_amoeboid	0.34166425
AGFG2	-0.01519481	3D_amoeboid	0.923430629
AGGF1	-0.343553448	3D_amoeboid	0.188447973
AGK	0.247239623	3D_amoeboid	0.165112752
AGL	-0.206473111	3D_amoeboid	0.447708051
AGMAT	-0.04163378	3D_amoeboid	0.982118026
AGMO	0.126479139	3D_amoeboid	0.429485768
AGO1	0.156142948	3D_amoeboid	0.351901204
AGO2	-0.265397347	3D_amoeboid	0.312163441
AGO3	-0.213657225	3D_amoeboid	0.429829721
AGO4	-0.336092685	3D_amoeboid	0.196337112
AGPAT1	-0.059162214	3D_amoeboid	0.918347033
AGPAT2	0.257556276	3D_amoeboid	0.149418422
AGPAT3	0.117537118	3D_amoeboid	0.458007091
AGPAT4	-0.351326774	3D_amoeboid	0.175990292
AGPAT5	-0.150569945	3D_amoeboid	0.604331205
AGPS	0.124627506	3D_amoeboid	0.434772238
AGR2	-0.370696052	3D_amoeboid	0.154486666
AGR3	-0.147714591	3D_amoeboid	0.614677757
AGRN	-0.150332628	3D_amoeboid	0.605896577
AGRP	-0.40635925	3D_amoeboid	0.116148614
AGT	-0.295572463	3D_amoeboid	0.25585359
AGTPBP1	-0.406200535	3D_amoeboid	0.116051258
AGTR1	-0.084809253	3D_amoeboid	0.823347599
AGTR2	-0.259993182	3D_amoeboid	0.32244402
AGTRAP	-0.208832674	3D_amoeboid	0.441456572
AGXT	-0.251148333	3D_amoeboid	0.340421747
AGXT2	-0.051761407	3D_amoeboid	0.946489231
AHCTF1	-0.411822191	3D_amoeboid	0.113331023
AHCY	-0.249272497	3D_amoeboid	0.348340326
AHCYL1	-0.506086208	3D_amoeboid	0.050686814
AHCYL2	0.284840474	3D_amoeboid	0.113782533
AHDC1	-0.140930263	3D_amoeboid	0.632817355
AHI1	0.128987554	3D_amoeboid	0.423275486
AHNAK	-0.341913528	3D_amoeboid	0.187151934
AHNAK2	-0.328590187	3D_amoeboid	0.206328829
AHR	0.244355023	3D_amoeboid	0.171322646
AHRR	-0.16526991	3D_amoeboid	0.55919582
AHSA1	-0.141330067	3D_amoeboid	0.633689769
AHSA2	0.266302844	3D_amoeboid	0.140386079
AHSG	0.117250979	3D_amoeboid	0.45767849
AHSP	-0.070212839	3D_amoeboid	0.876723848
AICDA	-0.122930231	3D_amoeboid	0.697846494
AIDA	0.11977732	3D_amoeboid	0.44767317
AIF1	0.159257192	3D_amoeboid	0.340169418
AIF1L	-0.068623937	3D_amoeboid	0.883558297
AIFM1	-0.226051207	3D_amoeboid	0.398282493
AIFM2	0.14810805	3D_amoeboid	0.369744264
AIFM3	-0.066939811	3D_amoeboid	0.886447302
AIG1	-0.114765128	3D_amoeboid	0.71870623
AIM1	0.095850849	3D_amoeboid	0.523430027
AIM1L	-0.190841223	3D_amoeboid	0.48831541
AIM2	0.111064079	3D_amoeboid	0.478651614
AIMP1	-0.016030553	3D_amoeboid	0.924026619
AIMP2	-0.494672244	3D_amoeboid	0.056463172
AIP	0.099677613	3D_amoeboid	0.510672699
AIPL1	-0.380725996	3D_amoeboid	0.141522093
AIRE	-0.104969902	3D_amoeboid	0.754309764
AJAP1	-0.235433939	3D_amoeboid	0.373813201
AJUBA	-0.504981593	3D_amoeboid	0.051629574
AK1	-0.473882861	3D_amoeboid	0.067934176
AK2	-0.137505996	3D_amoeboid	0.645481795
AK3	-0.04473514	3D_amoeboid	0.969189209
AK4	-0.082190447	3D_amoeboid	0.832792588
AK5	-0.163606717	3D_amoeboid	0.565352372
AK7	0.110387434	3D_amoeboid	0.479545307
AK8	0.011952983	3D_amoeboid	0.816470788
AK9	-0.361040966	3D_amoeboid	0.165145981
AKAIN1	-0.036751259	3D_amoeboid	0.998407374
AKAP1	-0.048847201	3D_amoeboid	0.952910354
AKAP10	-0.161203781	3D_amoeboid	0.572707316
AKAP11	-0.034805943	3D_amoeboid	0.995011768
AKAP12	-0.077229484	3D_amoeboid	0.851695682
AKAP13	0.000381199	3D_amoeboid	0.865107296
AKAP14	-0.038773487	3D_amoeboid	0.995107959
AKAP17A	-0.054835138	3D_amoeboid	0.93424035
AKAP2	-0.04268615	3D_amoeboid	0.970934038
AKAP3	0.178930733	3D_amoeboid	0.294560564
AKAP4	-0.135656961	3D_amoeboid	0.649965126
AKAP5	0.240602574	3D_amoeboid	0.174189887
AKAP6	0.032835149	3D_amoeboid	0.739847735
AKAP7	-0.080826016	3D_amoeboid	0.839079434
AKAP8	0.094118783	3D_amoeboid	0.531113863
AKAP8L	-0.0349333	3D_amoeboid	0.994885653
AKAP9	0.105666777	3D_amoeboid	0.49481368
AKIP1	0.068564413	3D_amoeboid	0.614407259
AKIRIN1	-0.113904447	3D_amoeboid	0.724177598
AKIRIN2	0.123145543	3D_amoeboid	0.438169107
AKNA	-0.268253771	3D_amoeboid	0.308796401
AKR1A1	0.03405866	3D_amoeboid	0.736599523
AKR1B1	-0.391515658	3D_amoeboid	0.129145251
AKR1B10	-0.169587266	3D_amoeboid	0.550338368
AKR1B15	-0.38130774	3D_amoeboid	0.140813201
AKR1C1	0.069495111	3D_amoeboid	0.608149561
AKR1C2	0.119461974	3D_amoeboid	0.451993075
AKR1C3	-0.119073114	3D_amoeboid	0.706575207
AKR1C4	0.108470653	3D_amoeboid	0.483534959
AKR1D1	0.095419537	3D_amoeboid	0.528160828
AKR1E2	-0.313515323	3D_amoeboid	0.230403062
AKR7A2	-0.370259459	3D_amoeboid	0.153712093
AKR7A3	0.033284861	3D_amoeboid	0.743390541
AKT1	0.078100108	3D_amoeboid	0.581708859
AKT1S1	-0.223049716	3D_amoeboid	0.407750314
AKT2	-0.073368708	3D_amoeboid	0.863785509
AKT3	0.31364462	3D_amoeboid	0.086486808
AKTIP	-0.343883143	3D_amoeboid	0.184138464
ALAD	-0.114116309	3D_amoeboid	0.72424464
ALAS1	0.047685426	3D_amoeboid	0.686643559
ALAS2	0.063215783	3D_amoeboid	0.635250186
ALB	-0.27774988	3D_amoeboid	0.288714638
ALCAM	-0.189906484	3D_amoeboid	0.488141685
ALDH16A1	-0.329116996	3D_amoeboid	0.204571952
ALDH18A1	-0.250439345	3D_amoeboid	0.343062407
ALDH1A1	-0.396068514	3D_amoeboid	0.126231858
ALDH1A2	-0.031111525	3D_amoeboid	0.978637209
ALDH1A3	-0.465501356	3D_amoeboid	0.071692195
ALDH1B1	0.185831242	3D_amoeboid	0.277111883
ALDH1L1	0.078792057	3D_amoeboid	0.579180615
ALDH1L2	0.583975898	3D_amoeboid	0.002896292
ALDH2	-0.025459809	3D_amoeboid	0.959452152
ALDH3A1	-0.100375699	3D_amoeboid	0.76850693
ALDH3A2	0.064038772	3D_amoeboid	0.631815326
ALDH3B1	-0.123863658	3D_amoeboid	0.686898414
ALDH3B2	-0.107940892	3D_amoeboid	0.741365109
ALDH4A1	-0.349835263	3D_amoeboid	0.176303056
ALDH5A1	-0.204218494	3D_amoeboid	0.45211783
ALDH6A1	0.219058425	3D_amoeboid	0.210846361
ALDH7A1	0.10415894	3D_amoeboid	0.498723466
ALDH8A1	0.164548586	3D_amoeboid	0.327294525
ALDH9A1	0.260348756	3D_amoeboid	0.145224341
ALDOA	-0.496213411	3D_amoeboid	0.0556441
ALDOB	0.068440128	3D_amoeboid	0.611411764
ALDOC	-0.02795826	3D_amoeboid	0.969664524
ALG1	-0.582974131	3D_amoeboid	0.025104924
ALG10	0.051846896	3D_amoeboid	0.67425875
ALG10B	-0.135737824	3D_amoeboid	0.650254085
ALG12	-0.162258695	3D_amoeboid	0.571657193
ALG13	0.327261973	3D_amoeboid	0.07554621
ALG14	-0.053441725	3D_amoeboid	0.936921332
ALG1L	-0.247182487	3D_amoeboid	0.350889071
ALG1L2	-0.123607491	3D_amoeboid	0.692520189
ALG2	0.076366962	3D_amoeboid	0.590600901
ALG3	0.129525372	3D_amoeboid	0.423106813
ALG5	-0.103795738	3D_amoeboid	0.759821648
ALG6	-0.055872692	3D_amoeboid	0.930801993
ALG8	-0.052577155	3D_amoeboid	0.940052173
ALG9	0.130395777	3D_amoeboid	0.417383214
ALK	-0.278658692	3D_amoeboid	0.286522768
ALKAL1	0.017533954	3D_amoeboid	0.800401511
ALKAL2	-0.243069143	3D_amoeboid	0.359764692
ALKBH1	0.025556498	3D_amoeboid	0.765656498
ALKBH2	-0.080786863	3D_amoeboid	0.838864707
ALKBH3	-0.522028023	3D_amoeboid	0.045024718
ALKBH4	-0.137484781	3D_amoeboid	0.647495179
ALKBH5	-0.152760468	3D_amoeboid	0.59786976
ALKBH6	-0.098876173	3D_amoeboid	0.774587599
ALKBH7	-0.188282476	3D_amoeboid	0.494860512
ALKBH8	0.401870346	3D_amoeboid	0.03440485
ALLC	-0.235383814	3D_amoeboid	0.375791606
ALMS1	0.080127971	3D_amoeboid	0.575850885
ALOX12	0.206975564	3D_amoeboid	0.235611025
ALOX12B	-0.288113261	3D_amoeboid	0.267877638
ALOX15	-0.420018849	3D_amoeboid	0.103961043
ALOX15B	-0.030321238	3D_amoeboid	0.978821039
ALOX5	-0.33521286	3D_amoeboid	0.197353034
ALOX5AP	-0.082822576	3D_amoeboid	0.8328983
ALOXE3	-0.078190376	3D_amoeboid	0.851663813
ALPI	-0.165117363	3D_amoeboid	0.558650743
ALPK1	-0.011601457	3D_amoeboid	0.90418125
ALPK2	-0.112630997	3D_amoeboid	0.727776855
ALPK3	-0.018312994	3D_amoeboid	0.933568866
ALPL	0.180760511	3D_amoeboid	0.290647669
ALPP	-0.049013404	3D_amoeboid	0.955899436
ALPPL2	0.037355998	3D_amoeboid	0.727133353
ALS2	-0.519893715	3D_amoeboid	0.045037349
ALS2CL	-0.47206314	3D_amoeboid	0.068102363
ALS2CR12	0.068127861	3D_amoeboid	0.614518897
ALX1	0.292938834	3D_amoeboid	0.105989876
ALX3	-0.043078113	3D_amoeboid	0.978849022
ALX4	-0.137484951	3D_amoeboid	0.646794644
ALYREF	0.161046281	3D_amoeboid	0.338647575
AMACR	0.088538789	3D_amoeboid	0.547312656
AMBN	-0.157113753	3D_amoeboid	0.585602224
AMBP	-0.025491853	3D_amoeboid	0.956293426
AMBRA1	-0.16275302	3D_amoeboid	0.56878626
AMD1	-0.023223867	3D_amoeboid	0.949714124
AMDHD1	-0.081568841	3D_amoeboid	0.839000539
AMDHD2	-0.445432026	3D_amoeboid	0.084775986
AMELX	-0.214204427	3D_amoeboid	0.425067439
AMELY	-0.204334268	3D_amoeboid	0.452096746
AMER1	0.320673785	3D_amoeboid	0.080181988
AMER2	-0.383902527	3D_amoeboid	0.136640885
AMER3	-0.184492212	3D_amoeboid	0.504095534
AMFR	-0.084279731	3D_amoeboid	0.826279161
AMH	-0.57824921	3D_amoeboid	0.026901443
AMHR2	0.147948018	3D_amoeboid	0.369934604
AMIGO1	0.371753353	3D_amoeboid	0.045630229
AMIGO2	0.111917958	3D_amoeboid	0.473141187
AMIGO3	-0.054947443	3D_amoeboid	0.936834276
AMMECR1	-0.079268828	3D_amoeboid	0.845155828
AMMECR1L	-0.40706735	3D_amoeboid	0.115250743
AMN	-0.287334075	3D_amoeboid	0.27386338
AMN1	0.204130853	3D_amoeboid	0.240461918
AMOT	-0.406237519	3D_amoeboid	0.115766769
AMOTL1	-0.255080529	3D_amoeboid	0.333090121
AMOTL2	0.177360137	3D_amoeboid	0.299624922
AMPD1	-0.050611512	3D_amoeboid	0.949697606
AMPD2	-0.025408037	3D_amoeboid	0.956267678
AMPD3	0.179796126	3D_amoeboid	0.292463913
AMPH	0.062346767	3D_amoeboid	0.634972206
AMT	-0.153919309	3D_amoeboid	0.595827713
AMTN	-0.005253313	3D_amoeboid	0.881428222
AMY1A	0.149938143	3D_amoeboid	0.365286973
AMY1B	-0.255729584	3D_amoeboid	0.332285526
AMY1C	0.318898048	3D_amoeboid	0.151479156
AMY2A	-0.219030819	3D_amoeboid	0.413027067
AMY2B	-0.025469986	3D_amoeboid	0.964161675
AMZ1	-0.323334321	3D_amoeboid	0.212193313
AMZ2	-0.133170396	3D_amoeboid	0.657991943
ANAPC1	0.012419538	3D_amoeboid	0.819776034
ANAPC10	-0.337654765	3D_amoeboid	0.191015859
ANAPC11	-0.083591531	3D_amoeboid	0.829485594
ANAPC13	-0.192537251	3D_amoeboid	0.484283784
ANAPC15	-0.038372177	3D_amoeboid	0.991996648
ANAPC16	-0.466415488	3D_amoeboid	0.074595775
ANAPC2	0.011837568	3D_amoeboid	0.819726675
ANAPC4	-0.114488667	3D_amoeboid	0.721081639
ANAPC5	-0.144590323	3D_amoeboid	0.622457977
ANAPC7	-0.307955577	3D_amoeboid	0.236965264
ANG	0.240913419	3D_amoeboid	0.174220881
ANGEL1	-0.090860973	3D_amoeboid	0.804926136
ANGEL2	-0.023267887	3D_amoeboid	0.949648248
ANGPT1	0.076509233	3D_amoeboid	0.587439746
ANGPT2	-0.146722867	3D_amoeboid	0.617258468
ANGPT4	-0.443852923	3D_amoeboid	0.085764023
ANGPTL1	-0.446726809	3D_amoeboid	0.084075159
ANGPTL2	-0.108327077	3D_amoeboid	0.742430487
ANGPTL3	-0.319132575	3D_amoeboid	0.21990795
ANGPTL4	-0.103778111	3D_amoeboid	0.760703876
ANGPTL5	0.122307972	3D_amoeboid	0.443064889
ANGPTL6	-0.216785844	3D_amoeboid	0.422405792
ANGPTL7	-0.016468565	3D_amoeboid	0.926823223
ANHX	0.059705928	3D_amoeboid	0.643797303
ANK1	-0.117879787	3D_amoeboid	0.71031428
ANK2	0.238754206	3D_amoeboid	0.177715884
ANK3	0.171531634	3D_amoeboid	0.313385152
ANKAR	-0.160185364	3D_amoeboid	0.574300865
ANKDD1A	-0.489883989	3D_amoeboid	0.059887052
ANKDD1B	-0.064142856	3D_amoeboid	0.898538295
ANKEF1	0.030095927	3D_amoeboid	0.7525319
ANKFN1	-0.204573139	3D_amoeboid	0.452729269
ANKFY1	-0.063529028	3D_amoeboid	0.901794085
ANKH	0.137811726	3D_amoeboid	0.39749626
ANKHD1	-0.404735561	3D_amoeboid	0.117692902
ANKIB1	0.070463721	3D_amoeboid	0.60826771
ANKK1	0.007079731	3D_amoeboid	0.83912306
ANKLE1	0.106467423	3D_amoeboid	0.491960333
ANKLE2	0.039373572	3D_amoeboid	0.718154158
ANKMY1	-0.226069754	3D_amoeboid	0.400675002
ANKMY2	0.033585073	3D_amoeboid	0.743131119
ANKRA2	0.142858627	3D_amoeboid	0.385898461
ANKRD1	-0.3311007	3D_amoeboid	0.202121049
ANKRD10	-0.111309271	3D_amoeboid	0.732661075
ANKRD11	-0.211977713	3D_amoeboid	0.43215237
ANKRD12	-0.053577657	3D_amoeboid	0.936860898
ANKRD13A	0.090842433	3D_amoeboid	0.539326647
ANKRD13B	-0.134143378	3D_amoeboid	0.656707757
ANKRD13C	0.188438834	3D_amoeboid	0.273569271
ANKRD13D	-0.099276553	3D_amoeboid	0.775310481
ANKRD16	-0.239703434	3D_amoeboid	0.367815508
ANKRD17	-0.196426103	3D_amoeboid	0.476388621
ANKRD18A	-0.096668131	3D_amoeboid	0.783513452
ANKRD18B	-0.154551928	3D_amoeboid	0.589919214
ANKRD2	0.109710765	3D_amoeboid	0.481887097
ANKRD20A1	-0.232911631	3D_amoeboid	0.382152684
ANKRD20A2	-0.090484155	3D_amoeboid	0.822234612
ANKRD20A3	-0.546530263	3D_amoeboid	0.035753843
ANKRD22	-0.141649363	3D_amoeboid	0.630734403
ANKRD23	0.17486857	3D_amoeboid	0.302975056
ANKRD24	-0.160641111	3D_amoeboid	0.575010728
ANKRD26	0.042502643	3D_amoeboid	0.708346173
ANKRD27	-0.329347188	3D_amoeboid	0.207440845
ANKRD28	0.094306041	3D_amoeboid	0.527325238
ANKRD29	-0.033988659	3D_amoeboid	0.995234269
ANKRD30A	0.232375364	3D_amoeboid	0.187007648
ANKRD30B	0.00024279	3D_amoeboid	0.865000613
ANKRD31	-0.025496869	3D_amoeboid	0.958466641
ANKRD33	-0.142942624	3D_amoeboid	0.62875658
ANKRD33B	0.0414606	3D_amoeboid	0.7141989
ANKRD34A	-0.21794055	3D_amoeboid	0.416314824
ANKRD34B	-0.129343573	3D_amoeboid	0.672129063
ANKRD34C	0.123926295	3D_amoeboid	0.440631767
ANKRD35	-0.059146314	3D_amoeboid	0.917686917
ANKRD36	-0.005221122	3D_amoeboid	0.884643982
ANKRD36B	0.346423353	3D_amoeboid	0.060357218
ANKRD36C	0.008095636	3D_amoeboid	0.832758873
ANKRD37	0.072823794	3D_amoeboid	0.602258746
ANKRD39	-0.058399171	3D_amoeboid	0.921274709
ANKRD40	-0.404011984	3D_amoeboid	0.117591077
ANKRD42	0.258130615	3D_amoeboid	0.149478662
ANKRD44	-0.294015412	3D_amoeboid	0.260450211
ANKRD45	-0.099219922	3D_amoeboid	0.771557515
ANKRD46	-0.077534172	3D_amoeboid	0.848195336
ANKRD49	-0.070019732	3D_amoeboid	0.87665292
ANKRD50	-0.300869625	3D_amoeboid	0.248239904
ANKRD52	-0.22229775	3D_amoeboid	0.405824473
ANKRD53	-0.226292715	3D_amoeboid	0.399525482
ANKRD54	0.005892732	3D_amoeboid	0.842610872
ANKRD55	0.003713462	3D_amoeboid	0.848593116
ANKRD6	0.19211111	3D_amoeboid	0.263989714
ANKRD60	0.293345374	3D_amoeboid	0.1057015
ANKRD61	0.058391153	3D_amoeboid	0.653052147
ANKRD62	0.025198591	3D_amoeboid	0.768550264
ANKRD63	-0.177252049	3D_amoeboid	0.524300206
ANKRD65	-0.107800172	3D_amoeboid	0.745272854
ANKRD66	-0.121895136	3D_amoeboid	0.695451168
ANKRD7	-0.136301622	3D_amoeboid	0.64956278
ANKRD9	0.187770814	3D_amoeboid	0.277106928
ANKS1A	-0.308667042	3D_amoeboid	0.235664949
ANKS1B	0.101461224	3D_amoeboid	0.505205412
ANKS3	-0.205690061	3D_amoeboid	0.452132793
ANKS4B	0.025564145	3D_amoeboid	0.76523161
ANKS6	-0.103573421	3D_amoeboid	0.760055808
ANKUB1	0.358936531	3D_amoeboid	0.052812711
ANKZF1	-0.146658172	3D_amoeboid	0.617899443
ANLN	-0.162548198	3D_amoeboid	0.56771583
ANO1	0.025938752	3D_amoeboid	0.768415792
ANO10	-0.024044391	3D_amoeboid	0.956201803
ANO2	-0.047900673	3D_amoeboid	0.959597117
ANO3	-0.114110134	3D_amoeboid	0.721273047
ANO4	-0.157522793	3D_amoeboid	0.582282987
ANO5	0.244419572	3D_amoeboid	0.169626009
ANO6	0.315251432	3D_amoeboid	0.084638988
ANO7	0.076978582	3D_amoeboid	0.584989523
ANO8	-0.180330517	3D_amoeboid	0.517238399
ANO9	0.274932364	3D_amoeboid	0.128001755
ANOS1	0.010145465	3D_amoeboid	0.826239617
ANP32A	-0.439376638	3D_amoeboid	0.089781658
ANP32B	-0.384840918	3D_amoeboid	0.13725038
ANP32C	-0.201012872	3D_amoeboid	0.460538541
ANP32D	0.293989879	3D_amoeboid	0.105383101
ANP32E	-0.03206085	3D_amoeboid	0.985383824
ANPEP	0.090720548	3D_amoeboid	0.538819852
ANTXR1	-0.172466344	3D_amoeboid	0.536803747
ANTXR2	-0.454083442	3D_amoeboid	0.079669363
ANTXRL	0.078444235	3D_amoeboid	0.582949128
ANXA1	0.067879574	3D_amoeboid	0.616818617
ANXA10	-0.041178965	3D_amoeboid	0.982030872
ANXA11	-0.183862242	3D_amoeboid	0.504323087
ANXA13	0.244415439	3D_amoeboid	0.169527292
ANXA2	-0.022588094	3D_amoeboid	0.949540884
ANXA2R	-0.057522261	3D_amoeboid	0.924179454
ANXA3	0.37866325	3D_amoeboid	0.04306691
ANXA4	0.579053734	3D_amoeboid	0.003362863
ANXA5	0.028565769	3D_amoeboid	0.756749493
ANXA6	-0.03228574	3D_amoeboid	0.985482055
ANXA7	-0.193698726	3D_amoeboid	0.47698121
ANXA8	0.369691707	3D_amoeboid	0.047153141
ANXA8L1	-0.488182855	3D_amoeboid	0.060638987
ANXA9	0.076420985	3D_amoeboid	0.59047974
AOAH	-0.14569779	3D_amoeboid	0.619665745
AOC1	-0.528044568	3D_amoeboid	0.042509688
AOC2	-0.299471315	3D_amoeboid	0.249965787
AOC3	0.019130755	3D_amoeboid	0.793918204
AOX1	0.106953528	3D_amoeboid	0.489637004
AP1AR	0.197096661	3D_amoeboid	0.254522086
AP1B1	0.175925752	3D_amoeboid	0.300325458
AP1G1	-0.21559702	3D_amoeboid	0.423201255
AP1G2	-0.085765365	3D_amoeboid	0.820588208
AP1M1	0.224694555	3D_amoeboid	0.202253577
AP1M2	0.051560609	3D_amoeboid	0.674889329
AP1S1	0.071764895	3D_amoeboid	0.602803046
AP1S2	-0.123265087	3D_amoeboid	0.689172775
AP1S3	0.033466465	3D_amoeboid	0.739895053
AP2A1	-0.048401028	3D_amoeboid	0.959410178
AP2A2	-0.055845824	3D_amoeboid	0.927300773
AP2B1	0.045648553	3D_amoeboid	0.696002074
AP2M1	-0.205201129	3D_amoeboid	0.449543046
AP2S1	-0.382858925	3D_amoeboid	0.139447788
AP3B1	-0.258286664	3D_amoeboid	0.326804733
AP3B2	-0.156959535	3D_amoeboid	0.584583096
AP3D1	-0.039243552	3D_amoeboid	0.995024108
AP3M1	-0.397603751	3D_amoeboid	0.124003358
AP3M2	-0.155628336	3D_amoeboid	0.587068491
AP3S1	-0.235451904	3D_amoeboid	0.376350869
AP3S2	0.093856099	3D_amoeboid	0.531141068
AP4B1	-0.017349533	3D_amoeboid	0.927264045
AP4E1	0.050224824	3D_amoeboid	0.67752037
AP4M1	-0.511749373	3D_amoeboid	0.050597425
AP4S1	-0.122082617	3D_amoeboid	0.698344448
AP5B1	-0.267511719	3D_amoeboid	0.30776843
AP5M1	0.16387009	3D_amoeboid	0.329579087
AP5S1	-0.31074497	3D_amoeboid	0.232218528
AP5Z1	0.127734497	3D_amoeboid	0.427586646
APAF1	-0.330412734	3D_amoeboid	0.202024276
APBA1	-0.143579222	3D_amoeboid	0.624999532
APBA2	-0.147589885	3D_amoeboid	0.612071978
APBA3	-0.333078017	3D_amoeboid	0.197862064
APBB1	-0.198973755	3D_amoeboid	0.466219195
APBB1IP	-0.651815017	3D_amoeboid	0.013926668
APBB2	-0.206037494	3D_amoeboid	0.447867688
APBB3	-0.027710911	3D_amoeboid	0.966184581
APC	-0.117772962	3D_amoeboid	0.709122689
APC2	0.225906809	3D_amoeboid	0.201837726
APCDD1	-0.061952559	3D_amoeboid	0.908144669
APCDD1L	0.042039126	3D_amoeboid	0.708284087
APCS	-0.048029892	3D_amoeboid	0.962636626
APEH	-0.057417048	3D_amoeboid	0.924422261
APELA	0.137464473	3D_amoeboid	0.397670957
APEX1	-0.26110221	3D_amoeboid	0.320520996
APEX2	0.045169118	3D_amoeboid	0.696112936
APH1A	-0.143401093	3D_amoeboid	0.625119916
APH1B	-0.292177032	3D_amoeboid	0.262821345
API5	0.069543307	3D_amoeboid	0.611629892
APIP	-0.240131551	3D_amoeboid	0.364678352
APLF	-0.500714992	3D_amoeboid	0.052959037
APLN	-0.515352914	3D_amoeboid	0.046811326
APLNR	-0.394785452	3D_amoeboid	0.125702036
APLP1	0.170049546	3D_amoeboid	0.316117144
APLP2	0.426709255	3D_amoeboid	0.023615824
APMAP	0.081599775	3D_amoeboid	0.570972592
APOA1	-0.111004787	3D_amoeboid	0.732708296
APOA2	0.157354174	3D_amoeboid	0.344752145
APOA4	-0.291907169	3D_amoeboid	0.264439864
APOA5	0.042687594	3D_amoeboid	0.708334416
APOB	-0.061765862	3D_amoeboid	0.90401491
APOBEC1	0.291837865	3D_amoeboid	0.10753154
APOBEC2	-0.079021722	3D_amoeboid	0.845482582
APOBEC3A	-0.082106759	3D_amoeboid	0.833044528
APOBEC3B	-0.384418158	3D_amoeboid	0.139542521
APOBEC3C	0.218810471	3D_amoeboid	0.217540995
APOBEC3D	-0.009971174	3D_amoeboid	0.90520582
APOBEC3F	-0.1834961	3D_amoeboid	0.507436438
APOBEC3G	0.091096472	3D_amoeboid	0.539219186
APOBEC3H	0.035851461	3D_amoeboid	0.730620777
APOBEC4	0.076153345	3D_amoeboid	0.590651911
APOBR	-0.590024169	3D_amoeboid	0.023594546
APOC1	0.030991501	3D_amoeboid	0.749408443
APOC2	-0.090609437	3D_amoeboid	0.802234466
APOC3	-0.182391708	3D_amoeboid	0.512073673
APOC4	0.05324249	3D_amoeboid	0.668124545
APOD	0.004311433	3D_amoeboid	0.848871873
APOE	-0.086819478	3D_amoeboid	0.820067227
APOF	0.088033463	3D_amoeboid	0.550007824
APOH	-0.153314835	3D_amoeboid	0.595836166
APOL1	-0.009180659	3D_amoeboid	0.897676762
APOL2	0.020671561	3D_amoeboid	0.784508582
APOL3	0.085367843	3D_amoeboid	0.561862616
APOL4	-0.059888873	3D_amoeboid	0.914488938
APOL5	-0.224852023	3D_amoeboid	0.403245996
APOL6	-0.214873631	3D_amoeboid	0.427612006
APOLD1	0.037249578	3D_amoeboid	0.722877672
APOM	-0.069294142	3D_amoeboid	0.889336016
APOO	0.511231128	3D_amoeboid	0.007809661
APOOL	-0.089580119	3D_amoeboid	0.808066206
APOPT1	-0.468332704	3D_amoeboid	0.073770969
APP	0.214064248	3D_amoeboid	0.220988679
APPBP2	-0.366483241	3D_amoeboid	0.155645805
APPL1	-0.079304009	3D_amoeboid	0.845950707
APPL2	0.436843117	3D_amoeboid	0.020924251
APRT	0.136080437	3D_amoeboid	0.404787078
APTX	-0.080130002	3D_amoeboid	0.842198226
AQP1	-0.321187805	3D_amoeboid	0.215245842
AQP10	-0.229614588	3D_amoeboid	0.389593616
AQP11	0.133789727	3D_amoeboid	0.40957501
AQP12A	-0.390256168	3D_amoeboid	0.131158538
AQP12B	-0.183700829	3D_amoeboid	0.508029125
AQP2	0.008503953	3D_amoeboid	0.832588549
AQP3	-2.18E-05	3D_amoeboid	0.861845871
AQP4	-0.472646083	3D_amoeboid	0.068013169
AQP5	0.303925509	3D_amoeboid	0.096736199
AQP6	-0.229019602	3D_amoeboid	0.392003225
AQP7	-0.256923187	3D_amoeboid	0.329237175
AQP8	0.0584186	3D_amoeboid	0.649793247
AQP9	-0.175477805	3D_amoeboid	0.531033219
AQR	-0.527436247	3D_amoeboid	0.042232
AR	-0.433618418	3D_amoeboid	0.092764424
ARAF	-0.196643748	3D_amoeboid	0.474038961
ARAP1	-0.289949372	3D_amoeboid	0.266025251
ARAP2	-0.005666728	3D_amoeboid	0.884715007
ARAP3	-0.095251975	3D_amoeboid	0.786989314
ARC	0.010180264	3D_amoeboid	0.826201821
ARCN1	-0.508408102	3D_amoeboid	0.050447505
AREG	-0.328624335	3D_amoeboid	0.206985059
AREL1	0.012240018	3D_amoeboid	0.816487791
ARF1	-0.487750286	3D_amoeboid	0.06201295
ARF3	0.208459144	3D_amoeboid	0.232849593
ARF4	-0.042804402	3D_amoeboid	0.978904793
ARF5	0.200437862	3D_amoeboid	0.248227176
ARF6	-0.090977154	3D_amoeboid	0.806572346
ARFGAP1	0.054644477	3D_amoeboid	0.662289598
ARFGAP2	-0.208572748	3D_amoeboid	0.440932871
ARFGAP3	0.225236202	3D_amoeboid	0.200469689
ARFGEF1	-0.06193141	3D_amoeboid	0.90878477
ARFGEF2	-0.012956933	3D_amoeboid	0.913975341
ARFGEF3	0.218375992	3D_amoeboid	0.214982242
ARFIP1	-0.541998302	3D_amoeboid	0.038381969
ARFIP2	0.017905767	3D_amoeboid	0.797166319
ARFRP1	-0.346071415	3D_amoeboid	0.182966695
ARG1	-0.508972737	3D_amoeboid	0.049867352
ARG2	-0.447822563	3D_amoeboid	0.083104416
ARGFX	-0.39345555	3D_amoeboid	0.128451614
ARGLU1	-0.057717627	3D_amoeboid	0.924077531
ARHGAP1	0.060582133	3D_amoeboid	0.643712481
ARHGAP10	-0.308167243	3D_amoeboid	0.235992579
ARHGAP11A	0.373172855	3D_amoeboid	0.045183674
ARHGAP12	-0.52410359	3D_amoeboid	0.044098864
ARHGAP15	-0.062510428	3D_amoeboid	0.904959418
ARHGAP17	-0.059660023	3D_amoeboid	0.914439385
ARHGAP18	-0.105291637	3D_amoeboid	0.753799859
ARHGAP19	-0.07088722	3D_amoeboid	0.873558904
ARHGAP20	0.10856781	3D_amoeboid	0.484209455
ARHGAP21	0.233618236	3D_amoeboid	0.186287778
ARHGAP22	0.100497642	3D_amoeboid	0.50907643
ARHGAP23	-0.288360285	3D_amoeboid	0.270445038
ARHGAP24	-0.049084052	3D_amoeboid	0.956520979
ARHGAP25	-0.063929945	3D_amoeboid	0.898597758
ARHGAP26	-0.28444327	3D_amoeboid	0.27740055
ARHGAP27	0.018357341	3D_amoeboid	0.797238121
ARHGAP28	-0.270650294	3D_amoeboid	0.302442125
ARHGAP29	0.007508777	3D_amoeboid	0.839127043
ARHGAP30	-1.252607394	3D_amoeboid	1.14E-05
ARHGAP31	0.164846057	3D_amoeboid	0.327226609
ARHGAP32	0.137664277	3D_amoeboid	0.397482366
ARHGAP33	-0.058379933	3D_amoeboid	0.921542292
ARHGAP35	-0.209573428	3D_amoeboid	0.437807665
ARHGAP36	-0.433227199	3D_amoeboid	0.094640713
ARHGAP39	0.02650282	3D_amoeboid	0.765427876
ARHGAP4	-0.109915409	3D_amoeboid	0.739451413
ARHGAP40	-0.111467219	3D_amoeboid	0.733056814
ARHGAP42	-0.321943262	3D_amoeboid	0.214310466
ARHGAP44	-0.183278499	3D_amoeboid	0.509407752
ARHGAP45	-0.51052474	3D_amoeboid	0.04920539
ARHGAP5	0.150911932	3D_amoeboid	0.362937506
ARHGAP6	0.153757887	3D_amoeboid	0.356901823
ARHGAP8	-0.159729172	3D_amoeboid	0.576966884
ARHGAP9	-0.037022842	3D_amoeboid	0.998513086
ARHGDIA	0.074668781	3D_amoeboid	0.596533787
ARHGDIB	-0.434624651	3D_amoeboid	0.098530483
ARHGDIG	-0.151367411	3D_amoeboid	0.603106093
ARHGEF1	-0.002058946	3D_amoeboid	0.871000249
ARHGEF10	-0.161537922	3D_amoeboid	0.569303743
ARHGEF10L	-0.235606855	3D_amoeboid	0.375420255
ARHGEF11	-0.201992235	3D_amoeboid	0.455363419
ARHGEF12	-0.093130415	3D_amoeboid	0.795931394
ARHGEF15	0.197976898	3D_amoeboid	0.252769193
ARHGEF16	0.21701255	3D_amoeboid	0.215847175
ARHGEF17	0.005694105	3D_amoeboid	0.83970943
ARHGEF18	0.129568717	3D_amoeboid	0.421361012
ARHGEF19	-0.205173306	3D_amoeboid	0.449882626
ARHGEF2	-0.200076664	3D_amoeboid	0.463679389
ARHGEF25	-0.024349634	3D_amoeboid	0.956122907
ARHGEF26	0.072323456	3D_amoeboid	0.604463733
ARHGEF28	0.061997353	3D_amoeboid	0.637689429
ARHGEF3	-0.039063043	3D_amoeboid	0.995108639
ARHGEF33	-0.287387649	3D_amoeboid	0.273424792
ARHGEF35	-0.166170674	3D_amoeboid	0.559449218
ARHGEF37	-0.186314136	3D_amoeboid	0.499930894
ARHGEF38	-0.285026717	3D_amoeboid	0.276997718
ARHGEF39	-0.270361438	3D_amoeboid	0.302094674
ARHGEF4	0.22752972	3D_amoeboid	0.194056728
ARHGEF40	-0.107984732	3D_amoeboid	0.741527174
ARHGEF5	-0.135245801	3D_amoeboid	0.656611179
ARHGEF6	-0.45207694	3D_amoeboid	0.08120374
ARHGEF7	0.187592294	3D_amoeboid	0.276485287
ARHGEF9	-0.024464083	3D_amoeboid	0.952019284
ARID1A	0.021233668	3D_amoeboid	0.784366629
ARID1B	-0.46399346	3D_amoeboid	0.075592751
ARID2	0.134203763	3D_amoeboid	0.407614385
ARID3A	-0.173992034	3D_amoeboid	0.53613751
ARID3B	0.358338319	3D_amoeboid	0.053133928
ARID3C	-0.036922078	3D_amoeboid	0.998379586
ARID4A	0.083425201	3D_amoeboid	0.562086185
ARID4B	0.042838957	3D_amoeboid	0.705737771
ARID5A	-0.298589038	3D_amoeboid	0.252012109
ARID5B	-0.249340158	3D_amoeboid	0.345854833
ARIH1	-0.290392816	3D_amoeboid	0.268080997
ARIH2	0.239320339	3D_amoeboid	0.178825373
ARIH2OS	-0.039809998	3D_amoeboid	0.988733862
ARL1	0.373689242	3D_amoeboid	0.045319409
ARL10	0.012554235	3D_amoeboid	0.817452801
ARL11	0.110855261	3D_amoeboid	0.476024945
ARL13A	-0.177691292	3D_amoeboid	0.521738928
ARL13B	0.115019771	3D_amoeboid	0.464211058
ARL14	-0.032039139	3D_amoeboid	0.985348846
ARL14EP	0.020775084	3D_amoeboid	0.787620573
ARL14EPL	-0.111180837	3D_amoeboid	0.732805166
ARL15	0.095704757	3D_amoeboid	0.524954785
ARL16	-0.141445805	3D_amoeboid	0.633035483
ARL17A	-0.130005472	3D_amoeboid	0.669527851
ARL17B	-0.147901116	3D_amoeboid	0.660493079
ARL2	0.02791014	3D_amoeboid	0.75855398
ARL2BP	0.097801113	3D_amoeboid	0.516359572
ARL3	-0.476163214	3D_amoeboid	0.065467922
ARL4A	-0.100763349	3D_amoeboid	0.768858849
ARL4C	0.154317227	3D_amoeboid	0.355735106
ARL4D	-0.081658563	3D_amoeboid	0.833083199
ARL5A	-0.092113068	3D_amoeboid	0.798605186
ARL5B	0.010171603	3D_amoeboid	0.826536737
ARL5C	0.03301731	3D_amoeboid	0.743032695
ARL6	-0.206252171	3D_amoeboid	0.446777339
ARL6IP1	0.347241759	3D_amoeboid	0.06001482
ARL6IP4	-0.403360151	3D_amoeboid	0.119257399
ARL6IP5	-0.156426298	3D_amoeboid	0.590197583
ARL6IP6	-0.049368103	3D_amoeboid	0.952908897
ARL8A	-0.205739125	3D_amoeboid	0.451093358
ARL8B	-0.415762141	3D_amoeboid	0.107763659
ARL9	-0.433039229	3D_amoeboid	0.093538025
ARMC1	-0.177818399	3D_amoeboid	0.52418371
ARMC10	0.295524227	3D_amoeboid	0.105032251
ARMC12	-0.380520334	3D_amoeboid	0.143510507
ARMC2	-0.043237799	3D_amoeboid	0.976160753
ARMC3	0.019219112	3D_amoeboid	0.790795331
ARMC4	0.210750868	3D_amoeboid	0.22760296
ARMC5	-0.246166933	3D_amoeboid	0.355549624
ARMC6	-0.284464998	3D_amoeboid	0.277296004
ARMC7	0.126107655	3D_amoeboid	0.430794245
ARMC8	0.228663361	3D_amoeboid	0.194504449
ARMC9	-0.044817019	3D_amoeboid	0.972321118
ARMCX1	-0.105571908	3D_amoeboid	0.751645202
ARMCX2	0.029253513	3D_amoeboid	0.755460935
ARMCX3	-0.364136283	3D_amoeboid	0.162346656
ARMCX4	-0.220284002	3D_amoeboid	0.411816142
ARMCX5	0.058773289	3D_amoeboid	0.647497414
ARMCX5-GPRASP2	-0.527081878	3D_amoeboid	0.042317599
ARMCX6	0.098153874	3D_amoeboid	0.515657773
ARMS2	0.267043556	3D_amoeboid	0.135964348
ARMT1	0.032236013	3D_amoeboid	0.743024339
ARNT	0.156714442	3D_amoeboid	0.347077321
ARNT2	0.140747598	3D_amoeboid	0.392440647
ARNTL	0.094875751	3D_amoeboid	0.525076722
ARNTL2	0.028593846	3D_amoeboid	0.759074281
ARPC1A	-0.050702363	3D_amoeboid	0.949798654
ARPC1B	-0.33499992	3D_amoeboid	0.195293013
ARPC2	-0.529341479	3D_amoeboid	0.042314976
ARPC3	-0.708038744	3D_amoeboid	0.007537997
ARPC4	0.003970937	3D_amoeboid	0.852100166
ARPC5	-0.326185958	3D_amoeboid	0.206864385
ARPC5L	0.15267642	3D_amoeboid	0.36037545
ARPIN	-0.09528688	3D_amoeboid	0.78670327
ARPP19	-0.043326538	3D_amoeboid	0.975670572
ARPP21	0.116768893	3D_amoeboid	0.460988885
ARR3	-0.088106729	3D_amoeboid	0.810921496
ARRB1	-0.094260766	3D_amoeboid	0.792909083
ARRB2	0.023487048	3D_amoeboid	0.774809224
ARRDC1	0.059346971	3D_amoeboid	0.647397143
ARRDC2	-0.075863957	3D_amoeboid	0.857699108
ARRDC3	-0.056748238	3D_amoeboid	0.927449333
ARRDC4	-0.534094143	3D_amoeboid	0.040977934
ARRDC5	-0.199885561	3D_amoeboid	0.462943389
ARSA	0.024154804	3D_amoeboid	0.77327339
ARSB	-0.577627555	3D_amoeboid	0.02709256
ARSD	-0.282869824	3D_amoeboid	0.279445123
ARSE	0.02176047	3D_amoeboid	0.784883432
ARSF	0.081792026	3D_amoeboid	0.573311079
ARSG	-0.084238212	3D_amoeboid	0.826323176
ARSH	-0.306475657	3D_amoeboid	0.237697086
ARSI	0.156859385	3D_amoeboid	0.34970467
ARSJ	0.129467939	3D_amoeboid	0.421860229
ARSK	-0.390944119	3D_amoeboid	0.131276784
ART1	-0.454310915	3D_amoeboid	0.079807235
ART3	-0.082797953	3D_amoeboid	0.829988697
ART4	-0.477056431	3D_amoeboid	0.069238086
ART5	-0.043745832	3D_amoeboid	0.976175813
ARTN	0.070935862	3D_amoeboid	0.607990994
ARV1	0.018146618	3D_amoeboid	0.797425838
ARVCF	-0.054256639	3D_amoeboid	0.936808431
ARX	-0.073137871	3D_amoeboid	0.864841365
AS3MT	-0.127089303	3D_amoeboid	0.680699791
ASAH1	0.286418856	3D_amoeboid	0.113178382
ASAH2	-0.294763893	3D_amoeboid	0.262705819
ASAH2B	-0.125472821	3D_amoeboid	0.683157301
ASAP1	0.26198776	3D_amoeboid	0.144348429
ASAP2	0.442045945	3D_amoeboid	0.019762003
ASAP3	-0.11615074	3D_amoeboid	0.712412875
ASB1	-0.090960648	3D_amoeboid	0.802029746
ASB10	0.142480253	3D_amoeboid	0.383400143
ASB11	0.204809395	3D_amoeboid	0.240592309
ASB12	0.050948979	3D_amoeboid	0.675002231
ASB13	-0.109965597	3D_amoeboid	0.735693005
ASB14	0.030203078	3D_amoeboid	0.752542587
ASB15	0.161300582	3D_amoeboid	0.337181697
ASB16	-0.394019742	3D_amoeboid	0.127156351
ASB17	-0.377007784	3D_amoeboid	0.144075404
ASB18	0.226565508	3D_amoeboid	0.197235955
ASB2	0.145184134	3D_amoeboid	0.381557957
ASB3	0.005026712	3D_amoeboid	0.845620455
ASB4	-0.265425364	3D_amoeboid	0.314760281
ASB5	-0.069692255	3D_amoeboid	0.879468471
ASB6	0.061133022	3D_amoeboid	0.641784697
ASB7	0.114122025	3D_amoeboid	0.467863073
ASB8	0.150832086	3D_amoeboid	0.362617456
ASB9	0.077085189	3D_amoeboid	0.587539628
ASCC1	-0.37509865	3D_amoeboid	0.14755525
ASCC2	-0.416564602	3D_amoeboid	0.106174095
ASCC3	0.608363169	3D_amoeboid	0.001916125
ASCL1	-0.01541247	3D_amoeboid	0.923791099
ASCL2	-0.016234272	3D_amoeboid	0.923627576
ASCL3	-0.336954402	3D_amoeboid	0.193596959
ASCL4	-0.605612648	3D_amoeboid	0.023202207
ASCL5	-0.262627698	3D_amoeboid	0.320094651
ASF1A	-0.431718624	3D_amoeboid	0.09809345
ASF1B	-0.144689398	3D_amoeboid	0.622486057
ASGR1	0.085942823	3D_amoeboid	0.555634359
ASGR2	0.035929671	3D_amoeboid	0.730276242
ASH1L	-0.111977165	3D_amoeboid	0.729927431
ASH2L	-0.272828146	3D_amoeboid	0.296707934
ASIC1	-0.318313218	3D_amoeboid	0.221034151
ASIC2	0.107975395	3D_amoeboid	0.486305427
ASIC3	0.04118326	3D_amoeboid	0.711866243
ASIC4	0.129793017	3D_amoeboid	0.420323326
ASIC5	-0.505545706	3D_amoeboid	0.051077598
ASIP	0.107816113	3D_amoeboid	0.487196302
ASL	-0.148794349	3D_amoeboid	0.611000868
ASMT	-0.046848615	3D_amoeboid	0.962605242
ASMTL	-0.016128626	3D_amoeboid	0.92687569
ASNA1	-0.306296855	3D_amoeboid	0.241089485
ASNS	-0.050950653	3D_amoeboid	0.946762546
ASNSD1	-0.071118708	3D_amoeboid	0.877170306
ASPA	-0.042860512	3D_amoeboid	0.979709583
ASPDH	-0.566555126	3D_amoeboid	0.03013508
ASPG	-0.141257978	3D_amoeboid	0.633870976
ASPH	-0.084902941	3D_amoeboid	0.823184271
ASPHD1	-0.432713967	3D_amoeboid	0.093473801
ASPHD2	0.067204703	3D_amoeboid	0.617524982
ASPM	0.1595022	3D_amoeboid	0.341648121
ASPN	-0.515355857	3D_amoeboid	0.04825408
ASPRV1	-0.065049656	3D_amoeboid	0.899465412
ASPSCR1	0.242468164	3D_amoeboid	0.173345163
ASRGL1	-0.002572002	3D_amoeboid	0.871553487
ASS1	0.492467117	3D_amoeboid	0.013092146
ASTE1	0.225345785	3D_amoeboid	0.201544492
ASTL	-0.154777623	3D_amoeboid	0.591013061
ASTN1	-0.045656743	3D_amoeboid	0.965654564
ASTN2	0.243070209	3D_amoeboid	0.170453243
ASXL1	-0.343741752	3D_amoeboid	0.184928777
ASXL2	-0.273870177	3D_amoeboid	0.297649334
ASXL3	-0.119181605	3D_amoeboid	0.706199969
ASZ1	-0.357904864	3D_amoeboid	0.166841355
ATAD1	-0.039776299	3D_amoeboid	0.991820882
ATAD2	-0.551144408	3D_amoeboid	0.034118709
ATAD2B	-0.17038055	3D_amoeboid	0.543532484
ATAD3A	0.071220753	3D_amoeboid	0.605272119
ATAD3B	-0.110955329	3D_amoeboid	0.732541469
ATAD3C	0.160511074	3D_amoeboid	0.340407075
ATAD5	0.204482435	3D_amoeboid	0.24277184
ATAT1	-0.071412081	3D_amoeboid	0.873557058
ATCAY	-0.280913956	3D_amoeboid	0.283881039
ATE1	0.098175991	3D_amoeboid	0.516177977
ATF1	-0.467339636	3D_amoeboid	0.070843585
ATF2	-0.364152472	3D_amoeboid	0.161818388
ATF3	-0.205704562	3D_amoeboid	0.448256237
ATF4	0.095080507	3D_amoeboid	0.527662583
ATF5	-0.065706776	3D_amoeboid	0.892222495
ATF6	-0.074621402	3D_amoeboid	0.86091137
ATF6B	-0.20755221	3D_amoeboid	0.443729669
ATF7	-0.045620711	3D_amoeboid	0.966184873
ATF7IP	-0.099090565	3D_amoeboid	0.775470992
ATF7IP2	-0.163736684	3D_amoeboid	0.566473618
ATG10	-0.092131376	3D_amoeboid	0.799060486
ATG101	0.022200507	3D_amoeboid	0.784418708
ATG12	0.120365264	3D_amoeboid	0.452065752
ATG13	-0.34855292	3D_amoeboid	0.177885334
ATG14	-0.330010507	3D_amoeboid	0.203242295
ATG16L1	-0.055582084	3D_amoeboid	0.930876225
ATG16L2	-0.249400409	3D_amoeboid	0.346490562
ATG2A	-0.257331732	3D_amoeboid	0.328036452
ATG2B	-0.050385968	3D_amoeboid	0.953393247
ATG3	-0.307956263	3D_amoeboid	0.235688268
ATG4A	-0.005118995	3D_amoeboid	0.881260715
ATG4B	0.146521569	3D_amoeboid	0.37182022
ATG4C	0.160123899	3D_amoeboid	0.338291186
ATG4D	-0.291320896	3D_amoeboid	0.263772072
ATG5	-0.210573487	3D_amoeboid	0.439413456
ATG7	-0.143948935	3D_amoeboid	0.625380406
ATG9A	-0.116007061	3D_amoeboid	0.71599678
ATG9B	-0.633188165	3D_amoeboid	0.01595074
ATIC	-0.589215766	3D_amoeboid	0.025600934
ATL1	0.041762723	3D_amoeboid	0.708374933
ATL2	-0.141122897	3D_amoeboid	0.632991371
ATL3	0.054114619	3D_amoeboid	0.670964678
ATM	-0.216909669	3D_amoeboid	0.41827749
ATMIN	0.46392713	3D_amoeboid	0.014742534
ATN1	0.234580305	3D_amoeboid	0.186373474
ATOH1	-0.31163356	3D_amoeboid	0.230770528
ATOH7	0.026952813	3D_amoeboid	0.762180442
ATOH8	0.132182181	3D_amoeboid	0.413264628
ATOX1	-0.180220866	3D_amoeboid	0.517657069
ATP10A	0.003987811	3D_amoeboid	0.846017457
ATP10B	-0.120090526	3D_amoeboid	0.703332534
ATP10D	0.001268574	3D_amoeboid	0.858653041
ATP11A	-0.00039461	3D_amoeboid	0.86182158
ATP11AUN	0.196750816	3D_amoeboid	0.256240973
ATP11B	-0.311291438	3D_amoeboid	0.230861082
ATP11C	0.053990083	3D_amoeboid	0.666109509
ATP12A	-0.219413804	3D_amoeboid	0.412422722
ATP13A1	0.197051481	3D_amoeboid	0.252873544
ATP13A2	-0.023914111	3D_amoeboid	0.953038413
ATP13A3	-0.312973826	3D_amoeboid	0.229680859
ATP13A4	-0.064120368	3D_amoeboid	0.898458331
ATP13A5	-0.133073601	3D_amoeboid	0.657714741
ATP1A1	-0.229871282	3D_amoeboid	0.392494766
ATP1A2	-0.291810422	3D_amoeboid	0.264713179
ATP1A3	-0.372604508	3D_amoeboid	0.149875276
ATP1A4	-0.173183839	3D_amoeboid	0.53456009
ATP1B1	-0.586478336	3D_amoeboid	0.024755142
ATP1B2	-0.155841889	3D_amoeboid	0.584413063
ATP1B3	-0.289186836	3D_amoeboid	0.271904406
ATP1B4	-0.156156412	3D_amoeboid	0.587055374
ATP2A1	-0.04798184	3D_amoeboid	0.956174403
ATP2A2	-0.076413885	3D_amoeboid	0.8561521
ATP2A3	-0.027550039	3D_amoeboid	0.969328927
ATP2B1	-0.607298817	3D_amoeboid	0.019913381
ATP2B2	-0.257989892	3D_amoeboid	0.326800847
ATP2B3	-0.068179772	3D_amoeboid	0.885997152
ATP2B4	0.162474867	3D_amoeboid	0.333867415
ATP2C1	-0.103578798	3D_amoeboid	0.756298955
ATP2C2	0.008614856	3D_amoeboid	0.833229621
ATP4A	-0.047373769	3D_amoeboid	0.962645565
ATP4B	0.115233113	3D_amoeboid	0.465647399
ATP5A1	-0.208869261	3D_amoeboid	0.440242343
ATP5B	0.067860727	3D_amoeboid	0.617353589
ATP5C1	-0.638941058	3D_amoeboid	0.014743215
ATP5D	-0.043286726	3D_amoeboid	0.975551841
ATP5E	-0.20832528	3D_amoeboid	0.444780278
ATP5F1	0.195900052	3D_amoeboid	0.254566101
ATP5G1	-0.126245087	3D_amoeboid	0.680640426
ATP5G2	-0.275810552	3D_amoeboid	0.292630545
ATP5G3	0.198223091	3D_amoeboid	0.253179895
ATP5H	-0.205749144	3D_amoeboid	0.446707577
ATP5I	0.140042945	3D_amoeboid	0.390807457
ATP5J	0.011578402	3D_amoeboid	0.819738043
ATP5J2	-0.292074771	3D_amoeboid	0.263374777
ATP5L	0.078445155	3D_amoeboid	0.581847023
ATP5L2	-0.05947294	3D_amoeboid	0.914554522
ATP5O	-0.761036698	3D_amoeboid	0.004318253
ATP5S	0.027370154	3D_amoeboid	0.762078325
ATP5SL	-0.269745484	3D_amoeboid	0.305166635
ATP6AP1	-0.322447982	3D_amoeboid	0.218354821
ATP6AP1L	0.056893731	3D_amoeboid	0.653905615
ATP6AP2	0.208250675	3D_amoeboid	0.231067065
ATP6V0A1	-0.252344688	3D_amoeboid	0.340022995
ATP6V0A2	0.039570475	3D_amoeboid	0.718205265
ATP6V0A4	0.023176149	3D_amoeboid	0.77802615
ATP6V0B	-0.034988955	3D_amoeboid	0.99523388
ATP6V0C	-0.228010794	3D_amoeboid	0.391562403
ATP6V0D1	-0.383533292	3D_amoeboid	0.138628813
ATP6V0D2	-0.277725793	3D_amoeboid	0.288583178
ATP6V0E1	-0.396077091	3D_amoeboid	0.124051259
ATP6V0E2	-0.271727573	3D_amoeboid	0.300088286
ATP6V1A	-0.438720807	3D_amoeboid	0.090841886
ATP6V1B1	-0.116614023	3D_amoeboid	0.715527003
ATP6V1B2	-0.28689676	3D_amoeboid	0.273656425
ATP6V1C1	-0.803281859	3D_amoeboid	0.002388331
ATP6V1C2	0.020852874	3D_amoeboid	0.784371779
ATP6V1D	0.04622613	3D_amoeboid	0.693526492
ATP6V1E1	-0.046725454	3D_amoeboid	0.962778773
ATP6V1E2	-0.222053408	3D_amoeboid	0.591549296
ATP6V1F	-0.618959495	3D_amoeboid	0.018664562
ATP6V1G1	-0.406436577	3D_amoeboid	0.115971294
ATP6V1G2	-0.191311742	3D_amoeboid	0.485896862
ATP6V1G3	-0.617548392	3D_amoeboid	0.019292615
ATP6V1H	-0.752565715	3D_amoeboid	0.004463607
ATP7A	-0.234126615	3D_amoeboid	0.382596907
ATP7B	0.232532368	3D_amoeboid	0.189468851
ATP8A1	-0.41818823	3D_amoeboid	0.107170682
ATP8A2	-0.134147694	3D_amoeboid	0.655337195
ATP8B1	-0.168913036	3D_amoeboid	0.550600996
ATP8B2	0.033575484	3D_amoeboid	0.736646258
ATP8B3	0.287602923	3D_amoeboid	0.112375632
ATP8B4	-0.035047277	3D_amoeboid	0.994890608
ATP9A	0.014931007	3D_amoeboid	0.806882389
ATP9B	-0.140866122	3D_amoeboid	0.637249093
ATPAF1	-0.160737977	3D_amoeboid	0.574279975
ATPAF2	-0.377409168	3D_amoeboid	0.145709761
ATPIF1	-0.039311601	3D_amoeboid	0.991854694
ATR	-0.539759552	3D_amoeboid	0.038215628
ATRAID	0.0423524	3D_amoeboid	0.709055259
ATRIP	0.599546875	3D_amoeboid	0.002562445
ATRN	0.242317723	3D_amoeboid	0.171715082
ATRNL1	0.025427996	3D_amoeboid	0.771712876
ATRX	-0.084304544	3D_amoeboid	0.826270708
ATXN1	-0.315787618	3D_amoeboid	0.224838808
ATXN10	-0.243791259	3D_amoeboid	0.358221376
ATXN1L	-0.202466694	3D_amoeboid	0.457359703
ATXN2	-0.031307149	3D_amoeboid	0.979030617
ATXN2L	-0.105175841	3D_amoeboid	0.751033861
ATXN3	-0.275486999	3D_amoeboid	0.291223158
ATXN3L	-0.066162479	3D_amoeboid	0.895275023
ATXN7	0.062663034	3D_amoeboid	0.636136009
ATXN7L1	-0.282073214	3D_amoeboid	0.281103187
ATXN7L2	-0.276287831	3D_amoeboid	0.294624788
ATXN7L3	0.062137744	3D_amoeboid	0.637905906
ATXN7L3B	0.13697153	3D_amoeboid	0.399967762
AUH	-0.030256044	3D_amoeboid	0.97867792
AUNIP	-0.373680787	3D_amoeboid	0.153595499
AUP1	0.486719107	3D_amoeboid	0.011267742
AURKA	-0.696030443	3D_amoeboid	0.008222015
AURKAIP1	0.141752241	3D_amoeboid	0.386230268
AURKB	-0.356790162	3D_amoeboid	0.170144852
AURKC	-0.267591907	3D_amoeboid	0.308579924
AUTS2	-0.02637319	3D_amoeboid	0.962737965
AVEN	0.045468484	3D_amoeboid	0.696021312
AVIL	0.040738557	3D_amoeboid	0.712043077
AVL9	-0.075963589	3D_amoeboid	0.854998985
AVP	0.050680678	3D_amoeboid	0.677404359
AVPI1	-0.011179528	3D_amoeboid	0.907459874
AVPR1A	-0.163753655	3D_amoeboid	0.566189031
AVPR1B	-0.103500967	3D_amoeboid	0.760657141
AVPR2	-0.30605832	3D_amoeboid	0.238836306
AWAT1	-0.064441734	3D_amoeboid	0.898652266
AWAT2	-0.067946407	3D_amoeboid	0.885797582
AXDND1	-0.052247637	3D_amoeboid	0.940141076
AXIN1	-0.428680489	3D_amoeboid	0.100391712
AXIN2	-0.064760342	3D_amoeboid	0.898589985
AXL	-0.106057565	3D_amoeboid	0.753600969
AZGP1	-0.074828651	3D_amoeboid	0.863740815
AZI2	0.055619944	3D_amoeboid	0.662796685
AZIN1	-0.3241093	3D_amoeboid	0.21182099
AZIN2	0.065994147	3D_amoeboid	0.625764
AZU1	0.052764281	3D_amoeboid	0.671208942
B2M	0.038840628	3D_amoeboid	0.722082598
B3GALNT1	0.100490125	3D_amoeboid	0.508610832
B3GALNT2	-0.017902576	3D_amoeboid	0.929334852
B3GALT1	-0.04655847	3D_amoeboid	0.966248708
B3GALT2	0.271577207	3D_amoeboid	0.131202746
B3GALT4	-0.082060291	3D_amoeboid	0.833346118
B3GALT5	0.004869391	3D_amoeboid	0.845591112
B3GALT6	-0.186578081	3D_amoeboid	0.500059827
B3GAT1	-0.318248458	3D_amoeboid	0.219999185
B3GAT2	-0.025847886	3D_amoeboid	0.962784311
B3GAT3	0.400347493	3D_amoeboid	0.032556446
B3GLCT	-0.198176562	3D_amoeboid	0.467588592
B3GNT2	-0.453571232	3D_amoeboid	0.084594876
B3GNT3	-0.348300991	3D_amoeboid	0.177353471
B3GNT4	-0.021789051	3D_amoeboid	0.946235833
B3GNT5	-0.077380734	3D_amoeboid	0.84813257
B3GNT6	-0.279690078	3D_amoeboid	0.285495089
B3GNT7	-0.153875987	3D_amoeboid	0.595017579
B3GNT8	0.275681277	3D_amoeboid	0.126224182
B3GNT9	0.009757047	3D_amoeboid	0.826411398
B3GNTL1	-0.079044231	3D_amoeboid	0.845158548
B4GALNT1	-0.061376961	3D_amoeboid	0.911221974
B4GALNT2	-0.056431875	3D_amoeboid	0.927291639
B4GALNT3	0.106673894	3D_amoeboid	0.489565493
B4GALNT4	-0.347751651	3D_amoeboid	0.180567579
B4GALT1	0.280571981	3D_amoeboid	0.120548969
B4GALT2	-0.226373363	3D_amoeboid	0.398194075
B4GALT3	-0.300248774	3D_amoeboid	0.250746189
B4GALT4	-0.764758745	3D_amoeboid	0.00437519
B4GALT5	0.086619112	3D_amoeboid	0.553593964
B4GALT6	-0.21176619	3D_amoeboid	0.432656154
B4GALT7	-0.017198005	3D_amoeboid	0.926984608
B4GAT1	-0.493017737	3D_amoeboid	0.058880166
B9D1	-0.001876808	3D_amoeboid	0.871291831
B9D2	0.190462929	3D_amoeboid	0.265697039
BAALC	-0.004567994	3D_amoeboid	0.878128806
BAAT	-0.321860871	3D_amoeboid	0.218011743
BABAM1	0.223229	3D_amoeboid	0.203672721
BACE1	0.103176565	3D_amoeboid	0.501273279
BACE2	0.120183353	3D_amoeboid	0.449505736
BACH1	0.038878793	3D_amoeboid	0.720862831
BACH2	0.111637839	3D_amoeboid	0.476180209
BAD	-0.092973035	3D_amoeboid	0.792503627
BAG1	-0.050224189	3D_amoeboid	0.949791756
BAG2	0.184166491	3D_amoeboid	0.28287561
BAG3	-0.051139257	3D_amoeboid	0.949831301
BAG4	-0.138932808	3D_amoeboid	0.641238551
BAG5	-0.209510832	3D_amoeboid	0.439449503
BAG6	0.241861093	3D_amoeboid	0.17551284
BAGE	0.073292589	3D_amoeboid	0.599000236
BAGE2	-0.046683232	3D_amoeboid	0.937625755
BAHCC1	-0.04950326	3D_amoeboid	0.95050123
BAHD1	0.036377146	3D_amoeboid	0.727901902
BAIAP2	-0.112335559	3D_amoeboid	0.726949718
BAIAP2L1	-0.098010656	3D_amoeboid	0.778515845
BAIAP2L2	-0.083681459	3D_amoeboid	0.830509386
BAIAP3	0.019490153	3D_amoeboid	0.79077687
BAK1	-0.05344325	3D_amoeboid	0.936846907
BAMBI	-0.207923728	3D_amoeboid	0.443527087
BANF1	-0.335896238	3D_amoeboid	0.193882128
BANF2	-0.325458583	3D_amoeboid	0.209247372
BANK1	-0.135425116	3D_amoeboid	0.650089396
BANP	-0.107311603	3D_amoeboid	0.74505152
BAP1	-0.790318051	3D_amoeboid	0.003775897
BARD1	-0.235444678	3D_amoeboid	0.376835609
BARHL1	0.120150489	3D_amoeboid	0.448627589
BARHL2	-0.151754132	3D_amoeboid	0.604414375
BARX1	-0.368129791	3D_amoeboid	0.157716709
BARX2	0.249430455	3D_amoeboid	0.161924197
BASP1	0.137220493	3D_amoeboid	0.400140321
BATF	-0.310748738	3D_amoeboid	0.231803939
BATF2	-0.234777386	3D_amoeboid	0.377470852
BATF3	-0.241821834	3D_amoeboid	0.361964724
BAX	-0.226541586	3D_amoeboid	0.395403689
BAZ1A	-0.409464403	3D_amoeboid	0.11694981
BAZ1B	-0.418600409	3D_amoeboid	0.105383199
BAZ2A	0.114388639	3D_amoeboid	0.465180537
BAZ2B	0.349215161	3D_amoeboid	0.058160684
BBC3	0.054003776	3D_amoeboid	0.665367291
BBIP1	-0.08434131	3D_amoeboid	0.826872625
BBOX1	-0.159989962	3D_amoeboid	0.577184623
BBS1	-0.423075972	3D_amoeboid	0.101155694
BBS10	-0.46827631	3D_amoeboid	0.070551712
BBS12	-0.282489019	3D_amoeboid	0.281153808
BBS2	0.200990802	3D_amoeboid	0.246549583
BBS4	0.014529828	3D_amoeboid	0.810020322
BBS5	-0.243790393	3D_amoeboid	0.358483907
BBS7	0.127596655	3D_amoeboid	0.42733354
BBS9	0.222083772	3D_amoeboid	0.206667049
BBX	-0.040454603	3D_amoeboid	0.988561108
BCAM	0.117976821	3D_amoeboid	0.454629168
BCAN	0.075021808	3D_amoeboid	0.594007486
BCAP29	-0.404134168	3D_amoeboid	0.117817852
BCAP31	-0.168996305	3D_amoeboid	0.5489851
BCAR1	-0.453757399	3D_amoeboid	0.082014943
BCAR3	0.160016493	3D_amoeboid	0.340229852
BCAS1	-0.02496262	3D_amoeboid	0.955970752
BCAS2	-0.653079607	3D_amoeboid	0.012551344
BCAS3	0.152312222	3D_amoeboid	0.362663025
BCAS4	-0.002046278	3D_amoeboid	0.872018309
BCAT1	0.010714502	3D_amoeboid	0.823621887
BCAT2	-0.156997748	3D_amoeboid	0.584624389
BCCIP	-0.442140179	3D_amoeboid	0.090068285
BCDIN3D	0.098228078	3D_amoeboid	0.519317367
BCHE	0.057192664	3D_amoeboid	0.653956722
BCKDHA	-0.22867892	3D_amoeboid	0.391883619
BCKDHB	0.23658154	3D_amoeboid	0.181835927
BCKDK	-0.056623018	3D_amoeboid	0.9272793
BCL10	0.067161058	3D_amoeboid	0.616897901
BCL11A	-0.13679445	3D_amoeboid	0.649708425
BCL11B	-0.350241487	3D_amoeboid	0.177680711
BCL2	-0.317800923	3D_amoeboid	0.22134089
BCL2A1	-0.341720886	3D_amoeboid	0.187373851
BCL2L1	-0.361902437	3D_amoeboid	0.161971029
BCL2L10	-0.00414214	3D_amoeboid	0.881291127
BCL2L11	0.066701058	3D_amoeboid	0.620005034
BCL2L12	-0.174828799	3D_amoeboid	0.531478996
BCL2L13	0.017729731	3D_amoeboid	0.797604809
BCL2L14	0.388599754	3D_amoeboid	0.038309195
BCL2L15	0.064725434	3D_amoeboid	0.625679275
BCL2L2	-0.44839674	3D_amoeboid	0.083197497
BCL3	0.287721619	3D_amoeboid	0.113132911
BCL6	-0.555209937	3D_amoeboid	0.034176423
BCL6B	-0.221906155	3D_amoeboid	0.407465048
BCL7A	-0.323886326	3D_amoeboid	0.211670195
BCL7B	0.097360094	3D_amoeboid	0.519373138
BCL7C	0.06172603	3D_amoeboid	0.637976931
BCL9	0.124091636	3D_amoeboid	0.440548499
BCL9L	0.00176706	3D_amoeboid	0.855421638
BCLAF1	-0.381598204	3D_amoeboid	0.139318272
BCO1	-0.065908185	3D_amoeboid	0.89215934
BCO2	0.035641767	3D_amoeboid	0.730337939
BCOR	-0.247406284	3D_amoeboid	0.349146865
BCORL1	0.018194989	3D_amoeboid	0.796848017
BCR	-0.030311767	3D_amoeboid	0.975060397
BCS1L	-0.305853945	3D_amoeboid	0.239511483
BDH1	-0.326710749	3D_amoeboid	0.20695183
BDH2	-0.07479127	3D_amoeboid	0.857648001
BDKRB1	0.078368395	3D_amoeboid	0.579294003
BDKRB2	-0.308364008	3D_amoeboid	0.237006655
BDNF	0.132000153	3D_amoeboid	0.412310111
BDP1	-0.344058355	3D_amoeboid	0.18738998
BEAN1	0.049195393	3D_amoeboid	0.683612504
BECN1	-0.220442881	3D_amoeboid	0.413230815
BECN2	0.136215136	3D_amoeboid	0.400247685
BEGAIN	0.095772526	3D_amoeboid	0.522394866
BEND2	-0.10686813	3D_amoeboid	0.749066531
BEND3	-0.259974015	3D_amoeboid	0.325962536
BEND4	0.093098948	3D_amoeboid	0.533322833
BEND5	-0.543716139	3D_amoeboid	0.036394527
BEND6	0.040393481	3D_amoeboid	0.71461825
BEND7	0.215824354	3D_amoeboid	0.219622683
BEST1	0.242669417	3D_amoeboid	0.175438706
BEST2	-0.005692036	3D_amoeboid	0.885348015
BEST3	0.08606451	3D_amoeboid	0.559103711
BEST4	-0.392428207	3D_amoeboid	0.132709238
BET1	-0.076608238	3D_amoeboid	0.854702933
BET1L	-0.205168908	3D_amoeboid	0.44697895
BEX1	-0.068710031	3D_amoeboid	0.883152162
BEX2	-0.021175411	3D_amoeboid	0.943101106
BEX4	-0.222042663	3D_amoeboid	0.408448615
BEX5	-0.183317671	3D_amoeboid	0.509637345
BFAR	-0.367701127	3D_amoeboid	0.156641226
BFSP1	0.013419963	3D_amoeboid	0.813320709
BFSP2	-0.065833045	3D_amoeboid	0.893371432
BGLAP	-0.024954633	3D_amoeboid	0.956275646
BGN	0.180984481	3D_amoeboid	0.289026527
BHLHA15	-0.11522201	3D_amoeboid	0.719537157
BHLHA9	-0.277449673	3D_amoeboid	0.288506421
BHLHB9	-0.110045471	3D_amoeboid	0.73706143
BHLHE22	0.285289588	3D_amoeboid	0.114876574
BHLHE23	-0.058631093	3D_amoeboid	0.920887908
BHLHE40	-0.294899266	3D_amoeboid	0.25807043
BHLHE41	-0.276418866	3D_amoeboid	0.292056417
BHMG1	-0.078717699	3D_amoeboid	0.845474615
BHMT	-0.127647828	3D_amoeboid	0.674846578
BHMT2	-0.353709302	3D_amoeboid	0.170985009
BICC1	-0.121475075	3D_amoeboid	0.69871512
BICD1	-0.168886704	3D_amoeboid	0.551322421
BICD2	-0.521797605	3D_amoeboid	0.044004714
BICDL1	-0.121611791	3D_amoeboid	0.698118936
BICDL2	-0.077069933	3D_amoeboid	0.851471725
BID	0.01419227	3D_amoeboid	0.81002518
BIK	-0.023053156	3D_amoeboid	0.953044729
BIN1	-0.144934435	3D_amoeboid	0.619555175
BIN2	0.081968561	3D_amoeboid	0.569930241
BIN3	-0.056478723	3D_amoeboid	0.927375587
BIRC2	-0.541220307	3D_amoeboid	0.040544496
BIRC3	-0.108547746	3D_amoeboid	0.741567982
BIRC5	-0.304189355	3D_amoeboid	0.242643198
BIRC6	0.161581027	3D_amoeboid	0.336907409
BIRC7	-0.150654277	3D_amoeboid	0.603177119
BIRC8	-0.264729679	3D_amoeboid	0.314018257
BIVM	0.220603165	3D_amoeboid	0.20788021
BIVM-ERCC5	0.053111066	3D_amoeboid	0.665988932
BLCAP	-0.001801889	3D_amoeboid	0.869522323
BLID	-0.005766381	3D_amoeboid	0.888022876
BLK	-0.356060474	3D_amoeboid	0.172674942
BLM	-0.334077147	3D_amoeboid	0.198863315
BLMH	-0.104557637	3D_amoeboid	0.754380497
BLNK	-0.103288553	3D_amoeboid	0.763696747
BLOC1S1	-0.093788465	3D_amoeboid	0.793277423
BLOC1S2	-0.02331072	3D_amoeboid	0.94979982
BLOC1S3	-0.164561539	3D_amoeboid	0.563773203
BLOC1S4	-0.001946161	3D_amoeboid	0.871588368
BLOC1S5	-0.548324376	3D_amoeboid	0.034780477
BLOC1S6	-0.26963451	3D_amoeboid	0.30601884
BLVRA	-0.119514573	3D_amoeboid	0.703312324
BLVRB	-0.409586429	3D_amoeboid	0.113151274
BLZF1	0.05593931	3D_amoeboid	0.659167308
BMF	0.155959746	3D_amoeboid	0.352091932
BMI1	0.016577818	3D_amoeboid	0.803623392
BMP1	0.224101985	3D_amoeboid	0.205376256
BMP10	-0.562128051	3D_amoeboid	0.03082862
BMP15	0.174132152	3D_amoeboid	0.306790109
BMP2	-0.243981694	3D_amoeboid	0.35946077
BMP2K	0.021022964	3D_amoeboid	0.784414918
BMP3	0.146205042	3D_amoeboid	0.374055036
BMP4	-0.25005582	3D_amoeboid	0.34368599
BMP5	-0.091232968	3D_amoeboid	0.801672677
BMP6	-0.137085495	3D_amoeboid	0.643827909
BMP7	-0.601440609	3D_amoeboid	0.021162783
BMP8A	0.074783708	3D_amoeboid	0.593881176
BMP8B	0.046608553	3D_amoeboid	0.692790007
BMPER	-0.140822061	3D_amoeboid	0.633275958
BMPR1A	0.03492318	3D_amoeboid	0.733486852
BMPR1B	-0.05944824	3D_amoeboid	0.920359737
BMPR2	0.01364814	3D_amoeboid	0.813466063
BMS1	0.097832663	3D_amoeboid	0.518028906
BMT2	-0.233832957	3D_amoeboid	0.380934568
BMX	0.074449823	3D_amoeboid	0.596422439
BNC1	0.240870459	3D_amoeboid	0.176115339
BNC2	0.123313838	3D_amoeboid	0.442578498
BNIP1	-0.02600578	3D_amoeboid	0.959448071
BNIP2	-0.277543838	3D_amoeboid	0.290137085
BNIP3	-0.165744089	3D_amoeboid	0.559281711
BNIP3L	0.014763108	3D_amoeboid	0.81010767
BNIPL	0.085811674	3D_amoeboid	0.555736282
BOC	-0.445485601	3D_amoeboid	0.086086502
BOD1	-0.23530197	3D_amoeboid	0.376250015
BOD1L1	-0.144858312	3D_amoeboid	0.622068456
BOD1L2	-0.075934917	3D_amoeboid	0.85773807
BOK	-0.52571744	3D_amoeboid	0.042673211
BOLA1	0.114782336	3D_amoeboid	0.46337605
BOLA2	0.220604175	3D_amoeboid	0.210327421
BOLA2B	0.048849315	3D_amoeboid	0.686699719
BOLA3	-0.577129602	3D_amoeboid	0.029724087
BOLL	0.019861407	3D_amoeboid	0.790950109
BOP1	0.00970167	3D_amoeboid	0.827197533
BORA	-0.719620496	3D_amoeboid	0.007189283
BORCS8	-0.241394241	3D_amoeboid	0.366476426
BORCS8-MEF2B	-0.057246591	3D_amoeboid	0.924232699
BPGM	0.09543201	3D_amoeboid	0.524909799
BPHL	-0.406531424	3D_amoeboid	0.116252966
BPI	-0.292967052	3D_amoeboid	0.260670768
BPIFA1	0.083625584	3D_amoeboid	0.5615688
BPIFA2	-0.507361002	3D_amoeboid	0.049873862
BPIFA3	0.072250122	3D_amoeboid	0.60262592
BPIFB1	0.049595098	3D_amoeboid	0.683803232
BPIFB2	-0.016142831	3D_amoeboid	0.927069431
BPIFB3	-0.002913485	3D_amoeboid	0.874935588
BPIFB4	-0.209737317	3D_amoeboid	0.437674165
BPIFB6	0.093774338	3D_amoeboid	0.530730074
BPIFC	0.038537417	3D_amoeboid	0.720986906
BPNT1	-0.21918415	3D_amoeboid	0.414433191
BPTF	-0.59802709	3D_amoeboid	0.022972614
BPY2	-0.230558969	3D_amoeboid	0.388445845
BRAF	-0.212691867	3D_amoeboid	0.43384036
BRAP	0.207105901	3D_amoeboid	0.234062948
BRAT1	-0.058213906	3D_amoeboid	0.924084041
BRCA1	-0.312889748	3D_amoeboid	0.228709048
BRCA2	-0.585201728	3D_amoeboid	0.025438091
BRCC3	0.168686688	3D_amoeboid	0.318863321
BRD1	-0.479380327	3D_amoeboid	0.0680292
BRD2	-0.168595674	3D_amoeboid	0.550002189
BRD3	-0.200495407	3D_amoeboid	0.460743066
BRD4	0.158294829	3D_amoeboid	0.345318598
BRD7	0.220166318	3D_amoeboid	0.211794368
BRD8	-0.072958112	3D_amoeboid	0.866873987
BRD9	-0.363995145	3D_amoeboid	0.160554607
BRDT	0.453274452	3D_amoeboid	0.018122012
BRE	-0.098603804	3D_amoeboid	0.775860222
BRF1	0.081324869	3D_amoeboid	0.571831792
BRF2	-0.284397132	3D_amoeboid	0.278024328
BRI3	-0.411887422	3D_amoeboid	0.113532245
BRI3BP	0.169383309	3D_amoeboid	0.314643784
BRICD5	-0.462553468	3D_amoeboid	0.076722255
BRINP1	0.046448454	3D_amoeboid	0.693293304
BRINP2	-0.088489552	3D_amoeboid	0.808100504
BRINP3	-0.236106655	3D_amoeboid	0.374907338
BRIP1	-0.294737772	3D_amoeboid	0.258250082
BRIX1	-0.182920436	3D_amoeboid	0.509110048
BRK1	-0.329675282	3D_amoeboid	0.20442893
BRMS1	-0.294002383	3D_amoeboid	0.258929048
BRMS1L	-0.467672863	3D_amoeboid	0.070444057
BROX	-0.393042104	3D_amoeboid	0.128124956
BRPF1	-0.225064098	3D_amoeboid	0.400552675
BRPF3	-0.287976116	3D_amoeboid	0.269801342
BRS3	-0.198925245	3D_amoeboid	0.467035936
BRSK1	0.02024902	3D_amoeboid	0.784354484
BRSK2	0.181401902	3D_amoeboid	0.288669166
BRWD1	-0.085300526	3D_amoeboid	0.823608187
BRWD3	-0.225229824	3D_amoeboid	0.399474278
BSCL2	-0.082487132	3D_amoeboid	0.832762468
BSDC1	-0.530825021	3D_amoeboid	0.040719873
BSG	-0.069452774	3D_amoeboid	0.879497231
BSN	0.096179609	3D_amoeboid	0.522326659
BSND	-0.228318324	3D_amoeboid	0.393375537
BSPH1	0.006814366	3D_amoeboid	0.83900938
BSPRY	-0.188789762	3D_amoeboid	0.494312423
BST1	-0.282865053	3D_amoeboid	0.279240112
BST2	0.228456708	3D_amoeboid	0.196244906
BSX	0.071013814	3D_amoeboid	0.60839538
BTAF1	-0.57450714	3D_amoeboid	0.02697995
BTBD1	0.113446671	3D_amoeboid	0.470858373
BTBD10	0.188141639	3D_amoeboid	0.274593355
BTBD11	0.077470117	3D_amoeboid	0.585468336
BTBD16	-0.016348347	3D_amoeboid	0.923752137
BTBD17	-0.133863185	3D_amoeboid	0.659005825
BTBD18	-0.084697802	3D_amoeboid	0.825416269
BTBD19	0.126651604	3D_amoeboid	0.431855153
BTBD2	-0.221502703	3D_amoeboid	0.408933549
BTBD3	-0.459160131	3D_amoeboid	0.075855573
BTBD6	-0.306328278	3D_amoeboid	0.239967171
BTBD7	-0.027624855	3D_amoeboid	0.969246826
BTBD8	-0.026847415	3D_amoeboid	0.962539658
BTBD9	-0.423173338	3D_amoeboid	0.101985941
BTC	0.217778999	3D_amoeboid	0.214252364
BTD	-0.193847323	3D_amoeboid	0.478579228
BTF3	-0.490146148	3D_amoeboid	0.059169805
BTF3L4	-0.032441688	3D_amoeboid	0.984992263
BTG1	-0.293180954	3D_amoeboid	0.262353608
BTG2	0.121254365	3D_amoeboid	0.44556962
BTG3	-0.207973093	3D_amoeboid	0.441836571
BTG4	0.034320098	3D_amoeboid	0.73598585
BTK	0.025341301	3D_amoeboid	0.769120991
BTLA	0.456262743	3D_amoeboid	0.016468029
BTN1A1	-0.234886393	3D_amoeboid	0.378814015
BTN2A1	-0.128479479	3D_amoeboid	0.67500398
BTN2A2	0.000190748	3D_amoeboid	0.861849854
BTN3A1	-0.319755023	3D_amoeboid	0.21691129
BTN3A2	-0.235668017	3D_amoeboid	0.37606638
BTN3A3	-0.422579147	3D_amoeboid	0.10214616
BTNL10	-0.212375705	3D_amoeboid	0.431173467
BTNL2	-0.289907187	3D_amoeboid	0.27198369
BTNL3	-0.114564224	3D_amoeboid	0.71909614
BTNL8	-0.213776007	3D_amoeboid	0.429059229
BTNL9	0.031165143	3D_amoeboid	0.749368899
BTRC	-0.312164435	3D_amoeboid	0.229073405
BUB1	-0.264034387	3D_amoeboid	0.315471796
BUB1B	-0.352656333	3D_amoeboid	0.173088656
BUB3	-0.214600623	3D_amoeboid	0.425288967
BUD13	-0.498171355	3D_amoeboid	0.056459383
BUD23	-0.298432371	3D_amoeboid	0.251439244
BUD31	-0.112655663	3D_amoeboid	0.726617911
BVES	-0.143135282	3D_amoeboid	0.628852867
BYSL	-0.09438384	3D_amoeboid	0.792858559
BZW1	0.39280026	3D_amoeboid	0.035736451
BZW2	0.107283479	3D_amoeboid	0.486208945
C10orf10	-0.035516942	3D_amoeboid	0.998166219
C10orf105	0.122378249	3D_amoeboid	0.44238602
C10orf107	-0.234790554	3D_amoeboid	0.37695434
C10orf11	0.201131877	3D_amoeboid	0.247029075
C10orf111	-0.532819629	3D_amoeboid	0.040094637
C10orf113	0.186264623	3D_amoeboid	0.277383547
C10orf12	0.122089703	3D_amoeboid	0.442219194
C10orf120	-0.45104054	3D_amoeboid	0.083855379
C10orf126	-0.103803161	3D_amoeboid	0.759959035
C10orf128	-0.078792557	3D_amoeboid	0.848897426
C10orf131	-0.332986917	3D_amoeboid	0.198108661
C10orf142	0.053809815	3D_amoeboid	0.665063467
C10orf25	-0.059458409	3D_amoeboid	0.914962795
C10orf35	0.413150333	3D_amoeboid	0.028275795
C10orf53	-0.345487535	3D_amoeboid	0.18087665
C10orf55	0.242360985	3D_amoeboid	0.17407407
C10orf62	-0.386507166	3D_amoeboid	0.137395831
C10orf67	-0.012769884	3D_amoeboid	0.91073325
C10orf71	-0.209799842	3D_amoeboid	0.439113615
C10orf76	-0.004100835	3D_amoeboid	0.881420352
C10orf82	-0.221004786	3D_amoeboid	0.407805988
C10orf88	-0.083611499	3D_amoeboid	0.829880167
C10orf90	0.388108569	3D_amoeboid	0.041467435
C10orf91	0.126243772	3D_amoeboid	0.432431807
C10orf95	0.265554939	3D_amoeboid	0.139398139
C10orf99	0.156494398	3D_amoeboid	0.347285636
C11orf1	0.116913981	3D_amoeboid	0.45907548
C11orf16	0.081461715	3D_amoeboid	0.573324098
C11orf21	0.024899315	3D_amoeboid	0.768586991
C11orf24	0.170571572	3D_amoeboid	0.312988732
C11orf40	-0.097530269	3D_amoeboid	0.777513428
C11orf42	0.065604157	3D_amoeboid	0.622703699
C11orf44	0.087570369	3D_amoeboid	0.55277596
C11orf45	-0.060698166	3D_amoeboid	0.91189579
C11orf49	0.085843541	3D_amoeboid	0.556106953
C11orf52	0.095047004	3D_amoeboid	0.527330096
C11orf53	0.003215936	3D_amoeboid	0.852114644
C11orf54	-0.16247568	3D_amoeboid	0.568854759
C11orf57	0.02844696	3D_amoeboid	0.755872998
C11orf58	-0.067388354	3D_amoeboid	0.885793599
C11orf63	0.176180329	3D_amoeboid	0.298695473
C11orf65	-0.116654228	3D_amoeboid	0.716055563
C11orf68	0.003200533	3D_amoeboid	0.852357256
C11orf70	0.053709702	3D_amoeboid	0.665188805
C11orf71	-0.131621756	3D_amoeboid	0.663506742
C11orf74	0.09960681	3D_amoeboid	0.511304542
C11orf80	0.056694573	3D_amoeboid	0.656066296
C11orf84	-0.498366719	3D_amoeboid	0.054230592
C11orf86	0.207124083	3D_amoeboid	0.233202387
C11orf87	-0.086893133	3D_amoeboid	0.81700644
C11orf88	-0.164803245	3D_amoeboid	0.56127712
C11orf91	-0.034333876	3D_amoeboid	0.994939092
C11orf94	-0.272299651	3D_amoeboid	0.298411178
C11orf95	-0.17891908	3D_amoeboid	0.523481425
C11orf96	-0.049121907	3D_amoeboid	0.953033652
C11orf97	-0.04142508	3D_amoeboid	0.985321738
C11orf98	-0.203635712	3D_amoeboid	0.454146469
C12orf10	0.377838044	3D_amoeboid	0.045858073
C12orf29	-0.067448843	3D_amoeboid	0.889219228
C12orf4	-0.100315065	3D_amoeboid	0.768460972
C12orf40	-0.210603938	3D_amoeboid	0.435559247
C12orf42	-0.081918903	3D_amoeboid	0.832469914
C12orf43	-0.042497453	3D_amoeboid	0.981779418
C12orf45	-0.184493942	3D_amoeboid	0.504075422
C12orf49	-0.164883598	3D_amoeboid	0.562336668
C12orf50	0.460825404	3D_amoeboid	0.020736438
C12orf54	-0.235579262	3D_amoeboid	0.376491171
C12orf56	-0.163883883	3D_amoeboid	0.56433713
C12orf57	-0.263419933	3D_amoeboid	0.316530567
C12orf60	-1.058056356	3D_amoeboid	0.000231925
C12orf65	-0.27488988	3D_amoeboid	0.294066109
C12orf66	0.208326349	3D_amoeboid	0.231491564
C12orf71	0.154850659	3D_amoeboid	0.351184539
C12orf73	-0.293644851	3D_amoeboid	0.261451462
C12orf74	0.094630951	3D_amoeboid	0.530586566
C12orf75	-0.376774939	3D_amoeboid	0.144841038
C12orf76	-0.160965362	3D_amoeboid	0.572322362
C12orf77	0.156361744	3D_amoeboid	0.348054865
C12orf80	0.238999207	3D_amoeboid	0.177120671
C14orf1	0.034378187	3D_amoeboid	0.73159356
C14orf105	0.112771287	3D_amoeboid	0.46942349
C14orf119	-0.15879689	3D_amoeboid	0.57998113
C14orf132	0.054515727	3D_amoeboid	0.665913826
C14orf159	-0.57821975	3D_amoeboid	0.026530188
C14orf166	-0.592385075	3D_amoeboid	0.025995508
C14orf177	-0.001628853	3D_amoeboid	0.868249505
C14orf178	-0.022897063	3D_amoeboid	0.949831009
C14orf180	-0.033235706	3D_amoeboid	0.9887976
C14orf2	-0.490427823	3D_amoeboid	0.058607045
C14orf28	-0.25015996	3D_amoeboid	0.343328047
C14orf37	-0.211040711	3D_amoeboid	0.43336864
C14orf39	-0.83265738	3D_amoeboid	0.002581683
C14orf79	-0.112912834	3D_amoeboid	0.727452141
C14orf80	-0.216412228	3D_amoeboid	0.419346074
C14orf93	-0.398339056	3D_amoeboid	0.125491583
C15orf32	-0.098861728	3D_amoeboid	0.774909592
C15orf38-AP3S2	0.25891158	3D_amoeboid	0.148613243
C15orf39	-0.451345156	3D_amoeboid	0.080981531
C15orf40	0.065652611	3D_amoeboid	0.626009236
C15orf41	0.083535472	3D_amoeboid	0.565808935
C15orf48	-0.279401293	3D_amoeboid	0.28557243
C15orf52	-0.199547918	3D_amoeboid	0.462891311
C15orf53	-0.101088484	3D_amoeboid	0.768827952
C15orf54	-0.13094614	3D_amoeboid	0.668203343
C15orf56	-0.069125875	3D_amoeboid	0.879994602
C15orf57	-0.361703101	3D_amoeboid	0.161679156
C15orf59	-0.036011187	3D_amoeboid	0.998419034
C15orf61	-0.470904493	3D_amoeboid	0.070057062
C15orf62	0.149610251	3D_amoeboid	0.366179111
C15orf65	-0.166383506	3D_amoeboid	0.556472573
C16orf45	-0.264958463	3D_amoeboid	0.313771272
C16orf46	-0.189649441	3D_amoeboid	0.490967924
C16orf47	-0.104179248	3D_amoeboid	0.753343297
C16orf52	0.116650323	3D_amoeboid	0.46063133
C16orf54	0.118778636	3D_amoeboid	0.454788222
C16orf58	0.310642491	3D_amoeboid	0.08848659
C16orf59	0.158869845	3D_amoeboid	0.343164718
C16orf62	-0.475440244	3D_amoeboid	0.072598908
C16orf70	0.306311288	3D_amoeboid	0.093811244
C16orf71	-0.222480655	3D_amoeboid	0.40646127
C16orf72	-0.159574263	3D_amoeboid	0.576935695
C16orf74	-0.461674114	3D_amoeboid	0.073876487
C16orf78	-0.497197931	3D_amoeboid	0.055790911
C16orf82	-0.112466936	3D_amoeboid	0.730430243
C16orf86	-0.131681204	3D_amoeboid	0.663939015
C16orf87	0.117959977	3D_amoeboid	0.457369224
C16orf89	0.206314324	3D_amoeboid	0.237352842
C16orf90	-0.011744498	3D_amoeboid	0.907473962
C16orf91	0.152730745	3D_amoeboid	0.357102171
C16orf92	-0.119027665	3D_amoeboid	0.706172958
C16orf95	-0.056841179	3D_amoeboid	0.927324869
C16orf96	0.141234395	3D_amoeboid	0.389027746
C16orf97	-0.13185259	3D_amoeboid	0.66335313
C17orf100	0.150954737	3D_amoeboid	0.362505623
C17orf102	-0.202041005	3D_amoeboid	0.458007577
C17orf105	0.091925685	3D_amoeboid	0.536165104
C17orf107	0.375203791	3D_amoeboid	0.044567086
C17orf112	-0.387491459	3D_amoeboid	0.133934058
C17orf47	-0.013934135	3D_amoeboid	0.914077069
C17orf49	-0.399890139	3D_amoeboid	0.123263278
C17orf50	0.381331725	3D_amoeboid	0.042523971
C17orf51	-0.180028852	3D_amoeboid	0.516256289
C17orf53	-0.329977977	3D_amoeboid	0.203725674
C17orf58	-0.269530702	3D_amoeboid	0.306069461
C17orf62	-0.001158024	3D_amoeboid	0.868252031
C17orf64	0.11599258	3D_amoeboid	0.460887254
C17orf67	-0.101276019	3D_amoeboid	0.765514836
C17orf74	-0.683485019	3D_amoeboid	0.009195672
C17orf75	0.224021656	3D_amoeboid	0.204649293
C17orf77	-0.654007003	3D_amoeboid	0.022243998
C17orf78	-0.388744887	3D_amoeboid	0.132596239
C17orf80	0.230457896	3D_amoeboid	0.194351613
C17orf82	0.068137876	3D_amoeboid	0.618181698
C17orf97	-0.06376369	3D_amoeboid	0.899524777
C17orf98	0.476769025	3D_amoeboid	0.012932607
C17orf99	0.355724676	3D_amoeboid	0.054375557
C18orf21	-0.640072222	3D_amoeboid	0.014460766
C18orf25	-0.120627025	3D_amoeboid	0.700525436
C18orf32	-0.099413216	3D_amoeboid	0.771468223
C18orf54	-0.203776907	3D_amoeboid	0.453839535
C18orf63	-0.056469441	3D_amoeboid	0.924391558
C18orf65	0.125433575	3D_amoeboid	0.431800159
C18orf8	-0.089496249	3D_amoeboid	0.805223742
C19orf12	-0.001748014	3D_amoeboid	0.87159925
C19orf18	-0.814134003	3D_amoeboid	0.00236919
C19orf24	0.433945753	3D_amoeboid	0.023187341
C19orf25	0.102346822	3D_amoeboid	0.500041269
C19orf33	0.069676825	3D_amoeboid	0.611231432
C19orf35	-0.248928157	3D_amoeboid	0.347074309
C19orf38	-0.225746296	3D_amoeboid	0.39753017
C19orf43	-0.391949304	3D_amoeboid	0.129242121
C19orf44	-0.218708479	3D_amoeboid	0.416225144
C19orf47	-0.581671564	3D_amoeboid	0.026512505
C19orf48	0.051334552	3D_amoeboid	0.674326569
C19orf53	0.287812443	3D_amoeboid	0.114779704
C19orf54	-0.368098092	3D_amoeboid	0.157500524
C19orf57	0.053909082	3D_amoeboid	0.668166227
C19orf60	-0.027972413	3D_amoeboid	0.969193095
C19orf66	0.260157047	3D_amoeboid	0.14635987
C19orf67	-0.062683527	3D_amoeboid	0.905277914
C19orf68	-0.10105876	3D_amoeboid	0.767325055
C19orf70	-0.219646144	3D_amoeboid	0.412252106
C19orf71	-0.453751394	3D_amoeboid	0.081232888
C19orf73	-0.313887021	3D_amoeboid	0.226491139
C19orf81	0.311198854	3D_amoeboid	0.088806155
C19orf84	0.087229555	3D_amoeboid	0.553469403
C1D	-0.380429723	3D_amoeboid	0.143286938
C1GALT1	0.114416214	3D_amoeboid	0.466819363
C1GALT1C1	0.226962013	3D_amoeboid	0.197805322
C1GALT1C1L	-0.135357277	3D_amoeboid	0.653467513
C1QA	0.132345769	3D_amoeboid	0.414950188
C1QB	-0.334132791	3D_amoeboid	0.197300276
C1QBP	-0.477984668	3D_amoeboid	0.065839759
C1QC	0.399553425	3D_amoeboid	0.033776311
C1QL1	-0.355749901	3D_amoeboid	0.169285457
C1QL2	-0.000101104	3D_amoeboid	0.86510924
C1QL3	-0.142505821	3D_amoeboid	0.627288078
C1QL4	0.049487975	3D_amoeboid	0.680483704
C1QTNF1	0.347192023	3D_amoeboid	0.061828051
C1QTNF12	0.001768369	3D_amoeboid	0.858604752
C1QTNF2	-0.532893359	3D_amoeboid	0.040710351
C1QTNF3	0.04216111	3D_amoeboid	0.705353399
C1QTNF4	0.240903869	3D_amoeboid	0.174468935
C1QTNF5	-0.553870479	3D_amoeboid	0.037490705
C1QTNF6	-0.252714326	3D_amoeboid	0.33952922
C1QTNF7	-0.070443045	3D_amoeboid	0.87705857
C1QTNF8	-0.110980815	3D_amoeboid	0.73370634
C1QTNF9	-0.185558195	3D_amoeboid	0.502138504
C1QTNF9B	0.080018101	3D_amoeboid	0.576621085
C1R	0.209956774	3D_amoeboid	0.22895341
C1RL	0.117503817	3D_amoeboid	0.455242064
C1S	-0.125402306	3D_amoeboid	0.683690525
C1orf100	0.145986626	3D_amoeboid	0.374368868
C1orf105	0.228575687	3D_amoeboid	0.19415729
C1orf106	-0.274911252	3D_amoeboid	0.296631177
C1orf109	-0.048500047	3D_amoeboid	0.959488879
C1orf112	-0.119522631	3D_amoeboid	0.703659094
C1orf115	-0.118490266	3D_amoeboid	0.709551561
C1orf116	-0.046315924	3D_amoeboid	0.962724071
C1orf122	0.145393332	3D_amoeboid	0.377201519
C1orf123	-0.345125258	3D_amoeboid	0.182314545
C1orf127	-0.182111478	3D_amoeboid	0.511919575
C1orf131	-0.47735024	3D_amoeboid	0.065151758
C1orf137	-0.16827267	3D_amoeboid	0.550906861
C1orf141	0.085878999	3D_amoeboid	0.559124406
C1orf146	-0.20649038	3D_amoeboid	0.445243934
C1orf158	0.038599292	3D_amoeboid	0.717828083
C1orf159	0.138870905	3D_amoeboid	0.397242766
C1orf162	-0.346444338	3D_amoeboid	0.181427557
C1orf167	0.259870153	3D_amoeboid	0.146652521
C1orf168	0.041430104	3D_amoeboid	0.708697898
C1orf174	-0.092345073	3D_amoeboid	0.799359355
C1orf185	0.005509304	3D_amoeboid	0.842491946
C1orf186	0.118470507	3D_amoeboid	0.455147526
C1orf189	0.098200073	3D_amoeboid	0.516275916
C1orf194	-0.090542909	3D_amoeboid	0.802027317
C1orf195	0.310905246	3D_amoeboid	0.087414022
C1orf198	-0.011911437	3D_amoeboid	0.907499613
C1orf204	0.005728969	3D_amoeboid	0.842550535
C1orf21	-0.231943045	3D_amoeboid	0.385729205
C1orf210	0.190970968	3D_amoeboid	0.265534876
C1orf216	-0.138490384	3D_amoeboid	0.641268477
C1orf226	0.176434047	3D_amoeboid	0.298443047
C1orf228	0.052491766	3D_amoeboid	0.671225946
C1orf229	-0.097176762	3D_amoeboid	0.778290041
C1orf27	-0.06460844	3D_amoeboid	0.895376751
C1orf35	0.178929605	3D_amoeboid	0.295132458
C1orf43	-0.051907018	3D_amoeboid	0.943314473
C1orf50	0.042821421	3D_amoeboid	0.707076853
C1orf52	-0.16137911	3D_amoeboid	0.573775512
C1orf53	-0.126143499	3D_amoeboid	0.684447511
C1orf54	-0.090470595	3D_amoeboid	0.805748512
C1orf56	0.0913138	3D_amoeboid	0.538992217
C1orf61	-0.217112247	3D_amoeboid	0.418275158
C1orf64	-0.233131581	3D_amoeboid	0.383960571
C1orf68	-0.145754755	3D_amoeboid	0.619686635
C1orf74	0.12216097	3D_amoeboid	0.447240703
C1orf87	-0.053008537	3D_amoeboid	0.940107069
C1orf94	-0.222655364	3D_amoeboid	0.404351502
C2	-0.038392634	3D_amoeboid	0.995031201
C20orf141	-0.266163744	3D_amoeboid	0.313507478
C20orf144	-0.047736504	3D_amoeboid	0.962620691
C20orf173	-0.072100643	3D_amoeboid	0.870171751
C20orf194	-0.256239974	3D_amoeboid	0.330573731
C20orf196	-0.058315037	3D_amoeboid	0.921416565
C20orf197	0.076985412	3D_amoeboid	0.584686378
C20orf202	0.116454183	3D_amoeboid	0.462620715
C20orf203	-0.180847781	3D_amoeboid	0.514003984
C20orf24	-0.33123449	3D_amoeboid	0.202113276
C20orf27	0.137897341	3D_amoeboid	0.398369064
C20orf78	-0.001250666	3D_amoeboid	0.868544196
C20orf85	-0.230182542	3D_amoeboid	0.388979846
C20orf96	-0.1437699	3D_amoeboid	0.625725913
C21orf140	-0.143027439	3D_amoeboid	0.626266229
C21orf2	-0.23082857	3D_amoeboid	0.388286306
C21orf33	-0.077056418	3D_amoeboid	0.851592108
C21orf58	0.118228701	3D_amoeboid	0.455026074
C21orf59	-0.128281981	3D_amoeboid	0.674963658
C21orf62	-0.13101	3D_amoeboid	0.664903247
C21orf91	-0.214777693	3D_amoeboid	0.424951039
C22orf15	-0.156832229	3D_amoeboid	0.581774346
C22orf23	-0.132183012	3D_amoeboid	0.661131334
C22orf24	-0.369320664	3D_amoeboid	0.153953054
C22orf29	-0.335073432	3D_amoeboid	0.197397243
C22orf31	0.165212528	3D_amoeboid	0.325397055
C22orf34	-0.094196614	3D_amoeboid	0.792779178
C22orf42	-0.225002593	3D_amoeboid	0.400483399
C22orf46	-0.03224712	3D_amoeboid	0.982674665
C2CD2	-0.114243729	3D_amoeboid	0.723716566
C2CD2L	-0.496058411	3D_amoeboid	0.055801501
C2CD3	-0.08100733	3D_amoeboid	0.838825259
C2CD4A	-0.701445371	3D_amoeboid	0.00806675
C2CD4B	-0.125433978	3D_amoeboid	0.683627078
C2CD4C	-0.399662812	3D_amoeboid	0.122115118
C2CD4D	-0.228505205	3D_amoeboid	0.393064717
C2CD5	-0.030104815	3D_amoeboid	0.975774341
C2CD6	-0.138059884	3D_amoeboid	0.641659261
C2orf15	0.23841012	3D_amoeboid	0.177821013
C2orf16	0.071535979	3D_amoeboid	0.601959391
C2orf27A	0.05026381	3D_amoeboid	0.677563316
[truncated: 18,899 more rows]
