# Supplementary material for: Whole-genome screens reveal regulators of differentiation state and context-dependent migration in human neutrophils
Source: Nat Commun. 2023 Sep 18;14:5770. doi: 10.1038/s41467-023-41452-x (PMC10507112; doi:10.1038/s41467-023-41452-x)
Supplement: Supplementary file 14 — Source Data (.zip) [file 41467_2023_41452_MOESM14_ESM.zip]

Archive with 38 entries (37 files):
- source_data/
- __MACOSX/._source_data
- source_data/Figure8a.xlsx
- __MACOSX/source_data/._Figure8a.xlsx
- source_data/Figure5d.xlsx
- __MACOSX/source_data/._Figure5d.xlsx
- source_data/Figure6b.xlsx
- __MACOSX/source_data/._Figure6b.xlsx
- source_data/.DS_Store
- __MACOSX/source_data/._.DS_Store
- source_data/Figure1d.xlsx
- __MACOSX/source_data/._Figure1d.xlsx
- source_data/Figure3c.xlsx
- __MACOSX/source_data/._Figure3c.xlsx
- source_data/~$FigureSupp3bc.xlsx
- __MACOSX/source_data/._~$FigureSupp3bc.xlsx
- source_data/Figure3b.xlsx
- __MACOSX/source_data/._Figure3b.xlsx
- source_data/Figure3a.xlsx
- __MACOSX/source_data/._Figure3a.xlsx
- source_data/Figure8d.xlsx
- __MACOSX/source_data/._Figure8d.xlsx
- source_data/Figure5a.xlsx
- __MACOSX/source_data/._Figure5a.xlsx
- source_data/Figure5f.xlsx
- __MACOSX/source_data/._Figure5f.xlsx
- source_data/Figure8c.xlsx
- __MACOSX/source_data/._Figure8c.xlsx
- source_data/FigureSupp3c.xlsx
- __MACOSX/source_data/._FigureSupp3c.xlsx
- source_data/FigureSupp3bc.xlsx
- __MACOSX/source_data/._FigureSupp3bc.xlsx
- source_data/FigureSupp5c.xlsx
- __MACOSX/source_data/._FigureSupp5c.xlsx
- source_data/~$FigureSupp3bc_.xlsx
- __MACOSX/source_data/._~$FigureSupp3bc_.xlsx
- source_data/Figure5g.xlsx
- __MACOSX/source_data/._Figure5g.xlsx
