# Supplementary material for: Whole-genome screens reveal regulators of differentiation state and context-dependent migration in human neutrophils
Source: Nat Commun. 2023 Sep 18;14:5770. doi: 10.1038/s41467-023-41452-x (PMC10507112; doi:10.1038/s41467-023-41452-x)
Supplement: Supplementary file 14 — Source Data (.zip) [file 41467_2023_41452_MOESM14_ESM.zip › source_data/Figure8a.xlsx]

## Sheet: Figure8a
sgRNA_gene	migration_mode	y_values
VPS26A	2D	[ 0.89675829 0.30705302 -0.14049212 0.34714917 -0.0060299 -0.18491796 -0.10544521 0.45861154 -0.17777346 -0.19399919 1.35556084 -0.03350282 -0.95098722 1.33557664 -1.52976568 1.76310524 1.14475681 1.65975945 0.30996775 0.33929495 0.09097406 1.48807691 0.58612399 0.09057259 0.80379047 0.72433704 -0.45156221 0.78708552]
VPS26B	2D	[ 0.11806049 0.11872141 0.15463174 -1.13054992 -0.7613648 0.78983306 -0.83667367 0.29856046 -0.39985357 0.54972054 -0.0544003 -0.40326149 0.33820495 0.7309864 -0.05621014 0.63954724 -0.66988516 -0.1001723 -0.82717095 -0.11940991 0.67017568 -0.14483888 -0.00703089 -1.06622473 0.78416298 -0.0252045 -1.0865502 -0.62875315]
VPS35	2D	[-2.18415232 1.07973677 -0.81481636 -0.26185212 -2.6032885 -2.60106255 -2.59485768 -1.54201475 -0.47676931 -2.25315607 -0.92485797 -1.96997377 0.33063336 -1.87299184 -0.58127463 -0.58292795 -1.90092539 -4.0008586 -0.33940046 -5.5456063 -1.23930199 -0.3404394 -1.44169264 1.83437949 -0.24923662 -0.97765906 -1.74096551 -1.24653174]
VPS29	2D	[-1.45036227 -4.46469434 -1.72949997 -2.71990187 -2.46721825 -3.83739026 -4.20438435 -3.30340698 -1.48745087 -1.76924048 -1.136921 -1.81971558 -2.25552598 -2.77476059 -1.66181271 -6.73071876 -1.72415937 -6.9432663 -1.75633677 -5.92471722 -0.86897235 -2.6439596 -4.05179937 1.20649902 0.52011738 -3.43985111 -3.10676226 -1.96679198]
COMMD1	2D	[-1.08955886 0.8610558 -0.31618643 -1.03443586 -0.52859601 0.30027563 -0.70243648 -0.8793694 -1.97813345 -0.84713333 0.19761094 0.76339018 0.31978727 -0.32430199 -0.61054395 -0.2107654 -1.55988263 0.1275479 -0.21128054 -0.86485723 -1.14002528 1.98968953 -1.14743299 -0.29125271 -0.06090963 -0.27490841 -1.56483954 0.54784372]
CCDC22	2D	[-1.61228926 -0.35833567 -1.00662536 -1.03285662 -1.15128492 1.181662 -2.66462342 -3.82881601 -0.28315446 -1.24736972 -1.24388894 0.64181491 -1.68478166 -1.03155881 -0.50082875 -0.57502782 0.32722286 0.6727669 1.69887062 -2.92152265 1.4511704 -0.45952209 0.66746739 -1.33423773 0.80920522 -0.5365537 -0.92663506 -1.25675805]
CCDC92	2D	[-0.27849276 1.69610084 0.26952421 2.40138131 2.34713275 -0.82495459 -0.9367903 -2.81479646 0.20559179 -0.4632249 -0.0946429 -2.10781874 1.52221843 -2.49500146 1.74280855 0.89080657 0.88234309 1.41808538 -1.45109189 0.85242564 -2.59754779 3.14123958 -0.03442337 -1.27308412 1.38334438 -0.28187776 0.18222072 -1.22550573]
C16orf62	2D	[-0.40891809 -2.04502894 -1.79904503 -0.14603114 -0.66489135 -0.68784286 -1.41717606 -1.68923964 -0.21531971 -2.68042973 -0.5395671 0.27082098 -0.19812921 -3.11302621 2.44610574 -2.49099722 -2.04910618 -0.6208244 0.19137048 -3.06166351 0.21186802 -0.42107664 -1.72999897 0.63831533 -0.23495658 -3.09863594 -3.05338695 -1.97376525]
DSCR3	2D	[-0.79562675 -1.01040163 1.06324128 -0.97840881 -1.02990929 1.16507795 -0.69539844 -1.11717333 0.53498885 -1.5665497 1.84641301 -0.40742082 1.13158546 -1.28552788 2.23986363 -1.97184802 -0.25193054 0.73420118 0.25503512 -0.45737145 -0.43634002 -0.49534979 -0.94090554 0.12902125 0.07544433 0.41351881 -0.92462023 -0.89360084]
VPS39	2D	[-1.9405592 -1.67180825 -1.26429145 2.27069098 -2.26714604 -0.06411434 -1.84766831 0.71059799 -0.57762451 0.75518203 -1.14443567 0.65564206 -1.21370198 0.05984746 -1.59471212 -1.19820321 -0.90395731 -1.38768306 -1.42413103 -0.53443094 0.70775518 0.76591896 -1.89490805 0.74577897 1.48086426 0.05512169 -3.66444713 0.86815192]
VPS41	2D	[-1.29792774 -0.43935142 -1.60132691 -2.04204232 -2.12009533 -2.74689205 -1.4422915 -1.58162409 -1.862839 0.71422027 -2.09925725 0.8844004 -3.04306666 1.69718204 -2.5991828 1.10903786 -2.04813089 -3.04526903 -2.30033381 -2.20305067 0.91510641 -1.61143601 0.42568937 -0.00306723 -1.83731236 -1.27782314 -2.47042443 0.59022433]
VPS18	2D	[-1.58606968 0.85236547 -1.57072744 -2.09992281 -0.23787156 -0.77382361 -0.5114412 1.10820965 -0.15312 -0.50687874 0.48098161 0.6348778 -0.61820283 -1.10631875 -3.34393457 -1.09921276 -0.35278923 -0.67588354 -1.59377873 1.12201565 1.69120933 0.03854715 0.09366098 1.2689744 1.22878433 -0.5017958 -0.09908111 0.30666922]
VPS11	2D	[-0.02766012 -0.59525611 -0.66002817 -0.70943241 -1.26493059 -1.47221348 -0.24541541 -0.24016272 -0.22820622 -0.46365916 -0.66737329 0.43890955 0.44907476 -2.30523388 -0.68510417 -0.17182028 -1.02930931 1.69510153 0.88305194 -0.25060663 0.14968929 0.3062639 1.84298931 -1.55643548 -0.23743143 -0.91454798 -2.44185058 1.18272066]
VPS16	2D	[-1.57092692 -0.82352872 -0.84113507 -0.71355167 -1.93297028 -0.03692432 -2.20143693 -2.95818289 -2.39384386 0.07448429 -0.80926849 -0.14623304 -1.29829235 0.30547323 -1.25316966 -0.50103628 -2.95780045 -0.85814904 -2.62099404 -1.83551548 -0.6645771 -1.77185911 -0.14661579 -0.3340997 0.09036101 0.60053313 -1.31556734 -1.44054771]
VPS18	2D	[-1.58606968 0.85236547 -1.57072744 -2.09992281 -0.23787156 -0.77382361 -0.5114412 1.10820965 -0.15312 -0.50687874 0.48098161 0.6348778 -0.61820283 -1.10631875 -3.34393457 -1.09921276 -0.35278923 -0.67588354 -1.59377873 1.12201565 1.69120933 0.03854715 0.09366098 1.2689744 1.22878433 -0.5017958 -0.09908111 0.30666922]
VPS33A	2D	[-0.85543407 -0.23322296 -0.94855495 -0.62788192 -1.98279721 -0.1922688 -0.76985726 0.10238797 -1.09745204 0.3235753 -1.38014577 -1.41910052 -2.07384836 0.86815882 -1.35600316 1.09183212 -1.31909687 -0.96675859 -2.45944621 -1.2401598 0.36755134 0.55378169 -0.78167683 2.18074662 1.16319281 0.16517218 -1.87893246 0.17223966]
VPS33B	2D	[ 6.89249268e-04 8.32159328e-01 9.80930543e-01 -5.24481670e-01 1.46446319e-01 1.10526049e+00 -1.81415630e+00 -5.59379460e-01 1.51210031e+00 3.56080904e-01 -1.98886162e-01 -1.12528290e+00 -1.58285264e-01 -2.10417890e-01 6.26630209e-02 -5.01535778e-01 -3.89290785e-02 -1.09784626e-01 8.65401182e-01 -9.26685725e-01 3.97756648e-01 -1.73437503e-01 5.33308588e-01 6.80812688e-01 1.89994082e+00 -7.8412244…
VPS8	2D	[ 0.71286986 0.79460448 1.77597367 2.36522391 0.36044966 -0.76686522 -1.40104509 2.01730629 0.16343754 0.38968361 -0.22549585 0.56376584 2.31321427 -3.33639697 2.00450239 -0.44845999 -0.73281867 2.60493085 -1.37467649 0.31888848 0.47091137 -1.34709597 -0.18694266 -2.98384378 1.75217545 -0.50204356 0.03310133 0.1050729 ]
VPS26A	3D	[ 0.12097097 0.38587048 0.10163649 -0.30276517 -0.42119018 2.25805248 0.8773667 ]
VPS26B	3D	[ 0.20791322 -0.62802526 0.1805765 -0.083224 -2.40387609 -0.76109332 -0.15282887]
VPS35	3D	[-0.52124825 -1.11743114 -1.67330089 0.14642513 -0.04404696 -1.97645257 -4.281017 ]
VPS29	3D	[-5.63364404 -0.2638253 1.19300303 -0.20168149 -1.01205984 -3.26200407 -1.05106933]
COMMD1	3D	[ 0.31942328 0.72719392 -1.16034953 -0.73943107 1.13842191 -1.12290333 -2.69865474]
CCDC22	3D	[ 0.874663 -0.40078801 0.1930311 -1.51859583 -0.69931872 -1.6687604 0.19623119]
CCDC92	3D	[ 0.12671305 0.64067543 -0.96599655 -0.73023859 0.29825165 -1.48240488 -1.43272137]
C16orf62	3D	[-1.27414887 -0.57672297 -1.64346023 -1.4747688 -3.50179482 -0.57620695 -1.53121449]
DSCR3	3D	[ 1.17727363 -2.20932008 -2.42973569 0.21019254 -0.44908374 -0.32756787 -1.10250457]
VPS39	3D	[ 0.06528937 0.68310337 1.34446895 -1.861204 -1.79712892 -1.33960771 -0.41218518]
VPS41	3D	[-0.52086914 0.16935517 -1.06734417 -2.86856202 -0.1482616 -1.1888859 -0.25473371]
VPS18	3D	[-0.90975017 -0.43710097 -0.57137252 -0.25383607 -0.15986944 -1.14930535 -2.53154703]
VPS11	3D	[-0.25812584 0.7674728 1.23257002 1.63506735 -0.07620309 0.82076998 -0.75931589]
VPS16	3D	[-0.38886303 -0.68671994 -1.08535995 -0.0592986 -1.3656854 -3.03080516 -1.39185245]
VPS18	3D	[-0.90975017 -0.43710097 -0.57137252 -0.25383607 -0.15986944 -1.14930535 -2.53154703]
VPS33A	3D	[-0.42422546 -0.42765237 0.41838984 -0.35610217 -0.97291477 -3.12801845 -0.59546762]
VPS33B	3D	[-1.1506684 -0.12526851 0.35728026 -1.03744366 -2.04674048 -0.57360865 -0.12989742]
VPS8	3D	[ 1.43533454 2.51598292 2.16746558 -1.25572635 1.74088589 0.07108286 -0.06263468]
