# Supplementary material for: Whole-genome screens reveal regulators of differentiation state and context-dependent migration in human neutrophils
Source: Nat Commun. 2023 Sep 18;14:5770. doi: 10.1038/s41467-023-41452-x (PMC10507112; doi:10.1038/s41467-023-41452-x)
Supplement: Supplementary file 14 — Source Data (.zip) [file 41467_2023_41452_MOESM14_ESM.zip › source_data/Figure5d.xlsx]

## Sheet: Figure5d
cell line	y_avg_speed_values	y_avg_persistence_values
HL-60KW_SC575_sgControl1	[0.22477639 0.12616276 0.29471347 0.01681397 0.15247866 0.21721618 0.17979788 0.3467221 0.23525796 0.24539815 0.11684955 0.27624385 0.21138843 0.17817366 0.25597013 0.02712475 0.21555479 0.18370966 0.23704584 0.17085284 0.18834648 0.12734545 0.32343384 0.19449567 0.06959922 0.14567914 0.26722818 0.1340982 0.18405132 0.33956298 0.21990208 0.25737777 0.32356406 0.18635429 0.28341646 0.22025381 0.20…	[ 0.54777989 -0.03065342 0.40798337 -0.30957724 0.36614278 0.32962107 0.15199358 0.64140895 0.40822657 0.53200282 0.37683413 0.49019197 0.51026131 0.13446936 0.56907287 -0.28561319 0.40952972 0.33581706 0.57655314 0.32576458 0.4030958 0.28477258 0.61506239 0.45495268 0.18405867 0.40096239 0.53803329 0.12005048 0.24579047 0.65360646 0.39425609 0.52672579 0.34420166 0.3982571 0.68219372 0.38617747 …
HL-60KW_SC575_sgControl1	[0.24492726 0.25397363 0.04858482 0.14370186 0.1666667 0.22078627 0.17725698 0.18763046 0.13152636 0.15539145 0.21197199 0.14066223 0.20948623 0.20253082 0.25693366 0.17076518 0.3303498 0.23253213 0.14711784 0.22086015 0.1967304 0.30117444 0.22983552 0.27202476 0.16246231 0.10276791 0.22312202 0.2838715 0.18505596 0.30032503 0.24212828 0.25595712 0.30514431 0.21396991 0.09676248 0.03380567 0.1942…	[ 0.44532166 0.44315903 -0.15088059 0.22101128 0.33143789 0.52077317 0.35152422 0.57939702 0.06766319 0.49398016 0.3348723 0.49964808 0.3771321 0.4040637 0.49470653 0.02887489 0.43509474 0.5099646 0.40880504 0.11035413 0.57432035 0.4971746 0.34340272 0.31266466 0.51875213 0.47821469 0.44343539 0.5382953 0.45828156 0.5007312 0.29641392 0.37160776 0.69732709 0.52909195 0.30375099 -0.16579383 0.3986…
HL-60KW_SC575_sgControl1	[0.15923232 0.14733649 0.2543187 0.26018866 0.11969915 0.17112734 0.17339879 0.19413517 0.11321268 0.22162422 0.28749735 0.1320582 0.16469531 0.1634646 0.3076404 0.30023399 0.25420173 0.19971476 0.06412435 0.21299973 0.2391633 0.14815541 0.0510049 0.13077793 0.22725417 0.34934255 0.19500286 0.13776058 0.17778494 0.20193618 0.2754104 0.27253586 0.15536519 0.2543379 0.18929689 0.22284763 0.20983552…	[ 0.49614134 0.36224679 0.48187818 0.3608496 0.05409247 0.29870779 0.20945413 0.48872969 0.32023424 0.33028909 0.32139689 0.33038444 0.46373729 0.18008969 0.4993939 0.43679729 0.53141075 0.53982801 -0.07705728 0.4316378 0.48293841 0.16940831 0.03285608 0.20839811 0.48929266 0.69854982 0.35780246 0.32542331 0.28248355 0.32956532 0.29537797 0.4686113 0.33916616 0.73607086 0.50079726 0.36994389 0.40…
HL-60KW_SC575_sgControl1	[0.0761831 0.20047142 0.0487638 0.13233477 0.23085539 0.3575685 0.21414215 0.13726802 0.1791308 0.20067416 0.22284289 0.18354087 0.24442516 0.27857559 0.20883804 0.18249905 0.14979925 0.20338187 0.17796629 0.1860049 0.28648613 0.30278209 0.2224023 0.12600192 0.20470244 0.19688984 0.17939228 0.17541856 0.19446784 0.16970656 0.30357349 0.22524449 0.19549361 0.03154118 0.12347381 0.25966187 0.210131…	[-0.08142792 0.1527423 0.13912039 0.21200598 0.48586401 0.74035191 0.36287687 0.37255518 0.28989783 0.32102683 0.4622931 0.18131183 0.40311675 0.40307015 0.2512382 0.24038791 0.35472125 0.46597821 0.45387105 0.42059993 0.57582049 0.68722863 0.49787792 0.16436132 0.66531981 0.50473077 0.22919079 0.37998065 0.40204124 0.28427646 0.5185207 0.42352934 0.25398889 -0.18635887 0.464924 0.35366881 0.4041…
HL-60KW_SC575_sgControl1	[0.32170688 0.20059056 0.20376456 0.27184935 0.23576232 0.17765432 0.0694992 0.2865792 0.22611196 0.28006508 0.23848106 0.22376313 0.22397353 0.19793977 0.08607823 0.26904608 0.21741959 0.24022919 0.21774544 0.07657063 0.29338499 0.2273555 0.24840267 0.15350712 0.16183719 0.28089087 0.22696518 0.15594045 0.28261982 0.16611102 0.1134323 0.23356921 0.22967256 0.24105275 0.18439979 0.23086484 0.2400…	[ 0.57652363 0.35189426 0.57293434 0.56389719 0.32527258 0.33578884 0.23888214 0.61669839 0.5483108 0.34651596 0.38430397 0.42594136 0.35487545 0.44310325 0.24119358 0.15925517 0.30455557 0.58860428 0.40543567 0.42687677 0.59768984 0.51261263 0.6156306 0.33203981 0.43086902 0.55732332 0.44736272 0.33708657 0.48220546 0.5288027 0.28659797 0.03654944 0.4858965 0.4186644 0.45574561 0.46939099 0.7502…
HL-60KW_SC575_sgControl1	[0.26088699 0.1440891 0.24357484 0.19131301 0.2317405 0.31264468 0.24364153 0.24225183 0.16769232 0.23248408 0.21970521 0.24454518 0.17042794 0.19515236 0.35136211 0.18045879 0.19124699 0.17674584 0.26163082 0.25097497 0.23279908 0.19174608 0.20191086 0.1415039 0.21044009 0.23839531 0.25225273 0.18756936 0.25395692 0.22346577 0.1948995 0.25646612 0.19768633 0.13849521 0.14112829 0.3195192 0.21593…	[ 0.56720533 0.14341738 0.28829402 0.42997613 0.49934425 0.43793856 0.46040446 0.47858945 0.45674841 0.41160487 0.39850484 0.6671459 0.61148235 0.45072377 0.60200379 0.33838667 0.23586684 0.27232949 0.62120439 0.30569889 0.41557297 0.17880037 0.53217976 0.30490154 0.42126856 0.52774785 0.5693934 0.32536561 0.64986047 0.55894369 0.58048577 0.32224617 0.42446834 0.57442424 0.3299377 0.60598508 0.54…
HL-60KW_SC575_sgControl1	[0.20070379 0.22000054 0.17886228 0.1968411 0.16279189 0.25622376 0.24940094 0.19319328 0.23971774 0.22515362 0.21463154 0.22942914 0.3055675 0.18537319 0.26133523 0.22688515 0.23140431 0.20578199 0.28186274 0.17972741 0.22776911 0.23429601 0.26806623 0.17358239 0.37204176 0.23709159 0.21272654 0.23309775 0.22567982 0.1945561 0.16902415 0.23420583 0.2055435 0.24860939 0.21292668 0.24023061 0.1571…	[ 0.39526669 0.56945347 0.3317468 0.31484588 0.31576999 0.70095171 0.50885538 0.35165509 0.52050539 0.41773864 0.37704435 0.39477144 0.67155346 0.2736311 0.54447685 0.67576038 0.48858357 0.28580587 0.44620086 0.48342343 0.50336516 0.57455241 0.56346966 0.48351877 0.67067924 0.35187894 0.19871858 0.49198793 0.45944318 0.58124698 0.19016951 0.34753946 0.44540758 0.4247445 0.45859803 0.63801484 0.34…
HL-60KW_SC575_sgControl1	[0.0818803 0.29384186 0.25327099 0.17746433 0.15415625 0.24564914 0.21141805 0.25526423 0.23631131 0.22949961 0.25651311 0.21311293 0.2317004 0.20536439 0.17451446 0.21061799 0.24674925 0.28399253 0.15809707 0.22139455 0.23796358 0.18338233 0.10517569 0.24696523 0.22250919 0.10956311 0.2764946 0.25685272 0.2656632 0.26897331 0.20361261 0.25741729 0.25553078 0.18695406 0.23947988 0.29688397 0.1498…	[0.36872624 0.28442625 0.67589263 0.23314489 0.09790978 0.49392301 0.51861844 0.49918236 0.61424922 0.40784685 0.22088582 0.32118624 0.44590593 0.22221753 0.37482116 0.37995184 0.61234752 0.48317851 0.35951097 0.40738407 0.42141197 0.12674991 0.35912944 0.36386644 0.44535558 0.50775223 0.59503217 0.49428388 0.60193303 0.33483192 0.29907226 0.40232074 0.1319652 0.39414988 0.3481834 0.37831051 0.10…
HL-60KW_SC575_sgControl1	[0.24432193 0.2284038 0.1335361 0.17774895 0.1737431 0.05804986 0.23134406 0.21441004 0.19838845 0.16082486 0.19492269 0.17697203 0.25059236 0.22330243 0.272856 0.25570898 0.24522682 0.34614864 0.21762047 0.25159618 0.21619086 0.20055516 0.15706868 0.26968156 0.21778058 0.18564916 0.34339795 0.29795544 0.19197756 0.17606621 0.23780154 0.30458761 0.1366332 0.18755524 0.24966057 0.11550896 0.167251…	[ 0.46836154 0.55936261 0.13211547 0.45076149 0.23920531 0.20851894 0.16862035 0.34503011 0.21766987 0.4066622 0.4110144 0.31135623 0.66957846 0.5936468 0.39559939 0.62697977 0.47290707 0.1819823 0.31872769 0.59092107 0.45036527 0.44255087 0.11564908 0.36593179 0.3911748 0.43965714 0.54195299 0.44631054 0.35870298 0.32823173 0.47538201 0.46508006 0.2357547 0.23778115 0.3852773 0.51159876 0.302914…
HL-60KW_SC575_sgControl1	[0.19212474 0.13016644 0.23213975 0.2534183 0.2168845 0.23128254 0.116499 0.23651801 0.23721277 0.07602193 0.17873826 0.33977124 0.28519358 0.15539251 0.18238077 0.22448319 0.10362405 0.24881573 0.20594181 0.25585582 0.16334264 0.27431141 0.29414993 0.16912541 0.29151797 0.23914835 0.19906047 0.19964072 0.26804917 0.29530159 0.18579932 0.25838661 0.15904919 0.1459307 0.21681977 0.18591557 0.14222…	[ 1.71188706e-01 4.20084957e-02 2.90442383e-01 5.17735959e-01 4.67006812e-01 5.01464177e-01 1.18188628e-01 3.72971404e-01 5.19363962e-01 2.39173786e-01 2.99334142e-01 4.55563678e-01 2.79256723e-01 5.57196443e-01 3.93742907e-01 5.44501625e-01 1.20583934e-01 5.33979431e-01 2.85291308e-01 3.86334099e-01 2.70786713e-01 3.86836743e-01 4.74006635e-01 1.65213204e-01 3.74588055e-01 3.54946873e-01 2.44187…
HL-60KW_SC575_sgControl1	[0.27533952 0.14234383 0.23231986 0.21838522 0.18013269 0.2519111 0.24658532 0.16180798 0.26076665 0.19515517 0.06313236 0.26562058 0.20467389 0.20669463 0.09073477 0.29879469 0.21376594 0.12691036 0.26670662 0.22638248 0.27027795 0.26977945 0.26802667 0.24321657 0.20996224 0.15131699 0.23309398 0.1790524 0.26580919 0.10658587 0.27760002 0.08667048 0.26293217 0.17602095 0.17715275 0.19798196 0.23…	[0.46042272 0.23862737 0.45570937 0.47756929 0.18291798 0.06272981 0.50610084 0.41871963 0.48376623 0.22788765 0.0932537 0.40461735 0.49560969 0.42073803 0.15280884 0.58311431 0.50999769 0.22536343 0.34328619 0.57403804 0.60286206 0.37045727 0.40941662 0.53762151 0.50104882 0.40698115 0.5155395 0.27088673 0.28326405 0.09302842 0.35460255 0.31857254 0.4752459 0.40353222 0.17253229 0.45578588 0.523…
HL-60KW_SC575_sgControl1	[0.14517279 0.17681834 0.32343748 0.28478825 0.15878781 0.25216032 0.17216781 0.15469314 0.2133595 0.14122299 0.19157242 0.0381226 0.12628713 0.12360069 0.16256062 0.20001424 0.15335118 0.25915381 0.21055958 0.15436694 0.12563989 0.24746319 0.15774989 0.3180295 0.2465216 0.20098864 0.19399339 0.28491459 0.25183704 0.28976608 0.09171431 0.19337891 0.19296593 0.25900417 0.10312718 0.05596 0.0675312…	[ 0.23085158 0.24672077 0.43501865 0.36862935 0.46648396 0.48027969 0.08361301 0.16213214 0.37842216 0.15329033 0.34502998 -0.16799708 0.61482386 0.41534622 0.22252571 0.2062335 -0.00905917 0.35607676 0.55309057 0.25007751 0.24218611 0.39020232 0.42457789 0.59386004 0.49400096 0.41566343 0.39430242 0.46716848 0.63003443 0.45439411 0.20995691 0.34395725 0.35478856 0.46449178 0.28581099 -0.04847302…
HL-60KW_SC575_sgControl1	[0.19747829 0.08035527 0.08638004 0.18800135 0.21751348 0.01368173 0.25846575 0.15094123 0.23672501 0.09776159 0.18036803 0.21593252 0.23899726 0.1200161 0.20049119 0.18053972 0.26396429 0.20015814]	[ 0.29444782 0.04685239 0.20061718 0.32274833 0.36674163 -0.09796145 0.79413492 0.28491717 0.57455676 0.06112653 0.54485303 0.54207684 0.24611101 0.14144986 0.55386685 0.2784089 0.50208269 0.64515909]
HL-60KW_SC575_sgFLCN	[0.05175701 0.13256642 0.09737771 0.14023869 0.05836156 0.05145459 0.17567292 0.08469836 0.05563158 0.14997991 0.18760818 0.11369202 0.10370047 0.04523094 0.10636406 0.17287224 0.14540022 0.15617147 0.12367425 0.14053055 0.15083172 0.04929046 0.15301118 0.0527437 0.19388874 0.23873402 0.07361997 0.11184583 0.11282292 0.02910893 0.04976731 0.15816723 0.15807839 0.14137019 0.08441001 0.17863619 0.1…	[-0.19166072 0.37414303 0.02203675 0.28987521 0.21598337 0.11464323 0.02368702 0.1496541 0.17406396 0.47326684 0.23840128 0.30330534 0.05710914 0.15460127 0.2502578 0.23358971 -0.01393365 0.34534688 0.27304522 0.08596403 0.08893307 0.07599559 0.43289193 0.14822751 0.24024954 0.21945077 0.17697184 -0.02532691 0.14546203 -0.03950614 -0.2052572 0.15242908 0.45198931 0.16524498 0.25082558 0.10651084 …
HL-60KW_SC575_sgITGB2	[0.22442462 0.1620091 0.12915502 0.18705673 0.08103621 0.11210865 0.05691406 0.15890173 0.16190692 0.10700724 0.14628044 0.09368512 0.12984856 0.18681259 0.15551553 0.1391748 0.08868111 0.17617 0.15138903 0.09407308 0.16635802 0.14174152 0.01203958 0.05047017 0.22270168 0.15500029 0.14430514 0.2013802 0.07565753 0.11707913 0.1173792 0.13620188 0.12309808 0.13541436 0.17230922 0.1237973 0.15180189…	[ 0.08518162 0.01934824 0.14992854 0.21196973 -0.06968068 0.0476719 0.11595402 0.14491331 0.34604945 0.29786034 -0.10929618 0.1375152 -0.09481574 -0.01639019 0.47089697 -0.14531896 0.16065757 -0.08865618 0.2144578 0.05249015 -0.04046052 0.33514241 0.02762158 0.06955593 0.37226907 0.37440829 0.0394907 0.47108328 0.15346083 0.17629801 0.01186386 0.19284744 -0.02412257 -0.28328025 0.33674157 0.11787…
HL-60KW_SC575_sgLAMTOR1	[0.13825175 0.22553017 0.25924237 0.14829907 0.19547764 0.0403442 0.15374488 0.06833958 0.07276588 0.05816242 0.19779401 0.01854121 0.20156484 0.16822782 0.2314087 0.13011888 0.16638221 0.20350999 0.20552013 0.13087789 0.09247076 0.18872382 0.10181426 0.14746026 0.21053569 0.22796721 0.1837047 0.06141244 0.11224294 0.27292141 0.12501389 0.23140646 0.02411053 0.17719624 0.29537458 0.18787209 0.055…	[ 0.26442377 0.24370236 0.43426604 -0.15153877 0.31530569 0.05080788 0.1585518 0.13587037 0.19641382 -0.06078424 0.4186579 -0.1884105 0.54251659 0.09229113 0.16851685 -0.15940886 0.17555 0.45349882 0.17505445 0.49120951 0.1577695 0.26186361 0.13925295 0.32808979 0.08395482 0.27645437 0.445744 0.05250337 0.34659076 0.42580298 0.28231287 0.25814467 -0.08657248 0.3506084 0.41595897 0.20848863 0.0353…
HL-60KW_SC575_sgControl1	[0.0430842 0.23931125 0.15007813 0.26816702 0.1891468 0.26774042 0.15754916 0.18469282 0.18934279 0.1265206 0.20650763 0.15379062 0.11446393 0.14363831 0.1585991 0.19785866 0.22748042 0.21699553 0.21398164 0.2126096 0.22433491 0.246055 0.23792096 0.24550838 0.25930011 0.29905652]	[0.10863281 0.52902985 0.4415679 0.52975497 0.52948431 0.63716166 0.103578 0.59431406 0.40009497 0.41455703 0.46219101 0.18051078 0.01342075 0.3004629 0.37861936 0.43971593 0.40804637 0.34153408 0.49863661 0.51880778 0.50210556 0.44377034 0.50639784 0.60309917 0.42395126 0.47559301]
HL-60KW_SC575_sgFLCN	[0.0317199 0.08802159 0.2270065 0.05877015 0.11369786 0.04446134 0.17395287 0.16205643 0.15059394 0.17979915 0.07192126 0.16386444 0.13305142 0.05783677 0.15606446 0.30586493 0.08443736 0.19971911 0.11419083 0.12797064 0.18216099 0.11902507 0.11008627 0.11771107 0.19691345 0.15867959 0.18894729 0.15408744 0.31775508 0.14936878 0.08707334 0.18946183 0.14396081 0.03304177 0.06399694 0.11869051 0.08…	[-0.06624765 0.3894022 0.20318053 -0.07001302 -0.0771569 0.21385736 0.22838974 0.33081789 0.11385736 0.26145051 0.29194998 0.24231686 0.29321274 0.13956695 0.49448082 0.59556049 -0.08877664 0.48030368 -0.06380748 0.24351213 -0.04240794 0.46035425 0.204299 0.16887247 0.26800485 0.19306794 0.32758007 0.35640961 0.45648859 0.21746128 0.35771061 0.20851988 0.17534171 -0.07384124 0.22817353 0.06648923…
HL-60KW_SC575_sgITGB2	[0.13751149 0.23827232 0.18008518 0.12973133 0.13183528 0.1231659 0.0984657 0.1784867 0.14851118 0.05271208 0.1183651 0.00943333 0.19238125 0.11430422 0.04898761 0.01177179 0.13619748 0.00926001 0.13053789 0.10376229 0.06286484 0.04018668 0.14222487 0.11273717 0.12081989 0.16602867 0.20343297 0.14976048 0.16873631 0.09536757 0.12485941 0.15869616]	[ 0.38620946 0.2029345 0.26192255 -0.14197088 0.25058295 0.06293535 0.16285877 0.22003374 0.07052333 0.03224961 0.31867446 -0.27901163 -0.06574013 0.1500174 0.04806301 -0.15165846 -0.21223838 -0.10307495 0.27920824 0.07777871 -0.09266708 -0.17902176 0.11675692 0.18260995 -0.28196474 0.31928598 0.15734155 0.05508904 0.20460568 0.00229794 0.16228203 0.1695044 ]
HL-60KW_SC575_sgLAMTOR1	[0.04054218 0.26498745 0.21032789 0.08203052 0.30465521 0.24132094 0.28995755 0.04317101 0.035864 0.08953734 0.34019847 0.03178717 0.03366126 0.2375919 0.22069642 0.19965357 0.18791609 0.19010934 0.0676602 0.03041448 0.14603467 0.17104868 0.08583842 0.18841587 0.17437808 0.10812407 0.16438732 0.02264074 0.03233028 0.1206379 0.06413392 0.11369531 0.155752 0.1188183 0.1370749 0.05377624 0.10662996 …	[ 0.01015189 0.44038591 0.00612207 0.37781935 0.23279155 0.25929664 0.15403359 -0.31358172 -0.08688163 -0.15487056 0.27656638 -0.07650179 -0.13610057 0.04179532 0.11468497 0.31045001 0.36774884 0.20902744 -0.07009674 0.05979814 0.16001688 0.20823843 0.25030958 0.46927477 0.20000937 -0.09569323 0.15562605 -0.22952045 -0.10563705 -0.11978432 -0.00747264 0.11299821 0.14707534 0.08792268 0.33859954 0…
HL-60KW_SC575_sgControl1	[0.12081367 0.13469619 0.13147263 0.11034181 0.34550289 0.11950803 0.10691699 0.2325661 0.08821377 0.18973974 0.24363015 0.24944294 0.09723437 0.16474305 0.19438982 0.14518215 0.11452929 0.2500461 0.15095337 0.2315049 0.19061958 0.01851302 0.13159397 0.23495329 0.31011558 0.28807629 0.17814186 0.19040328 0.25154319 0.10168265 0.2547043 0.38870558 0.12766549]	[ 0.55618819 0.37051477 0.48960125 0.14046916 0.65375362 0.61311827 0.43311538 0.60493397 0.46225237 0.40153839 0.57315545 0.61522644 0.45713257 0.43498713 0.41127584 0.43322854 0.26816401 0.5946549 0.18668431 0.47577347 0.4565607 -0.06021065 0.35926005 0.39126352 0.60590165 0.62134789 0.19312554 0.70726734 0.61784958 0.50307775 0.5669909 0.59493267 0.07631297]
HL-60KW_SC575_sgFLCN	[0.04919735 0.16108003 0.0825807 0.19414825 0.06787522 0.15769621 0.09618313 0.15138177 0.115279 0.10090362 0.13391064 0.11695142 0.12189482 0.09313499 0.2013966 0.10590795 0.13281018 0.10590798 0.14600929 0.10308558 0.18273254 0.08019691 0.10653152 0.10798328 0.11279389 0.17216614 0.04804348 0.19703938 0.11340771 0.11725299 0.16131926 0.06602272 0.1499055 0.05915027 0.08196839 0.1315553 0.160357…	[ 0.59184432 0.20085514 -0.05674157 0.21579389 0.3216031 0.46486273 0.13543104 0.25707918 -0.05181686 0.30795504 0.5138194 0.15850829 0.16173924 0.08171578 0.46754078 0.15621739 0.27738522 0.12525342 0.48145853 0.50925467 0.27440261 0.0832422 0.40359464 0.11932994 0.34725186 0.36923744 0.26008534 0.17908405 0.17678008 0.06486056 0.49169783 0.4974747 0.1272489 0.02734435 -0.26819695 0.24583641 0.3…
HL-60KW_SC575_sgITGB2	[0.07692679 0.04679617 0.16224013 0.13744753 0.19593155 0.18986454 0.10882677 0.11579219 0.07712303 0.16434227 0.16885328 0.15481591 0.12802831 0.17135617 0.14152624 0.18906721 0.09794062 0.13550366 0.17580508 0.1174671 0.13763365 0.12682116 0.10991684 0.11250794 0.16071122 0.04922923 0.22309408 0.23541663 0.01275746 0.05303148 0.13120208 0.1100466 0.04366513 0.16413258 0.11670869 0.11236979 0.08…	[-0.35376153 0.07778214 0.23567912 -0.06540707 0.24694458 -0.22107432 -0.36244233 0.08566913 0.03151891 -0.09602863 0.09126264 0.21421004 0.22914383 0.11911128 0.2472258 -0.12394109 0.07598885 0.00950983 -0.1324302 0.23591978 0.0849027 0.07125002 0.12112772 0.02095659 -0.17946664 -0.06664023 0.20042827 0.27502332 -0.18877005 -0.20726103 -0.01930978 -0.03982186 -0.37350898 -0.1601612 0.24353345 -0…
HL-60KW_SC575_sgLAMTOR1	[0.0638279 0.05653308 0.07817368 0.18619513 0.15623677 0.20438809 0.08211209 0.09682459 0.18732167 0.13551952 0.22597084 0.14781669 0.08772002 0.14878467 0.16120591 0.12821469 0.16163072 0.05331191 0.11799434 0.12137759 0.10188278 0.07990299 0.22043803 0.10071589 0.11473216 0.06005533 0.05489222 0.04617075 0.07849931 0.17069342 0.21615377 0.10207727 0.03132494 0.13567285 0.2756166 0.22918728 0.22…	[ 0.31569358 0.22527685 0.19220965 0.29997718 0.11609594 0.26788541 0.18642856 -0.0646604 0.20054761 0.59621728 0.27785321 -0.01795724 0.29843483 0.43574459 0.37932715 0.35720532 0.52037279 0.08108676 0.14799324 0.21397866 -0.13774145 0.027976 0.3016479 0.19330442 0.31712411 0.07352455 0.31983422 -0.36253484 0.06665831 0.33602496 0.44660609 0.26335916 -0.33429185 0.30107086 0.26368582 0.50533172 …
HL-60KW_SC575_sgControl1	[0.2097914 0.20795437 0.22751377 0.20896312 0.11705054 0.14086772 0.08869109 0.11154077 0.23878604 0.17169553 0.13701989 0.12372217 0.14139838 0.12500098 0.16436167 0.30057142 0.20805924 0.12427946 0.18861022 0.20176476 0.10841245 0.26641962 0.38399235 0.21213938 0.10627075 0.32794758 0.09281733 0.28695224 0.11683034 0.34502044 0.17900296 0.37968038 0.1874625 ]	[0.41678185 0.38795177 0.42934259 0.35662557 0.36991188 0.44652805 0.38841615 0.21776978 0.55711694 0.36135804 0.51749022 0.23728015 0.13829759 0.25168909 0.39281728 0.41165087 0.11813478 0.40774198 0.39789042 0.5989101 0.26781444 0.49808885 0.6491663 0.68141918 0.30534753 0.59840205 0.13415174 0.52583064 0.40139554 0.60279849 0.14518057 0.48534582 0.26128278]
HL-60KW_SC575_sgFLCN	[0.154687 0.09585307 0.10717427 0.0246151 0.03810103 0.0978271 0.07709005 0.07362403 0.07510375 0.14299358 0.23262591 0.13700062 0.14555755 0.14509632 0.15350278 0.13220067 0.07737876 0.09615599 0.14963784 0.07581735 0.13798982 0.10275849 0.0454306 0.16699423 0.08748962 0.16615212 0.0333491 0.16588923 0.16818229 0.12796578 0.15113499 0.14753078 0.03695913 0.04643724 0.08756261 0.05334539 0.093782…	[ 0.27743057 0.36964553 0.17266255 -0.0263236 -0.13631889 0.10568946 0.02211495 0.18574546 -0.11614269 0.29770381 0.43645473 0.20214995 0.10856976 0.3304481 0.26408957 0.10978767 0.14294115 0.0665762 0.14780399 0.20719025 -0.02476456 0.02728132 0.02633839 0.10847838 -0.01757666 0.41834609 0.01354298 0.21695633 0.60722734 0.22263159 0.16544937 0.02201442 -0.09364497 0.05053799 0.03203811 0.2953172…
HL-60KW_SC575_sgITGB2	[0.05426446 0.1943679 0.087246 0.14440833 0.14833403 0.10634907 0.1756731 0.1462717 0.11487484 0.11622029 0.11043415 0.18354277 0.12064576 0.23564114 0.08626178 0.12812516 0.12584256 0.15373299 0.1222553 0.12705127 0.15296134 0.11299103 0.14221409 0.12470687 0.14745997 0.13625272 0.15945725 0.18729849 0.13671635 0.1216599 0.12798551 0.17949929 0.12657699 0.09728639 0.12551444 0.13018519 0.1284550…	[-0.04478045 -0.05232779 -0.34594563 0.0792171 0.05893149 0.08706861 0.07655316 0.30245033 0.12063066 -0.17717961 -0.05471137 -0.20787718 -0.04965597 -0.1409916 0.13173607 0.24858646 0.04885491 -0.04914274 0.25144361 -0.04790511 0.14681344 0.153348 0.24306261 -0.27543065 0.15129095 0.06910402 0.25312067 -0.0113046 -0.10361479 0.14209155 0.18685756 0.35689786 0.0380916 0.3532999 0.379892 0.2592641…
HL-60KW_SC575_sgLAMTOR1	[0.11601156 0.21713493 0.10781491 0.11920977 0.17003503 0.28300178 0.04520247 0.19234228 0.13834743 0.12974232 0.16624749 0.01292726 0.09260473 0.11984399 0.17934924 0.10042651 0.08847633 0.03298135 0.24217449 0.0420297 0.07781748 0.07007346 0.2044824 0.14341584 0.18302982 0.15963449 0.16675107 0.23039216 0.04713128 0.03778137 0.03043924 0.03618012 0.08337124 0.12844073 0.07641099 0.03102365 0.21…	[-0.13631045 0.39606439 0.07240531 0.09566481 0.00061285 0.26042596 0.04953766 0.30262029 0.25724443 0.24125356 0.14911495 -0.15884369 0.29606033 0.15430925 0.27667495 -0.22232871 0.160068 0.16185747 0.19135657 0.22084197 -0.38709454 0.07208673 0.15636407 0.26275307 0.11612668 -0.00805351 0.3429892 0.29805498 -0.29603264 -0.28882013 -0.01439534 -0.06913014 0.18992339 0.26720474 0.06322666 0.07389…
HL-60KW_SC575_sgControl1	[0.32409239 0.19632476 0.26646285 0.17851269 0.18224085 0.14129456 0.16938784 0.09717079 0.33034203 0.24099248 0.21697151 0.16912693 0.07802099 0.16046494 0.17429659 0.20807373 0.16689045 0.03227917 0.16867317 0.03982911 0.24928475 0.15966962 0.15968012 0.13974721 0.16218218 0.10502254 0.24106153 0.15893461 0.16038322 0.31644267 0.13322773 0.13621188 0.20738224 0.24164736]	[ 0.64366556 0.26946115 0.5602904 0.38238732 0.36757832 0.33743911 0.22055002 0.2295666 0.65794268 0.50281976 0.43095736 0.52562196 0.27465506 0.38689265 0.43845936 0.29165875 0.47872173 -0.26593226 0.39223702 0.1730104 0.7111171 0.3803841 0.4344347 0.39041381 0.23512262 0.3012514 0.47591574 0.26397926 0.31287807 0.59355281 0.39277588 0.33154777 0.44378979 0.73478553]
HL-60KW_SC575_sgFLCN	[0.12366196 0.26486975 0.10140696 0.03266936 0.17215641 0.16065385 0.10102165 0.08157738 0.12911168 0.11394568 0.14985482 0.06498227 0.16081251 0.03035279 0.11099502 0.21366188 0.04911806 0.12348183 0.04926835 0.10202071 0.06862912 0.08934697 0.0727348 0.13722763 0.10871764 0.1392472 0.03151729 0.19566419 0.10486014 0.02031658 0.10550917 0.12941254 0.06296943 0.14302306 0.16250548 0.02699766 0.13…	[ 0.22620622 0.32788854 0.30575367 0.17213981 0.15242741 0.33454588 0.3148167 0.10902381 0.32758443 0.19572672 0.34021021 0.00855949 0.15932594 -0.19831356 0.0828704 0.10565132 0.07626373 0.4971755 0.02705835 0.05405244 0.12043733 0.06694487 -0.06870889 0.10850325 0.14897356 0.34073598 0.22025913 0.36142229 0.39062666 -0.26428331 -0.05161807 0.43593732 -0.12807142 0.27377476 0.56103526 0.24739916…
HL-60KW_SC575_sgITGB2	[0.05599407 0.16676628 0.08683484 0.13148051 0.05199738 0.17203953 0.04672908 0.19669436 0.10386584 0.13046927 0.08530806 0.12330641 0.16575739 0.13858416 0.20493507 0.12773772 0.11884397 0.16327169 0.14264972 0.1010249 0.16454736 0.16190538 0.12920687 0.00996397 0.10547618 0.09851529 0.10513795 0.11175945 0.00745222 0.11682413 0.00731887 0.0996636 0.10012655 0.13275771 0.11227465 0.08596727]	[ 0.03280217 0.20957725 -0.33480292 0.10886281 -0.04706643 0.11518544 -0.09370261 0.42119539 -0.06535699 0.0990972 -0.09660267 -0.36050207 0.34742197 0.25968169 -0.19375335 -0.13783103 0.20208751 0.18682184 0.56158357 0.21660595 0.2036316 -0.18818762 0.05789654 -0.07832888 0.00106047 0.1538208 0.15557244 0.13778423 -0.18513079 0.11024921 -0.045427 -0.28027994 0.07275303 0.20684731 0.00508473 0.14…
HL-60KW_SC575_sgLAMTOR1	[0.1091723 0.08308021 0.18961481 0.2021735 0.23529562 0.13647193 0.17552494 0.24336665 0.17460535 0.07230862 0.14859563 0.14021038 0.12425422 0.13154109 0.16763855 0.17352753 0.16758344 0.06876499 0.21103617 0.13009669 0.11705977 0.14484995 0.16357658 0.09424141 0.11828973 0.16883866 0.1391676 0.05940239 0.24386462 0.1366879 0.14772476 0.13048247 0.14911412 0.11170371 0.08207876 0.19934231 0.2075…	[ 0.57951603 0.01255447 0.1619364 0.18644664 0.3470075 0.35831795 0.33661332 0.1594512 0.31943247 -0.15505152 0.13929868 0.31391979 -0.17436705 0.37195828 0.22781817 0.18352905 0.17411689 0.1870726 0.36331567 0.15508848 -0.01801812 0.32891616 0.32569993 -0.24224417 0.39777698 0.37330125 0.17618678 0.01939614 0.22790614 -0.00156305 0.28047743 0.26673988 0.20096989 -0.02633901 0.41890838 -0.0131621…
HL-60KW_SC575_sgLAMTOR1	[0.16620533 0.13622633 0.0787298 0.12553833 0.15524257 0.14011976 0.16171601 0.10116882 0.19494634 0.3087705 0.18553739 0.21503965 0.0568229 0.24882234 0.05084535 0.43451303 0.04063113 0.14701815 0.11578262 0.17775858 0.207742 0.18597463 0.13309714 0.20760258 0.11430793 0.22247043 0.17618846 0.23402004 0.10609232 0.08773357 0.19450266 0.16710395 0.14965637 0.08767589 0.18530165 0.21645912 0.11683…	[ 0.30978155 0.2673161 0.04863224 0.24404612 0.33993549 0.16623552 0.3423206 0.16972951 0.32221682 0.45378078 0.41238131 0.28584394 -0.01930548 0.19239189 -0.04123818 0.42568966 -0.03764967 0.34355273 0.03538849 0.14873641 0.147664 0.32825213 -0.0401523 0.35377684 -0.02636872 0.29389553 0.22471233 0.13967122 0.10155512 0.06559523 0.11520313 0.17033877 0.11478047 0.11123562 -0.00671093 0.43746612 …
HL-60KW_SC575_sgLAMTOR1	[0.22689435 0.1140141 0.20298745 0.11531935 0.12070367 0.24665524 0.12310207 0.17749784 0.18993225 0.16643641 0.24034333 0.20844079 0.12862137 0.09762108 0.0403313 0.05845411 0.11864297 0.15317451 0.21003224 0.2037374 0.09348954 0.23697716 0.11711746 0.06212318 0.02754466 0.09483369 0.16323775 0.14284314 0.1773835 0.17399175 0.15110891 0.13842649 0.14833391 0.16032563 0.11919221 0.17471305 0.2016…	[ 0.21825977 0.0351063 0.33349372 0.13904767 0.48695283 0.51050931 0.24298336 0.2441922 0.28182403 0.31690502 0.37696396 0.43378199 0.21937067 0.11998276 -0.04385965 -0.23652744 0.21887208 0.21287111 0.50920743 0.14671507 0.33739752 0.05137621 0.11568356 -0.17429575 -0.18201257 0.25921426 0.28133466 -0.14492583 0.25168194 0.11832154 0.3093878 0.25200645 0.18908028 0.29386802 -0.00299777 0.2575919…
HL-60KW_SC575_sgLAMTOR1	[0.14425307 0.0859709 0.13047385 0.24233447 0.29942797 0.14215798 0.12316433 0.11419772 0.34977265 0.02636155 0.08937882 0.13771542 0.08683138 0.08513968 0.21145904 0.05753654 0.17021935 0.12676775 0.2002573 0.14258509 0.34228151 0.25788768 0.10846426 0.03741936 0.07937805 0.14039985 0.06168261 0.24016216 0.15239943 0.25756274 0.12083694 0.20299185 0.23037273 0.16660519 0.14145011 0.12911134 0.14…	[ 0.09265605 -0.09036257 0.04991356 0.18298819 0.56882277 0.12799224 0.52412542 0.18907584 0.20914794 -0.15997889 0.31849022 0.07182813 -0.01034869 0.14148499 0.17499836 0.06141899 0.22688623 0.19707067 0.22811162 0.19761628 0.39094304 0.28299143 -0.06138722 0.07181942 0.07295446 0.21039286 0.29995522 0.31805037 0.30005561 0.34240768 0.24995577 0.08978676 0.15277375 0.27376059 0.23165326 0.256777…
HL-60KW_SC575_sgLAMTOR1	[0.17597215 0.01441611 0.12353133 0.13413264 0.02865531 0.32075376 0.17370671 0.14140654 0.15375054 0.08476535 0.16327611 0.12571862 0.05230309 0.06784757 0.04925264 0.14778415 0.05615751 0.03020224 0.13072765 0.12014121 0.29444814 0.18841779 0.17428684 0.23055588 0.10950769 0.20727447 0.19792658 0.05366833 0.19313157 0.05283131 0.11115018 0.11928015 0.16541944 0.13827739 0.18321907 0.13886526 0.…	[ 0.17464655 -0.05443411 -0.0367637 -0.0210662 -0.11517301 0.18412311 0.30742338 0.03484374 0.20856427 0.30301998 0.221929 0.05840967 0.04305769 -0.12906779 0.06734666 0.1891731 0.02578094 -0.06399085 0.03856153 0.17016655 0.26897062 0.34783324 0.38137566 0.32385004 -0.09529168 0.36663455 0.35780154 0.04332282 0.25122607 -0.33409017 -0.15214642 0.15134865 0.27471473 0.22927804 0.16158698 0.219854…
HL-60KW_SC575_sgControl1	[0.22590611 0.21628742 0.16395536 0.18670315 0.30050913 0.13518802 0.08910935 0.11426868 0.08646194 0.13084022 0.25231125 0.20821763 0.21281868 0.23526584 0.26562751 0.17783128 0.16405769 0.20197363 0.15941071 0.1607097 0.24585997 0.19614644 0.24143351 0.25371428]	[0.22475282 0.5516075 0.35614037 0.6461609 0.56893946 0.28824555 0.29065941 0.43196465 0.48588921 0.4614078 0.47086903 0.45308435 0.52008958 0.33834163 0.58931202 0.39392868 0.53031424 0.27902552 0.35360406 0.19789531 0.53669453 0.60923793 0.3646837 0.41673526]
HL-60KW_SC575_sgFLCN	[0.0978982 0.10094618 0.1593135 0.1061312 0.19112397 0.10140986 0.06747047 0.1623565 0.15659475 0.00631826 0.07198229 0.08931668 0.15190171 0.15434966 0.16438451 0.14818801 0.02027611 0.02043913 0.07321994 0.14945929 0.1895148 0.03318909 0.20738083 0.16428328]	[ 0.41460167 0.2524099 0.56947802 0.28049467 0.38106315 -0.11925616 0.12576758 0.42536389 0.21072571 -0.27193374 0.16824609 -0.14085559 0.2788208 0.46368686 0.11057875 0.16314091 -0.28961536 0.23252103 -0.20755544 0.14986442 0.05528369 -0.49651427 0.5029461 0.287572 ]
HL-60KW_SC575_sgITGB2	[0.00652663 0.07639787 0.00746677 0.11156099 0.08914968 0.30571008 0.04782546 0.10060198 0.06910271 0.0767508 0.03223035 0.1726131 0.35354075]	[-0.06725319 0.15237132 -0.08668427 0.11283248 0.0446345 0.62496182 0.03772884 0.26346016 0.24693028 -0.19727081 -0.23610655 0.34239382 0.63651506]
HL-60KW_SC575_sgLAMTOR1	[0.25991459 0.04265312 0.05001309 0.16272729 0.16017932 0.14038002 0.22045724 0.06123372 0.09278304 0.02096401 0.14529559 0.04011455 0.12780021 0.17545821]	[ 0.31937831 -0.24163771 -0.24089926 0.55040607 0.19277663 0.35597547 0.14163511 0.19058426 0.33626599 -0.12829678 0.11229518 -0.11982376 0.13531126 0.01207089]
HL-60KW_SC575_sgControl1	[0.13278369 0.16402432 0.14212787 0.19842456 0.13081425 0.26846814 0.17972756 0.05258865 0.16435945 0.0858835 0.18260539 0.13033835 0.15367468 0.16580805 0.11951093 0.10419032 0.22625149 0.119015 0.12160542 0.09861399 0.15988185 0.10727527 0.09658435 0.22564282 0.11385053 0.15632701 0.16646468 0.14230856 0.24352899 0.22804703 0.11815791 0.22938316 0.29624424 0.30003495 0.12430781 0.15855393 0.202…	[0.27748072 0.35434652 0.42544536 0.56548995 0.30667458 0.59378863 0.28740279 0.28401167 0.35279759 0.56204723 0.39120593 0.35427401 0.29183466 0.22362795 0.15810955 0.10406226 0.43906158 0.2268371 0.19425156 0.08307622 0.46700152 0.4816587 0.3117703 0.46778747 0.26156328 0.04800475 0.49830563 0.29175179 0.67736414 0.62961699 0.32717761 0.4149906 0.62232975 0.49236701 0.32441626 0.27274504 0.5924…
HL-60KW_SC575_sgFLCN	[0.1296982 0.17841478 0.10415248 0.16599328 0.27423046 0.09479564 0.15430721 0.30670994 0.14262357 0.16699905 0.1576838 0.20048233 0.2351545 0.18926569 0.0069184 0.06256588 0.2624077 0.0067511 0.11944348 0.07339065 0.25122507 0.13776699 0.32525046 0.20500303 0.08305363 0.17270851]	[ 0.05744049 0.07949338 0.29760572 0.3542815 0.65832431 0.18561363 0.23738319 0.43685051 0.04168425 0.25199247 0.33052883 0.16662324 0.13244441 0.38718035 -0.29830154 0.06792378 0.37106266 -0.25090189 0.24954057 0.0738331 0.38930462 0.18726206 0.49364152 0.24816546 0.22709471 0.21036274]
HL-60KW_SC575_sgITGB2	[0.08671975 0.09544206 0.00655936 0.08324392 0.01096292 0.07504572 0.00727971 0.00681196 0.01221321 0.11228118 0.09133683]	[-0.30876741 -0.29399853 -0.20293178 -0.51486092 -0.09637278 -0.10278437 -0.14874791 -0.24021772 -0.03705305 0.24083349 0.19871889]
HL-60KW_SC575_sgLAMTOR1	[0.20996551 0.32650344 0.15849128 0.09936062 0.1828669 0.10831684 0.15314615 0.05926726 0.14011758 0.0677514 0.08281968 0.13193325 0.20871269 0.15946311 0.0662673 0.09677379 0.07540524 0.19437727]	[ 0.25270782 0.55759984 -0.02067965 0.21321546 0.2429334 0.10256498 0.22787572 0.03599852 0.15614893 -0.0602228 -0.10227439 0.16973412 0.29663672 0.16709795 0.04398385 -0.03803363 0.28439674 0.44699525]
HL-60KW_SC575_sgControl1	[0.12632372 0.16004118 0.23107312 0.15907503 0.14058995 0.19888231 0.22467552 0.09504598 0.12183586 0.15752077 0.09343877 0.17050358 0.13177258 0.18899858 0.07588072 0.08280415 0.24457768 0.00829803 0.10641251 0.14980678 0.23121809 0.31227435 0.1275499 0.17792078 0.13165184 0.0879766 0.13751683 0.18597237 0.15537017]	[ 0.45819397 0.31414044 0.54592853 0.43666086 0.49436518 0.5130155 0.52218423 0.24509551 0.19225332 0.48906145 0.0450794 0.55635679 0.30948449 0.34252533 0.1262403 0.17014059 0.55433824 -0.28935718 0.27095876 0.18290907 0.55250713 0.69688916 0.43679501 0.4589955 0.10304859 0.18162815 0.47992804 0.54279124 0.21406193]
HL-60KW_SC575_sgFLCN	[0.20928803 0.20684068 0.20582717 0.26119743 0.20465775 0.17428811 0.2466019 0.04429655 0.27417634 0.00697417 0.19970497 0.19068328 0.02090898 0.22060488 0.18573813 0.01369605 0.1855432 0.10352458 0.22266919 0.04879182 0.27903668 0.18564404 0.12404477]	[ 0.22503299 0.35492735 0.55098532 0.360244 0.35247009 0.3858362 0.35091368 0.19745458 0.33283325 -0.16650591 0.28215225 0.39028707 -0.26689537 0.47764077 0.57418228 -0.20400341 0.51109773 0.10579143 0.47221005 0.1906094 0.24893154 0.73032695 0.27065998]
HL-60KW_SC575_sgITGB2	[0.06255701 0.08029463 0.06010193 0.24255143 0.09512364 0.16693422 0.14156341 0.0980706 0.10214235 0.05408853 0.25875612]	[-0.02381289 -0.06524217 -0.32346836 0.52307254 0.07118015 0.10214041 0.34000334 0.04801576 -0.06577405 0.37492389 0.53535059]
HL-60KW_SC575_sgLAMTOR1	[0.14859022 0.08072618 0.12421392 0.21798871 0.16701938 0.1348212 0.19002222 0.04876025 0.12086244 0.08130762 0.16553808 0.05915635 0.10332627 0.10230561 0.05058168 0.18042618 0.08198999 0.18873573 0.16078056]	[ 0.43976005 -0.23062146 0.58089671 0.36531477 0.27303288 0.27242108 0.10474621 -0.52984988 0.43140572 0.03292878 0.32630567 -0.45064563 0.03048624 -0.02590428 -0.12842019 0.28559304 0.09711627 0.04335435 0.31825873]
HL-60KW_SC575_sgControl1	[0.11606896 0.1879304 0.13122775 0.20770246 0.13407714 0.06882033 0.1871333 0.11713006 0.29323248 0.11522559 0.28490709 0.04531074 0.15250606 0.14042909 0.15891205 0.21316232 0.15844156 0.09034206 0.1520856 0.21136051 0.07407708 0.09912232 0.19358833 0.30514227 0.10735642 0.37512028 0.16055333 0.17619116 0.08883502 0.19171893 0.0990159 0.2745017 0.05165149 0.16302088 0.14586004 0.17974387 0.14009…	[ 0.37109132 0.34182544 0.40092149 0.41423691 0.21458248 0.48965582 0.44953326 0.16773374 0.74376642 0.3871032 0.63407184 -0.09511563 0.32693542 0.33971474 0.32069611 0.58582116 0.32684074 0.07196732 0.33132957 0.54702553 0.1529679 0.01447322 0.46678555 0.63409121 0.48357147 0.69004729 0.59197659 0.1684431 0.38368756 0.5001334 0.27599386 0.60464051 0.20488185 0.40188843 0.31147741 0.62074894 0.16…
HL-60KW_SC575_sgFLCN	[0.22394045 0.06096004 0.19857877 0.21770049 0.16231239 0.22874921 0.25108974 0.20687233 0.18300291 0.26013643 0.14177858 0.23227519 0.02653798 0.18325471 0.09300288 0.09144413 0.14981053 0.17966012 0.28599552 0.22479589 0.1181122 0.13188946 0.15005554 0.17598659 0.18903833 0.15627829 0.21302172 0.2025883 0.22582386 0.21908689 0.17210704]	[ 0.32897288 0.42388645 0.41843437 0.36002524 0.17542618 0.24456082 0.41831018 0.41877099 0.56712775 0.1922505 0.29086973 0.28553111 -0.28493076 0.34921304 0.07193058 0.08209966 0.08560699 0.21314911 0.69563891 0.38645577 0.39375051 0.32956205 0.12786495 0.4648815 0.48623795 -0.06631116 0.27437649 0.57761027 0.39186829 0.4044712 0.34181751]
HL-60KW_SC575_sgITGB2	[0.18673421 0.15441148 0.18227952 0.07751247 0.02818777 0.05190429 0.15834424 0.12151895 0.06907707 0.22383665 0.03933547 0.04382058 0.14725946 0.1018223 ]	[ 0.31352023 0.18286918 0.4353031 0.15349866 -0.27287598 -0.30790052 0.27753005 -0.17088045 -0.03806698 0.64533736 -0.14988275 -0.12618038 -0.10195182 0.25420169]
HL-60KW_SC575_sgLAMTOR1	[0.04831598 0.07155722 0.17216298 0.1617975 0.20897733 0.3493398 0.13076298 0.0717841 0.17091913 0.12888694 0.20895522 0.13781837 0.19178795 0.01340596 0.0506891 0.07747877 0.19607813 0.11877013 0.20059297 0.15053699 0.21333169 0.32441987 0.09885285 0.18199257 0.10620013 0.18484737 0.03512036]	[-0.0444393 -0.13357681 0.06117841 0.220734 0.25062317 0.55581575 0.44226736 0.48019981 0.05468722 0.05232373 0.24124782 0.12487175 0.3480834 -0.09694262 -0.02368377 0.03677598 0.2255987 0.32370925 0.21102394 0.25776952 0.21812018 0.55602019 0.18962104 0.24885398 0.13452833 0.06764725 -0.19099303]
HL-60KW_SC575_sgControl1	[0.19647216 0.26388896 0.19307782 0.11893464 0.25605255 0.2137639 0.16819378 0.07771297 0.21721496 0.26978998 0.2407779 0.16571753 0.1149738 0.15894394 0.2386415 0.24791956 0.13674216 0.13041345 0.09223622 0.13941503 0.14118109 0.21825305 0.14227123 0.35603811 0.1756995 0.28258888 0.15040033 0.13305097 0.03335135 0.20451652]	[0.37959399 0.35998624 0.29876966 0.07702308 0.3990724 0.36101547 0.31257942 0.14892497 0.29622128 0.61800914 0.54900477 0.14109713 0.38737529 0.28855042 0.54602607 0.26873994 0.53632211 0.47350753 0.26833197 0.2309293 0.27717367 0.35266301 0.23073717 0.59310882 0.55032423 0.56683063 0.40049679 0.3393177 0.29248689 0.55589367]
HL-60KW_SC575_sgFLCN	[0.11643416 0.06081219 0.13487621 0.22250556 0.21613011 0.13326554 0.16568262 0.18447835 0.02191117 0.15440783 0.2007873 0.13396833 0.2314562 0.18487532 0.19150272 0.14014172 0.22026971 0.11302113 0.19046884 0.11900595 0.13536498 0.16338288 0.18573858 0.13736242]	[ 1.51625267e-01 5.41668244e-03 2.90024925e-01 4.45376098e-01 5.38010072e-01 2.02783108e-01 3.53731540e-01 2.81442618e-01 -1.12248119e-01 1.45836153e-01 1.27547063e-01 2.25829475e-01 4.59992503e-01 6.35692717e-01 5.31741351e-01 5.59244948e-02 5.96937328e-01 2.99949129e-04 4.43007307e-01 1.20255174e-01 4.71950338e-01 2.40767946e-01 5.87889380e-01 1.57139525e-01]
HL-60KW_SC575_sgITGB2	[0.12423952 0.02004333 0.10841691 0.04039617 0.03260565 0.12433552 0.13314884 0.08403286 0.12748004 0.1742964 0.15311792]	[ 0.04795191 -0.08828537 -0.22420887 -0.12715713 0.16106601 -0.11735915 0.33115335 0.07051451 0.02590889 0.33957077 0.25050484]
HL-60KW_SC575_sgLAMTOR1	[0.11949876 0.13947285 0.14028526 0.21687283 0.08295307 0.03703516 0.17369616 0.0562394 0.19591202 0.06397612 0.24925004 0.13879259 0.17481269 0.20236136 0.10797166 0.21261385 0.04935789 0.10809086 0.05947172 0.13140977 0.19871024 0.29743922 0.19369924 0.13915788 0.22104678]	[ 0.04819335 0.24579162 -0.28928744 0.11041756 0.35465356 -0.14874826 0.24729093 -0.08012912 0.36168495 -0.21346555 0.44277503 0.24765964 0.16134063 0.09269348 0.31813064 0.34686739 -0.08836829 -0.05151039 -0.1444644 0.29433984 0.13465608 0.18398011 0.27394882 0.07527795 0.17873182]
HL-60KW_SC575_sgITGB2	[0.00547144 0.10277114 0.07429105 0.06638869 0.07586203 0.10124023 0.36251316 0.02694525 0.12035127]	[-0.0192105 0.16383235 -0.42442346 0.32432313 0.16832278 0.19218782 0.71250715 -0.08198916 0.241624 ]
HL-60KW_SC575_sgITGB2	[0.11966728 0.24398962 0.052925 0.07247781 0.09406714 0.08404508 0.11598186 0.07790191 0.05768598 0.05493959 0.0547092 0.03734039 0.03423593]	[ 0.09935731 0.45290416 -0.24672573 -0.03607386 0.06081744 -0.36706974 0.14576539 0.12724304 -0.34205162 0.21175422 -0.37347849 -0.2383756 0.06141122]
HL-60KW_SC575_sgITGB2	[0.05666434 0.08695069 0.04994931 0.2055888 0.05518785 0.00962665 0.02451851 0.01705374]	[ 0.14139304 0.04788904 -0.50494573 0.52884089 0.01294946 0.12671867 -0.35301371 -0.52952678]
HL-60KW_SC575_sgITGB2	[0.0640505 0.12193858 0.05747553 0.03608937 0.08255172 0.08910445 0.14132484 0.10429423 0.07431001 0.05821864 0.07951076 0.13271844 0.15810621 0.06378723 0.08992157]	[ 0.04973298 0.05836352 0.127038 -0.13433351 0.07275744 0.16218151 0.50777863 0.14565662 0.06465634 0.10563431 0.23506624 -0.12617664 0.53815325 -0.40322953 -0.09632126]
HL-60KW_SC575_sgITGB2	[0.10481782 0.08227736 0.03172278 0.05600134 0.0610007 0.01017473 0.0822207 0.05055116 0.04836479 0.06532655 0.13442351 0.13282831 0.04053409 0.08686632 0.06886978 0.00715355 0.08397643 0.05600541]	[ 0.21718925 0.14756017 0.14866226 0.1508361 0.17811581 -0.14414424 0.02697856 0.08514259 -0.01827987 0.07285301 -0.08713315 0.23181985 -0.07082595 -0.27428024 0.13458472 -0.27709243 -0.31741664 -0.16009434]
HL-60KW_SC575_sgITGB2	[0.05463134 0.09805995 0.05336054 0.00570426 0.08882031 0.10186815 0.08714691 0.00688666 0.00605899 0.0175189 0.05058419 0.10471419 0.16485817 0.05316311]	[-0.14166686 0.11935367 0.12041367 -0.01553585 -0.15740631 0.37288636 -0.36744201 -0.03014692 -0.24056625 -0.2081923 -0.07263972 0.21454662 0.33109523 -0.1097902 ]
HL-60KW_SC575_sgControl1	[0.0674214 0.19650272 0.24901916 0.14336758 0.36768188 0.15927971 0.16152894 0.08381954 0.2146772 0.17678683 0.34097609 0.14346374 0.17727501 0.25858291 0.25577852 0.16490712 0.17857737 0.20451404 0.34973496 0.27886495 0.37472446 0.07910699 0.06741903 0.20043095 0.21026184 0.07871194 0.1468062 0.21001176 0.24688283 0.1119582 0.15544206 0.16119361 0.1875712 0.30656026 0.16614863 0.27247113 0.12320…	[ 0.19770059 0.49752954 0.50425219 0.19121356 0.81746354 0.22390721 0.14751417 0.08007997 0.48941496 0.4766556 0.64645709 0.4496046 0.19453792 0.45156229 0.72457456 0.39906514 0.08465083 0.45605616 0.72372424 0.63454172 0.81337186 -0.14128812 0.30487757 0.58897688 0.49497225 -0.16981528 0.24793104 0.55157787 0.59896368 -0.10028743 0.40423882 0.25870699 0.19495415 0.61801045 0.46517134 0.71440277 …
HL-60KW_SC575_sgControl1	[0.1454221 0.13743009 0.35511052 0.14487898 0.28185041 0.15878037 0.18417028 0.07096121 0.1531164 0.29372562 0.21892464 0.26813821 0.31685345 0.36403313 0.15027871 0.1516833 0.21470411 0.11965888 0.0714075 0.12116717 0.22756228 0.1684615 0.19195508 0.21098639 0.13226535 0.15416967 0.23557776 0.16477115 0.33210697 0.13371429 0.2772118 0.10950574 0.2129556 0.06104975 0.02041917 0.12977364 0.1505842…	[ 0.10235673 0.38267288 0.82220487 0.20096756 0.77147116 0.5123776 0.47956545 -0.01879007 0.51813517 0.61133665 0.41539895 0.69885546 0.65730911 0.60860464 0.27100716 0.32865824 0.50589531 0.12768324 0.01702007 0.26500347 0.4456456 0.35185565 0.00541886 0.44234632 -0.05551851 0.26802004 0.45758108 0.34436583 0.73840748 0.26204593 0.64188224 -0.015222 0.58676791 0.15552529 -0.09962404 0.2533824 0.…
HL-60KW_SC575_sgControl1	[0.11886158 0.06020027 0.31295264 0.20826517 0.14564733 0.11578475 0.17466092 0.17218749 0.22887913 0.17774438 0.16663181 0.07243302 0.15425 0.07097234 0.31087681 0.0786656 0.29440436 0.13199383 0.20138574 0.2370991 0.18910143 0.06524378 0.10068901 0.13898557 0.22050321 0.2236481 0.14543794 0.24753917 0.13369998 0.24750074 0.05008895 0.27248487 0.20615946 0.14424892 0.3563053 0.20540313 0.1456213…	[ 0.30836575 -0.03072504 0.61342271 0.50612542 0.54090939 0.10658644 0.41996948 0.25102558 0.4294312 0.36270154 0.37272509 -0.0986531 0.29962317 0.02007909 0.73401195 0.13386885 0.42382793 0.22207216 0.57335042 0.600522 0.60144591 0.13511743 0.16675166 0.42511571 0.5468704 0.56207142 0.29936553 0.29200449 0.19745827 0.5520745 -0.14476214 0.39190034 0.44706864 0.56567137 0.6108343 0.59018032 0.227…
HL-60KW_SC575_sgControl1	[0.27544362 0.17370637 0.2189424 0.13394376 0.09105689 0.19075105 0.32344695 0.14854041 0.16906228 0.26668719 0.18358733 0.13726419 0.20494389 0.06166266 0.21876284 0.14066902 0.19706911 0.1930829 0.32272143 0.12653197 0.2152003 0.29246801 0.18894182 0.23347656 0.19329776 0.25149267 0.19346345 0.18572678 0.22122447 0.17690291 0.04288757 0.26411681 0.27064009 0.3428249 0.27520326 0.3078336 0.33916…	[ 0.62643299 0.25726612 0.29864263 0.36057697 0.12955711 0.25522952 0.62221173 0.38985963 0.31132485 0.56160653 0.3535033 0.09055998 0.44078756 -0.24031774 0.36756049 0.31322066 0.36134897 0.49544816 0.5895612 0.32753126 0.63161545 0.62326104 0.38874725 0.7228446 0.33649198 0.47584614 0.461549 0.47209197 0.35492857 0.39200024 -0.21355061 0.48677286 0.55418054 0.65370309 0.59014363 0.58207685 0.79…
HL-60KW_SC575_sgControl1	[0.23831852 0.12958865 0.33206283 0.37741265 0.16515751 0.36942192 0.31077855 0.22193495 0.27848868 0.02866245 0.20819577 0.05628564 0.29421789 0.05829811 0.06597529 0.09502888 0.07367643 0.20915086 0.15300169 0.16196073 0.29317674 0.23669596 0.15973504 0.29766646 0.17940411 0.29008344 0.08325445 0.16762042 0.20891892 0.29104765 0.17669609 0.20566879 0.32855394 0.25485298 0.0477809 0.24139356 0.2…	[ 0.68562149 0.37721523 0.75093647 0.72357598 0.57105892 0.80192962 0.49129621 0.56370371 0.68409223 0.07141046 0.48042317 -0.11131278 0.58196636 -0.01795975 -0.02857335 -0.01580046 0.03890325 0.48960832 0.46452407 0.44420806 0.60498291 0.54981365 0.41298167 0.53427586 0.21370869 0.72566203 0.15778565 0.42332433 0.64080253 0.69432217 0.50673056 0.56394702 0.57256854 0.65736163 0.16450785 0.430448…
HL-60KW_SC575_sgControl1	[0.21629175 0.20697366 0.14687296 0.21041298 0.21879762 0.19772757 0.24861215 0.0710051 0.28698237 0.25864681 0.15219319 0.1561521 0.21098224 0.22469533 0.17752633 0.09090227 0.20695949 0.06727833 0.11954296 0.1707992 0.21746773 0.13771329 0.18881962 0.23986172 0.27487953 0.18562358 0.22434612 0.1530007 0.23866066 0.06718286 0.23945206 0.21869745 0.23357719 0.25648933 0.20955066 0.19848439 0.1617…	[ 0.4564722 0.41392656 0.02156554 0.36042291 0.48256437 0.52491555 0.49228933 -0.1097956 0.45961562 0.4447841 -0.02330789 0.38177406 0.17133054 0.40294613 0.24990286 -0.26438886 0.26539257 -0.21698697 0.20068156 0.29928313 0.37602592 0.3480542 0.45648891 0.59722913 0.52357513 0.26311414 0.40028609 0.15370289 0.6570882 -0.13633481 0.45441472 0.55315716 0.4733556 0.61809752 0.41156948 0.46638139 0.…
HL-60KW_SC575_sgControl1	[0.20803239 0.25252005 0.10805404 0.17057598 0.14414707 0.17241058 0.19855231 0.15927272 0.21612971 0.18201418 0.25237553 0.25967245 0.28485941 0.13856577 0.19655271 0.18714413 0.17148832 0.13766365 0.25598365 0.14804485 0.18968014 0.3692542 0.10342626 0.33114936 0.27434632 0.21544139 0.1384993 0.23332957 0.08187468 0.30508459 0.19499442 0.18714841 0.2013549 0.37247029 0.28336345 0.33921222 0.152…	[ 0.09960981 0.47619998 -0.06058028 0.4947681 0.32494685 0.34507825 0.26588002 0.10184303 0.55580003 0.26319307 0.5848569 0.49506104 0.49500072 0.1573331 0.37318218 0.39496372 0.39651238 0.1869756 0.49178565 0.2846177 0.41881781 0.77219529 0.23986218 0.55386275 0.64760711 0.57797626 -0.08931055 0.47423362 0.32640284 0.53156971 0.40089299 0.13309898 0.42249197 0.69405666 0.54177676 0.67079832 0.27…
HL-60KW_SC575_sgControl1	[0.24347675 0.20765353 0.15652151 0.20723123 0.12600879 0.20190548 0.19911406 0.14799583 0.25904682 0.18713823 0.24634567 0.20892331 0.21064281 0.0362202 0.15535641 0.08529936 0.26562847 0.24650844 0.20472225 0.20923275 0.13971149 0.04609779 0.19872173 0.25492605 0.18867205 0.05940481 0.20435978 0.19863156 0.20827532 0.20288608 0.21340224 0.27038932 0.19564031 0.18673874 0.15586289 0.25154915 0.2…	[ 0.53855592 0.25029661 0.00983631 0.37348369 0.16293598 0.36726144 0.30425699 -0.04694385 0.35854947 0.53581764 0.43364335 0.21155646 0.60804631 -0.07779988 0.16265164 -0.10757825 0.30229457 0.63722905 0.56780505 0.41796536 0.35184291 -0.32531584 0.43018125 0.70419478 0.34290764 -0.04679438 0.34106771 0.33188494 0.28437845 0.40454082 0.64422969 0.51062002 0.41129255 0.30937428 0.28539716 0.63939…
HL-60KW_SC575_sgControl1	[0.19184908 0.20113452 0.16351972 0.23605055 0.17834037 0.14475854 0.14341679 0.14416496 0.17595055 0.18919728 0.08674663 0.13593304 0.33575786 0.16118788 0.19756352 0.10399695 0.19564995 0.18534422 0.31095632 0.25073276 0.20314748 0.32248017 0.14722894 0.20833186 0.20290135 0.0832368 0.19950256 0.29829341 0.25579644 0.18495848 0.17707466 0.1232368 0.39486915 0.17088006 0.27202405 0.26612766 0.10…	[ 4.66906840e-01 3.71365390e-01 2.38219122e-01 3.84033001e-01 2.39521352e-01 -1.41825273e-02 2.19319332e-01 -7.17189005e-04 3.71600146e-01 2.27143310e-01 3.23071028e-01 3.93668511e-01 5.16723451e-01 3.67385434e-01 4.66662904e-01 -1.12758428e-01 4.85214154e-01 5.91835687e-01 5.33846518e-01 6.76733359e-01 2.98223352e-01 7.02035595e-01 1.51837106e-01 4.81222207e-01 5.41707876e-02 -1.13563231e-01 4.4…
HL-60KW_SC575_sgControl1	[0.1013754 0.05802257 0.26851155 0.22654487 0.20633752 0.20748482 0.23500074 0.27901679 0.28828427 0.30118935 0.19248633 0.1852566 0.06982674 0.18669775 0.09769508 0.18581621 0.15258743 0.24268453 0.30146747 0.21148793 0.3300627 0.26986766 0.1068607 0.19923308 0.15495018 0.17117286 0.16034414 0.23560819 0.19983575 0.1897522 0.24065945 0.19415439 0.16084987 0.10643466 0.31423852 0.26691689 0.20167…	[ 0.29264247 0.12887685 0.62129285 0.33180148 0.25124937 0.26872076 0.39274479 0.46927531 0.5305837 0.53871556 0.29635384 0.29528016 -0.28054039 0.19216556 0.14909765 0.55411104 0.25895203 0.44904422 0.6360676 0.38014685 0.6695964 0.4155363 0.26408986 0.48612479 0.12599914 0.11127375 0.06196763 0.49854902 0.34050503 0.18097218 0.48865869 0.41056769 0.2309671 0.3777501 0.59218849 0.50848414 0.5609…
