# Supplementary material for: Whole-genome screens reveal regulators of differentiation state and context-dependent migration in human neutrophils
Source: Nat Commun. 2023 Sep 18;14:5770. doi: 10.1038/s41467-023-41452-x (PMC10507112; doi:10.1038/s41467-023-41452-x)
Supplement: Supplementary file 14 — Source Data (.zip) [file 41467_2023_41452_MOESM14_ESM.zip › source_data/Figure6b.xlsx]

## Sheet: Figure6b
sgRNA_gene	x_screen_values	y_individual-line_avg_speed_values
Control1	[ 0.13383378 0.13471236 -0.87229861 0.57744368 -0.70655028 -1.61156634 0.13862279]	[ 0.18050483 -0.10160587 0.35069789 0.50522813 0.35722157 0.22741515 0.13288028 0.17602341 0.3161124 0.49320417 0.47275338 0.21056692 -0.13900712 0.49413657 0.17221418 0.20303805 0.42557757 0.14379552 0.32095604 0.05990079 0.10484223 0.23491337 0.36321915 0.09485205 0.22002352 0.44093809 0.48710265 0.49431221 0.07716005 0.35474104 0.20531065 0.39847569 0.34124249 0.17493033 -0.1507314 0.38705363 …
CORO1A	[-2.86981164 -2.55830834 -0.18226286 0.15796783 -1.11853998 -2.64514504 0.32781277]	[ 0.38011687 0.48454024 0.23824557 0.16197101 0.0526702 0.46547356 0.41867209 0.16575027 0.11423497 -0.15435869 0.24934081 0.20363302 -0.0680641 0.0941751 0.16951703 0.30241998 0.51027072 -0.01671848 0.30527493 0.41300645 0.35990784 0.24413103 0.20250632 -0.086463 0.22070026 0.41565078 0.30704249 0.24674222 0.12471324 -0.0429215 -0.01892401 -0.06479137 -0.20227043 0.26086191 0.15145867 0.25042528…
FMNL1	[-2.50349684 -4.054223 -0.85283389 -2.3217685 -1.84652541 -2.36929217 -3.13125353]	[ 1.16364267e-01 2.60614794e-01 3.59743463e-01 9.28300730e-02 -8.89326426e-02 1.21371112e-01 -2.66330148e-01 2.50966753e-01 3.34960452e-01 3.26130509e-01 2.19700098e-01 -1.09264029e-02 -3.63207511e-04 2.52279041e-01 1.95807508e-01 5.31975763e-03 -5.99896949e-02 1.93672892e-01 -2.46215010e-02 -2.61755592e-02 1.79906248e-01 2.06285174e-01 -4.14185106e-02 -1.04757058e-02 2.61360713e-01 -1.79410286e-…
ITGB2	[-1.35013529 -2.71923345 1.11562585 -1.70657911 -0.13269426 -0.17115483 0.45520452]	[ 0.51852525 0.29113949 0.07377263 0.33969155 -0.06602058 0.23281368 0.55282263 0.36978156 0.32612628 0.3150083 0.32629427 -0.04335402 0.30675945 0.14873068 0.41325119 0.14902662 -0.02273452 0.46186266 0.28210678 0.33526116 0.5034452 0.17443469 0.22048819 0.37834402 0.282254 0.43310455 0.17215505 0.43244412 -0.0779532 0.28427116 0.32355498 0.30564819 0.11517687 0.34137873 0.2373236 0.16948256 0.5…
