# Supplementary material for: Whole-genome screens reveal regulators of differentiation state and context-dependent migration in human neutrophils
Source: Nat Commun. 2023 Sep 18;14:5770. doi: 10.1038/s41467-023-41452-x (PMC10507112; doi:10.1038/s41467-023-41452-x)
Supplement: Supplementary file 14 — Source Data (.zip) [file 41467_2023_41452_MOESM14_ESM.zip › source_data/Figure1d.xlsx]

## Sheet: Figure1d
format	time_point_hr	frac_migrated
ECM	9	0.211619
ECM	9	0.234795
ECM	9	0.353125
ECM	9	0.208734
ECM	9	0.265919
ECM	9	0.226527
track-etch membrane, chemokinesis	2	0.0212278
track-etch membrane, chemokinesis	2	0.0902176
track-etch membrane, chemokinesis	2	0.232898
track-etch membrane, chemokinesis	2	0.210643
track-etch membrane, chemokinesis	2	0.170806
track-etch membrane, chemokinesis	2	0.199076
track-etch membrane, chemokinesis	6	0.155882
track-etch membrane, chemokinesis	6	0.153859
track-etch membrane, chemokinesis	6	0.322382
track-etch membrane, chemokinesis	6	0.299367
track-etch membrane, chemokinesis	6	0.36064
track-etch membrane, chemokinesis	6	0.350463
ECM	9	0.211619
ECM	9	0.234795
ECM	9	0.353125
ECM	9	0.208734
ECM	9	0.265919
ECM	9	0.226527
track-etch membrane, chemotaxis	2	0.341889
track-etch membrane, chemotaxis	2	0.278081
track-etch membrane, chemotaxis	2	0.30055
track-etch membrane, chemotaxis	2	0.2484
track-etch membrane, chemotaxis	6	0.631152
track-etch membrane, chemotaxis	6	0.588884
track-etch membrane, chemotaxis	6	0.461284
track-etch membrane, chemotaxis	6	0.439515
