# Supplementary material for: Whole-genome screens reveal regulators of differentiation state and context-dependent migration in human neutrophils
Source: Nat Commun. 2023 Sep 18;14:5770. doi: 10.1038/s41467-023-41452-x (PMC10507112; doi:10.1038/s41467-023-41452-x)
Supplement: Supplementary file 14 — Source Data (.zip) [file 41467_2023_41452_MOESM14_ESM.zip › source_data/Figure3c.xlsx]

## Sheet: Figure3c
gene	x_time_values	y_density_values	rapamycin_conc_nM
sgCtrl1	[4.]	[1. 1. 0.96428571 1.03571429]	0
sgCtrl1	[6.]	[0.51231778 0.44904762 0.44904762]	0
sgCtrl1	[6.]	[0.40408163 0.32857143 0.32857143]	10
sgCtrl1	[6.]	[0.44376822 0.42714286 0.42714286]	100
sgCtrl1	[7.]	[0.35389942 0.20809524 0.20809524]	0
sgCtrl1	[7.]	[0.30699708 0.20809524 0.20809524]	10
sgCtrl1	[7.]	[0.28141399 0.20809524 0.20809524]	100
sgCtrl1	[8.]	[0.26009475 0.10714286 0.10714286]	0
sgCtrl1	[8.]	[0.11086006 0.06428571 0.06428571]	10
sgCtrl1	[8.]	[0.11512391 0.05357143 0.05357143]	100
sgCtrl1	[9.]	[0.0787172 0.0787172 0.09446064 0.06297376 0.0787172 ]	0
sgLAMTOR1	[4.]	[1. 1. 1.01204819 0.98795181]	0
sgLAMTOR1	[6.]	[0.97653061 0.96433735 0.96433735]	0
sgLAMTOR1	[6.]	[0.69030612 0.6539759 0.6539759 ]	10
sgLAMTOR1	[6.]	[0.64821429 0.59855422 0.59855422]	100
sgLAMTOR1	[7.]	[0.91530612 0.88674699 0.88674699]	0
sgLAMTOR1	[7.]	[0.49744898 0.55421687 0.55421687]	10
sgLAMTOR1	[7.]	[0.58201531 0.70939759 0.70939759]	100
sgLAMTOR1	[8.]	[0.93520408 0.92168675 0.92168675]	0
sgLAMTOR1	[8.]	[0.28354592 0.28192771 0.28192771]	10
sgLAMTOR1	[8.]	[0.33329082 0.29277108 0.29277108]	100
sgLAMTOR1	[9.]	[0.65204082 0.86746988 0.86746988]	0
sgLAMTOR1	[9.]	[0.14234694 0.24939759 0.24939759]	10
sgLAMTOR1	[9.]	[0.18367347 0.2060241 0.2060241 ]	100
sgFLCN	[4.]	[1. 1. 1.01754386 0.98245614]	0
sgFLCN	[6.]	[0.9103935 0.93614035 0.93614035]	0
sgFLCN	[6.]	[0.98520103 0.71824561 0.71824561]	10
sgFLCN	[6.]	[0.82570573 0.66982456 0.66982456]	100
sgFLCN	[7.]	[0.92579127 0.8877193 0.8877193 ]	0
sgFLCN	[7.]	[0.70310094 0.58912281 0.58912281]	10
sgFLCN	[7.]	[0.71811377 0.25824561 0.25824561]	100
sgFLCN	[8.]	[0.70310094 0.89210526 0.89210526]	0
sgFLCN	[8.]	[0.33028229 0.37105263 0.37105263]	10
sgFLCN	[8.]	[0.3953379 0.41052632 0.41052632]	100
sgFLCN	[9.]	[0.57279726 0.65526316 0.65526316]	0
sgFLCN	[9.]	[0.19401198 0.18157895 0.18157895]	10
sgFLCN	[9.]	[0.20556031 0.22894737 0.22894737]	100
