# Supplementary material for: Whole-genome screens reveal regulators of differentiation state and context-dependent migration in human neutrophils
Source: Nat Commun. 2023 Sep 18;14:5770. doi: 10.1038/s41467-023-41452-x (PMC10507112; doi:10.1038/s41467-023-41452-x)
Supplement: Supplementary file 14 — Source Data (.zip) [file 41467_2023_41452_MOESM14_ESM.zip › source_data/Figure3b.xlsx]

## Sheet: Figure3b
gene	x_time_values	y_density_values
sgCtrl1	[4]	[1.025 0.9875 0.9875]
sgFLCN	[4]	[1. 1.02439024 0.97560976]
sgLAMTOR1	[4]	[1.00819672 0.90983607 1.08196721]
sgRICTOR	[4]	[0.97568389 1.0668693 0.95744681]
sgTSC1	[4]	[1.03448276 0.9469496 1.01856764]
sgCtrl1	[5]	[0.7875 0.75 0.7375]
sgFLCN	[5]	[0.93495935 0.98373984 0.91869919]
sgLAMTOR1	[5]	[1.00819672 1.04508197 1.08196721]
sgRICTOR	[5]	[0.97568389 1.09422492 1.07598784]
sgTSC1	[5]	[0.77188329 0.85145889 0.83554377]
sgCtrl1	[7]	[0.5875 0.55 0.4625]
sgFLCN	[7]	[1.13821138 1.01626016 1.03252033]
sgLAMTOR1	[7]	[0.89754098 0.89754098 0.86065574]
sgRICTOR	[7]	[0.64741641 0.54711246 0.62006079]
sgTSC1	[7]	[0.59681698 0.66843501 0.66843501]
sgCtrl1	[10]	[0.15 0.175 0.1625]
sgFLCN	[10]	[0.81300813 0.82113821 0.79674797]
sgLAMTOR1	[10]	[0.54098361 0.63934426 0.57786885]
sgRICTOR	[10]	[0.1550152 0.23708207 0.22796353]
sgTSC1	[10]	[0.23872679 0.20689655 0.19098143]
sgCtrl1	[13]	[0.0375 0.025 0.025 ]
sgFLCN	[13]	[0.48780488 0.57723577 0.54471545]
sgLAMTOR1	[13]	[0.45491803 0.51639344 0.45491803]
sgRICTOR	[13]	[0.0455927 0.03647416 0.02735562]
sgTSC1	[13]	[0.03183024 0.06366048 0.04774536]
