# Supplementary material for: Whole-genome screens reveal regulators of differentiation state and context-dependent migration in human neutrophils
Source: Nat Commun. 2023 Sep 18;14:5770. doi: 10.1038/s41467-023-41452-x (PMC10507112; doi:10.1038/s41467-023-41452-x)
Supplement: Supplementary file 14 — Source Data (.zip) [file 41467_2023_41452_MOESM14_ESM.zip › source_data/Figure3a.xlsx]

## Sheet: Figure3a
gene	x_screen_values	y_density_values
sgCtrl1	[ 0.26461668 -0.14693185 0.08787901 -0.12053953 -0.00303406 0.03195041 -0.09075593 -0.04168428]	[0.66857143 0.63673469 0.62612245]
sgFLCN	[1.44932444 1.29271975 1.20197388 1.11822132 1.36367899 1.66109071 1.05819593 1.00222935]	[1.20067797 1.26332203 1.17979661]
sgLAMTOR1	[1.07412555 0.92636006 0.90540771 1.18382196 0.77148754 0.67010045 0.80429861 0.52494742]	[0.88156997 0.91382253 0.94607509]
sgRICTOR	[0.95350071 0.83867569 0.63853253 1.06527949 0.35171266 0.59177532 0.39377219 0.65030443]	[1.11352542 1.24881356 1.228 ]
sgTSC1	[0.73964387 0.74339479 1.18989743 0.96007818 0.62720932 0.83436321 1.0721193 0.2524722 ]	[1.0362116 1.14303754 1.12167236]
