# Supplementary material for: Whole-genome screens reveal regulators of differentiation state and context-dependent migration in human neutrophils
Source: Nat Commun. 2023 Sep 18;14:5770. doi: 10.1038/s41467-023-41452-x (PMC10507112; doi:10.1038/s41467-023-41452-x)
Supplement: Supplementary file 14 — Source Data (.zip) [file 41467_2023_41452_MOESM14_ESM.zip › source_data/Figure8d.xlsx]

## Sheet: Figure8d
sgRNA_gene	y_avg_speed_values	y_avg_persistence_values
HL-60KW_SC575_sgControl1	[0.11316286 0.11679309 0.08727623 0.09612279 0.07992683 0.10259102 0.11464771 0.10653636 0.0890415 0.06002961 0.04789348 0.11040177 0.05289581 0.09380835 0.15958023 0.15934873 0.07817493 0.08225647 0.06332884 0.09747217 0.07877849 0.10260284 0.0745637 0.08863089 0.16078855 0.10268174 0.1126826 0.07202986 0.06863261 0.1006412 0.08118929 0.1338112 0.1018658 0.10795039 0.05642561 0.07513531 0.139014…	[ 0.18050483 -0.10160587 0.17602341 -0.13900712 0.32095604 0.10484223 0.09485205 0.07716005 -0.1507314 -0.15643233 0.18619664 -0.11267305 -0.03807978 -0.0165276 0.36580436 0.14188969 -0.03241069 0.25715552 -0.24423148 0.20353014 0.03896645 0.0084249 -0.30606622 -0.15752853 0.31140706 0.17174549 -0.18232905 -0.08109988 0.32262154 0.18011929 0.04890165 0.26143437 -0.20646243 -0.38846968 -0.04651946…
HL-60KW_SC575_sgControl1	[0.14117478 0.12617781 0.16172855 0.04347956 0.1693504 0.15186374 0.11742357 0.15106874 0.12047647 0.15950118 0.17110695 0.20042219 0.11354291 0.12493601 0.13526063 0.09322622 0.13429856 0.06934549 0.10566596 0.16091374 0.15161923 0.08959081 0.08890818 0.10095352 0.13088462 0.12161866 0.17432118 0.14151536 0.13182893 0.17509199 0.1001316 0.10792404 0.09287623 0.13597218 0.12844363 0.13810508 0.09…	[ 0.23491337 0.20531065 0.16864773 -0.00501608 0.29055429 0.09713968 0.31771192 0.37968726 0.04009824 0.27393759 0.41040942 0.47894036 0.11182917 0.14606017 0.2506968 -0.38129778 0.12721609 -0.16379566 0.17668752 0.19787683 -0.02947173 -0.24225024 -0.1364392 0.02681564 0.26901409 0.11471583 0.40858251 0.24719582 0.13847084 0.32264288 -0.1567487 0.12850042 0.14033205 0.08285227 0.40043623 0.437028…
HL-60KW_SC575_sgControl1	[0.19858768 0.14970871 0.15613644 0.1245276 0.10125393 0.0820667 0.11387575 0.13063791 0.0909877 0.13861453 0.11379727 0.13566909 0.10244772 0.13577658 0.14881208 0.13137033 0.14325577 0.14641557 0.16108694 0.14969173 0.06818639 0.14840124 0.12617379 0.12641341 0.08429713 0.11864404 0.12210646 0.17920627 0.1168301 0.11662173 0.05837918 0.20069286 0.20546871 0.12953277 0.19858768 0.14970871 0.1561…	[ 0.50522813 0.22741515 0.49320417 0.20303805 0.15837619 0.1215183 0.2870143 0.20876536 0.02225276 0.41610897 0.19864356 0.16953199 0.21353734 0.071829 0.38074777 0.38162153 0.34768273 0.25409916 0.37496636 0.6307792 -0.13328521 0.50535371 0.103083 0.06032854 -0.07568973 0.29363437 0.16215021 0.31130523 0.13561286 0.14348798 -0.26520793 0.42743922 0.4368425 0.50989849 0.50522813 0.22741515 0.4932…
HL-60KW_SC575_sgControl1	[0.08506952 0.15347201 0.1613116 0.15171655 0.09644336 0.12296938 0.09999404 0.0707109 0.1071296 0.11352956 0.1166862 0.11856255 0.17406008 0.1265387 0.1137652 0.15352972 0.12234291 0.14448113 0.12735165 0.07123787 0.07871882 0.10943455 0.11294492 0.0944338 0.09954038 0.11761972 0.11349503 0.07399856 0.17260357 0.1916437 0.11710995 0.08506952 0.15347201 0.1613116 0.15171655 0.09644336 0.12296938 …	[ 0.13288028 0.47275338 0.42557757 0.36321915 0.49431221 0.41208459 0.36866222 -0.26544193 0.25765394 0.25806236 0.26652726 0.28120093 0.60079658 0.33388399 0.03142772 0.34298464 0.37541738 0.18424373 0.1982157 0.35441628 -0.03443417 0.21927322 0.32062174 -0.05062818 0.309958 0.29049765 0.3666894 -0.17527265 0.35591679 0.54424666 0.3331942 0.13288028 0.47275338 0.42557757 0.36321915 0.49431221 0.…
HL-60KW_SC575_sgITGB2	[0.12851461 0.10898745 0.17636118 0.10718996 0.1308837 0.13824365 0.15660212 0.12170139 0.12223567 0.12355611 0.09377703 0.13392756 0.15009647 0.15279504 0.10817717 0.14225361 0.12068075 0.12153077 0.09706902 0.15056026 0.131811 0.14210863 0.14218444 0.14457375 0.07130962 0.15963201 0.13083917 0.09549588 0.15562047 0.05426937 0.08874309 0.13284021 0.07584005 0.03851704 0.134333 0.1548113 0.147419…	[ 0.51852525 0.07377263 0.33969155 -0.06602058 0.23281368 0.32612628 0.32629427 0.14873068 -0.02273452 0.46186266 0.33526116 0.282254 0.17215505 0.43244412 0.28427116 0.32355498 0.11517687 0.2373236 0.16948256 0.30438338 0.31771964 0.35188406 0.47432062 0.39485126 0.08625496 0.20736637 0.22323687 0.02811416 0.31016381 -0.38801914 0.16088312 0.39015546 -0.14842606 -0.32976409 0.11346375 0.59123888…
HL-60KW_SC575_sgControl1	[0.09805984 0.18973528 0.14491351 0.14668975 0.12171032 0.13383009 0.16020603 0.14906395 0.14431324 0.12026044 0.14724263 0.14330064 0.13764692 0.12785192 0.16671792 0.08122074 0.18061778 0.1402466 0.10918773 0.13717101 0.13327268 0.1315 0.14770567 0.19956008 0.10785943 0.13815013 0.08634647 0.16626318 0.15366238 0.15594209 0.09805984 0.18973528 0.14491351 0.14668975 0.12171032 0.13383009 0.16020…	[0.35722157 0.49413657 0.44093809 0.38705363 0.16357977 0.37705513 0.46333622 0.12557148 0.11262787 0.2444925 0.26478708 0.05154584 0.32395756 0.34920965 0.25743457 0.32396322 0.34476911 0.42913387 0.27359253 0.34833016 0.39819142 0.46714949 0.44137987 0.41055918 0.18178595 0.08835582 0.23507649 0.35686782 0.39027973 0.29097702 0.35722157 0.49413657 0.44093809 0.38705363 0.16357977 0.37705513 0.4…
HL-60KW_SC575_sgITGB2	[0.15640241 0.14299594 0.1759859 0.12792412 0.10234928 0.13968984 0.134011 0.13523693 0.19186685 0.12677 0.17018836 0.14274607 0.05976966 0.11469151 0.14587696 0.13272449 0.1356155 0.13750822 0.16311899 0.12456377 0.11885857 0.20085359 0.1257343 0.1634624 0.1458722 0.14166232 0.04079563 0.11000024 0.14208998 0.17605327 0.15372436 0.14781799 0.05075948 0.12370307 0.15762089 0.12960286 0.13704278 0…	[ 0.55282263 0.30675945 0.14902662 0.28210678 0.5034452 0.22048819 0.43310455 0.30564819 0.34137873 0.5031744 0.45793016 0.41232812 -0.18655052 0.22841526 0.47241266 0.3313187 -0.02987613 0.20754116 0.13941276 0.3674074 0.28256526 0.37374357 0.23779212 0.36347741 0.30685889 0.35763547 -0.17337796 0.02931742 0.23954374 0.2851034 0.10094392 0.20321697 -0.13129352 0.07897788 0.33614997 0.29058417 0.…
HL-60KW_SC575_sgControl1	[0.09642099 0.11242599 0.13848757 0.05039619 0.10281335 0.06920426 0.13008894 0.03642087 0.13064139 0.14538844 0.16346515 0.16984765 0.07271024 0.18124978 0.09116256 0.15458549 0.14287512 0.06232389 0.12712529 0.18201165 0.14570911 0.1606623 0.03851465 0.05659345 0.1081952 0.06225994 0.13449378 0.06396257 0.11569358 0.12400024 0.11847721 0.08951484 0.12277369 0.10202253 0.04420298 0.08647506 0.09…	[ 0.26218868 0.17552059 0.16238245 -0.25932547 0.37966921 -0.12029159 0.24474529 -0.14978123 0.30999233 0.34472492 0.22438822 0.1301781 -0.15605297 0.36438912 0.01443495 0.17420928 0.07615431 -0.10518749 0.30476782 0.38425594 0.42560943 0.11241593 -0.08600088 -0.15888519 0.24183587 0.08927383 0.21042366 -0.29889623 0.2435118 0.1533355 0.41674889 0.20528187 -0.10157914 0.1181864 -0.28616056 0.1075…
HL-60KW_SC575_sgITGA1	[0.07284171 0.08581521 0.08895411 0.10786047 0.11916453 0.09428909 0.11698549 0.10800783 0.07856325 0.1278894 0.08979905 0.06608412 0.08319268 0.07922147 0.12360357 0.01649046 0.15771658 0.03821241 0.11160556 0.0595493 0.03981116 0.0563272 0.11663622 0.13817504 0.10717444 0.024945 0.04258301 0.02033671 0.02486054 0.09894536 0.08686081 0.09222753 0.05449668 0.11823664 0.11613584 0.13760181 0.09454…	[ 0.09368146 -0.17858978 0.24774371 0.20989809 0.09572281 -0.13977732 0.13510081 -0.22665064 0.03347753 0.14048532 -0.1746583 -0.00763342 -0.16019247 -0.12821567 0.21952938 -0.24677937 0.34706723 -0.22641231 0.26374567 -0.10497661 -0.2837608 -0.32357484 0.17849717 -0.13296752 0.27662087 -0.14706745 -0.13590305 -0.43446267 -0.0893939 -0.23767133 0.09747491 0.26401663 -0.03708989 0.23609273 -0.0700…
HL-60KW_SC575_sgITGB2	[0.16211001 0.09031031 0.04809193 0.05924931 0.06974394 0.0587285 0.17079879 0.04913681 0.16425798 0.16854444 0.13313144 0.05589019 0.08786003 0.06419433 0.09992148 0.09764265 0.05940604 0.0580808 0.12742859 0.13054166 0.03163105 0.09412958 0.18845529 0.14624471 0.1214573 0.11633068 0.15354461 0.14053964 0.05320535 0.05116056 0.06965857 0.12321711 0.05673921 0.12807958 0.16977222 0.13121183 0.068…	[ 0.29113949 -0.04335402 -0.0779532 -0.11184714 0.10397233 -0.0951876 0.35244306 -0.22809548 0.3203899 0.16989228 0.15445377 -0.23754654 -0.0046456 -0.2459426 0.02169284 0.22718852 -0.14111718 -0.13294598 0.06101365 0.23840213 -0.30778509 -0.2385386 0.27083991 0.13431776 0.25269431 0.32566705 -0.20822031 0.3988575 -0.18525635 -0.03331492 -0.1542747 0.27367289 -0.02604156 0.43008504 -0.11777803 0.…
HL-60KW_SC575_sgITGA1	[0.12138279 0.12827079 0.10372388 0.07767696 0.14469886 0.08418518 0.05135624 0.09222585 0.12193064 0.15406258 0.14664643 0.1792032 0.10327787 0.16112296 0.17489144 0.13233913 0.04128365 0.16676196 0.14890507 0.08631088 0.10696304 0.13055038 0.14351328 0.17542697 0.15809066 0.10310664 0.13671748 0.16439262 0.09355234 0.08104213 0.10991147 0.10327338 0.07036219 0.17345866 0.1654567 0.15255398 0.17…	[ 0.17177432 0.43971633 0.19847205 -0.17480477 0.46862216 0.26131859 -0.07024508 -0.0079811 0.28899192 0.41981227 0.31982461 0.35034416 0.34287893 0.46816861 0.57195286 0.27488166 0.10720587 0.41713313 0.50695528 0.0328601 0.01672394 0.23437787 0.42540547 0.4532855 0.31441643 -0.02236988 0.29321974 0.33174223 0.16665215 0.04527197 0.37259272 0.04243903 -0.06072762 0.43899825 0.42428426 0.3369099 …
HL-60KW_SC575_sgITGB2	[0.0951436 0.1422789 0.12022354 0.11969665 0.1650804 0.14567206 0.14167613 0.1505538 0.15123328 0.05686114 0.11100507 0.02781605 0.06311632 0.04088884 0.12318091 0.13289418 0.10636838 0.13270504 0.14671707 0.16019674 0.06769515 0.15779048 0.06324439 0.13894496 0.03227832 0.12833085 0.15891763 0.06465837 0.10297096 0.1158032 0.11034576 0.19184961 0.13068821 0.07333653 0.06124686 0.07567853 0.11293…	[ 0.36978156 0.3150083 0.41325119 0.17443469 0.37834402 0.14543756 0.19749743 0.15167752 0.39429703 -0.40670926 0.05371235 -0.19797105 -0.02183257 -0.19619577 0.21831532 0.31154924 -0.25188604 0.38685976 0.44710809 0.44212686 -0.19289729 0.45140191 -0.00537393 0.36925525 -0.2775817 0.1806904 0.44522781 0.19513027 0.25568515 0.363518 0.02371105 0.45359539 0.2745578 -0.09064643 -0.11430528 -0.14485…
HL-60KW_SC575_sgITGA1	[0.12000865 0.06387484 0.10637046 0.10720692 0.10164809 0.07353112 0.05333768 0.04838634 0.02875833 0.10389313 0.09154684 0.09779775 0.07156816 0.15170354 0.09940027 0.12023134 0.10639088 0.08269593 0.08512731 0.08246545 0.06371036 0.11076472 0.09821318 0.08139721 0.05526495 0.1016256 0.08666078 0.14093913 0.03959848 0.15027391 0.05509777 0.09319148 0.13912577 0.12023207 0.07296441 0.12214029 0.0…	[ 0.11572503 -0.08215532 0.1014031 -0.04107887 0.06407591 -0.02519273 -0.08097501 -0.07692769 -0.09485092 -0.20275934 -0.03455491 0.07886827 -0.16987359 0.21836667 -0.02568305 -0.16393468 -0.10351333 -0.11956985 -0.04953199 0.07404105 -0.15994337 0.30479155 -0.02416552 0.08542249 -0.5033051 -0.21254938 -0.26394506 -0.01257033 -0.23719472 0.2405562 -0.10888221 -0.11985744 0.1112786 0.002946 -0.351…
HL-60KW_SC575_sgITGA1	[0.1205261 0.03956981 0.04487272 0.06883343 0.12802163 0.15739605 0.10657017 0.08448055 0.09987779 0.12025895 0.18229089 0.11289413 0.03516696 0.04423485 0.1816533 0.06773188 0.04421115 0.1428092 0.06929105 0.18516255 0.08838316 0.04393415 0.03757774 0.07378073 0.08325479 0.13237999 0.06860843 0.0885756 0.0601135 0.1671314 0.12387996 0.04650861 0.09362047 0.08405047 0.12381376 0.07583926 0.072081…	[ 1.79210414e-01 -1.15627171e-01 -2.43830721e-01 -2.86785256e-01 1.57924514e-02 2.04529481e-01 1.02135222e-01 -2.22231255e-01 1.24033896e-01 6.11041542e-03 1.48520937e-01 -5.72431394e-02 -1.49763395e-01 -3.22710425e-02 2.31075352e-01 -1.20037582e-01 -3.95443944e-01 3.66745782e-01 -2.53233533e-01 3.10584171e-04 -2.77250594e-01 -1.41215025e-01 -3.94829173e-01 -3.19200687e-01 -2.05179106e-01 -1.8678…
HL-60KW_SC575_sgITGA1	[0.2003199 0.0444765 0.15614835 0.04893943 0.06364537 0.14728105 0.13674936 0.12194557 0.11960967 0.14800839 0.05319635 0.10061497 0.06994544 0.05740094 0.16611074 0.0710898 0.12059543 0.07688681 0.12800465 0.20682161 0.03667425 0.07600007 0.10891536 0.06801997 0.16827858 0.08792547 0.13518925 0.09730622 0.11583939 0.04890322 0.15410572 0.12716148 0.12512911 0.05854057 0.16863477 0.06581064 0.175…	[ 0.06037651 0.10788021 0.01849246 -0.0723737 -0.06846848 -0.01625157 0.03699459 0.20981452 0.34768667 0.11880338 -0.1059618 0.00620524 -0.15166232 -0.3270448 0.1715485 -0.16065418 0.07294614 -0.24819999 0.07217778 -0.04306159 -0.18771204 -0.18704978 -0.0095397 -0.00070093 0.41733069 -0.09794496 -0.01144196 -0.06373029 -0.22075354 -0.19068937 0.30153431 0.20695963 0.06625094 -0.04060728 0.0788216…
HL-60KW_SC575_sgControl1	[0.04957915 0.06822841 0.07465961 0.0485147 0.08892125 0.06180224 0.0427925 0.04926925 0.05652821 0.11628815 0.13223671 0.09035655 0.05655534 0.1053597 0.08254175 0.10208772 0.04532966 0.04957915 0.06822841 0.07465961 0.0485147 0.08892125 0.06180224 0.0427925 0.04926925 0.05652821 0.11628815 0.13223671 0.09035655 0.05655534 0.1053597 0.08254175 0.10208772 0.04532966]	[ 0.05990079 0.12071151 0.06647796 0.01374893 0.18213604 0.17417243 0.11672355 0.14000549 -0.01050021 0.34828874 0.40715269 0.34284066 -0.11054865 0.13826369 0.39000253 0.03885118 0.03851706 0.05990079 0.12071151 0.06647796 0.01374893 0.18213604 0.17417243 0.11672355 0.14000549 -0.01050021 0.34828874 0.40715269 0.34284066 -0.11054865 0.13826369 0.39000253 0.03885118 0.03851706]
HL-60KW_SC575_sgControl1	[0.12920627 0.09158278 0.07835889 0.08557837 0.10216469 0.09348274 0.13928335 0.09344712 0.0595505 0.05690102 0.10352135 0.09358352 0.10961877 0.11134451 0.10503845 0.05683652 0.14428494 0.10619432 0.07609539 0.11002304 0.1252186 0.09216684 0.133919 0.09930686 0.12723201 0.13034812 0.1337209 0.11615218 0.11790615 0.05973722 0.08140828 0.1281151 0.10912455 0.1133727 0.1159668 0.08110233 0.08927345…	[ 0.35069789 0.3161124 0.17221418 0.22002352 0.48710265 0.35474104 0.34124249 0.1660986 -0.17579987 0.2416758 -0.09041142 0.1877197 0.42477143 0.22996024 0.21505856 0.14043516 0.45076374 0.13567655 0.07753733 0.41242059 0.46800402 0.39639375 0.37324109 0.19853879 0.59311744 0.44516308 0.44092726 0.25173476 0.34219409 0.19047999 0.2427583 0.48409221 0.42086023 0.3163371 0.27566319 0.3532563 0.4006…
HL-60KW_SC575_sgControl1	[0.10166671 0.09265224 0.12905673 0.08558956 0.146201 0.07850064 0.10236193 0.05617185 0.06581008 0.03665614 0.07945267 0.04485585 0.05222605 0.05809466 0.12081346 0.1307623 0.12714426 0.04872181 0.12416499 0.08398973 0.04077089 0.0766609 0.11285462 0.08521122 0.08955673 0.04245769 0.0459747 0.08024029 0.09061514 0.1028096 0.09650712 0.08792001 0.1440839 0.10493885 0.10759473 0.10890054 0.0414017…	[ 0.21056692 0.14379552 0.39847569 0.17493033 0.26859471 -0.0609428 0.1044023 -0.16118838 0.16777048 -0.17358708 -0.06271619 -0.22604988 0.04351412 0.02145115 0.4862361 0.39484084 0.29189317 -0.12970326 0.24824582 0.39492568 -0.19464255 0.01462548 0.39231556 -0.0286799 0.34277141 0.10306343 0.07403576 0.26372649 0.31125737 0.07104963 0.46562996 0.3698531 0.42668082 0.4743241 0.15461875 0.38351284…
HL-60KW_SC575_sgControl1	[0.13259653 0.13637463 0.14623235 0.1244378 0.09929731 0.10975225 0.10384449 0.07996142 0.12285299 0.04163168 0.05844112 0.09636583 0.0978825 0.09395398 0.1359186 0.11709478 0.10361235 0.11741657 0.1254132 0.1183347 0.14035801 0.1257475 0.10755953 0.10540368 0.12605515 0.11164736 0.09901208 0.11391309 0.15213898 0.08543024 0.12795621 0.1184127 0.0406884 0.10168414 0.14735211 0.11731665 0.10819349…	[ 0.35474658 0.37188365 0.34923519 0.39269364 0.35132827 0.24355264 0.38861448 -0.10208486 0.49309758 -0.23566625 0.31254785 0.22787323 0.33533992 0.31617192 0.32474619 0.1806308 0.30522807 0.24491551 0.07022142 0.41382294 0.45000703 0.43801625 0.12779463 0.38194342 0.23785432 0.3222292 0.16503979 0.43093007 0.47325888 0.49590108 0.50374697 0.30589389 -0.12707958 0.30504315 0.48499071 0.28264199 …
