# Supplementary material for: Whole-genome screens reveal regulators of differentiation state and context-dependent migration in human neutrophils
Source: Nat Commun. 2023 Sep 18;14:5770. doi: 10.1038/s41467-023-41452-x (PMC10507112; doi:10.1038/s41467-023-41452-x)
Supplement: Supplementary file 14 — Source Data (.zip) [file 41467_2023_41452_MOESM14_ESM.zip › source_data/Figure5a.xlsx]

## Sheet: Figure5a
sgRNA_gene	y_values
ITGB2	[-2.36511858 -5.29414897 -2.36961355 -3.34258775 -2.87186475 -3.71050295 -5.65454752 -4.88847029 -4.10911897 -2.18071412 -2.68726607 -1.48200507 -5.20316869 -0.83139742 -3.88977577 -4.10563209 -4.29161489 -5.65506384 -4.18760329 -6.33469119 -3.78046642 -1.18034567 -4.63046331 -3.48097337 0.24690088 -1.11402228 -6.39268344 -5.08596299]
ITGAM	[-1.20844221 -4.4351164 -1.81968184 -2.90596391 -2.86019311 -2.51512703 -1.46498025 -0.97232812 -1.23778679 -0.42618481 -0.75443627 0.10637451 -2.17079655 -0.05554618 -2.22991896 -0.4605172 -2.14688638 -2.26242415 -1.96794847 -0.70878378 -0.60616343 -0.06376631 -0.18885772 -0.26644545 -2.48844404 -1.97712082 -1.64405792 -1.91395858]
APBB1IP	[-1.86251168 -4.92474735 -2.03197835 -6.5331583 -2.82759868 -3.13269197 -2.97275517 -6.67810034 -3.5118652 -0.67717221 -4.65328589 0.45636953 -4.59928378 -1.77473928 -3.88087497 -5.62779701 -2.70393941 -6.80530615 -2.71000272 -4.09732551 -3.38427516 -5.58327333 -4.46521561 -3.10372492 -0.38909452 -0.77188748 -5.00329514 -7.12018136]
FERMT3	[-4.35003969 -3.48954386 -2.75519544 -2.54377947 -2.05426272 -3.12814514 -4.60516997 -3.27988416 -4.34171817 -0.39469471 -3.87236221 0.66608361 -8.13168454 1.31477599 -5.72781115 -3.29970541 -4.46097157 -0.74697321 -4.27053403 -3.36345187 -4.58791364 -3.83992829 -7.44434108 -2.17061779 0.03292667 -0.76422889 -4.83566406 -4.82075447]
TLN1	[-3.05774112 -4.06240068 -1.81647871 -4.98809575 -2.74118208 -2.79701356 -2.70843777 -3.56856531 -1.73445473 -0.47518885 -2.48227986 -0.5872881 -3.6369361 -0.67981685 -3.46324926 -2.19413266 -3.23785698 -4.80979752 -4.55582127 -3.784265 -2.60428816 -0.74304209 -3.16919201 -2.08906904 -0.72385343 -1.69646151 -6.17705476 -5.8740758 ]
RAP1A	[-2.15147351 -0.7017312 -0.89675 -2.41916261 -4.35147623 -2.92807349 -0.94645465 -3.62723942 -0.55017104 -0.22949833 -1.56497456 -1.29522682 -0.99129194 -0.66346869 -1.94868634 -2.46040228 -2.93708813 -4.26607873 -2.47321346 -2.25513032 -0.23984697 -1.87352338 -2.24134909 -0.70843939 -1.17507512 -2.32267929 0.00989083 -3.04302043]
RAP1B	[-3.92489116 0.61148439 -0.4280181 -2.86291757 -1.77095651 -1.41878677 -1.83957188 -2.08818342 -2.1518471 -0.91604977 -0.72920021 -0.8088744 0.22884988 -2.30519328 -0.5977448 -1.6334814 -1.43575181 -3.97076977 -1.90429907 -2.00269191 2.52806904 -0.92905479 -0.81519022 -0.77726319 0.34497145 -1.42877121 -2.9786068 -0.66883369]
