# Supplementary material for: Whole-genome screens reveal regulators of differentiation state and context-dependent migration in human neutrophils
Source: Nat Commun. 2023 Sep 18;14:5770. doi: 10.1038/s41467-023-41452-x (PMC10507112; doi:10.1038/s41467-023-41452-x)
Supplement: Supplementary file 14 — Source Data (.zip) [file 41467_2023_41452_MOESM14_ESM.zip › source_data/Figure5f.xlsx]

## Sheet: Figure5f
sgRNA_gene	x_screen_values	y_individual-line_values
sgCTRL1	[-0.30865808 -0.66052972 -0.59393926 0.46947194]	[0.28470949 0.26532258 0.35590176]
sgITGB2	[-3.29118385 -5.27150891 -4.09743468 -3.15635285]	[0.03718775 0.04204367 0.06717152 0.08384146]
sgAPBB1IP	[-2.98014532 -4.82542776 -3.73859284 -3.40162111]	[0.05510753 0.06320565 0.08262289 0.11811636]
sgTLN1	[-2.76909782 -3.13850154 -3.1105098 -1.92032501]	[0.0618585 0.07481672 0.08486987 0.08646444]
sgVPS29	[-1.31967117 -2.4599672 -1.59119137 -2.52852689]	[0.06825055 0.07691074 0.08922287 0.11195931]
sgARHGAP30	[-1.1480319 -2.82807931 -2.17586634 -0.92869541]	[0.08834677 0.09193548 0.11139113 0.12775706]
sgFMNL1	[-0.7794291 -0.91960158 -1.0430589 -1.68824217]	[0.1297379 0.13040323 0.13857359 0.14404234]
sgATIC	[-1.11819926 -2.62489264 -2.52424274 -0.82689639]	[0.16206395 0.22121155 0.22665979 0.26471774]
sgGIT2	[ 3.95871617 -0.22812006 1.29270528 -0.15013914]	[0.2922491 0.32477599 0.34727823 0.39415323]
