# Supplementary material for: Whole-genome screens reveal regulators of differentiation state and context-dependent migration in human neutrophils
Source: Nat Commun. 2023 Sep 18;14:5770. doi: 10.1038/s41467-023-41452-x (PMC10507112; doi:10.1038/s41467-023-41452-x)
Supplement: Supplementary file 14 — Source Data (.zip) [file 41467_2023_41452_MOESM14_ESM.zip › source_data/Figure8c.xlsx]

## Sheet: Figure8c
sgRNA_gene	migration_mode	y_values
ITGA1	2D	[ 1.80832059 -2.58522496 -0.80873942 0.91345284 -1.28114212 -0.1075629 -0.66898377 -0.5060526 1.89260636 0.05581094 -1.4902957 -0.99505505 -1.41452967 0.87648649 1.15260147 0.93444543 0.53561676 -1.32332134 -1.34566136 -0.5840336 0.55897884 1.55644795 0.09104783 -0.95349964 0.21182675 -0.38299165 -1.23006977 0.17493383]
ITGA2	2D	[-1.37438789 0.62777693 -0.31760336 0.44104188 -2.57431006 -0.47937252 0.80520586 -2.66360082 -0.69071663 0.44009201 0.27819676 -1.49938311 -0.67160287 -0.84129182 0.14372111 1.09561725 -2.45444369 0.63577904 0.7980064 0.63942444 0.1547364 -0.71060834 -1.18348863 1.11930583 -1.11745817 1.40725443 2.07373985 0.13524202]
ITGA2B	2D	[ 0.5466709 0.09372364 -0.84759305 1.21872436 -0.68998529 1.854616 -0.39538169 0.08559327 0.61537288 0.17419646 0.64962709 1.05368276 0.8078702 0.6180321 1.71467848 0.40856014 -0.48915726 -0.19363086 -0.75302018 0.54659975 1.67091192 -1.49041205 1.58240312 -0.78312847 -0.36926084 1.14441924 -0.65307626 -0.72736071]
ITGA3	2D	[-1.90150144 0.12877995 1.14316146 0.1727334 0.13747305 -0.26281791 -1.1816546 -0.01047931 -0.06281195 -0.23633603 0.7394508 0.12711065 1.04991249 -1.31404572 1.7790435 -1.21875524 -1.30389018 0.41399505 -0.57087765 -0.80438213 -0.16031879 1.05319223 -0.58971094 1.3075474 0.85135028 0.66927054 -1.88887643 -1.68263113]
ITGA4	2D	[-1.61325266e+00 9.45471933e-01 1.44035245e+00 -1.47402550e+00 1.99859568e+00 9.73029006e-01 -1.87571120e+00 1.51187448e+00 1.95862127e-04 -2.48417504e-01 2.85504819e-01 3.49943905e-01 1.59947841e+00 1.23977166e-01 -3.41528816e-01 6.03534338e-01 3.68329434e-01 -1.47552252e+00 8.54197819e-01 8.51003143e-01 -4.02584685e-01 2.15644628e-01 1.51027467e+00 -1.29254012e-01 2.83320030e+00 -3.18955666e-01…
ITGA5	2D	[-0.63703792 0.39791022 0.45388218 1.60781286 -0.52370892 2.30223754 -1.2466274 0.71807582 -0.58590167 1.15104471 -0.49916882 1.29884447 -1.12659318 1.29489411 0.82803257 0.06384832 4.28150867 -2.14051421 0.94068458 -0.50772228 -0.95083442 -1.04328471 -0.60430608 -0.19445908 1.55127201 1.24810116 -2.38997757 1.09303205]
ITGA6	2D	[-1.22872519 -0.18604874 -0.22742367 -1.95202001 -1.04156302 -1.53461088 -0.88824987 2.06618205 0.53161506 0.67501773 -1.13627497 2.03173273 0.93096341 -1.62026166 0.34100471 -0.53814217 -0.36483987 1.39369601 -2.33202758 0.93719084 -1.16327762 1.04749671 -0.95222403 -1.25501509 0.40118011 -2.61179009 -1.93117662 0.69042453]
ITGA7	2D	[ 0.38852934 -0.12912466 -0.90096258 0.87417762 -1.41901736 -0.64872054 -1.48417829 0.40903698 -1.145668 1.20422863 -0.64627373 0.59892301 -0.87437943 -0.82794612 -0.17014787 -0.75365254 -0.70069861 -1.61884408 0.37003439 -0.51032021 -0.47476394 -0.51296296 0.20376528 -0.72348953 0.39701281 -0.82310252 -0.45265194 -0.29699622]
ITGA9	2D	[ 0.40414953 0.26030622 -0.8294399 -0.44316245 0.03307088 0.32151631 -1.40060269 -1.2438539 1.10113276 -0.72565156 0.5605549 -1.11282715 1.07941448 -1.16761447 1.85112098 -0.23677965 -1.40492073 -0.64811035 -0.93282646 -1.83649544 0.51901047 -1.07759848 0.03139164 1.17212311 0.04854843 0.4554262 -1.57069211 -1.3067989 ]
ITGA10	2D	[ 0.20890441 -0.64761571 -2.82684362 -2.45386081 -0.87573482 -2.99221522 -0.85056908 -1.78716835 -0.24482216 0.57430434 -0.85101324 -0.19818532 1.10484572 -0.17097782 -0.56780275 -0.37129667 0.31294748 0.3984038 0.28064426 -0.28813063 -0.69094705 -0.41765677 -1.34836703 0.07217125 0.7149515 -0.63553795 -0.18417197 0.50367843]
ITGA11	2D	[-5.94296275e-01 -7.89588673e-01 -2.87747901e-01 -1.31929625e+00 2.63939400e-01 2.08849670e-01 -2.05667020e+00 -6.79265485e-01 -1.31167939e-04 -1.50727713e+00 -1.56096161e+00 1.16175070e+00 7.74431328e-01 8.18711738e-02 1.73211675e-01 1.39496379e+00 -1.50458636e+00 3.22510002e-01 -2.70282446e+00 7.84159357e-01 9.45846976e-01 3.62703487e-01 1.74672977e+00 -2.60272100e+00 1.79156269e+00 1.28483947e…
ITGAD	2D	[ 1.44572791 0.95196624 1.81161464 0.50534309 -1.08253315 -0.38360851 -0.30800153 0.49906826 2.2700512 0.250026 1.15403245 -1.10683313 0.58356402 0.15963218 0.44106398 0.51591995 0.80413564 -0.01451807 1.42719144 -1.82787268 1.3049511 0.80387458 -0.29456452 0.8854529 0.01317178 0.58811542 -0.14472535 -0.04537018]
ITGAE	2D	[ 0.7370444 -0.02215015 -0.01854365 -0.30842304 0.21685755 -0.03067977 -0.64591392 0.50122759 0.51521175 0.03555971 1.33409155 -1.50171979 0.19004605 -0.0076324 0.12827403 1.33527221 0.56355658 0.28595727 0.08533207 1.38875388 -0.74741139 -1.01347318 -0.5921981 0.44585775 0.94974629 -1.01261327 -1.79361277 1.46697889]
ITGAL	2D	[ 0.1517226 0.92600916 -1.11933395 0.0213509 -1.30410398 -0.03776869 -0.47708132 -1.91684764 -0.25083343 1.34990366 -0.57139576 0.90847186 0.00837331 1.5131675 -0.18898491 -0.43117223 -1.332905 -1.52950835 -2.72873612 -0.61737296 -0.95724661 -0.31132985 -0.71503419 -0.8253596 0.04129506 0.1176714 0.23725955 0.01795813]
ITGAM	2D	[-1.20844221 -4.4351164 -1.81968184 -2.90596391 -2.86019311 -2.51512703 -1.46498025 -0.97232812 -1.23778679 -0.42618481 -0.75443627 0.10637451 -2.17079655 -0.05554618 -2.22991896 -0.4605172 -2.14688638 -2.26242415 -1.96794847 -0.70878378 -0.60616343 -0.06376631 -0.18885772 -0.26644545 -2.48844404 -1.97712082 -1.64405792 -1.91395858]
ITGAV	2D	[-0.62230434 -0.11106126 -0.27261403 -1.06773329 -0.92292906 0.22578915 -1.98941041 -2.62391089 -0.31351878 0.83856218 -0.0946429 -0.7479666 0.07338682 -1.02399423 1.71913705 -1.21655847 -0.62051406 0.54287952 -0.60587847 0.91544122 1.36837641 -3.00425335 0.3657024 -1.22969403 -0.69021689 -0.36734421 0.22879653 -1.1619239 ]
ITGAX	2D	[ 1.45275879 -0.88203949 -0.51551442 1.07451929 -0.07262782 -1.13736881 -0.66905071 0.23444861 -1.12449587 0.07589336 0.5848397 -0.11747954 -0.89447597 0.85252735 0.23118844 0.1548602 -0.68150884 0.02395606 0.14898089 -0.1184896 -0.84847095 -0.3556342 -0.82035448 1.15983805 0.43763487 -0.38669049 0.53541413 0.87406717]
ITGB1	2D	[ 0.34439776 1.55769935 0.76654952 0.4574755 -0.51071122 -0.65209896 0.33342594 1.63915086 0.6089658 0.77206127 0.16123859 2.50249015 1.32731689 1.2539256 1.11369599 -1.44108498 0.79583004 0.59009674 1.05522631 1.40821429 0.74208221 -0.1455663 0.7334099 0.13171886 2.02272913 -1.46521256 -1.20507682 0.88899945]
ITGB2	2D	[-2.36511858 -5.29414897 -2.36961355 -3.34258775 -2.87186475 -3.71050295 -5.65454752 -4.88847029 -4.10911897 -2.18071412 -2.68726607 -1.48200507 -5.20316869 -0.83139742 -3.88977577 -4.10563209 -4.29161489 -5.65506384 -4.18760329 -6.33469119 -3.78046642 -1.18034567 -4.63046331 -3.48097337 0.24690088 -1.11402228 -6.39268344 -5.08596299]
ITGB3	2D	[-0.42098319 -0.1838186 -0.24870234 -0.17841154 1.40859955 -0.83698873 -1.58775338 0.47253683 0.56967501 1.25503916 -1.28647157 1.33016273 -0.55459102 1.36167631 -0.82871561 0.23399587 0.66655347 -0.63545842 0.28703661 -0.31495154 0.08735766 -0.80018233 0.95709 1.42126514 2.67856294 -1.2412505 -0.75002107 0.22903268]
ITGB4	2D	[ 0.0684246 -0.13276509 1.53081314 -0.09280425 -1.6348211 -0.65595713 -1.79290067 -0.51518278 -0.46912092 0.80328196 -0.23209432 -1.34581277 2.7611657 -1.68870415 0.74371009 -1.15167157 0.19322039 -1.26857144 -1.25295592 0.24065955 -1.38659131 0.17668369 -0.60251756 -0.96563362 -0.10030372 0.54295138 -1.82409353 -0.12360007]
ITGB7	2D	[ 0.77148007 0.06071633 -1.15607393 0.20360158 -0.15883689 -0.6471077 -0.96182431 -1.64457599 -1.1830265 0.65062194 0.94566504 0.16774052 1.74965128 0.57469899 1.76608865 -1.90164748 0.8481528 -0.87226024 -1.2032441 -0.44629601 -1.14961864 -0.08804534 -0.61012699 -0.25963423 -0.113259 1.51034028 -1.35458463 -1.23493743]
ITGB8	2D	[-0.87460599 -0.20396023 -0.963065 -2.07646311 0.28961243 -1.42561311 -1.98322302 1.7751816 1.55510904 -1.43076612 1.8122166 -0.13973637 0.54109355 0.01605759 -0.93464534 -0.75677831 0.24131335 -0.6583098 -1.67450786 0.11272367 -2.0295227 0.89726857 0.42732473 0.69973072 1.42727419 -1.69926736 -1.36083513 0.22814942]
ITGA1	3D	[-1.36212759 -1.29230261 -1.94755728 -0.61760657 -1.21766103 0.14572514 -2.53592486]
ITGA2	3D	[ 0.69191377 0.62230215 -1.93513053 0.29444489 0.35357817 -1.47736734 -0.95430824]
ITGA2B	3D	[-0.58129699 -0.74325158 -1.92981006 -1.10841309 -0.4782674 0.98155891 -1.159503 ]
ITGA3	3D	[-0.2926019 -0.41334724 -0.92503102 0.01270836 -0.2433263 -0.5327751 -2.0051411 ]
ITGA4	3D	[-0.2168953 0.54406236 -0.78782158 -0.46272603 -0.13116729 -1.26623121 -0.70415585]
ITGA5	3D	[-0.29250957 -0.70556545 -0.75023993 1.08333578 -1.58074134 -0.27510415 -0.96585572]
ITGA6	3D	[-0.18155066 -0.36187701 0.26781883 -1.90290741 -0.41738211 -1.25395096 -0.7325164 ]
ITGA7	3D	[ 0.27201713 1.64443708 -0.32959445 -0.16406625 -0.35418011 2.08370257 0.31776394]
ITGA9	3D	[-0.71267633 -2.71098526 -0.95066288 1.01391981 -0.80429706 2.02285672 -1.45931374]
ITGA10	3D	[-2.67468321 1.63596909 -0.16372251 -0.8468966 -1.46938318 0.09041587 -1.59291809]
ITGA11	3D	[ 0.43177731 0.94046309 0.16966119 -0.61148111 0.53881041 0.40616349 0.59261946]
ITGAD	3D	[ 0.17122784 1.13165362 0.30895825 0.34682843 -0.7661137 0.37110298 -0.34241011]
ITGAE	3D	[ 1.07490288 0.04824839 -0.87399892 1.06476375 -0.48841636 0.17237251 0.24478924]
ITGAL	3D	[ 1.49105025 -0.46780103 -0.64715624 -0.33757989 -0.06072822 0.50538642 0.99548367]
ITGAM	3D	[-1.19474754 0.80078938 -0.72229603 -0.14902791 -1.139324 -0.98443507 -0.74037253]
ITGAV	3D	[-1.08511121 -0.1227011 -0.84775195 0.43350238 -0.11577851 -1.71056411 0.41264437]
ITGAX	3D	[-0.46951467 1.13372324 -0.12421505 -0.71484832 0.13083509 2.11809843 0.16019577]
ITGB1	3D	[-0.01941771 -2.84082749 0.11704972 0.70574953 -1.54946868 -3.76231474 -0.36655181]
ITGB2	3D	[-1.35013529 -2.71923345 1.11562585 -1.70657911 -0.13269426 -0.17115483 0.45520452]
ITGB3	3D	[-1.13425523 -0.44786307 0.38570372 -0.21746903 -0.78619754 -1.28780729 0.83527145]
ITGB4	3D	[-1.10455031 -1.87300209 -0.29180612 -0.9077523 -0.11645417 0.83523158 -1.51996292]
ITGB7	3D	[-1.15949901 0.7958289 1.05961142 0.23398142 1.05510805 0.36614338 0.19237533]
ITGB8	3D	[ 0.13981708 -2.11623919 0.93935566 2.63716642 0.18485987 0.8667531 -0.33010581]
