# Supplementary material for: Whole-genome screens reveal regulators of differentiation state and context-dependent migration in human neutrophils
Source: Nat Commun. 2023 Sep 18;14:5770. doi: 10.1038/s41467-023-41452-x (PMC10507112; doi:10.1038/s41467-023-41452-x)
Supplement: Supplementary file 14 — Source Data (.zip) [file 41467_2023_41452_MOESM14_ESM.zip › source_data/FigureSupp3c.xlsx]

## Sheet: Sheet1
date	protein_target	sample_name	blot label note	AV Antibody	AV Loading	Load%	AVA/Load%	Sample	AVA/Load_relativetocontrol
20220323	mTOR	sgControl	2 dot	2221560	306682	19.517	113827	1.5 (Ctrl d7+DMSO)	1
20220323	mTOR	sgLAMTOR1	2 dot	2846520	241684	15.3806	185073	2.5 (LAMTOR1 d7+DMSO)	1.62591
20220323	mTOR	sgFLCN	2 dot	878438	101246	6.44321	136335	3.5 (FLCN d7+DMSO)	1.19774
20220323	mTOR	sgControl	4 dot	1682494	322938	7.19694	233779	1.5 (Ctrl d7+DMSO)	1
20220323	mTOR	sgLAMTOR1	4 dot	4878162	416556	9.2833	525477	2.5 (LAMTOR1 d7+DMSO)	2.24775
20220323	mTOR	sgFLCN	4 dot	4935048	545664	12.1606	405823	3.5 (FLCN d7+DMSO)	1.73593
20220330	mTOR	sgControl	4 dot	6533190	2015865	21.1516	308874	1.5 (Ctrl d7+DMSO)	1
20220330	mTOR	sgLAMTOR1	4 dot	5852896	2058000	21.5937	271046	2.5 (LAMTOR1 d7+DMSO)	0.877529
20220330	mTOR	sgFLCN	4 dot	4398660	1593160	16.7164	263135	3.5 (FLCN d7+DMSO)	0.851917
20220323	mTOR_pSer2448	sgControl	3 dot	54098	134190	12.1465	4453.78	1.5 (Ctrl d7+DMSO)	1
20220323	mTOR_pSer2448	sgLAMTOR1	3 dot	43824	111555	10.0977	4340.01	2.5 (LAMTOR1 d7+DMSO)	0.974455
20220323	mTOR_pSer2448	sgFLCN	3 dot	62458	112140	10.1506	6153.12	3.5 (FLCN d7+DMSO)	1.38155
20220323	mTOR_pSer2448	sgControl	1 dot x	254412	5452400	28.2028	9020.79	1.5 (Ctrl d7+DMSO)	1
20220323	mTOR_pSer2448	sgLAMTOR1	1 dot x	562770	5791584	29.9573	18785.7	2.5 (LAMTOR1 d7+DMSO)	2.08249
20220323	mTOR_pSer2448	sgFLCN	1 dot x	740520	8088816	41.8399	17698.9	3.5 (FLCN d7+DMSO)	1.96201
20220330	mTOR_pSer2448	sgControl	3 dot	2327627	2803385	19.3763	120127	1.5 (Ctrl d7+DMSO)	1
20220330	mTOR_pSer2448	sgLAMTOR1	3 dot	3174021	2973120	20.5495	154457	2.5 (LAMTOR1 d7+DMSO)	1.28578
20220330	mTOR_pSer2448	sgFLCN	3 dot	3041172	2507280	17.3297	175489	3.5 (FLCN d7+DMSO)	1.46086
20220309	mTOR_pSer2448	sgControl	3 dot	732481	8948667	0.338043	2.16683e+06	Ctrl dHL-60	1
20220309	mTOR_pSer2448	sgLAMTOR1	3 dot	1212580	9352980	0.353316	3.432e+06	LAMTOR1 dHL-60	1.58388
20220309	mTOR_pSer2448	sgFLCN	3 dot	808741	8170344	0.308641	2.62033e+06	FLCN dHL-60	1.20929
20220316	S6K_pThr389	sgControl	2 dot	2221912	2481616	29.7524	74680	Ctrl dHL-60	1
20220316	S6K_pThr389	sgLAMTOR1	2 dot	2960882	3081036	36.939	80156	LAMTOR1 dHL-60	1.07333
20220316	S6K_pThr389	sgFLCN	2 dot	2890870	2778230	33.3086	86790.5	FLCN dHL-60	1.16217
20220323	S6K_pThr389	sgControl	4 dot	8897553	4721780	13.9197	639207	1.5 (Ctrl d7+DMSO)	1
20220323	S6K_pThr389	sgLAMTOR1	4 dot	8507850	4747330	13.995	607921	2.5 (LAMTOR1 d7+DMSO)	0.951055
20220323	S6K_pThr389	sgFLCN	4 dot	6671675	4648140	13.7026	486892	3.5 (FLCN d7+DMSO)	0.761712
20220330	S6K_pThr389	sgControl	1 dot	2732589	11545516	41.7512	65449.4	1.5 (Ctrl d7+DMSO)	1
20220330	S6K_pThr389	sgLAMTOR1	1 dot	1925537	8582824	31.0374	62039.2	2.5 (LAMTOR1 d7+DMSO)	0.947896
20220330	S6K_pThr389	sgFLCN	1 dot	1340880	7524812	27.2114	49276.4	3.5 (FLCN d7+DMSO)	0.752893
20220323	Akt_pSer473	sgControl	1 dot	3432600	2798268	16.3268	210243	1.5 (Ctrl d7+DMSO)	1
20220323	Akt_pSer473	sgLAMTOR1	1 dot	3661738	3286705	19.1766	190948	2.5 (LAMTOR1 d7+DMSO)	0.908223
20220323	Akt_pSer473	sgFLCN	1 dot	2443012	2487292	14.5124	168340	3.5 (FLCN d7+DMSO)	0.800691
20220323	Akt_pSer473	sgControl	2 dot	5848038	8457955	0.489382	1.19499e+07	1.5 (Ctrl d7+DMSO)	1
20220323	Akt_pSer473	sgLAMTOR1	2 dot	3548000	5352384	0.309692	1.14566e+07	2.5 (LAMTOR1 d7+DMSO)	0.958719
20220323	Akt_pSer473	sgFLCN	2 dot	2453448	3472608	0.200927	1.22107e+07	3.5 (FLCN d7+DMSO)	1.02182
