# Supplementary material for: Whole-genome screens reveal regulators of differentiation state and context-dependent migration in human neutrophils
Source: Nat Commun. 2023 Sep 18;14:5770. doi: 10.1038/s41467-023-41452-x (PMC10507112; doi:10.1038/s41467-023-41452-x)
Supplement: Supplementary file 14 — Source Data (.zip) [file 41467_2023_41452_MOESM14_ESM.zip › source_data/FigureSupp3bc.xlsx]

## Sheet: mTOR
Original files are pasted into this Excel file. Left: target protein; right: antiGAPDH to estimate loading; actual analysis to determine band intensity, background, and loading was performed using BioRad Image Lab 6.1
Antibody Information:
Primary	mTOR (7C10) Rabbit mAb; 1:1000 in TBST + 5% BSA w/ 0.2% FSG
Secondary	1:3000 anti-rabbit HRP + 1:1000 anti-GAPDH IR800 in 1ml TBST with 0.2 %FSG; non-specific binding of anti-GAPDH used to estimate protein loading
##################################################################################################################################################################
Note that first three lanes were different samples not used in our analysis

## Sheet: p-mTOR
Original files are pasted into this Excel file. Left: target protein; right: antiGAPDH to estimate loading; actual analysis to determine band intensity, background, and loading was performed using BioRad Image Lab 6.1
Antibody Information:
Primary	Phospho-mTOR (Ser2448) (D9C2); 1:1000 in TBST + 5% BSA w/ 0.2% FSG
Secondary	1:3000 anti-rabbit HRP + 1:1000 anti-GAPDH IR800 in 1ml TBST with 0.2 %FSG; non-specific binding of anti-GAPDH used to estimate protein loading
##################################################################################################################################################################
Note that first three lanes were different samples not used in our analysis

## Sheet: p-S6K
Original files are pasted into this Excel file. Left: target protein; right: antiGAPDH to estimate loading; actual analysis to determine band intensity, background, and loading was performed using BioRad Image Lab 6.1
Antibody Information:
Primary	p-p70 S6K thr389 pAb EMB Millipore 07-018-I , 1:1000 in TBST w/ 0.2% FSG
Secondary	1:3000 anti-rabbit HRP + 1:1000 anti-GAPDH IR800 in 1ml TBST with 0.2 %FSG; non-specific binding of anti-GAPDH used to estimate protein loading
##################################################################################################################################################################
Note that for first two blots, first three lanes were different samples not used in our analysis

## Sheet: p-Akt
Antibody Information:
Primary	Phospho-Akt (Ser473) (D9E) XP® Rabbit mAb #4060, 1:2000 in TBST w/ 0.2% FSG
Secondary	1:3000 anti-rabbit HRP + 1:1000 anti-GAPDH IR800 in 1ml TBST with 0.2 %FSG; non-specific binding of anti-GAPDH used to estimate protein loading
##################################################################################################################################################################
Note that first three lanes were different samples not used in our analysis
