# Supplementary material for: Whole-genome screens reveal regulators of differentiation state and context-dependent migration in human neutrophils
Source: Nat Commun. 2023 Sep 18;14:5770. doi: 10.1038/s41467-023-41452-x (PMC10507112; doi:10.1038/s41467-023-41452-x)
Supplement: Supplementary file 14 — Source Data (.zip) [file 41467_2023_41452_MOESM14_ESM.zip › source_data/FigureSupp5c.xlsx]

## Sheet: FigureS5c
sgRNA_gene	y_fraction
sgControl1	[0.31733412 0.38210553 0.35822914 0.32723183 0.36949698 0.39645099]
sgITGB2	[0.1222543 0.12254053 0.14089111 0.18895536 0.1585455 0.13667654]
