# Supplementary material for: Whole-genome screens reveal regulators of differentiation state and context-dependent migration in human neutrophils
Source: Nat Commun. 2023 Sep 18;14:5770. doi: 10.1038/s41467-023-41452-x (PMC10507112; doi:10.1038/s41467-023-41452-x)
Supplement: Supplementary file 14 — Source Data (.zip) [file 41467_2023_41452_MOESM14_ESM.zip › source_data/Figure5g.xlsx]

## Sheet: Figure5g
sgRNA_gene	y_avg_speed_values	y_avg_persistence_values
HL-60KW_SC575_sgControl1	[0.1013754 0.05802257 0.26851155 0.22654487 0.20633752 0.20748482 0.23500074 0.27901679 0.28828427 0.30118935 0.19248633 0.1852566 0.06982674 0.18669775 0.09769508 0.18581621 0.15258743 0.24268453 0.30146747 0.21148793 0.3300627 0.26986766 0.1068607 0.19923308 0.15495018 0.17117286 0.16034414 0.23560819 0.19983575 0.1897522 0.24065945 0.19415439 0.16084987 0.10643466 0.31423852 0.26691689 0.20167…	[ 0.29264247 0.12887685 0.62129285 0.33180148 0.25124937 0.26872076 0.39274479 0.46927531 0.5305837 0.53871556 0.29635384 0.29528016 -0.28054039 0.19216556 0.14909765 0.55411104 0.25895203 0.44904422 0.6360676 0.38014685 0.6695964 0.4155363 0.26408986 0.48612479 0.12599914 0.11127375 0.06196763 0.49854902 0.34050503 0.18097218 0.48865869 0.41056769 0.2309671 0.3777501 0.59218849 0.50848414 0.5609…
HL-60KW_SC575_sgGIT2	[0.2727924 0.15432841 0.17574498 0.25766083 0.22022906 0.30224166 0.09264557 0.27420612 0.29460434 0.29621316 0.22466003 0.26221983 0.18535924 0.26321576 0.13813527 0.29070861 0.21082521 0.2212695 0.314681 0.15782337 0.22510144 0.40401179 0.2160573 0.32462425 0.2056749 0.09440271 0.38450351 0.21679415 0.25450086 0.28869734 0.06033865 0.28515059 0.14851156 0.21003161 0.15351885 0.31903051 0.244703…	[0.48920698 0.16306934 0.35539796 0.41392816 0.59805041 0.53480287 0.24019192 0.51119275 0.62068955 0.64679824 0.46729512 0.50576355 0.53553226 0.57456287 0.40137298 0.56286244 0.2016608 0.35062389 0.4401409 0.37537871 0.4239183 0.35940178 0.51956645 0.55237824 0.36791687 0.20828449 0.43417828 0.35254178 0.54829219 0.42661519 0.00105817 0.63921651 0.19015664 0.46036495 0.11749544 0.68080394 0.458…
